# Supplementary material for: Discrete μ4‑Oxido Mn(II) Clusters with Controlled Nuclearity: On-Demand Synthesis, Molecular and Self-Assembled Structures
Source: ACS Omega. 2025 Sep 26;10(39):45718–28. doi: 10.1021/acsomega.5c06133 (PMC12508945; doi:10.1021/acsomega.5c06133)
Supplement: Supplementary file 2 [file ao5c06133_si_002.cif]

data_1-Mn
# start Validation Reply Form
_vrf_PLAT220_1-Mn
;
PROBLEM: NonSolvent Resd 1 C Ueq(max)/Ueq(min) Range 7.6 Ratio
RESPONSE: Some parts of the structure are disordered and restraints were applied to atoms. 
Several of the atoms were still not ideally shaped, however, 
this does not indicate an incorrect atom-type assignment.
;
_vrf_PLAT234_1-Mn
;
PROBLEM: Large Hirshfeld Difference C67 --C68 . 0.27 Ang.
RESPONSE: Some parts of the structure are disordered and restraints were applied to atoms. 
Several of the atoms were still not ideally shaped, however, 
this does not indicate an incorrect atom-type assignment.
;
_vrf_PLAT241_1-Mn
;
PROBLEM: High MainMol Ueq as Compared to Neighbors of C48 Check.
RESPONSE: The atom is located in a position were either thermal motion or multiple 
positions are possible. Modeling of the disorder was attemted and unccessful. 
The enalarged displacement parameters are indicative of the probable 
thermal motion or disorder which result in this alert.
;
# end Validation Reply Form
_audit_creation_date               2025-04-30
_audit_creation_method
;
Olex2 1.3
(compiled 2020.11.12 svn.r5f609507 for OlexSys, GUI svn.r6272)
;
_shelx_SHELXL_version_number       '2018/3'
_audit_contact_author_address      ?
_audit_contact_author_email        ?
_audit_contact_author_name         ''
_audit_contact_author_phone        ?
_publ_contact_author_id_orcid      ?
_publ_section_references
;
Dolomanov, O.V., Bourhis, L.J., Gildea, R.J, Howard, J.A.K. & Puschmann, H.
 (2009), J. Appl. Cryst. 42, 339-341.

Sheldrick, G.M. (2015). Acta Cryst. C71, 3-8.
;
_chemical_name_common              ?
_chemical_name_systematic          ?
_chemical_formula_moiety          
 'C40.777 H41.511 Mn4 N12 O, C42 H42 Mn4 N12 O, 5(C3 H7 N O)'
_chemical_formula_sum              'C97.78 H118.51 Mn8 N29 O7'
_chemical_formula_weight           2251.60
_chemical_absolute_configuration   ?
_chemical_melting_point            ?
loop_
  _atom_type_symbol
  _atom_type_description
  _atom_type_scat_dispersion_real
  _atom_type_scat_dispersion_imag
  _atom_type_scat_source
 'C' 'C' 0.0033 0.0016 'International Tables Vol C Tables 4.2.6.8 and 6.1.1.4'
 'H' 'H' 0.0000 0.0000 'International Tables Vol C Tables 4.2.6.8 and 6.1.1.4'
 'Mn' 'Mn' 0.3368 0.7283 'International Tables Vol C Tables 4.2.6.8 and 6.1.1.4'
 'N' 'N' 0.0061 0.0033 'International Tables Vol C Tables 4.2.6.8 and 6.1.1.4'
 'O' 'O' 0.0106 0.0060 'International Tables Vol C Tables 4.2.6.8 and 6.1.1.4'

_shelx_space_group_comment
;
The symmetry employed for this shelxl refinement is uniquely defined
by the following loop, which should always be used as a source of
symmetry information in preference to the above space-group names.
They are only intended as comments.
;
_space_group_crystal_system        'orthorhombic'
_space_group_IT_number             33
_space_group_name_H-M_alt          'P n 21 a'
_space_group_name_Hall             'P -2ac -2n'
loop_
  _space_group_symop_operation_xyz
 'x, y, z'
 'x+1/2, y, -z+1/2'
 '-x+1/2, y+1/2, z+1/2'
 '-x, y+1/2, -z'

_cell_length_a                     25.4787(4)
_cell_length_b                     28.5846(4)
_cell_length_c                     15.2281(2)
_cell_angle_alpha                  90
_cell_angle_beta                   90
_cell_angle_gamma                  90
_cell_volume                       11090.6(3)
_cell_formula_units_Z              4
_cell_measurement_reflns_used      36440
_cell_measurement_temperature      100.15
_cell_measurement_theta_max        29.2290
_cell_measurement_theta_min        2.5210
_shelx_estimated_absorpt_T_max     ?
_shelx_estimated_absorpt_T_min     ?
_exptl_absorpt_coefficient_mu      0.943
_exptl_absorpt_correction_T_max    0.927
_exptl_absorpt_correction_T_min    0.863
_exptl_absorpt_correction_type     multi-scan
_exptl_absorpt_process_details     
;
CrysAlisPro 1.171.40.84a (Rigaku Oxford Diffraction, 2020)
Empirical absorption correction using spherical harmonics,
implemented in SCALE3 ABSPACK scaling algorithm.
;
_exptl_absorpt_special_details     ?
_exptl_crystal_colour              'light yellow'
_exptl_crystal_density_diffrn      1.348
_exptl_crystal_density_meas        ?
_exptl_crystal_density_method      ?
_exptl_crystal_description         'block'
_exptl_crystal_F_000               4657
_exptl_crystal_size_max            0.17
_exptl_crystal_size_mid            0.13
_exptl_crystal_size_min            0.08
_exptl_transmission_factor_max     ?
_exptl_transmission_factor_min     ?
_diffrn_reflns_av_R_equivalents    0.0989
_diffrn_reflns_av_unetI/netI       0.0712
_diffrn_reflns_Laue_measured_fraction_full  0.999
_diffrn_reflns_Laue_measured_fraction_max  0.938
_diffrn_reflns_limit_h_max         35
_diffrn_reflns_limit_h_min         -35
_diffrn_reflns_limit_k_max         38
_diffrn_reflns_limit_k_min         -39
_diffrn_reflns_limit_l_max         19
_diffrn_reflns_limit_l_min         -21
_diffrn_reflns_number              107128
_diffrn_reflns_point_group_measured_fraction_full  0.980
_diffrn_reflns_point_group_measured_fraction_max  0.866
_diffrn_reflns_theta_full          25.242
_diffrn_reflns_theta_max           30.187
_diffrn_reflns_theta_min           2.111
_diffrn_ambient_temperature        100.15
_diffrn_detector_area_resol_mean   ?
_diffrn_measured_fraction_theta_full  0.999
_diffrn_measured_fraction_theta_max  0.938
_diffrn_measurement_device_type    'SuperNova, Dual, Cu at home/near, Eos'
_diffrn_measurement_method         ?
_diffrn_radiation_type             MoK\a
_diffrn_radiation_wavelength       0.71073
_diffrn_source                     ?
_reflns_Friedel_coverage           0.815
_reflns_Friedel_fraction_full      0.959
_reflns_Friedel_fraction_max       0.793
_reflns_number_gt                  22348
_reflns_number_total               28509
_reflns_special_details
;
 Reflections were merged by SHELXL according to the crystal
 class for the calculation of statistics and refinement.
 
 Structure factors included contributions from the .fab file.
 
 _reflns_Friedel_fraction is defined as the number of unique
 Friedel pairs measured divided by the number that would be
 possible theoretically, ignoring centric projections and
 systematic absences. Completness statistics refer to single and
 composite reflections containing twin component 1 only.
;
_reflns_threshold_expression       'I > 2\s(I)'
_computing_cell_refinement         'CrysAlisPro 1.171.40.84a (Rigaku OD, 2020)'
_computing_data_collection         'CrysAlisPro 1.171.40.84a (Rigaku OD, 2020)'
_computing_data_reduction          'CrysAlisPro 1.171.40.84a (Rigaku OD, 2020)'
_computing_molecular_graphics      'Olex2 1.3 (Dolomanov et al., 2009)'
_computing_publication_material    'Olex2 1.3 (Dolomanov et al., 2009)'
_computing_structure_refinement    'SHELXL 2018/3 (Sheldrick, 2015)'
_computing_structure_solution      ?
_refine_diff_density_max           0.802
_refine_diff_density_min           -0.561
_refine_diff_density_rms           0.095
_refine_ls_abs_structure_details
;
 Refined as an inversion twin.
;
_refine_ls_abs_structure_Flack     0.38(2)
_refine_ls_extinction_coef         .
_refine_ls_extinction_method       none
_refine_ls_goodness_of_fit_ref     1.062
_refine_ls_hydrogen_treatment      constr
_refine_ls_matrix_type             full
_refine_ls_number_parameters       1435
_refine_ls_number_reflns           28509
_refine_ls_number_restraints       410
_refine_ls_R_factor_all            0.0905
_refine_ls_R_factor_gt             0.0656
_refine_ls_restrained_S_all        1.059
_refine_ls_shift/su_max            0.091
_refine_ls_shift/su_mean           0.018
_refine_ls_structure_factor_coef   Fsqd
_refine_ls_weighting_details      
 'w=1/[\s^2^(Fo^2^)+(0.0904P)^2^+9.9232P] where P=(Fo^2^+2Fc^2^)/3'
_refine_ls_weighting_scheme        calc
_refine_ls_wR_factor_gt            0.1648
_refine_ls_wR_factor_ref           0.1821
_refine_special_details
;
 Refined as a 2-component inversion twin.
;
_olex2_refinement_description
;
1. Twinned data refinement
 Scales: 0.62(2)
 0.38(2)
2. Fixed Uiso
 At 1.2 times of:
  All C(H) groups, All C(H,H) groups, All N(H) groups
 At 1.5 times of:
  All C(H,H,H) groups, All C(H,H,H,H,H,H) groups
3. Restrained distances
 N25-C85
 1.45 with sigma of 0.001
 N25-C86
 1.45 with sigma of 0.001
 N26-C88
 1.45 with sigma of 0.001
 N26-C89
 1.45 with sigma of 0.001
 N27-C91
 1.45 with sigma of 0.001
 N27-C92
 1.45 with sigma of 0.001
4. Restrained planarity
 C8, C9, C10, C11, C12, C13, C14
 with sigma of 0.1
5. Uiso/Uaniso restraints and constraints
C3 \\sim C4 \\sim C5 \\sim C3A \\sim C4A \\sim C5A: within 2A with sigma of
0.02 and sigma for terminal atoms of 0.02 within 2A
C83 \\sim C84 \\sim C83A \\sim C84A: within 2A with sigma of 0.02 and sigma for
terminal atoms of 0.02 within 2A
C94 \\sim C95 \\sim N28 \\sim C94A \\sim C95A \\sim N28A: within 2A with sigma
of 0.02 and sigma for terminal atoms of 0.02 within 2A
N29 \\sim C98 \\sim C99 \\sim O7 \\sim N29A \\sim C98A \\sim C99A \\sim O7A:
within 2A with sigma of 0.02 and sigma for terminal atoms of 0.02 within 2A
C10 \\sim C11 \\sim C12 \\sim C13 \\sim C14: within 2A with sigma of 0.002 and
sigma for terminal atoms of 0.002 within 2A
C45 \\sim C46 \\sim C45A \\sim C46A: within 2A with sigma of 0.002 and sigma
for terminal atoms of 0.002 within 2A
6. Rigid body (RIGU) restrains
 C3, C4, C5, C3A, C4A, C5A
 with sigma for 1-2 distances of 0.004 and sigma for 1-3 distances of 0.004
 C83, C84, C83A, C84A
 with sigma for 1-2 distances of 0.004 and sigma for 1-3 distances of 0.004
 C94, C95, N28, C94A, C95A, N28A
 with sigma for 1-2 distances of 0.004 and sigma for 1-3 distances of 0.004
 N29, C98, C99, O7, N29A, C98A, C99A, O7A
 with sigma for 1-2 distances of 0.004 and sigma for 1-3 distances of 0.004
 C10, C11, C12, C13, C14
 with sigma for 1-2 distances of 0.004 and sigma for 1-3 distances of 0.004
 C45, C46, C45A, C46A
 with sigma for 1-2 distances of 0.004 and sigma for 1-3 distances of 0.004
7. Others
 Sof(C3A)=Sof(H3A)=Sof(C4A)=Sof(H4A)=Sof(C5A)=Sof(H5A)=Sof(H6B)=1-FVAR(1)
 Sof(C3)=Sof(H3)=Sof(C4)=Sof(H4)=Sof(C5)=Sof(H5)=Sof(H6A)=FVAR(1)
 Sof(H82A)=Sof(C83A)=Sof(H83A)=Sof(C84A)=Sof(H84A)=1-FVAR(2)
 Sof(H82)=Sof(C83)=Sof(H83)=Sof(C84)=Sof(H84)=FVAR(2)
 Sof(C94A)=Sof(H94D)=Sof(H94E)=Sof(H94F)=Sof(C95A)=Sof(H95D)=Sof(H95E)=
 Sof(H95F)=Sof(N28A)=Sof(H96A)=1-FVAR(3)
 Sof(C94)=Sof(H94A)=Sof(H94B)=Sof(H94C)=Sof(C95)=Sof(H95A)=Sof(H95B)=Sof(H95C)=
 Sof(N28)=Sof(H96)=FVAR(3)
 Sof(H97D)=Sof(H97E)=Sof(H97F)=Sof(N29A)=Sof(C98A)=Sof(H98D)=Sof(H98E)=
 Sof(H98F)=Sof(C99A)=Sof(H99A)=Sof(O7A)=1-FVAR(4)
 Sof(H97A)=Sof(H97B)=Sof(H97C)=Sof(N29)=Sof(C98)=Sof(H98A)=Sof(H98B)=Sof(H98C)=
 Sof(C99)=Sof(H99)=Sof(O7)=FVAR(4)
 Sof(H9A)=Sof(H9B)=Sof(H9C)=1-FVAR(5)
 Sof(C10)=Sof(H10)=Sof(C11)=Sof(H11)=Sof(C12)=Sof(H12)=Sof(C13)=Sof(H13)=
 Sof(C14)=Sof(H14)=FVAR(5)
 Sof(C45A)=Sof(H45A)=Sof(C46A)=Sof(H46A)=Sof(H47A)=1-FVAR(6)
 Sof(C45)=Sof(H45)=Sof(C46)=Sof(H46)=Sof(H47)=FVAR(6)
8.a Aromatic/amide H refined with riding coordinates:
 C3(H3), C4(H4), C5(H5), C3A(H3A), C4A(H4A), C5A(H5A), C6(H6A), C6(H6B),
 C7(H7), C10(H10), C11(H11), C12(H12), C13(H13), C14(H14), C17(H17), C18(H18),
 C19(H19), C20(H20), C21(H21), C24(H24), C25(H25), C26(H26), C27(H27), C28(H28),
  C31(H31), C32(H32), C33(H33), C34(H34), C35(H35), C38(H38), C39(H39),
 C40(H40), C41(H41), C42(H42), C45(H45), C46(H46), C45A(H45A), C46A(H46A),
 C47(H47), C47(H47A), C48(H48), C49(H49), C52(H52), C53(H53), C54(H54),
 C55(H55), C56(H56), C59(H59), C60(H60), C61(H61), C62(H62), C63(H63), C66(H66),
  C67(H67), C68(H68), C69(H69), C70(H70), C73(H73), C74(H74), C75(H75),
 C76(H76), C77(H77), C80(H80), C81(H81), C82(H82), C82(H82A), C83(H83),
 C84(H84), C83A(H83A), C84A(H84A), C87(H87), C90(H90), C93(H93), C96(H96),
 C96(H96A), C99(H99), C99A(H99A), N1(H1), N2(H2), N3(H3B), N4(H4B), N5(H5B),
 N6(H6), N7(H7A), N8(H8), N9(H9), N10(H10A), N11(H11A), N12(H12A), N13(H13A),
 N14(H14A), N15(H15), N16(H16), N17(H17A), N18(H18A), N19(H19A), N20(H20A),
 N21(H21A), N22(H22), N23(H23), N24(H24A)
8.b Idealised Me refined as rotating group:
 C9(H9A,H9B,H9C), C85(H85A,H85B,H85C), C86(H86A,H86B,H86C), C88(H88A,H88B,
 H88C), C89(H89A,H89B,H89C), C91(H91A,H91B,H91C), C92(H92A,H92B,H92C), C94(H94A,
 H94B,H94C), C95(H95A,H95B,H95C), C94A(H94D,H94E,H94F), C95A(H95D,H95E,H95F),
 C97(H97A,H97B,H97C), C97(H97D,H97E,H97F), C98(H98A,H98B,H98C), C98A(H98D,H98E,
 H98F)
;
_atom_sites_solution_hydrogens     geom
_atom_sites_solution_primary       ?
_atom_sites_solution_secondary     ?
loop_
  _atom_site_label
  _atom_site_type_symbol
  _atom_site_fract_x
  _atom_site_fract_y
  _atom_site_fract_z
  _atom_site_U_iso_or_equiv
  _atom_site_adp_type
  _atom_site_occupancy
  _atom_site_site_symmetry_order
  _atom_site_calc_flag
  _atom_site_refinement_flags_posn
  _atom_site_refinement_flags_adp
  _atom_site_refinement_flags_occupancy
  _atom_site_disorder_assembly
  _atom_site_disorder_group
 C1 C 0.5051(3) 0.5708(2) 0.1885(4) 0.0329(13) Uani 1 1 d . . . . .
 C2 C 0.4782(3) 0.6140(3) 0.1571(5) 0.0429(17) Uani 1 1 d . . . . .
 C3 C 0.4542(8) 0.6467(5) 0.2184(8) 0.074(4) Uani 0.746(14) 1 d . U P A 1
 H3 H 0.456876 0.640909 0.279666 0.089 Uiso 0.746(14) 1 calc R U P A 1
 C4 C 0.4280(7) 0.6856(5) 0.1899(9) 0.079(4) Uani 0.746(14) 1 d . U P A 1
 H4 H 0.413508 0.706379 0.231956 0.094 Uiso 0.746(14) 1 calc R U P A 1
 C5 C 0.4222(6) 0.6952(4) 0.1040(9) 0.060(3) Uani 0.746(14) 1 d . U P A 1
 H5 H 0.404604 0.722745 0.085396 0.072 Uiso 0.746(14) 1 calc R U P A 1
 C3A C 0.500(2) 0.6571(12) 0.186(3) 0.068(8) Uani 0.254(14) 1 d . U P A 2
 H3A H 0.525860 0.656890 0.231705 0.081 Uiso 0.254(14) 1 calc R U P A 2
 C4A C 0.4849(19) 0.6990(13) 0.150(2) 0.068(6) Uani 0.254(14) 1 d . U P A 2
 H4A H 0.495156 0.727266 0.177677 0.082 Uiso 0.254(14) 1 calc R U P A 2
 C5A C 0.456(2) 0.7014(15) 0.076(3) 0.066(7) Uani 0.254(14) 1 d . U P A 2
 H5A H 0.445282 0.730448 0.050837 0.079 Uiso 0.254(14) 1 calc R U P A 2
 C6 C 0.4431(4) 0.6633(3) 0.0418(6) 0.061(3) Uani 1 1 d . . . . .
 H6A H 0.441058 0.669613 -0.019360 0.073 Uiso 0.746(14) 1 calc R U P A 1
 H6B H 0.417895 0.662126 -0.004173 0.073 Uiso 0.254(14) 1 calc R U P A 2
 C7 C 0.4667(4) 0.6222(3) 0.0726(5) 0.054(2) Uani 1 1 d . . . . .
 H7 H 0.475092 0.598620 0.030906 0.065 Uiso 1 1 calc R U . . .
 C8 C 0.6761(3) 0.5473(3) 0.3886(4) 0.0435(17) Uani 1 1 d . . . . .
 C9 C 0.7169(4) 0.5843(4) 0.4093(6) 0.078(3) Uani 1 1 d . . . . .
 H9A H 0.722543 0.585654 0.472909 0.117 Uiso 0.245(14) 1 calc R U P B 2
 H9B H 0.704645 0.614796 0.388322 0.117 Uiso 0.245(14) 1 calc R U P B 2
 H9C H 0.750016 0.576331 0.380037 0.117 Uiso 0.245(14) 1 calc R U P B 2
 C10 C 0.7052(7) 0.6323(7) 0.4075(12) 0.103(4) Uani 0.755(14) 1 d . U P B 1
 H10 H 0.669521 0.641169 0.400768 0.124 Uiso 0.755(14) 1 calc R U P B 1
 C11 C 0.7422(7) 0.6673(8) 0.4149(12) 0.103(4) Uani 0.755(14) 1 d . U P B 1
 H11 H 0.733631 0.699429 0.408434 0.124 Uiso 0.755(14) 1 calc R U P B 1
 C12 C 0.7932(7) 0.6520(7) 0.4328(12) 0.101(3) Uani 0.755(14) 1 d . U P B 1
 H12 H 0.819302 0.674524 0.446828 0.121 Uiso 0.755(14) 1 calc R U P B 1
 C13 C 0.8062(6) 0.6084(7) 0.4308(11) 0.096(3) Uani 0.755(14) 1 d . U P B 1
 H13 H 0.840972 0.598628 0.443553 0.116 Uiso 0.755(14) 1 calc R U P B 1
 C14 C 0.7690(6) 0.5777(7) 0.4102(11) 0.093(4) Uani 0.755(14) 1 d . U P B 1
 H14 H 0.780755 0.547369 0.394142 0.112 Uiso 0.755(14) 1 calc R U P B 1
 C15 C 0.4995(2) 0.4560(2) 0.4843(4) 0.0281(12) Uani 1 1 d . . . . .
 C16 C 0.4639(2) 0.4507(2) 0.5623(4) 0.0278(12) Uani 1 1 d . . . . .
 C17 C 0.4550(2) 0.4871(2) 0.6202(4) 0.0281(12) Uani 1 1 d . . . . .
 H17 H 0.471867 0.516287 0.610766 0.034 Uiso 1 1 calc R U . . .
 C18 C 0.4218(3) 0.4818(3) 0.6918(4) 0.0369(15) Uani 1 1 d . . . . .
 H18 H 0.415521 0.507500 0.730057 0.044 Uiso 1 1 calc R U . . .
 C19 C 0.3980(3) 0.4392(3) 0.7075(4) 0.0386(15) Uani 1 1 d . . . . .
 H19 H 0.376114 0.435273 0.757538 0.046 Uiso 1 1 calc R U . . .
 C20 C 0.4060(3) 0.4023(3) 0.6501(4) 0.0403(15) Uani 1 1 d . . . . .
 H20 H 0.388899 0.373205 0.659930 0.048 Uiso 1 1 calc R U . . .
 C21 C 0.4390(3) 0.4077(3) 0.5780(4) 0.0354(14) Uani 1 1 d . . . . .
 H21 H 0.444665 0.382146 0.539214 0.042 Uiso 1 1 calc R U . . .
 C22 C 0.6647(3) 0.4727(3) 0.0619(5) 0.0389(15) Uani 1 1 d . . . . .
 C23 C 0.6975(3) 0.4696(3) -0.0201(5) 0.0499(19) Uani 1 1 d . . . . .
 C24 C 0.6795(4) 0.4864(4) -0.0989(6) 0.073(3) Uani 1 1 d . . . . .
 H24 H 0.645270 0.499419 -0.101935 0.087 Uiso 1 1 calc R U . . .
 C25 C 0.7103(5) 0.4847(6) -0.1750(7) 0.116(7) Uani 1 1 d . . . . .
 H25 H 0.697024 0.496117 -0.229185 0.140 Uiso 1 1 calc R U . . .
 C26 C 0.7593(6) 0.4667(7) -0.1702(8) 0.125(7) Uani 1 1 d . . . . .
 H26 H 0.780599 0.466639 -0.221392 0.150 Uiso 1 1 calc R U . . .
 C27 C 0.7798(4) 0.4480(5) -0.0911(7) 0.091(4) Uani 1 1 d . . . . .
 H27 H 0.814059 0.434970 -0.088447 0.109 Uiso 1 1 calc R U . . .
 C28 C 0.7470(4) 0.4494(4) -0.0165(6) 0.069(3) Uani 1 1 d . . . . .
 H28 H 0.758956 0.436331 0.037171 0.083 Uiso 1 1 calc R U . . .
 C29 C 0.4837(2) 0.3829(2) 0.1693(4) 0.0318(13) Uani 1 1 d . . . . .
 C30 C 0.4421(3) 0.3517(2) 0.1296(5) 0.0380(15) Uani 1 1 d . . . . .
 C31 C 0.4520(3) 0.3286(3) 0.0515(5) 0.0432(17) Uani 1 1 d . . . . .
 H31 H 0.485390 0.331510 0.024187 0.052 Uiso 1 1 calc R U . . .
 C32 C 0.4136(4) 0.3011(3) 0.0131(7) 0.066(3) Uani 1 1 d . . . . .
 H32 H 0.420684 0.285291 -0.040458 0.080 Uiso 1 1 calc R U . . .
 C33 C 0.3652(4) 0.2967(3) 0.0523(7) 0.064(3) Uani 1 1 d . . . . .
 H33 H 0.339318 0.277050 0.026718 0.077 Uiso 1 1 calc R U . . .
 C34 C 0.3545(3) 0.3203(3) 0.1271(8) 0.060(2) Uani 1 1 d . . . . .
 H34 H 0.320525 0.318442 0.152742 0.072 Uiso 1 1 calc R U . . .
 C35 C 0.3936(3) 0.3475(3) 0.1668(7) 0.057(2) Uani 1 1 d . . . . .
 H35 H 0.386292 0.363269 0.220330 0.069 Uiso 1 1 calc R U . . .
 C36 C 0.6668(3) 0.3552(3) 0.3227(5) 0.0388(15) Uani 1 1 d . . . . .
 C37 C 0.6972(3) 0.3096(3) 0.3289(7) 0.059(3) Uani 1 1 d . . . . .
 C38 C 0.7270(5) 0.2962(5) 0.2508(9) 0.096(5) Uani 1 1 d . . . . .
 H38 H 0.730082 0.315334 0.200066 0.115 Uiso 1 1 calc R U . . .
 C39 C 0.7512(6) 0.2505(7) 0.2588(16) 0.156(11) Uani 1 1 d . . . . .
 H39 H 0.767028 0.237824 0.207592 0.188 Uiso 1 1 calc R U . . .
 C40 C 0.7531(6) 0.2259(5) 0.328(2) 0.156(12) Uani 1 1 d . . . . .
 H40 H 0.772857 0.197779 0.328423 0.188 Uiso 1 1 calc R U . . .
 C41 C 0.7254(5) 0.2402(5) 0.4076(17) 0.145(9) Uani 1 1 d . . . . .
 H41 H 0.725568 0.222308 0.460134 0.174 Uiso 1 1 calc R U . . .
 C42 C 0.6983(5) 0.2831(4) 0.3995(11) 0.092(4) Uani 1 1 d . . . . .
 H42 H 0.679195 0.293686 0.449282 0.111 Uiso 1 1 calc R U . . .
 C43 C 0.5955(3) 0.7127(3) 0.6433(5) 0.0419(16) Uani 1 1 d . . . . .
 C44 C 0.6240(3) 0.7497(3) 0.5904(5) 0.0449(17) Uani 1 1 d . . . . .
 C45 C 0.6237(6) 0.7953(5) 0.6211(12) 0.059(2) Uani 0.608(12) 1 d . U P C 1
 H45 H 0.604593 0.803367 0.672486 0.070 Uiso 0.608(12) 1 calc R U P C 1
 C46 C 0.6522(6) 0.8293(5) 0.5746(12) 0.060(2) Uani 0.608(12) 1 d . U P C 1
 H46 H 0.655005 0.860067 0.597972 0.071 Uiso 0.608(12) 1 calc R U P C 1
 C45A C 0.6559(10) 0.7848(8) 0.6296(19) 0.059(2) Uani 0.392(12) 1 d . U P C 2
 H45A H 0.656112 0.785568 0.691941 0.071 Uiso 0.392(12) 1 calc R U P C 2
 C46A C 0.6876(10) 0.8190(8) 0.5869(18) 0.059(2) Uani 0.392(12) 1 d . U P C 2
 H46A H 0.712638 0.838669 0.614778 0.071 Uiso 0.392(12) 1 calc R U P C 2
 C47 C 0.6758(4) 0.8190(4) 0.4967(8) 0.071(3) Uani 1 1 d . . . . .
 H47 H 0.697835 0.840959 0.467842 0.085 Uiso 0.608(12) 1 calc R U P C 1
 H47A H 0.674445 0.846874 0.462702 0.085 Uiso 0.392(12) 1 calc R U P C 2
 C48 C 0.6667(11) 0.7780(8) 0.4636(10) 0.199(14) Uani 1 1 d . . . . .
 H48 H 0.677250 0.771940 0.404858 0.238 Uiso 1 1 calc R U . . .
 C49 C 0.6423(8) 0.7423(6) 0.5109(9) 0.144(9) Uani 1 1 d . . . . .
 H49 H 0.638762 0.712145 0.485254 0.173 Uiso 1 1 calc R U . . .
 C50 C 0.4244(3) 0.7281(2) 0.8437(4) 0.0338(14) Uani 1 1 d . . . . .
 C51 C 0.3911(3) 0.7661(2) 0.8828(4) 0.0324(13) Uani 1 1 d . . . . .
 C52 C 0.4019(3) 0.8132(2) 0.8677(4) 0.0340(13) Uani 1 1 d . . . . .
 H52 H 0.430954 0.821680 0.832130 0.041 Uiso 1 1 calc R U . . .
 C53 C 0.3708(3) 0.8473(3) 0.9038(5) 0.0429(16) Uani 1 1 d . . . . .
 H53 H 0.378652 0.879232 0.892201 0.051 Uiso 1 1 calc R U . . .
 C54 C 0.3286(3) 0.8365(3) 0.9566(5) 0.0482(18) Uani 1 1 d . . . . .
 H54 H 0.307861 0.860520 0.982226 0.058 Uiso 1 1 calc R U . . .
 C55 C 0.3172(3) 0.7896(3) 0.9713(6) 0.0523(19) Uani 1 1 d . . . . .
 H55 H 0.288148 0.781304 1.007306 0.063 Uiso 1 1 calc R U . . .
 C56 C 0.3478(3) 0.7547(3) 0.9339(5) 0.0443(17) Uani 1 1 d . . . . .
 H56 H 0.339025 0.722787 0.943324 0.053 Uiso 1 1 calc R U . . .
 C57 C 0.5969(2) 0.6316(2) 0.9695(4) 0.0322(13) Uani 1 1 d . . . . .
 C58 C 0.6357(3) 0.6344(3) 1.0435(5) 0.0376(15) Uani 1 1 d . . . . .
 C59 C 0.6730(4) 0.6708(3) 1.0452(6) 0.057(2) Uani 1 1 d . . . . .
 H59 H 0.673051 0.693853 1.000195 0.069 Uiso 1 1 calc R U . . .
 C60 C 0.7098(4) 0.6732(4) 1.1127(8) 0.077(3) Uani 1 1 d . . . . .
 H60 H 0.735436 0.697323 1.112448 0.092 Uiso 1 1 calc R U . . .
 C61 C 0.7092(4) 0.6414(4) 1.1787(7) 0.066(3) Uani 1 1 d . . . . .
 H61 H 0.733695 0.643938 1.225570 0.079 Uiso 1 1 calc R U . . .
 C62 C 0.6734(3) 0.6056(3) 1.1781(5) 0.051(2) Uani 1 1 d . . . . .
 H62 H 0.673052 0.583519 1.224730 0.061 Uiso 1 1 calc R U . . .
 C63 C 0.6375(3) 0.6013(3) 1.1095(5) 0.0397(15) Uani 1 1 d . . . . .
 H63 H 0.614119 0.575419 1.108164 0.048 Uiso 1 1 calc R U . . .
 C64 C 0.4208(3) 0.6046(3) 0.5672(5) 0.0376(15) Uani 1 1 d . . . . .
 C65 C 0.3852(3) 0.5939(3) 0.4912(5) 0.0497(19) Uani 1 1 d . . . . .
 C66 C 0.3903(6) 0.6148(5) 0.4110(8) 0.103(5) Uani 1 1 d . . . . .
 H66 H 0.416461 0.638150 0.403508 0.124 Uiso 1 1 calc R U . . .
 C67 C 0.3582(9) 0.6030(7) 0.3390(10) 0.136(8) Uani 1 1 d . . . . .
 H67 H 0.364962 0.614906 0.281868 0.163 Uiso 1 1 calc R U . . .
 C68 C 0.3169(7) 0.5734(5) 0.3550(11) 0.111(6) Uani 1 1 d . . . . .
 H68 H 0.290816 0.568941 0.311159 0.133 Uiso 1 1 calc R U . . .
 C69 C 0.3130(5) 0.5511(6) 0.4311(11) 0.103(5) Uani 1 1 d . . . . .
 H69 H 0.287230 0.527455 0.438691 0.124 Uiso 1 1 calc R U . . .
 C70 C 0.3457(4) 0.5621(5) 0.4976(9) 0.086(4) Uani 1 1 d . . . . .
 H70 H 0.340806 0.546719 0.552247 0.103 Uiso 1 1 calc R U . . .
 C71 C 0.5821(2) 0.5171(2) 0.6781(4) 0.0288(12) Uani 1 1 d . . . . .
 C72 C 0.6014(3) 0.4713(3) 0.6402(4) 0.0374(15) Uani 1 1 d . . . . .
 C73 C 0.6355(3) 0.4702(3) 0.5706(5) 0.0442(17) Uani 1 1 d . . . . .
 H73 H 0.647347 0.498888 0.545929 0.053 Uiso 1 1 calc R U . . .
 C74 C 0.6534(3) 0.4281(3) 0.5353(5) 0.0458(18) Uani 1 1 d . . . . .
 H74 H 0.677314 0.428078 0.487456 0.055 Uiso 1 1 calc R U . . .
 C75 C 0.6360(4) 0.3870(4) 0.5702(6) 0.063(3) Uani 1 1 d . . . . .
 H75 H 0.648278 0.358195 0.546778 0.076 Uiso 1 1 calc R U . . .
 C76 C 0.6001(4) 0.3865(3) 0.6401(6) 0.056(2) Uani 1 1 d . . . . .
 H76 H 0.588432 0.357823 0.664732 0.067 Uiso 1 1 calc R U . . .
 C77 C 0.5822(4) 0.4289(3) 0.6726(5) 0.0472(18) Uani 1 1 d . . . . .
 H77 H 0.556399 0.429058 0.717571 0.057 Uiso 1 1 calc R U . . .
 C78 C 0.4181(2) 0.5390(2) 0.8967(4) 0.0264(11) Uani 1 1 d . . . . .
 C79 C 0.3801(3) 0.5030(2) 0.9301(4) 0.0342(13) Uani 1 1 d . . . . .
 C80 C 0.3287(4) 0.5061(4) 0.9153(12) 0.106(6) Uani 1 1 d . . . . .
 H80 H 0.315879 0.532834 0.885111 0.128 Uiso 1 1 calc R U . . .
 C81 C 0.2924(4) 0.4717(4) 0.9423(12) 0.112(6) Uani 1 1 d . . . . .
 H81 H 0.256223 0.475104 0.928390 0.134 Uiso 1 1 calc R U . . .
 C82 C 0.3088(4) 0.4348(4) 0.9869(7) 0.065(3) Uani 1 1 d . . . . .
 H82 H 0.287853 0.419071 1.029171 0.078 Uiso 0.425(16) 1 calc R U P D 1
 H82A H 0.289035 0.406763 0.991511 0.078 Uiso 0.575(16) 1 calc R U P D 2
 C83 C 0.3603(7) 0.4212(6) 0.9657(13) 0.045(4) Uani 0.425(16) 1 d . U P D 1
 H83 H 0.369831 0.389035 0.967910 0.054 Uiso 0.425(16) 1 calc R U P D 1
 C84 C 0.3979(6) 0.4549(6) 0.9413(13) 0.040(4) Uani 0.425(16) 1 d . U P D 1
 H84 H 0.433621 0.446605 0.932479 0.049 Uiso 0.425(16) 1 calc R U P D 1
 C83A C 0.3568(6) 0.4406(6) 1.0258(13) 0.059(4) Uani 0.575(16) 1 d . U P D 2
 H83A H 0.366070 0.420824 1.073554 0.071 Uiso 0.575(16) 1 calc R U P D 2
 C84A C 0.3930(5) 0.4749(4) 0.9976(9) 0.041(3) Uani 0.575(16) 1 d . U P D 2
 H84A H 0.426091 0.478015 1.025903 0.049 Uiso 0.575(16) 1 calc R U P D 2
 C85 C 0.5376(12) 0.7470(8) 0.3440(19) 0.233(16) Uani 1 1 d D . . . .
 H85A H 0.517487 0.765523 0.301509 0.349 Uiso 1 1 calc R U . . .
 H85B H 0.563133 0.767250 0.373627 0.349 Uiso 1 1 calc R U . . .
 H85C H 0.513662 0.733561 0.387554 0.349 Uiso 1 1 calc R U . . .
 C86 C 0.5785(13) 0.7147(10) 0.2066(10) 0.228(16) Uani 1 1 d D . . . .
 H86A H 0.605990 0.692145 0.191366 0.342 Uiso 1 1 calc R U . . .
 H86B H 0.591305 0.746530 0.195698 0.342 Uiso 1 1 calc R U . . .
 H86C H 0.547359 0.708856 0.170462 0.342 Uiso 1 1 calc R U . . .
 C87 C 0.5763(7) 0.6673(6) 0.3283(12) 0.115(5) Uani 1 1 d . . . . .
 H87 H 0.595924 0.646513 0.292231 0.138 Uiso 1 1 calc R U . . .
 C88 C 0.4878(4) 0.3641(5) 0.8151(9) 0.091(4) Uani 1 1 d D . . . .
 H88A H 0.459111 0.350325 0.849303 0.136 Uiso 1 1 calc R U . . .
 H88B H 0.492488 0.346361 0.760590 0.136 Uiso 1 1 calc R U . . .
 H88C H 0.479229 0.396685 0.800948 0.136 Uiso 1 1 calc R U . . .
 C89 C 0.5616(5) 0.3175(3) 0.8720(10) 0.091(4) Uani 1 1 d D . . . .
 H89A H 0.596752 0.321511 0.896902 0.136 Uiso 1 1 calc R U . . .
 H89B H 0.564407 0.303669 0.813273 0.136 Uiso 1 1 calc R U . . .
 H89C H 0.540968 0.296728 0.909898 0.136 Uiso 1 1 calc R U . . .
 C90 C 0.5587(4) 0.3987(4) 0.9053(6) 0.061(2) Uani 1 1 d . . . . .
 H90 H 0.591784 0.394319 0.932964 0.073 Uiso 1 1 calc R U . . .
 C91 C 0.5185(4) 0.2935(3) 0.4757(8) 0.081(3) Uani 1 1 d D . . . .
 H91A H 0.483110 0.280169 0.474910 0.121 Uiso 1 1 calc R U . . .
 H91B H 0.522200 0.315912 0.427319 0.121 Uiso 1 1 calc R U . . .
 H91C H 0.524395 0.309593 0.531674 0.121 Uiso 1 1 calc R U . . .
 C92 C 0.5587(8) 0.2306(5) 0.3836(7) 0.121(7) Uani 1 1 d D . . . .
 H92A H 0.593821 0.233374 0.357860 0.182 Uiso 1 1 calc R U . . .
 H92B H 0.532669 0.243327 0.342811 0.182 Uiso 1 1 calc R U . . .
 H92C H 0.550962 0.197533 0.394948 0.182 Uiso 1 1 calc R U . . .
 C93 C 0.5882(7) 0.2431(7) 0.5346(11) 0.110(5) Uani 1 1 d . . . . .
 H93 H 0.611543 0.217473 0.527656 0.131 Uiso 1 1 calc R U . . .
 C94 C 0.4142(6) 0.4907(7) 0.2536(13) 0.064(4) Uani 0.565(15) 1 d . U P E 1
 H94A H 0.413899 0.522059 0.279738 0.097 Uiso 0.565(15) 1 calc R U P E 1
 H94B H 0.409114 0.493256 0.189979 0.097 Uiso 0.565(15) 1 calc R U P E 1
 H94C H 0.447990 0.475644 0.265611 0.097 Uiso 0.565(15) 1 calc R U P E 1
 C95 C 0.3831(6) 0.4415(7) 0.3767(10) 0.058(4) Uani 0.565(15) 1 d . U P E 1
 H95A H 0.418232 0.427663 0.375301 0.087 Uiso 0.565(15) 1 calc R U P E 1
 H95B H 0.357135 0.417177 0.389695 0.087 Uiso 0.565(15) 1 calc R U P E 1
 H95C H 0.381698 0.465672 0.422390 0.087 Uiso 0.565(15) 1 calc R U P E 1
 N28 N 0.3714(4) 0.4624(5) 0.2920(9) 0.042(3) Uani 0.565(15) 1 d . U P E 1
 C94A C 0.3882(9) 0.4983(9) 0.1736(16) 0.065(5) Uani 0.435(15) 1 d . U P E 2
 H94D H 0.391830 0.531015 0.192171 0.098 Uiso 0.435(15) 1 calc R U P E 2
 H94E H 0.364458 0.496583 0.123110 0.098 Uiso 0.435(15) 1 calc R U P E 2
 H94F H 0.422737 0.486036 0.156934 0.098 Uiso 0.435(15) 1 calc R U P E 2
 C95A C 0.3970(10) 0.4658(9) 0.3270(18) 0.067(5) Uani 0.435(15) 1 d . U P E 2
 H95D H 0.421379 0.439464 0.321485 0.100 Uiso 0.435(15) 1 calc R U P E 2
 H95E H 0.372667 0.459905 0.375610 0.100 Uiso 0.435(15) 1 calc R U P E 2
 H95F H 0.416722 0.494559 0.338466 0.100 Uiso 0.435(15) 1 calc R U P E 2
 N28A N 0.3672(6) 0.4710(6) 0.2451(15) 0.048(4) Uani 0.435(15) 1 d . U P E 2
 C96 C 0.3238(3) 0.4546(4) 0.2486(7) 0.068(3) Uani 1 1 d . . . . .
 H96 H 0.315596 0.467880 0.193073 0.082 Uiso 0.565(15) 1 calc R U P E 1
 H96A H 0.304955 0.466512 0.199599 0.082 Uiso 0.435(15) 1 calc R U P E 2
 C97 C 0.6698(4) 0.6109(5) 0.7756(8) 0.079(3) Uani 1 1 d . . . . .
 H97A H 0.647541 0.583008 0.771807 0.118 Uiso 0.338(10) 1 calc R U P F -1
 H97B H 0.668077 0.628192 0.720135 0.118 Uiso 0.338(10) 1 calc R U P F -1
 H97C H 0.657393 0.630935 0.823566 0.118 Uiso 0.338(10) 1 calc R U P F -1
 H97D H 0.647287 0.637688 0.761620 0.118 Uiso 0.662(10) 1 calc R U P F 2
 H97E H 0.676668 0.610267 0.838938 0.118 Uiso 0.662(10) 1 calc R U P F 2
 H97F H 0.652129 0.581899 0.758174 0.118 Uiso 0.662(10) 1 calc R U P F 2
 N29 N 0.7213(7) 0.5975(7) 0.7918(14) 0.046(4) Uani 0.338(10) 1 d . U P F -1
 C98 C 0.7323(11) 0.6068(11) 0.8786(18) 0.058(5) Uani 0.338(10) 1 d . U P F -1
 H98A H 0.709508 0.632071 0.899489 0.087 Uiso 0.338(10) 1 calc R U P F -1
 H98B H 0.769076 0.616255 0.884344 0.087 Uiso 0.338(10) 1 calc R U P F -1
 H98C H 0.726041 0.578592 0.913696 0.087 Uiso 0.338(10) 1 calc R U P F -1
 C99 C 0.7584(9) 0.5788(12) 0.738(2) 0.060(5) Uani 0.338(10) 1 d . U P F -1
 H99 H 0.748063 0.565327 0.683901 0.072 Uiso 0.338(10) 1 calc R U P F -1
 O7 O 0.8017(7) 0.5789(10) 0.7570(14) 0.068(5) Uani 0.338(10) 1 d . U P F -1
 N29A N 0.7166(4) 0.6149(4) 0.7308(8) 0.053(3) Uani 0.662(10) 1 d . U P F 2
 C98A C 0.7131(6) 0.6233(8) 0.6350(11) 0.077(4) Uani 0.662(10) 1 d . U P F 2
 H98D H 0.683097 0.606157 0.610983 0.116 Uiso 0.662(10) 1 calc R U P F 2
 H98E H 0.745445 0.612532 0.606618 0.116 Uiso 0.662(10) 1 calc R U P F 2
 H98F H 0.708537 0.656867 0.624088 0.116 Uiso 0.662(10) 1 calc R U P F 2
 C99A C 0.7656(5) 0.6098(6) 0.7642(11) 0.061(3) Uani 0.662(10) 1 d . U P F 2
 H99A H 0.767042 0.600974 0.824350 0.074 Uiso 0.662(10) 1 calc R U P F 2
 O7A O 0.8071(4) 0.6146(4) 0.7291(8) 0.070(3) Uani 0.662(10) 1 d . U P F 2
 O1 O 0.58257(15) 0.46445(16) 0.2730(2) 0.0261(8) Uani 1 1 d . . . . .
 O2 O 0.50925(17) 0.62390(16) 0.7675(3) 0.0300(9) Uani 1 1 d . . . . .
 O3 O 0.5619(4) 0.6540(3) 0.4024(4) 0.083(3) Uani 1 1 d . . . . .
 O4 O 0.5379(3) 0.4384(2) 0.9069(4) 0.0600(16) Uani 1 1 d . . . . .
 O5 O 0.5864(7) 0.2654(5) 0.6104(11) 0.168(6) Uani 1 1 d . . . . .
 O6 O 0.2936(3) 0.4290(4) 0.2887(6) 0.098(3) Uani 1 1 d . . . . .
 Mn1 Mn 0.55951(4) 0.51875(4) 0.34922(6) 0.0270(2) Uani 1 1 d . . . . .
 Mn2 Mn 0.55461(3) 0.47320(4) 0.14956(6) 0.02540(19) Uani 1 1 d . . . . .
 Mn3 Mn 0.66163(4) 0.45989(5) 0.26695(6) 0.0311(2) Uani 1 1 d . . . . .
 Mn4 Mn 0.55730(4) 0.40483(4) 0.33065(6) 0.02728(19) Uani 1 1 d . . . . .
 Mn5 Mn 0.53680(4) 0.68453(5) 0.81717(7) 0.0339(2) Uani 1 1 d . . . . .
 Mn6 Mn 0.53475(4) 0.61627(5) 0.64180(6) 0.0296(2) Uani 1 1 d . . . . .
 Mn7 Mn 0.42961(4) 0.62575(5) 0.77043(6) 0.0312(2) Uani 1 1 d . . . . .
 Mn8 Mn 0.53098(4) 0.56829(5) 0.84185(6) 0.0276(2) Uani 1 1 d . . . . .
 N1 N 0.5198(3) 0.5675(2) 0.2707(3) 0.0426(15) Uani 1 1 d . . . . .
 H1 H 0.510447 0.592396 0.301028 0.051 Uiso 1 1 calc R U . . .
 N2 N 0.5141(2) 0.5360(2) 0.1331(4) 0.0351(12) Uani 1 1 d . . . . .
 H2 H 0.500667 0.540001 0.080398 0.042 Uiso 1 1 calc R U . . .
 N3 N 0.6253(2) 0.5559(2) 0.3961(4) 0.0358(12) Uani 1 1 d . . . . .
 H3B H 0.617696 0.581433 0.425692 0.043 Uiso 1 1 calc R U . . .
 N4 N 0.6937(3) 0.5086(3) 0.3522(5) 0.0484(16) Uani 1 1 d . . . . .
 H4B H 0.726236 0.502012 0.367383 0.058 Uiso 1 1 calc R U . . .
 N5 N 0.5079(2) 0.4973(2) 0.4492(3) 0.0298(11) Uani 1 1 d . . . . .
 H5B H 0.488630 0.519954 0.471434 0.036 Uiso 1 1 calc R U . . .
 N6 N 0.5233(2) 0.4186(2) 0.4521(4) 0.0365(13) Uani 1 1 d . . . . .
 H6 H 0.525122 0.395097 0.489172 0.044 Uiso 1 1 calc R U . . .
 N7 N 0.6137(2) 0.4735(2) 0.0544(3) 0.0309(11) Uani 1 1 d . . . . .
 H7A H 0.602224 0.474355 -0.000037 0.037 Uiso 1 1 calc R U . . .
 N8 N 0.6878(2) 0.4733(3) 0.1397(4) 0.0466(16) Uani 1 1 d . . . . .
 H8 H 0.721201 0.480849 0.137284 0.056 Uiso 1 1 calc R U . . .
 N9 N 0.5055(2) 0.4157(2) 0.1210(4) 0.0333(11) Uani 1 1 d . . . . .
 H9 H 0.497958 0.413097 0.064824 0.040 Uiso 1 1 calc R U . . .
 N10 N 0.4959(2) 0.3768(2) 0.2529(4) 0.0364(12) Uani 1 1 d . . . . .
 H10A H 0.474807 0.357744 0.281352 0.044 Uiso 1 1 calc R U . . .
 N11 N 0.6901(2) 0.3926(2) 0.2960(4) 0.0408(13) Uani 1 1 d . . . . .
 H11A H 0.724158 0.389359 0.288490 0.049 Uiso 1 1 calc R U . . .
 N12 N 0.6162(2) 0.3543(2) 0.3451(4) 0.0358(12) Uani 1 1 d . . . . .
 H12A H 0.605871 0.328140 0.370128 0.043 Uiso 1 1 calc R U . . .
 N13 N 0.5880(3) 0.7179(3) 0.7291(5) 0.0504(17) Uani 1 1 d . . . . .
 H13A H 0.608260 0.739259 0.753492 0.060 Uiso 1 1 calc R U . . .
 N14 N 0.5773(2) 0.6759(2) 0.6034(4) 0.0374(12) Uani 1 1 d . . . . .
 H14A H 0.584467 0.675939 0.546838 0.045 Uiso 1 1 calc R U . . .
 N15 N 0.4762(2) 0.7317(2) 0.8472(4) 0.0346(12) Uani 1 1 d . . . . .
 H15 H 0.487347 0.759146 0.865716 0.042 Uiso 1 1 calc R U . . .
 N16 N 0.4017(2) 0.6910(2) 0.8094(4) 0.0403(13) Uani 1 1 d . . . . .
 H16 H 0.367774 0.694472 0.801141 0.048 Uiso 1 1 calc R U . . .
 N17 N 0.5803(3) 0.6701(2) 0.9317(4) 0.0442(14) Uani 1 1 d . . . . .
 H17A H 0.589371 0.695561 0.960521 0.053 Uiso 1 1 calc R U . . .
 N18 N 0.5823(2) 0.5901(2) 0.9427(4) 0.0352(12) Uani 1 1 d . . . . .
 H18A H 0.596572 0.566888 0.972255 0.042 Uiso 1 1 calc R U . . .
 N19 N 0.4723(2) 0.6118(2) 0.5521(4) 0.0395(13) Uani 1 1 d . . . . .
 H19A H 0.481022 0.615056 0.496517 0.047 Uiso 1 1 calc R U . . .
 N20 N 0.4021(2) 0.6065(2) 0.6459(4) 0.0420(14) Uani 1 1 d . . . . .
 H20A H 0.369109 0.597319 0.647743 0.050 Uiso 1 1 calc R U . . .
 N21 N 0.5767(2) 0.5538(2) 0.6248(4) 0.0326(11) Uani 1 1 d . . . . .
 H21A H 0.593312 0.551352 0.574380 0.039 Uiso 1 1 calc R U . . .
 N22 N 0.5692(2) 0.5196(2) 0.7616(3) 0.0326(11) Uani 1 1 d . . . . .
 H22 H 0.579036 0.494545 0.790970 0.039 Uiso 1 1 calc R U . . .
 N23 N 0.4003(2) 0.5777(2) 0.8613(4) 0.0387(13) Uani 1 1 d . . . . .
 H23 H 0.368713 0.585104 0.880249 0.046 Uiso 1 1 calc R U . . .
 N24 N 0.4689(2) 0.5310(2) 0.8999(4) 0.0320(11) Uani 1 1 d . . . . .
 H24A H 0.478265 0.506412 0.930868 0.038 Uiso 1 1 calc R U . . .
 N25 N 0.5650(7) 0.7097(4) 0.2986(9) 0.129(6) Uani 1 1 d D . . . .
 N26 N 0.5358(3) 0.3626(3) 0.8659(5) 0.066(2) Uani 1 1 d D . . . .
 N27 N 0.5568(4) 0.2564(2) 0.4655(6) 0.073(3) Uani 1 1 d D . . . .

loop_
  _atom_site_aniso_label
  _atom_site_aniso_U_11
  _atom_site_aniso_U_22
  _atom_site_aniso_U_33
  _atom_site_aniso_U_23
  _atom_site_aniso_U_13
  _atom_site_aniso_U_12
 C1 0.037(3) 0.030(3) 0.032(3) 0.004(3) -0.005(2) -0.002(3)
 C2 0.069(5) 0.028(3) 0.032(3) -0.002(3) -0.021(3) 0.000(3)
 C3 0.129(11) 0.057(7) 0.036(5) -0.017(5) -0.017(6) 0.046(7)
 C4 0.128(10) 0.051(6) 0.057(6) -0.011(5) -0.018(7) 0.039(7)
 C5 0.077(8) 0.041(6) 0.064(6) 0.005(5) -0.022(6) 0.017(6)
 C3A 0.116(18) 0.036(12) 0.051(14) -0.016(10) -0.051(13) 0.027(13)
 C4A 0.108(13) 0.041(10) 0.057(11) -0.012(9) -0.048(10) 0.020(11)
 C5A 0.098(15) 0.049(13) 0.050(12) -0.006(11) -0.047(12) 0.022(13)
 C6 0.091(7) 0.055(5) 0.037(4) 0.014(4) -0.004(4) 0.034(5)
 C7 0.077(6) 0.056(5) 0.029(3) 0.001(3) -0.001(3) 0.029(4)
 C8 0.051(4) 0.049(4) 0.030(3) -0.001(3) -0.010(3) -0.015(4)
 C9 0.054(5) 0.076(7) 0.104(8) -0.045(6) -0.017(5) -0.019(5)
 C10 0.078(5) 0.125(7) 0.107(6) -0.044(6) 0.004(5) -0.056(5)
 C11 0.078(5) 0.125(7) 0.106(6) -0.044(6) 0.006(4) -0.056(5)
 C12 0.074(5) 0.125(7) 0.105(6) -0.048(6) 0.007(4) -0.058(5)
 C13 0.066(5) 0.122(7) 0.102(6) -0.050(6) 0.010(4) -0.058(5)
 C14 0.061(5) 0.119(7) 0.099(6) -0.052(6) 0.012(5) -0.059(5)
 C15 0.023(2) 0.038(3) 0.023(3) -0.002(2) -0.001(2) 0.002(2)
 C16 0.028(3) 0.034(3) 0.022(3) 0.004(2) 0.001(2) 0.002(2)
 C17 0.025(3) 0.037(3) 0.022(3) -0.005(2) -0.003(2) 0.001(2)
 C18 0.035(3) 0.050(4) 0.025(3) -0.009(3) 0.002(2) 0.002(3)
 C19 0.036(3) 0.056(4) 0.023(3) 0.007(3) 0.006(2) 0.003(3)
 C20 0.039(4) 0.043(4) 0.038(3) 0.008(3) 0.004(3) -0.004(3)
 C21 0.047(4) 0.036(3) 0.023(3) 0.002(3) 0.001(2) 0.004(3)
 C22 0.032(3) 0.043(4) 0.042(4) 0.004(3) 0.011(3) 0.001(3)
 C23 0.045(4) 0.066(5) 0.039(4) 0.014(4) 0.012(3) 0.015(4)
 C24 0.052(5) 0.127(10) 0.039(4) 0.026(5) 0.014(4) 0.040(6)
 C25 0.091(9) 0.204(17) 0.054(6) 0.064(8) 0.040(6) 0.078(10)
 C26 0.118(11) 0.189(17) 0.068(7) 0.063(9) 0.062(7) 0.074(12)
 C27 0.063(6) 0.146(12) 0.065(6) 0.031(7) 0.029(5) 0.053(7)
 C28 0.053(5) 0.105(8) 0.049(5) 0.016(5) 0.015(4) 0.030(5)
 C29 0.030(3) 0.029(3) 0.037(3) -0.004(3) 0.000(2) -0.002(2)
 C30 0.039(4) 0.026(3) 0.049(4) 0.003(3) -0.006(3) -0.004(3)
 C31 0.055(4) 0.031(3) 0.044(4) 0.001(3) -0.015(3) -0.003(3)
 C32 0.087(7) 0.050(5) 0.061(5) 0.000(4) -0.021(5) -0.019(5)
 C33 0.064(6) 0.037(4) 0.092(7) 0.013(5) -0.036(5) -0.018(4)
 C34 0.040(4) 0.042(4) 0.100(7) 0.015(5) -0.014(4) -0.014(3)
 C35 0.041(4) 0.037(4) 0.094(7) 0.005(4) 0.000(4) -0.008(3)
 C36 0.028(3) 0.037(4) 0.051(4) -0.009(3) -0.007(3) 0.005(3)
 C37 0.035(4) 0.039(4) 0.105(7) -0.023(5) -0.021(4) 0.010(3)
 C38 0.075(7) 0.118(10) 0.095(8) -0.059(8) -0.035(6) 0.056(7)
 C39 0.092(11) 0.144(16) 0.23(2) -0.141(17) -0.074(13) 0.083(12)
 C40 0.052(7) 0.050(7) 0.37(4) -0.047(13) -0.020(13) 0.016(6)
 C41 0.070(8) 0.076(9) 0.29(3) 0.069(13) 0.043(12) 0.033(7)
 C42 0.069(7) 0.057(6) 0.150(12) 0.040(7) 0.031(7) 0.027(5)
 C43 0.035(3) 0.039(4) 0.051(4) 0.006(3) 0.004(3) 0.007(3)
 C44 0.042(4) 0.044(4) 0.049(4) 0.006(3) -0.004(3) 0.002(3)
 C45 0.055(5) 0.036(4) 0.085(6) 0.020(4) -0.003(5) 0.001(4)
 C46 0.057(5) 0.037(4) 0.086(6) 0.020(4) -0.002(5) 0.001(4)
 C45A 0.056(6) 0.036(4) 0.085(6) 0.019(4) -0.002(5) 0.000(4)
 C46A 0.056(5) 0.036(4) 0.085(6) 0.019(4) -0.002(5) 0.001(4)
 C47 0.061(6) 0.055(5) 0.097(8) 0.029(6) -0.001(5) -0.016(4)
 C48 0.35(3) 0.183(19) 0.067(8) -0.026(10) 0.072(14) -0.19(2)
 C49 0.24(2) 0.125(13) 0.066(7) -0.017(8) 0.036(10) -0.124(14)
 C50 0.038(3) 0.029(3) 0.035(3) 0.007(3) 0.001(3) 0.006(3)
 C51 0.035(3) 0.029(3) 0.033(3) 0.008(3) -0.003(2) 0.002(2)
 C52 0.038(3) 0.029(3) 0.036(3) -0.002(3) -0.004(3) -0.001(3)
 C53 0.053(4) 0.030(3) 0.045(4) 0.001(3) -0.012(3) 0.001(3)
 C54 0.044(4) 0.061(5) 0.040(4) -0.001(4) -0.001(3) 0.016(4)
 C55 0.049(5) 0.055(5) 0.053(4) 0.009(4) 0.015(4) 0.004(4)
 C56 0.042(4) 0.039(4) 0.052(4) 0.016(3) 0.007(3) 0.005(3)
 C57 0.028(3) 0.038(3) 0.030(3) 0.000(3) -0.003(2) 0.006(2)
 C58 0.033(3) 0.044(4) 0.036(3) -0.001(3) -0.001(3) 0.001(3)
 C59 0.055(5) 0.057(5) 0.061(5) 0.010(4) -0.020(4) -0.019(4)
 C60 0.073(7) 0.065(6) 0.092(7) 0.015(6) -0.041(6) -0.037(5)
 C61 0.061(6) 0.064(6) 0.073(6) 0.011(5) -0.034(5) -0.017(5)
 C62 0.054(5) 0.057(5) 0.043(4) -0.001(4) -0.014(3) -0.005(4)
 C63 0.037(4) 0.043(4) 0.038(4) -0.006(3) -0.003(3) -0.003(3)
 C64 0.038(3) 0.033(3) 0.041(4) -0.003(3) -0.015(3) 0.004(3)
 C65 0.043(4) 0.054(5) 0.052(4) -0.009(4) -0.021(3) 0.013(3)
 C66 0.139(12) 0.100(10) 0.072(7) 0.013(7) -0.050(8) -0.032(9)
 C67 0.20(2) 0.124(14) 0.086(10) -0.004(9) -0.085(12) -0.005(14)
 C68 0.134(13) 0.083(9) 0.117(12) 0.001(8) -0.077(10) -0.022(9)
 C69 0.077(8) 0.118(11) 0.115(11) -0.060(10) -0.016(7) -0.019(8)
 C70 0.055(6) 0.104(9) 0.098(9) -0.023(7) -0.007(6) -0.010(6)
 C71 0.030(3) 0.028(3) 0.029(3) -0.007(2) 0.001(2) 0.002(2)
 C72 0.047(4) 0.039(4) 0.026(3) -0.003(3) -0.003(3) 0.014(3)
 C73 0.045(4) 0.051(4) 0.037(3) -0.009(3) 0.001(3) 0.010(3)
 C74 0.042(4) 0.063(5) 0.032(3) -0.009(3) -0.004(3) 0.016(4)
 C75 0.085(7) 0.057(5) 0.047(4) -0.018(4) -0.021(4) 0.030(5)
 C76 0.070(6) 0.043(4) 0.054(5) -0.009(4) -0.008(4) 0.016(4)
 C77 0.068(5) 0.037(4) 0.037(4) -0.001(3) -0.006(3) 0.010(4)
 C78 0.030(3) 0.031(3) 0.018(2) -0.005(2) 0.004(2) 0.000(2)
 C79 0.034(3) 0.038(3) 0.030(3) 0.002(3) 0.008(2) 0.001(3)
 C80 0.034(4) 0.063(6) 0.222(17) 0.068(9) -0.012(7) -0.009(4)
 C81 0.032(4) 0.077(7) 0.226(17) 0.071(10) 0.012(7) -0.005(5)
 C82 0.052(5) 0.062(5) 0.081(6) 0.029(5) 0.000(4) -0.018(4)
 C83 0.044(8) 0.037(8) 0.053(9) 0.013(7) -0.003(7) 0.009(6)
 C84 0.035(7) 0.032(7) 0.054(9) 0.013(7) -0.001(6) 0.008(6)
 C83A 0.048(7) 0.053(8) 0.076(9) 0.031(7) 0.022(7) 0.001(6)
 C84A 0.040(6) 0.033(6) 0.051(7) 0.013(6) 0.004(5) 0.003(4)
 C85 0.26(4) 0.21(3) 0.22(3) -0.07(3) 0.06(3) 0.08(3)
 C86 0.32(4) 0.17(2) 0.20(3) -0.03(2) 0.15(3) -0.02(3)
 C87 0.128(13) 0.098(11) 0.118(13) 0.031(10) 0.013(10) 0.017(10)
 C88 0.087(8) 0.095(9) 0.090(8) 0.026(7) -0.031(7) -0.014(7)
 C89 0.085(8) 0.087(9) 0.099(9) 0.010(7) -0.009(7) 0.012(7)
 C90 0.063(6) 0.067(6) 0.052(5) -0.001(5) 0.004(4) 0.007(4)
 C91 0.093(9) 0.064(7) 0.084(8) 0.020(6) 0.010(6) -0.002(6)
 C92 0.195(18) 0.065(8) 0.105(11) -0.034(8) 0.048(11) -0.057(10)
 C93 0.111(11) 0.118(13) 0.101(11) 0.012(10) -0.020(9) -0.004(10)
 C94 0.043(7) 0.074(9) 0.076(9) 0.000(7) 0.007(7) -0.013(6)
 C95 0.033(6) 0.094(11) 0.047(7) 0.007(7) -0.003(5) -0.004(7)
 N28 0.021(4) 0.059(7) 0.046(6) -0.005(6) -0.008(4) -0.009(4)
 C94A 0.049(10) 0.070(12) 0.076(11) 0.005(9) 0.016(8) -0.011(9)
 C95A 0.055(10) 0.065(10) 0.081(10) 0.005(9) -0.016(8) 0.000(9)
 N28A 0.032(7) 0.045(8) 0.067(9) -0.001(7) -0.001(6) -0.003(6)
 C96 0.033(4) 0.106(8) 0.066(6) 0.001(6) 0.002(4) 0.014(5)
 C97 0.038(5) 0.111(10) 0.087(7) 0.017(7) 0.004(5) 0.013(5)
 N29 0.034(7) 0.057(9) 0.046(8) 0.004(7) 0.002(6) -0.008(7)
 C98 0.053(12) 0.069(13) 0.051(9) 0.009(9) -0.005(9) -0.008(10)
 C99 0.032(7) 0.076(11) 0.072(10) -0.012(9) 0.001(7) -0.006(8)
 O7 0.033(6) 0.101(12) 0.070(10) -0.026(10) -0.002(6) -0.010(8)
 N29A 0.036(4) 0.057(6) 0.067(6) -0.016(5) -0.001(4) -0.007(4)
 C98A 0.054(8) 0.109(12) 0.069(7) -0.015(9) -0.002(6) 0.013(8)
 C99A 0.037(5) 0.068(7) 0.079(7) -0.010(6) -0.008(5) 0.002(5)
 O7A 0.032(4) 0.077(7) 0.100(7) -0.009(6) 0.009(4) 0.000(4)
 O1 0.0250(19) 0.032(2) 0.0212(18) -0.0004(16) 0.0024(14) -0.0036(17)
 O2 0.030(2) 0.027(2) 0.032(2) 0.0009(18) -0.0010(17) -0.0010(18)
 O3 0.143(8) 0.078(5) 0.030(3) -0.015(3) 0.004(4) 0.010(5)
 O4 0.082(4) 0.044(3) 0.054(3) 0.008(3) -0.011(3) 0.021(3)
 O5 0.234(17) 0.125(11) 0.145(12) 0.018(9) -0.067(12) -0.024(11)
 O6 0.051(4) 0.147(8) 0.095(6) -0.050(6) 0.019(4) -0.045(5)
 Mn1 0.0321(5) 0.0266(4) 0.0224(4) 0.0001(3) -0.0021(3) -0.0013(4)
 Mn2 0.0255(4) 0.0283(5) 0.0224(4) -0.0001(3) -0.0009(3) -0.0015(3)
 Mn3 0.0266(4) 0.0402(5) 0.0267(4) 0.0039(4) -0.0008(3) -0.0020(4)
 Mn4 0.0294(5) 0.0283(5) 0.0242(4) 0.0004(4) 0.0030(3) 0.0011(4)
 Mn5 0.0329(5) 0.0318(5) 0.0369(5) -0.0043(4) -0.0045(4) 0.0002(4)
 Mn6 0.0307(5) 0.0311(5) 0.0271(4) 0.0012(4) -0.0006(3) -0.0018(4)
 Mn7 0.0332(5) 0.0276(5) 0.0328(5) 0.0013(4) -0.0008(4) -0.0006(4)
 Mn8 0.0293(4) 0.0301(5) 0.0234(4) -0.0021(4) -0.0017(3) 0.0017(4)
 N1 0.072(4) 0.035(3) 0.021(2) -0.003(2) -0.007(2) 0.018(3)
 N2 0.043(3) 0.034(3) 0.028(2) -0.004(2) -0.010(2) 0.010(2)
 N3 0.047(3) 0.032(3) 0.028(2) 0.000(2) -0.003(2) -0.007(2)
 N4 0.031(3) 0.059(4) 0.055(4) -0.008(3) -0.010(3) -0.009(3)
 N5 0.027(2) 0.034(3) 0.029(2) -0.001(2) 0.0018(19) 0.002(2)
 N6 0.052(3) 0.031(3) 0.026(2) 0.002(2) 0.007(2) 0.005(2)
 N7 0.034(3) 0.035(3) 0.024(2) 0.001(2) -0.0001(19) 0.004(2)
 N8 0.024(3) 0.080(5) 0.036(3) 0.017(3) 0.003(2) -0.001(3)
 N9 0.034(3) 0.036(3) 0.029(2) 0.001(2) -0.003(2) -0.003(2)
 N10 0.031(3) 0.040(3) 0.038(3) 0.006(3) -0.001(2) -0.007(2)
 N11 0.029(3) 0.044(3) 0.050(3) 0.002(3) 0.005(2) 0.008(2)
 N12 0.039(3) 0.028(3) 0.041(3) -0.004(2) 0.005(2) 0.004(2)
 N13 0.041(3) 0.054(4) 0.056(4) -0.007(3) 0.002(3) -0.022(3)
 N14 0.045(3) 0.030(3) 0.037(3) 0.002(2) 0.003(2) -0.006(2)
 N15 0.037(3) 0.025(3) 0.041(3) -0.006(2) 0.002(2) -0.003(2)
 N16 0.034(3) 0.027(3) 0.059(4) 0.001(3) -0.007(3) -0.001(2)
 N17 0.048(4) 0.039(3) 0.046(3) -0.009(3) -0.009(3) 0.000(3)
 N18 0.037(3) 0.036(3) 0.032(3) -0.003(2) -0.006(2) -0.001(2)
 N19 0.041(3) 0.044(3) 0.033(3) 0.009(3) -0.009(2) -0.005(3)
 N20 0.029(3) 0.055(4) 0.041(3) -0.011(3) -0.004(2) -0.001(3)
 N21 0.033(3) 0.035(3) 0.029(2) -0.002(2) 0.002(2) -0.004(2)
 N22 0.039(3) 0.033(3) 0.027(2) 0.002(2) 0.001(2) 0.006(2)
 N23 0.038(3) 0.041(3) 0.038(3) 0.013(3) 0.007(2) 0.008(3)
 N24 0.030(3) 0.032(3) 0.034(3) 0.007(2) 0.000(2) 0.003(2)
 N25 0.189(15) 0.079(8) 0.119(10) 0.031(8) 0.055(10) 0.042(9)
 N26 0.074(5) 0.063(5) 0.061(5) -0.004(4) -0.004(4) -0.007(4)
 N27 0.091(7) 0.041(4) 0.088(7) -0.019(4) 0.013(5) -0.011(4)

_geom_special_details
;
 All esds (except the esd in the dihedral angle between two l.s. planes)
 are estimated using the full covariance matrix.  The cell esds are taken
 into account individually in the estimation of esds in distances, angles
 and torsion angles; correlations between esds in cell parameters are only
 used when they are defined by crystal symmetry.  An approximate (isotropic)
 treatment of cell esds is used for estimating esds involving l.s. planes.
;
loop_
  _geom_bond_atom_site_label_1
  _geom_bond_atom_site_label_2
  _geom_bond_distance
  _geom_bond_site_symmetry_2
  _geom_bond_publ_flag
 C1 C2 1.492(10) . ?
 C1 N1 1.309(8) . ?
 C1 N2 1.324(9) . ?
 C2 C3 1.456(14) . ?
 C2 C3A 1.43(4) . ?
 C2 C7 1.341(10) . ?
 C3 H3 0.9500 . ?
 C3 C4 1.367(18) . ?
 C4 H4 0.9500 . ?
 C4 C5 1.345(19) . ?
 C5 H5 0.9500 . ?
 C5 C6 1.418(17) . ?
 C3A H3A 0.9500 . ?
 C3A C4A 1.38(5) . ?
 C4A H4A 0.9500 . ?
 C4A C5A 1.35(4) . ?
 C5A H5A 0.9500 . ?
 C5A C6 1.25(4) . ?
 C6 H6A 0.9500 . ?
 C6 H6B 0.9500 . ?
 C6 C7 1.400(11) . ?
 C7 H7 0.9500 . ?
 C8 C9 1.517(11) . ?
 C8 N3 1.322(10) . ?
 C8 N4 1.315(11) . ?
 C9 H9A 0.9800 . ?
 C9 H9B 0.9800 . ?
 C9 H9C 0.9800 . ?
 C9 C10 1.40(2) . ?
 C9 C14 1.339(18) . ?
 C10 H10 0.9500 . ?
 C10 C11 1.38(2) . ?
 C11 H11 0.9500 . ?
 C11 C12 1.40(3) . ?
 C12 H12 0.9500 . ?
 C12 C13 1.29(3) . ?
 C13 H13 0.9500 . ?
 C13 C14 1.329(16) . ?
 C14 H14 0.9500 . ?
 C15 C16 1.503(8) . ?
 C15 N5 1.315(9) . ?
 C15 N6 1.321(8) . ?
 C16 C17 1.383(9) . ?
 C16 C21 1.405(10) . ?
 C17 H17 0.9500 . ?
 C17 C18 1.388(9) . ?
 C18 H18 0.9500 . ?
 C18 C19 1.382(11) . ?
 C19 H19 0.9500 . ?
 C19 C20 1.387(11) . ?
 C20 H20 0.9500 . ?
 C20 C21 1.391(9) . ?
 C21 H21 0.9500 . ?
 C22 C23 1.506(9) . ?
 C22 N7 1.304(9) . ?
 C22 N8 1.324(9) . ?
 C23 C24 1.371(11) . ?
 C23 C28 1.386(11) . ?
 C24 H24 0.9500 . ?
 C24 C25 1.401(12) . ?
 C25 H25 0.9500 . ?
 C25 C26 1.351(17) . ?
 C26 H26 0.9500 . ?
 C26 C27 1.419(16) . ?
 C27 H27 0.9500 . ?
 C27 C28 1.411(12) . ?
 C28 H28 0.9500 . ?
 C29 C30 1.512(9) . ?
 C29 N9 1.314(9) . ?
 C29 N10 1.322(9) . ?
 C30 C31 1.385(11) . ?
 C30 C35 1.363(11) . ?
 C31 H31 0.9500 . ?
 C31 C32 1.384(12) . ?
 C32 H32 0.9500 . ?
 C32 C33 1.375(16) . ?
 C33 H33 0.9500 . ?
 C33 C34 1.353(15) . ?
 C34 H34 0.9500 . ?
 C34 C35 1.402(12) . ?
 C35 H35 0.9500 . ?
 C36 C37 1.519(10) . ?
 C36 N11 1.288(10) . ?
 C36 N12 1.333(9) . ?
 C37 C38 1.463(16) . ?
 C37 C42 1.316(17) . ?
 C38 H38 0.9500 . ?
 C38 C39 1.45(2) . ?
 C39 H39 0.9500 . ?
 C39 C40 1.27(3) . ?
 C40 H40 0.9500 . ?
 C40 C41 1.46(3) . ?
 C41 H41 0.9500 . ?
 C41 C42 1.411(16) . ?
 C42 H42 0.9500 . ?
 C43 C44 1.516(11) . ?
 C43 N13 1.330(10) . ?
 C43 N14 1.300(10) . ?
 C44 C45 1.385(18) . ?
 C44 C45A 1.42(3) . ?
 C44 C49 1.313(16) . ?
 C45 H45 0.9500 . ?
 C45 C46 1.41(2) . ?
 C46 H46 0.9500 . ?
 C46 C47 1.36(2) . ?
 C45A H45A 0.9500 . ?
 C45A C46A 1.43(3) . ?
 C46A H46A 0.9500 . ?
 C46A C47 1.41(3) . ?
 C47 H47 0.9500 . ?
 C47 H47A 0.9500 . ?
 C47 C48 1.30(2) . ?
 C48 H48 0.9500 . ?
 C48 C49 1.396(18) . ?
 C49 H49 0.9500 . ?
 C50 C51 1.501(9) . ?
 C50 N15 1.324(9) . ?
 C50 N16 1.317(9) . ?
 C51 C52 1.392(9) . ?
 C51 C56 1.389(10) . ?
 C52 H52 0.9500 . ?
 C52 C53 1.372(10) . ?
 C53 H53 0.9500 . ?
 C53 C54 1.377(12) . ?
 C54 H54 0.9500 . ?
 C54 C55 1.392(13) . ?
 C55 H55 0.9500 . ?
 C55 C56 1.387(12) . ?
 C56 H56 0.9500 . ?
 C57 C58 1.501(9) . ?
 C57 N17 1.314(9) . ?
 C57 N18 1.308(9) . ?
 C58 C59 1.410(11) . ?
 C58 C63 1.382(10) . ?
 C59 H59 0.9500 . ?
 C59 C60 1.392(12) . ?
 C60 H60 0.9500 . ?
 C60 C61 1.356(14) . ?
 C61 H61 0.9500 . ?
 C61 C62 1.372(13) . ?
 C62 H62 0.9500 . ?
 C62 C63 1.393(10) . ?
 C63 H63 0.9500 . ?
 C64 C65 1.502(9) . ?
 C64 N19 1.347(10) . ?
 C64 N20 1.292(10) . ?
 C65 C66 1.365(15) . ?
 C65 C70 1.361(15) . ?
 C66 H66 0.9500 . ?
 C66 C67 1.409(17) . ?
 C67 H67 0.9500 . ?
 C67 C68 1.37(3) . ?
 C68 H68 0.9500 . ?
 C68 C69 1.33(2) . ?
 C69 H69 0.9500 . ?
 C69 C70 1.348(17) . ?
 C70 H70 0.9500 . ?
 C71 C72 1.513(9) . ?
 C71 N21 1.332(9) . ?
 C71 N22 1.316(8) . ?
 C72 C73 1.371(10) . ?
 C72 C77 1.398(12) . ?
 C73 H73 0.9500 . ?
 C73 C74 1.395(11) . ?
 C74 H74 0.9500 . ?
 C74 C75 1.365(14) . ?
 C75 H75 0.9500 . ?
 C75 C76 1.403(14) . ?
 C76 H76 0.9500 . ?
 C76 C77 1.384(11) . ?
 C77 H77 0.9500 . ?
 C78 C79 1.500(9) . ?
 C78 N23 1.312(9) . ?
 C78 N24 1.315(8) . ?
 C79 C80 1.331(11) . ?
 C79 C84 1.459(18) . ?
 C79 C84A 1.347(14) . ?
 C80 H80 0.9500 . ?
 C80 C81 1.411(13) . ?
 C81 H81 0.9500 . ?
 C81 C82 1.323(14) . ?
 C82 H82 0.9500 . ?
 C82 H82A 0.9500 . ?
 C82 C83 1.41(2) . ?
 C82 C83A 1.37(2) . ?
 C83 H83 0.9500 . ?
 C83 C84 1.41(3) . ?
 C84 H84 0.9500 . ?
 C83A H83A 0.9500 . ?
 C83A C84A 1.414(18) . ?
 C84A H84A 0.9500 . ?
 C85 H85A 1.0146 . ?
 C85 H85B 1.0145 . ?
 C85 H85C 1.0151 . ?
 C85 N25 1.4498(14) . ?
 C86 H86A 0.9800 . ?
 C86 H86B 0.9800 . ?
 C86 H86C 0.9800 . ?
 C86 N25 1.4500(14) . ?
 C87 H87 0.9500 . ?
 C87 O3 1.246(17) . ?
 C87 N25 1.328(18) . ?
 C88 H88A 0.9800 . ?
 C88 H88B 0.9800 . ?
 C88 H88C 0.9800 . ?
 C88 N26 1.4496(14) . ?
 C89 H89A 0.9800 . ?
 C89 H89B 0.9800 . ?
 C89 H89C 0.9800 . ?
 C89 N26 1.4501(14) . ?
 C90 H90 0.9500 . ?
 C90 O4 1.254(12) . ?
 C90 N26 1.329(13) . ?
 C91 H91A 0.9800 . ?
 C91 H91B 0.9800 . ?
 C91 H91C 0.9800 . ?
 C91 N27 1.4496(14) . ?
 C92 H92A 0.9800 . ?
 C92 H92B 0.9800 . ?
 C92 H92C 0.9800 . ?
 C92 N27 1.4498(14) . ?
 C93 H93 0.9500 . ?
 C93 O5 1.32(2) . ?
 C93 N27 1.375(17) . ?
 C94 H94A 0.9800 . ?
 C94 H94B 0.9800 . ?
 C94 H94C 0.9800 . ?
 C94 N28 1.48(2) . ?
 C95 H95A 0.9800 . ?
 C95 H95B 0.9800 . ?
 C95 H95C 0.9800 . ?
 C95 N28 1.45(2) . ?
 N28 C96 1.400(14) . ?
 C94A H94D 0.9800 . ?
 C94A H94E 0.9800 . ?
 C94A H94F 0.9800 . ?
 C94A N28A 1.44(3) . ?
 C95A H95D 0.9800 . ?
 C95A H95E 0.9800 . ?
 C95A H95F 0.9800 . ?
 C95A N28A 1.47(3) . ?
 N28A C96 1.202(19) . ?
 C96 H96 0.9500 . ?
 C96 H96A 0.9500 . ?
 C96 O6 1.224(13) . ?
 C97 H97A 0.9850 . ?
 C97 H97B 0.9852 . ?
 C97 H97C 1.0046 . ?
 C97 H97D 0.9800 . ?
 C97 H97E 0.9800 . ?
 C97 H97F 0.9800 . ?
 C97 N29 1.39(2) . ?
 C97 N29A 1.379(14) . ?
 N29 C98 1.38(3) . ?
 N29 C99 1.36(3) . ?
 C98 H98A 0.9800 . ?
 C98 H98B 0.9800 . ?
 C98 H98C 0.9800 . ?
 C99 H99 0.9500 . ?
 C99 O7 1.14(3) . ?
 N29A C98A 1.48(2) . ?
 N29A C99A 1.355(17) . ?
 C98A H98D 0.9800 . ?
 C98A H98E 0.9800 . ?
 C98A H98F 0.9800 . ?
 C99A H99A 0.9500 . ?
 C99A O7A 1.194(17) . ?
 O1 Mn1 2.025(4) . ?
 O1 Mn2 2.026(4) . ?
 O1 Mn3 2.021(4) . ?
 O1 Mn4 2.022(4) . ?
 O2 Mn5 2.017(5) . ?
 O2 Mn6 2.033(4) . ?
 O2 Mn7 2.030(4) . ?
 O2 Mn8 2.029(5) . ?
 Mn1 N1 2.098(6) . ?
 Mn1 N3 2.109(6) . ?
 Mn1 N5 2.103(5) . ?
 Mn2 N2 2.085(6) . ?
 Mn2 N7 2.090(5) . ?
 Mn2 N9 2.112(6) . ?
 Mn3 Mn4 3.2380(13) . ?
 Mn3 N4 2.073(6) . ?
 Mn3 N8 2.084(6) . ?
 Mn3 N11 2.103(6) . ?
 Mn4 N6 2.080(5) . ?
 Mn4 N10 2.118(6) . ?
 Mn4 N12 2.095(6) . ?
 Mn5 N13 2.101(7) . ?
 Mn5 N15 2.101(6) . ?
 Mn5 N17 2.107(6) . ?
 Mn6 N14 2.102(6) . ?
 Mn6 N19 2.101(6) . ?
 Mn6 N21 2.098(6) . ?
 Mn7 N16 2.082(6) . ?
 Mn7 N20 2.095(6) . ?
 Mn7 N23 2.089(6) . ?
 Mn8 N18 2.111(5) . ?
 Mn8 N22 2.093(6) . ?
 Mn8 N24 2.102(5) . ?
 N1 H1 0.8800 . ?
 N2 H2 0.8800 . ?
 N3 H3B 0.8800 . ?
 N4 H4B 0.8800 . ?
 N5 H5B 0.8800 . ?
 N6 H6 0.8800 . ?
 N7 H7A 0.8800 . ?
 N8 H8 0.8800 . ?
 N9 H9 0.8800 . ?
 N10 H10A 0.8800 . ?
 N11 H11A 0.8800 . ?
 N12 H12A 0.8800 . ?
 N13 H13A 0.8800 . ?
 N14 H14A 0.8800 . ?
 N15 H15 0.8800 . ?
 N16 H16 0.8800 . ?
 N17 H17A 0.8800 . ?
 N18 H18A 0.8800 . ?
 N19 H19A 0.8800 . ?
 N20 H20A 0.8800 . ?
 N21 H21A 0.8800 . ?
 N22 H22 0.8800 . ?
 N23 H23 0.8800 . ?
 N24 H24A 0.8800 . ?

loop_
  _geom_angle_atom_site_label_1
  _geom_angle_atom_site_label_2
  _geom_angle_atom_site_label_3
  _geom_angle
  _geom_angle_site_symmetry_1
  _geom_angle_site_symmetry_3
  _geom_angle_publ_flag
 N1 C1 C2 119.7(6) . . ?
 N1 C1 N2 120.5(6) . . ?
 N2 C1 C2 119.8(6) . . ?
 C3 C2 C1 121.3(7) . . ?
 C3A C2 C1 115.7(15) . . ?
 C7 C2 C1 123.6(7) . . ?
 C7 C2 C3 114.3(8) . . ?
 C7 C2 C3A 103.6(16) . . ?
 C2 C3 H3 119.2 . . ?
 C4 C3 C2 121.5(11) . . ?
 C4 C3 H3 119.2 . . ?
 C3 C4 H4 119.0 . . ?
 C5 C4 C3 122.0(13) . . ?
 C5 C4 H4 119.0 . . ?
 C4 C5 H5 120.8 . . ?
 C4 C5 C6 118.5(10) . . ?
 C6 C5 H5 120.8 . . ?
 C2 C3A H3A 119.6 . . ?
 C4A C3A C2 121(3) . . ?
 C4A C3A H3A 119.6 . . ?
 C3A C4A H4A 118.8 . . ?
 C5A C4A C3A 122(3) . . ?
 C5A C4A H4A 118.7 . . ?
 C4A C5A H5A 121.9 . . ?
 C6 C5A C4A 116(3) . . ?
 C6 C5A H5A 121.9 . . ?
 C5 C6 H6A 120.8 . . ?
 C5A C6 H6B 120.5 . . ?
 C5A C6 C7 118.9(18) . . ?
 C7 C6 C5 118.5(8) . . ?
 C7 C6 H6A 120.8 . . ?
 C7 C6 H6B 120.5 . . ?
 C2 C7 C6 124.2(8) . . ?
 C2 C7 H7 117.9 . . ?
 C6 C7 H7 117.9 . . ?
 N3 C8 C9 121.6(8) . . ?
 N4 C8 C9 116.0(8) . . ?
 N4 C8 N3 121.8(7) . . ?
 C8 C9 H9A 109.4 . . ?
 C8 C9 H9B 109.5 . . ?
 C8 C9 H9C 109.5 . . ?
 H9A C9 H9B 109.5 . . ?
 H9A C9 H9C 109.5 . . ?
 H9B C9 H9C 109.4 . . ?
 C10 C9 C8 122.1(11) . . ?
 C14 C9 C8 125.7(12) . . ?
 C14 C9 C10 110.4(12) . . ?
 C9 C10 H10 117.9 . . ?
 C11 C10 C9 124.2(19) . . ?
 C11 C10 H10 117.9 . . ?
 C10 C11 H11 122.4 . . ?
 C10 C11 C12 115(2) . . ?
 C12 C11 H11 122.5 . . ?
 C11 C12 H12 118.8 . . ?
 C13 C12 C11 122.4(14) . . ?
 C13 C12 H12 118.8 . . ?
 C12 C13 H13 121.3 . . ?
 C12 C13 C14 117.5(19) . . ?
 C14 C13 H13 121.3 . . ?
 C9 C14 H14 116.0 . . ?
 C13 C14 C9 128.0(18) . . ?
 C13 C14 H14 116.0 . . ?
 N5 C15 C16 120.6(6) . . ?
 N5 C15 N6 120.1(5) . . ?
 N6 C15 C16 119.3(6) . . ?
 C17 C16 C15 121.9(6) . . ?
 C17 C16 C21 118.4(6) . . ?
 C21 C16 C15 119.7(6) . . ?
 C16 C17 H17 119.3 . . ?
 C16 C17 C18 121.4(6) . . ?
 C18 C17 H17 119.3 . . ?
 C17 C18 H18 120.0 . . ?
 C19 C18 C17 119.9(6) . . ?
 C19 C18 H18 120.0 . . ?
 C18 C19 H19 120.1 . . ?
 C18 C19 C20 119.8(6) . . ?
 C20 C19 H19 120.1 . . ?
 C19 C20 H20 119.9 . . ?
 C19 C20 C21 120.2(7) . . ?
 C21 C20 H20 119.9 . . ?
 C16 C21 H21 119.8 . . ?
 C20 C21 C16 120.3(6) . . ?
 C20 C21 H21 119.8 . . ?
 N7 C22 C23 118.9(7) . . ?
 N7 C22 N8 121.3(6) . . ?
 N8 C22 C23 119.8(6) . . ?
 C24 C23 C22 121.2(7) . . ?
 C24 C23 C28 119.0(7) . . ?
 C28 C23 C22 119.8(7) . . ?
 C23 C24 H24 119.2 . . ?
 C23 C24 C25 121.6(8) . . ?
 C25 C24 H24 119.2 . . ?
 C24 C25 H25 120.5 . . ?
 C26 C25 C24 119.1(10) . . ?
 C26 C25 H25 120.5 . . ?
 C25 C26 H26 119.0 . . ?
 C25 C26 C27 122.0(9) . . ?
 C27 C26 H26 119.0 . . ?
 C26 C27 H27 121.5 . . ?
 C28 C27 C26 117.0(9) . . ?
 C28 C27 H27 121.5 . . ?
 C23 C28 C27 121.3(9) . . ?
 C23 C28 H28 119.4 . . ?
 C27 C28 H28 119.4 . . ?
 N9 C29 C30 119.5(6) . . ?
 N9 C29 N10 122.2(6) . . ?
 N10 C29 C30 118.2(6) . . ?
 C31 C30 C29 119.7(7) . . ?
 C35 C30 C29 121.5(7) . . ?
 C35 C30 C31 118.7(7) . . ?
 C30 C31 H31 119.9 . . ?
 C32 C31 C30 120.3(9) . . ?
 C32 C31 H31 119.9 . . ?
 C31 C32 H32 119.9 . . ?
 C33 C32 C31 120.2(10) . . ?
 C33 C32 H32 119.9 . . ?
 C32 C33 H33 119.9 . . ?
 C34 C33 C32 120.1(8) . . ?
 C34 C33 H33 120.0 . . ?
 C33 C34 H34 120.1 . . ?
 C33 C34 C35 119.7(9) . . ?
 C35 C34 H34 120.2 . . ?
 C30 C35 C34 121.0(10) . . ?
 C30 C35 H35 119.5 . . ?
 C34 C35 H35 119.5 . . ?
 N11 C36 C37 119.7(7) . . ?
 N11 C36 N12 122.9(6) . . ?
 N12 C36 C37 117.4(7) . . ?
 C38 C37 C36 116.1(10) . . ?
 C42 C37 C36 123.8(10) . . ?
 C42 C37 C38 120.2(10) . . ?
 C37 C38 H38 123.6 . . ?
 C39 C38 C37 112.9(16) . . ?
 C39 C38 H38 123.5 . . ?
 C38 C39 H39 117.1 . . ?
 C40 C39 C38 125.8(18) . . ?
 C40 C39 H39 117.1 . . ?
 C39 C40 H40 119.4 . . ?
 C39 C40 C41 121.1(13) . . ?
 C41 C40 H40 119.4 . . ?
 C40 C41 H41 123.0 . . ?
 C42 C41 C40 114.0(17) . . ?
 C42 C41 H41 123.0 . . ?
 C37 C42 C41 125.6(15) . . ?
 C37 C42 H42 117.2 . . ?
 C41 C42 H42 117.2 . . ?
 N13 C43 C44 120.8(7) . . ?
 N14 C43 C44 119.2(7) . . ?
 N14 C43 N13 120.0(7) . . ?
 C45 C44 C43 118.4(10) . . ?
 C45A C44 C43 123.0(13) . . ?
 C49 C44 C43 123.1(9) . . ?
 C49 C44 C45 117.7(12) . . ?
 C49 C44 C45A 107.3(14) . . ?
 C44 C45 H45 120.7 . . ?
 C44 C45 C46 118.6(15) . . ?
 C46 C45 H45 120.7 . . ?
 C45 C46 H46 119.5 . . ?
 C47 C46 C45 121.1(14) . . ?
 C47 C46 H46 119.5 . . ?
 C44 C45A H45A 115.9 . . ?
 C44 C45A C46A 128(2) . . ?
 C46A C45A H45A 116.0 . . ?
 C45A C46A H46A 125.5 . . ?
 C47 C46A C45A 109(2) . . ?
 C47 C46A H46A 125.6 . . ?
 C46 C47 H47 121.5 . . ?
 C46A C47 H47A 122.7 . . ?
 C48 C47 C46 117.1(11) . . ?
 C48 C47 C46A 114.6(14) . . ?
 C48 C47 H47 121.4 . . ?
 C48 C47 H47A 122.7 . . ?
 C47 C48 H48 118.7 . . ?
 C47 C48 C49 122.7(14) . . ?
 C49 C48 H48 118.7 . . ?
 C44 C49 C48 121.0(14) . . ?
 C44 C49 H49 119.5 . . ?
 C48 C49 H49 119.5 . . ?
 N15 C50 C51 119.5(6) . . ?
 N16 C50 C51 119.5(6) . . ?
 N16 C50 N15 121.0(6) . . ?
 C52 C51 C50 121.5(6) . . ?
 C56 C51 C50 120.1(6) . . ?
 C56 C51 C52 118.4(6) . . ?
 C51 C52 H52 119.7 . . ?
 C53 C52 C51 120.6(7) . . ?
 C53 C52 H52 119.7 . . ?
 C52 C53 H53 119.2 . . ?
 C52 C53 C54 121.6(7) . . ?
 C54 C53 H53 119.2 . . ?
 C53 C54 H54 120.9 . . ?
 C53 C54 C55 118.3(7) . . ?
 C55 C54 H54 120.8 . . ?
 C54 C55 H55 119.7 . . ?
 C56 C55 C54 120.6(7) . . ?
 C56 C55 H55 119.7 . . ?
 C51 C56 H56 119.7 . . ?
 C55 C56 C51 120.5(7) . . ?
 C55 C56 H56 119.7 . . ?
 N17 C57 C58 119.7(6) . . ?
 N18 C57 C58 118.1(6) . . ?
 N18 C57 N17 122.1(6) . . ?
 C59 C58 C57 119.9(7) . . ?
 C63 C58 C57 122.1(6) . . ?
 C63 C58 C59 118.0(7) . . ?
 C58 C59 H59 119.9 . . ?
 C60 C59 C58 120.2(8) . . ?
 C60 C59 H59 119.9 . . ?
 C59 C60 H60 119.7 . . ?
 C61 C60 C59 120.5(8) . . ?
 C61 C60 H60 119.7 . . ?
 C60 C61 H61 119.9 . . ?
 C60 C61 C62 120.1(8) . . ?
 C62 C61 H61 119.9 . . ?
 C61 C62 H62 119.7 . . ?
 C61 C62 C63 120.5(8) . . ?
 C63 C62 H62 119.7 . . ?
 C58 C63 C62 120.4(7) . . ?
 C58 C63 H63 119.8 . . ?
 C62 C63 H63 119.8 . . ?
 N19 C64 C65 119.1(7) . . ?
 N20 C64 C65 120.0(7) . . ?
 N20 C64 N19 120.9(6) . . ?
 C66 C65 C64 122.9(9) . . ?
 C70 C65 C64 121.9(9) . . ?
 C70 C65 C66 115.3(10) . . ?
 C65 C66 H66 118.8 . . ?
 C65 C66 C67 122.4(14) . . ?
 C67 C66 H66 118.8 . . ?
 C66 C67 H67 121.5 . . ?
 C68 C67 C66 117.1(16) . . ?
 C68 C67 H67 121.5 . . ?
 C67 C68 H68 119.7 . . ?
 C69 C68 C67 120.5(12) . . ?
 C69 C68 H68 119.7 . . ?
 C68 C69 H69 120.1 . . ?
 C68 C69 C70 119.9(14) . . ?
 C70 C69 H69 120.1 . . ?
 C65 C70 H70 118.0 . . ?
 C69 C70 C65 124.0(14) . . ?
 C69 C70 H70 118.0 . . ?
 N21 C71 C72 118.9(5) . . ?
 N22 C71 C72 119.7(6) . . ?
 N22 C71 N21 121.4(6) . . ?
 C73 C72 C71 121.3(7) . . ?
 C73 C72 C77 118.4(7) . . ?
 C77 C72 C71 120.2(6) . . ?
 C72 C73 H73 119.2 . . ?
 C72 C73 C74 121.6(8) . . ?
 C74 C73 H73 119.2 . . ?
 C73 C74 H74 120.4 . . ?
 C75 C74 C73 119.2(7) . . ?
 C75 C74 H74 120.4 . . ?
 C74 C75 H75 119.5 . . ?
 C74 C75 C76 121.0(8) . . ?
 C76 C75 H75 119.5 . . ?
 C75 C76 H76 120.7 . . ?
 C77 C76 C75 118.5(9) . . ?
 C77 C76 H76 120.7 . . ?
 C72 C77 H77 119.4 . . ?
 C76 C77 C72 121.2(8) . . ?
 C76 C77 H77 119.4 . . ?
 N23 C78 C79 119.6(6) . . ?
 N23 C78 N24 120.1(6) . . ?
 N24 C78 C79 120.3(6) . . ?
 C80 C79 C78 122.1(7) . . ?
 C80 C79 C84 112.8(10) . . ?
 C80 C79 C84A 114.1(9) . . ?
 C84 C79 C78 119.0(8) . . ?
 C84A C79 C78 120.7(8) . . ?
 C79 C80 H80 118.3 . . ?
 C79 C80 C81 123.4(10) . . ?
 C81 C80 H80 118.3 . . ?
 C80 C81 H81 120.1 . . ?
 C82 C81 C80 119.8(10) . . ?
 C82 C81 H81 120.1 . . ?
 C81 C82 H82 123.2 . . ?
 C81 C82 H82A 122.9 . . ?
 C81 C82 C83 113.5(11) . . ?
 C81 C82 C83A 114.2(10) . . ?
 C83 C82 H82 123.2 . . ?
 C83A C82 H82A 122.9 . . ?
 C82 C83 H83 119.9 . . ?
 C82 C83 C84 120.3(15) . . ?
 C84 C83 H83 119.9 . . ?
 C79 C84 H84 121.1 . . ?
 C83 C84 C79 117.7(14) . . ?
 C83 C84 H84 121.1 . . ?
 C82 C83A H83A 118.8 . . ?
 C82 C83A C84A 122.3(13) . . ?
 C84A C83A H83A 118.8 . . ?
 C79 C84A C83A 119.1(13) . . ?
 C79 C84A H84A 120.4 . . ?
 C83A C84A H84A 120.4 . . ?
 H85A C85 H85B 105.6 . . ?
 H85A C85 H85C 105.6 . . ?
 H85B C85 H85C 105.6 . . ?
 N25 C85 H85A 113.1 . . ?
 N25 C85 H85B 113.0 . . ?
 N25 C85 H85C 113.3 . . ?
 H86A C86 H86B 109.5 . . ?
 H86A C86 H86C 109.5 . . ?
 H86B C86 H86C 109.5 . . ?
 N25 C86 H86A 109.4 . . ?
 N25 C86 H86B 109.4 . . ?
 N25 C86 H86C 109.6 . . ?
 O3 C87 H87 119.3 . . ?
 O3 C87 N25 121.5(16) . . ?
 N25 C87 H87 119.2 . . ?
 H88A C88 H88B 109.5 . . ?
 H88A C88 H88C 109.5 . . ?
 H88B C88 H88C 109.5 . . ?
 N26 C88 H88A 109.4 . . ?
 N26 C88 H88B 109.5 . . ?
 N26 C88 H88C 109.5 . . ?
 H89A C89 H89B 109.5 . . ?
 H89A C89 H89C 109.5 . . ?
 H89B C89 H89C 109.5 . . ?
 N26 C89 H89A 109.5 . . ?
 N26 C89 H89B 109.5 . . ?
 N26 C89 H89C 109.4 . . ?
 O4 C90 H90 119.1 . . ?
 O4 C90 N26 121.8(9) . . ?
 N26 C90 H90 119.1 . . ?
 H91A C91 H91B 109.5 . . ?
 H91A C91 H91C 109.5 . . ?
 H91B C91 H91C 109.5 . . ?
 N27 C91 H91A 109.5 . . ?
 N27 C91 H91B 109.5 . . ?
 N27 C91 H91C 109.5 . . ?
 H92A C92 H92B 109.5 . . ?
 H92A C92 H92C 109.5 . . ?
 H92B C92 H92C 109.5 . . ?
 N27 C92 H92A 109.5 . . ?
 N27 C92 H92B 109.5 . . ?
 N27 C92 H92C 109.5 . . ?
 O5 C93 H93 119.4 . . ?
 O5 C93 N27 121.1(16) . . ?
 N27 C93 H93 119.4 . . ?
 H94A C94 H94B 109.5 . . ?
 H94A C94 H94C 109.5 . . ?
 H94B C94 H94C 109.5 . . ?
 N28 C94 H94A 109.5 . . ?
 N28 C94 H94B 109.5 . . ?
 N28 C94 H94C 109.4 . . ?
 H95A C95 H95B 109.5 . . ?
 H95A C95 H95C 109.5 . . ?
 H95B C95 H95C 109.5 . . ?
 N28 C95 H95A 109.4 . . ?
 N28 C95 H95B 109.5 . . ?
 N28 C95 H95C 109.5 . . ?
 C95 N28 C94 115.2(13) . . ?
 C96 N28 C94 122.8(14) . . ?
 C96 N28 C95 122.0(12) . . ?
 H94D C94A H94E 109.5 . . ?
 H94D C94A H94F 109.5 . . ?
 H94E C94A H94F 109.5 . . ?
 N28A C94A H94D 109.4 . . ?
 N28A C94A H94E 109.5 . . ?
 N28A C94A H94F 109.5 . . ?
 H95D C95A H95E 109.5 . . ?
 H95D C95A H95F 109.5 . . ?
 H95E C95A H95F 109.5 . . ?
 N28A C95A H95D 109.5 . . ?
 N28A C95A H95E 109.5 . . ?
 N28A C95A H95F 109.4 . . ?
 C94A N28A C95A 120.2(18) . . ?
 C96 N28A C94A 126(2) . . ?
 C96 N28A C95A 113.5(19) . . ?
 N28 C96 H96 123.1 . . ?
 N28A C96 H96A 106.8 . . ?
 N28A C96 O6 146.4(15) . . ?
 O6 C96 N28 113.9(11) . . ?
 O6 C96 H96 123.0 . . ?
 O6 C96 H96A 106.8 . . ?
 H97A C97 H97B 109.7 . . ?
 H97A C97 H97C 109.4 . . ?
 H97B C97 H97C 106.0 . . ?
 H97D C97 H97E 109.5 . . ?
 H97D C97 H97F 109.5 . . ?
 H97E C97 H97F 109.5 . . ?
 N29 C97 H97A 96.8 . . ?
 N29 C97 H97B 110.7 . . ?
 N29 C97 H97C 123.6 . . ?
 N29A C97 H97D 109.5 . . ?
 N29A C97 H97E 109.4 . . ?
 N29A C97 H97F 109.5 . . ?
 C98 N29 C97 108.0(19) . . ?
 C99 N29 C97 131(2) . . ?
 C99 N29 C98 121(2) . . ?
 N29 C98 H98A 109.5 . . ?
 N29 C98 H98B 109.4 . . ?
 N29 C98 H98C 109.5 . . ?
 H98A C98 H98B 109.5 . . ?
 H98A C98 H98C 109.5 . . ?
 H98B C98 H98C 109.5 . . ?
 N29 C99 H99 119.3 . . ?
 O7 C99 N29 121(3) . . ?
 O7 C99 H99 119.2 . . ?
 C97 N29A C98A 116.7(11) . . ?
 C99A N29A C97 127.0(13) . . ?
 C99A N29A C98A 116.3(12) . . ?
 N29A C98A H98D 109.5 . . ?
 N29A C98A H98E 109.5 . . ?
 N29A C98A H98F 109.5 . . ?
 H98D C98A H98E 109.5 . . ?
 H98D C98A H98F 109.5 . . ?
 H98E C98A H98F 109.5 . . ?
 N29A C99A H99A 115.3 . . ?
 O7A C99A N29A 129.5(16) . . ?
 O7A C99A H99A 115.3 . . ?
 Mn1 O1 Mn2 109.6(2) . . ?
 Mn3 O1 Mn1 111.4(2) . . ?
 Mn3 O1 Mn2 108.42(18) . . ?
 Mn3 O1 Mn4 106.4(2) . . ?
 Mn4 O1 Mn1 107.76(18) . . ?
 Mn4 O1 Mn2 113.3(2) . . ?
 Mn5 O2 Mn6 109.5(2) . . ?
 Mn5 O2 Mn7 108.5(2) . . ?
 Mn5 O2 Mn8 111.7(2) . . ?
 Mn7 O2 Mn6 110.0(2) . . ?
 Mn8 O2 Mn6 110.8(2) . . ?
 Mn8 O2 Mn7 106.3(2) . . ?
 O1 Mn1 N1 108.85(19) . . ?
 O1 Mn1 N3 110.4(2) . . ?
 O1 Mn1 N5 111.9(2) . . ?
 N1 Mn1 N3 104.0(3) . . ?
 N1 Mn1 N5 107.7(2) . . ?
 N5 Mn1 N3 113.5(2) . . ?
 O1 Mn2 N2 113.1(2) . . ?
 O1 Mn2 N7 112.99(18) . . ?
 O1 Mn2 N9 107.6(2) . . ?
 N2 Mn2 N7 105.6(2) . . ?
 N2 Mn2 N9 110.6(2) . . ?
 N7 Mn2 N9 106.7(2) . . ?
 O1 Mn3 Mn4 36.80(13) . . ?
 O1 Mn3 N4 108.8(2) . . ?
 O1 Mn3 N8 110.4(2) . . ?
 O1 Mn3 N11 113.2(2) . . ?
 N4 Mn3 Mn4 117.6(2) . . ?
 N4 Mn3 N8 109.5(3) . . ?
 N4 Mn3 N11 110.3(3) . . ?
 N8 Mn3 Mn4 129.04(19) . . ?
 N8 Mn3 N11 104.7(3) . . ?
 N11 Mn3 Mn4 77.03(17) . . ?
 O1 Mn4 Mn3 36.77(12) . . ?
 O1 Mn4 N6 111.0(2) . . ?
 O1 Mn4 N10 108.13(19) . . ?
 O1 Mn4 N12 113.5(2) . . ?
 N6 Mn4 Mn3 121.06(18) . . ?
 N6 Mn4 N10 105.2(2) . . ?
 N6 Mn4 N12 109.6(2) . . ?
 N10 Mn4 Mn3 128.49(16) . . ?
 N12 Mn4 Mn3 77.18(17) . . ?
 N12 Mn4 N10 109.1(2) . . ?
 O2 Mn5 N13 111.6(2) . . ?
 O2 Mn5 N15 112.2(2) . . ?
 O2 Mn5 N17 109.0(2) . . ?
 N13 Mn5 N15 107.7(3) . . ?
 N13 Mn5 N17 106.8(3) . . ?
 N15 Mn5 N17 109.4(2) . . ?
 O2 Mn6 N14 109.9(2) . . ?
 O2 Mn6 N19 112.1(2) . . ?
 O2 Mn6 N21 111.7(2) . . ?
 N19 Mn6 N14 105.0(2) . . ?
 N21 Mn6 N14 113.2(2) . . ?
 N21 Mn6 N19 104.7(2) . . ?
 O2 Mn7 N16 111.7(2) . . ?
 O2 Mn7 N20 108.0(2) . . ?
 O2 Mn7 N23 110.8(2) . . ?
 N16 Mn7 N20 112.2(3) . . ?
 N16 Mn7 N23 106.2(3) . . ?
 N23 Mn7 N20 107.9(3) . . ?
 O2 Mn8 N18 110.1(2) . . ?
 O2 Mn8 N22 108.8(2) . . ?
 O2 Mn8 N24 115.2(2) . . ?
 N22 Mn8 N18 109.4(2) . . ?
 N22 Mn8 N24 105.0(2) . . ?
 N24 Mn8 N18 108.1(2) . . ?
 C1 N1 Mn1 136.8(5) . . ?
 C1 N1 H1 111.6 . . ?
 Mn1 N1 H1 111.6 . . ?
 C1 N2 Mn2 130.9(4) . . ?
 C1 N2 H2 114.5 . . ?
 Mn2 N2 H2 114.5 . . ?
 C8 N3 Mn1 130.9(5) . . ?
 C8 N3 H3B 114.5 . . ?
 Mn1 N3 H3B 114.5 . . ?
 C8 N4 Mn3 133.9(5) . . ?
 C8 N4 H4B 113.0 . . ?
 Mn3 N4 H4B 113.1 . . ?
 C15 N5 Mn1 131.1(4) . . ?
 C15 N5 H5B 114.4 . . ?
 Mn1 N5 H5B 114.4 . . ?
 C15 N6 Mn4 132.4(4) . . ?
 C15 N6 H6 113.8 . . ?
 Mn4 N6 H6 113.8 . . ?
 C22 N7 Mn2 131.1(5) . . ?
 C22 N7 H7A 114.4 . . ?
 Mn2 N7 H7A 114.4 . . ?
 C22 N8 Mn3 133.6(5) . . ?
 C22 N8 H8 113.2 . . ?
 Mn3 N8 H8 113.2 . . ?
 C29 N9 Mn2 133.6(5) . . ?
 C29 N9 H9 113.2 . . ?
 Mn2 N9 H9 113.2 . . ?
 C29 N10 Mn4 131.5(5) . . ?
 C29 N10 H10A 114.3 . . ?
 Mn4 N10 H10A 114.3 . . ?
 C36 N11 Mn3 131.7(5) . . ?
 C36 N11 H11A 114.1 . . ?
 Mn3 N11 H11A 114.1 . . ?
 C36 N12 Mn4 130.7(5) . . ?
 C36 N12 H12A 114.6 . . ?
 Mn4 N12 H12A 114.6 . . ?
 C43 N13 Mn5 131.6(5) . . ?
 C43 N13 H13A 114.2 . . ?
 Mn5 N13 H13A 114.2 . . ?
 C43 N14 Mn6 135.2(5) . . ?
 C43 N14 H14A 112.4 . . ?
 Mn6 N14 H14A 112.4 . . ?
 C50 N15 Mn5 132.3(5) . . ?
 C50 N15 H15 113.8 . . ?
 Mn5 N15 H15 113.8 . . ?
 C50 N16 Mn7 133.3(5) . . ?
 C50 N16 H16 113.3 . . ?
 Mn7 N16 H16 113.4 . . ?
 C57 N17 Mn5 134.1(5) . . ?
 C57 N17 H17A 112.9 . . ?
 Mn5 N17 H17A 113.0 . . ?
 C57 N18 Mn8 132.1(5) . . ?
 C57 N18 H18A 113.9 . . ?
 Mn8 N18 H18A 113.9 . . ?
 C64 N19 Mn6 129.4(5) . . ?
 C64 N19 H19A 115.3 . . ?
 Mn6 N19 H19A 115.3 . . ?
 C64 N20 Mn7 136.6(5) . . ?
 C64 N20 H20A 111.7 . . ?
 Mn7 N20 H20A 111.7 . . ?
 C71 N21 Mn6 130.4(4) . . ?
 C71 N21 H21A 114.8 . . ?
 Mn6 N21 H21A 114.8 . . ?
 C71 N22 Mn8 135.7(5) . . ?
 C71 N22 H22 112.1 . . ?
 Mn8 N22 H22 112.1 . . ?
 C78 N23 Mn7 134.7(5) . . ?
 C78 N23 H23 112.7 . . ?
 Mn7 N23 H23 112.7 . . ?
 C78 N24 Mn8 129.6(4) . . ?
 C78 N24 H24A 115.2 . . ?
 Mn8 N24 H24A 115.2 . . ?
 C85 N25 C86 120.2(19) . . ?
 C87 N25 C85 127.9(18) . . ?
 C87 N25 C86 111.6(17) . . ?
 C88 N26 C89 116.3(10) . . ?
 C90 N26 C88 126.1(9) . . ?
 C90 N26 C89 117.6(9) . . ?
 C92 N27 C91 119.2(12) . . ?
 C93 N27 C91 120.8(11) . . ?
 C93 N27 C92 119.9(13) . . ?

loop_
  _geom_torsion_atom_site_label_1
  _geom_torsion_atom_site_label_2
  _geom_torsion_atom_site_label_3
  _geom_torsion_atom_site_label_4
  _geom_torsion
  _geom_torsion_site_symmetry_1
  _geom_torsion_site_symmetry_2
  _geom_torsion_site_symmetry_3
  _geom_torsion_site_symmetry_4
  _geom_torsion_publ_flag
 C1 C2 C3 C4 -177.9(15) . . . . ?
 C1 C2 C3A C4A 168(4) . . . . ?
 C1 C2 C7 C6 -177.7(9) . . . . ?
 C2 C1 N1 Mn1 -177.7(6) . . . . ?
 C2 C1 N2 Mn2 175.1(5) . . . . ?
 C2 C3 C4 C5 1(3) . . . . ?
 C2 C3A C4A C5A -12(8) . . . . ?
 C3 C2 C7 C6 12.6(17) . . . . ?
 C3 C4 C5 C6 1(3) . . . . ?
 C4 C5 C6 C7 3(2) . . . . ?
 C5 C6 C7 C2 -10.6(18) . . . . ?
 C3A C2 C7 C6 -44(3) . . . . ?
 C3A C4A C5A C6 0(9) . . . . ?
 C4A C5A C6 C7 -11(6) . . . . ?
 C5A C6 C7 C2 38(4) . . . . ?
 C7 C2 C3 C4 -8(2) . . . . ?
 C7 C2 C3A C4A 30(5) . . . . ?
 C8 C9 C10 C11 -171.5(14) . . . . ?
 C8 C9 C14 C13 -177.5(15) . . . . ?
 C9 C8 N3 Mn1 165.7(6) . . . . ?
 C9 C8 N4 Mn3 -150.8(7) . . . . ?
 C9 C10 C11 C12 -6(3) . . . . ?
 C10 C9 C14 C13 18(2) . . . . ?
 C10 C11 C12 C13 9(3) . . . . ?
 C11 C12 C13 C14 1(3) . . . . ?
 C12 C13 C14 C9 -16(3) . . . . ?
 C14 C9 C10 C11 -6(2) . . . . ?
 C15 C16 C17 C18 179.7(6) . . . . ?
 C15 C16 C21 C20 179.9(6) . . . . ?
 C16 C15 N5 Mn1 173.6(4) . . . . ?
 C16 C15 N6 Mn4 160.1(5) . . . . ?
 C16 C17 C18 C19 1.5(10) . . . . ?
 C17 C16 C21 C20 0.2(9) . . . . ?
 C17 C18 C19 C20 -2.0(10) . . . . ?
 C18 C19 C20 C21 1.6(11) . . . . ?
 C19 C20 C21 C16 -0.7(10) . . . . ?
 C21 C16 C17 C18 -0.6(9) . . . . ?
 C22 C23 C24 C25 178.3(13) . . . . ?
 C22 C23 C28 C27 -176.9(11) . . . . ?
 C23 C22 N7 Mn2 175.4(5) . . . . ?
 C23 C22 N8 Mn3 -161.1(7) . . . . ?
 C23 C24 C25 C26 -1(3) . . . . ?
 C24 C23 C28 C27 3.2(18) . . . . ?
 C24 C25 C26 C27 2(3) . . . . ?
 C25 C26 C27 C28 -1(3) . . . . ?
 C26 C27 C28 C23 -2(2) . . . . ?
 C28 C23 C24 C25 -2(2) . . . . ?
 C29 C30 C31 C32 -177.9(7) . . . . ?
 C29 C30 C35 C34 176.9(7) . . . . ?
 C30 C29 N9 Mn2 168.6(5) . . . . ?
 C30 C29 N10 Mn4 170.6(5) . . . . ?
 C30 C31 C32 C33 0.0(13) . . . . ?
 C31 C30 C35 C34 0.1(12) . . . . ?
 C31 C32 C33 C34 2.0(14) . . . . ?
 C32 C33 C34 C35 -3.0(14) . . . . ?
 C33 C34 C35 C30 2.0(13) . . . . ?
 C35 C30 C31 C32 -1.1(12) . . . . ?
 C36 C37 C38 C39 -174.9(10) . . . . ?
 C36 C37 C42 C41 179.0(13) . . . . ?
 C37 C36 N11 Mn3 173.4(6) . . . . ?
 C37 C36 N12 Mn4 -170.3(6) . . . . ?
 C37 C38 C39 C40 -8(2) . . . . ?
 C38 C37 C42 C41 -2(2) . . . . ?
 C38 C39 C40 C41 6(3) . . . . ?
 C39 C40 C41 C42 -1(3) . . . . ?
 C40 C41 C42 C37 -1(2) . . . . ?
 C42 C37 C38 C39 5.8(16) . . . . ?
 C43 C44 C45 C46 177.0(11) . . . . ?
 C43 C44 C45A C46A 174.8(19) . . . . ?
 C43 C44 C49 C48 177.8(19) . . . . ?
 C44 C43 N13 Mn5 163.2(6) . . . . ?
 C44 C43 N14 Mn6 -178.5(5) . . . . ?
 C44 C45 C46 C47 6(2) . . . . ?
 C44 C45A C46A C47 11(3) . . . . ?
 C45 C44 C49 C48 8(3) . . . . ?
 C45 C46 C47 C48 6(2) . . . . ?
 C46 C47 C48 C49 -11(4) . . . . ?
 C45A C44 C49 C48 -30(3) . . . . ?
 C45A C46A C47 C48 -38(3) . . . . ?
 C46A C47 C48 C49 34(4) . . . . ?
 C47 C48 C49 C44 4(4) . . . . ?
 C49 C44 C45 C46 -13(2) . . . . ?
 C49 C44 C45A C46A 23(3) . . . . ?
 C50 C51 C52 C53 179.8(6) . . . . ?
 C50 C51 C56 C55 179.1(7) . . . . ?
 C51 C50 N15 Mn5 170.8(5) . . . . ?
 C51 C50 N16 Mn7 -166.5(5) . . . . ?
 C51 C52 C53 C54 0.7(11) . . . . ?
 C52 C51 C56 C55 -2.1(11) . . . . ?
 C52 C53 C54 C55 -1.3(12) . . . . ?
 C53 C54 C55 C56 0.2(13) . . . . ?
 C54 C55 C56 C51 1.5(13) . . . . ?
 C56 C51 C52 C53 1.0(10) . . . . ?
 C57 C58 C59 C60 -178.7(9) . . . . ?
 C57 C58 C63 C62 -178.8(7) . . . . ?
 C58 C57 N17 Mn5 169.1(5) . . . . ?
 C58 C57 N18 Mn8 -178.8(5) . . . . ?
 C58 C59 C60 C61 -1.9(18) . . . . ?
 C59 C58 C63 C62 3.5(12) . . . . ?
 C59 C60 C61 C62 2.2(19) . . . . ?
 C60 C61 C62 C63 0.4(17) . . . . ?
 C61 C62 C63 C58 -3.3(13) . . . . ?
 C63 C58 C59 C60 -0.9(14) . . . . ?
 C64 C65 C66 C67 177.1(14) . . . . ?
 C64 C65 C70 C69 -179.6(11) . . . . ?
 C65 C64 N19 Mn6 -168.7(5) . . . . ?
 C65 C64 N20 Mn7 -172.4(6) . . . . ?
 C65 C66 C67 C68 8(3) . . . . ?
 C66 C65 C70 C69 -0.1(19) . . . . ?
 C66 C67 C68 C69 -11(3) . . . . ?
 C67 C68 C69 C70 9(3) . . . . ?
 C68 C69 C70 C65 -3(2) . . . . ?
 C70 C65 C66 C67 -2(2) . . . . ?
 C71 C72 C73 C74 -179.8(6) . . . . ?
 C71 C72 C77 C76 -178.6(7) . . . . ?
 C72 C71 N21 Mn6 162.7(5) . . . . ?
 C72 C71 N22 Mn8 -168.8(5) . . . . ?
 C72 C73 C74 C75 0.7(11) . . . . ?
 C73 C72 C77 C76 5.0(11) . . . . ?
 C73 C74 C75 C76 0.7(12) . . . . ?
 C74 C75 C76 C77 0.8(13) . . . . ?
 C75 C76 C77 C72 -3.7(13) . . . . ?
 C77 C72 C73 C74 -3.5(11) . . . . ?
 C78 C79 C80 C81 176.8(14) . . . . ?
 C78 C79 C84 C83 -174.8(13) . . . . ?
 C78 C79 C84A C83A -178.3(11) . . . . ?
 C79 C78 N23 Mn7 -154.7(5) . . . . ?
 C79 C78 N24 Mn8 169.3(4) . . . . ?
 C79 C80 C81 C82 2(3) . . . . ?
 C80 C79 C84 C83 -22(2) . . . . ?
 C80 C79 C84A C83A 20.9(18) . . . . ?
 C80 C81 C82 C83 -31(2) . . . . ?
 C80 C81 C82 C83A 19(2) . . . . ?
 C81 C82 C83 C84 33(2) . . . . ?
 C81 C82 C83A C84A -21(2) . . . . ?
 C82 C83 C84 C79 -6(3) . . . . ?
 C82 C83A C84A C79 0(2) . . . . ?
 C84 C79 C80 C81 25(2) . . . . ?
 C84A C79 C80 C81 -23(2) . . . . ?
 C94 N28 C96 O6 177.6(14) . . . . ?
 C95 N28 C96 O6 0.3(19) . . . . ?
 C94A N28A C96 O6 173(2) . . . . ?
 C95A N28A C96 O6 -15(3) . . . . ?
 C97 N29 C99 O7 163(3) . . . . ?
 C97 N29A C99A O7A -176.8(16) . . . . ?
 C98 N29 C99 O7 -16(5) . . . . ?
 C98A N29A C99A O7A 7(2) . . . . ?
 O3 C87 N25 C85 3(4) . . . . ?
 O3 C87 N25 C86 -171(2) . . . . ?
 O4 C90 N26 C88 5.2(17) . . . . ?
 O4 C90 N26 C89 -176.5(10) . . . . ?
 O5 C93 N27 C91 -4(2) . . . . ?
 O5 C93 N27 C92 -178.5(15) . . . . ?
 N1 C1 C2 C3 -17.9(14) . . . . ?
 N1 C1 C2 C3A 44(3) . . . . ?
 N1 C1 C2 C7 173.0(9) . . . . ?
 N1 C1 N2 Mn2 -4.9(11) . . . . ?
 N2 C1 C2 C3 162.1(11) . . . . ?
 N2 C1 C2 C3A -136(3) . . . . ?
 N2 C1 C2 C7 -7.0(13) . . . . ?
 N2 C1 N1 Mn1 2.3(12) . . . . ?
 N3 C8 C9 C10 -22.6(13) . . . . ?
 N3 C8 C9 C14 174.5(12) . . . . ?
 N3 C8 N4 Mn3 20.7(12) . . . . ?
 N4 C8 C9 C10 149.0(11) . . . . ?
 N4 C8 C9 C14 -14.0(15) . . . . ?
 N4 C8 N3 Mn1 -5.4(11) . . . . ?
 N5 C15 C16 C17 -25.3(9) . . . . ?
 N5 C15 C16 C21 155.0(6) . . . . ?
 N5 C15 N6 Mn4 -21.3(9) . . . . ?
 N6 C15 C16 C17 153.3(6) . . . . ?
 N6 C15 C16 C21 -26.4(9) . . . . ?
 N6 C15 N5 Mn1 -4.9(9) . . . . ?
 N7 C22 C23 C24 27.2(13) . . . . ?
 N7 C22 C23 C28 -152.7(9) . . . . ?
 N7 C22 N8 Mn3 16.8(13) . . . . ?
 N8 C22 C23 C24 -154.8(10) . . . . ?
 N8 C22 C23 C28 25.3(13) . . . . ?
 N8 C22 N7 Mn2 -2.6(11) . . . . ?
 N9 C29 C30 C31 52.4(9) . . . . ?
 N9 C29 C30 C35 -124.4(8) . . . . ?
 N9 C29 N10 Mn4 -11.4(10) . . . . ?
 N10 C29 C30 C31 -129.5(7) . . . . ?
 N10 C29 C30 C35 53.7(10) . . . . ?
 N10 C29 N9 Mn2 -9.5(10) . . . . ?
 N11 C36 C37 C38 -50.6(11) . . . . ?
 N11 C36 C37 C42 128.7(11) . . . . ?
 N11 C36 N12 Mn4 9.2(11) . . . . ?
 N12 C36 C37 C38 129.0(9) . . . . ?
 N12 C36 C37 C42 -51.8(13) . . . . ?
 N12 C36 N11 Mn3 -6.1(12) . . . . ?
 N13 C43 C44 C45 -25.5(13) . . . . ?
 N13 C43 C44 C45A 17.0(16) . . . . ?
 N13 C43 C44 C49 164.9(14) . . . . ?
 N13 C43 N14 Mn6 0.2(12) . . . . ?
 N14 C43 C44 C45 153.2(10) . . . . ?
 N14 C43 C44 C45A -164.3(14) . . . . ?
 N14 C43 C44 C49 -16.4(16) . . . . ?
 N14 C43 N13 Mn5 -15.5(12) . . . . ?
 N15 C50 C51 C52 45.4(9) . . . . ?
 N15 C50 C51 C56 -135.8(7) . . . . ?
 N15 C50 N16 Mn7 11.0(11) . . . . ?
 N16 C50 C51 C52 -137.0(7) . . . . ?
 N16 C50 C51 C56 41.8(9) . . . . ?
 N16 C50 N15 Mn5 -6.7(10) . . . . ?
 N17 C57 C58 C59 -31.7(10) . . . . ?
 N17 C57 C58 C63 150.6(7) . . . . ?
 N17 C57 N18 Mn8 -1.3(10) . . . . ?
 N18 C57 C58 C59 145.8(8) . . . . ?
 N18 C57 C58 C63 -31.9(10) . . . . ?
 N18 C57 N17 Mn5 -8.3(11) . . . . ?
 N19 C64 C65 C66 -38.3(13) . . . . ?
 N19 C64 C65 C70 141.1(9) . . . . ?
 N19 C64 N20 Mn7 8.1(12) . . . . ?
 N20 C64 C65 C66 142.3(11) . . . . ?
 N20 C64 C65 C70 -38.3(12) . . . . ?
 N20 C64 N19 Mn6 10.7(11) . . . . ?
 N21 C71 C72 C73 31.6(10) . . . . ?
 N21 C71 C72 C77 -144.7(7) . . . . ?
 N21 C71 N22 Mn8 8.5(10) . . . . ?
 N22 C71 C72 C73 -151.1(7) . . . . ?
 N22 C71 C72 C77 32.7(10) . . . . ?
 N22 C71 N21 Mn6 -14.6(9) . . . . ?
 N23 C78 C79 C80 8.7(13) . . . . ?
 N23 C78 C79 C84 159.4(11) . . . . ?
 N23 C78 C79 C84A -150.4(9) . . . . ?
 N23 C78 N24 Mn8 -8.2(9) . . . . ?
 N24 C78 C79 C80 -168.8(11) . . . . ?
 N24 C78 C79 C84 -18.1(12) . . . . ?
 N24 C78 C79 C84A 32.1(11) . . . . ?
 N24 C78 N23 Mn7 22.8(10) . . . . ?

_smtbx_masks_special_details       
;
A solvent mask was calculated and 169.6 electrons were 
found in a volume of 869.2\%A^3^ in in four void per unit cell. 
This is consistent with the presence of 
4.2 [C3H7NO - DMF]  per Unit Cell 
which account for 169.6 electrons 
per unit cell.
; 
loop_
  _smtbx_masks_void_nr
  _smtbx_masks_void_average_x
  _smtbx_masks_void_average_y
  _smtbx_masks_void_average_z
  _smtbx_masks_void_volume
  _smtbx_masks_void_count_electrons
  _smtbx_masks_void_content
 1 0.255 0.806 0.276 217.3 42.3 ?
 2 0.245 0.306 0.776 217.3 42.4 ?
 3 0.755 0.806 0.224 217.3 42.4 ?
 4 0.745 0.306 0.724 217.3 42.5 ?

_smtbx_masks_void_probe_radius     1.2
_smtbx_masks_void_truncation_radius  1.2
_shelx_res_file
;
TITL nowa in Pnma
    nowa.res
    created by SHELXL-2018/3 at 11:32:49 on 30-Apr-2025
CELL 0.71073 25.4787 28.5846 15.2281 90 90 90
ZERR 4 0.0004 0.0004 0.0002 0 0 0
LATT -1
SYMM 0.5+X,+Y,0.5-Z
SYMM 0.5-X,0.5+Y,0.5+Z
SYMM -X,0.5+Y,-Z
SFAC C H Mn N O
UNIT 391.12 474.05 32 116 28
SIMU 0.02 0.02 2 C3 > C5A
RIGU C3 > C5A
SIMU 0.02 0.02 2 C83 > C84A
RIGU C83 > C84A
SIMU 0.02 0.02 2 C94 > N28A
RIGU C94 > N28A
SIMU 0.02 0.02 2 N29 > O7A
RIGU N29 > O7A
SIMU 0.002 0.002 2 C10 > C14
RIGU C10 > C14
SIMU 0.002 0.002 2 C45 > C46A
RIGU C45 > C46A
DFIX 1.45 0.001 N25 C85
DFIX 1.45 0.001 N25 C86
DFIX 1.45 0.001 N26 C88
DFIX 1.45 0.001 N26 C89
DFIX 1.45 0.001 N27 C91
DFIX 1.45 0.001 N27 C92
FLAT C8 C9 C10 C11 C12 C13 C14

L.S. 12
PLAN  26
TEMP -173
CONF
MORE -1
BOND
BOND $H
fmap 2
acta
ABIN
MERG 2
TWIN -1 0 0 0 -1 0 0 0 -1 2
OMIT 0 180
OMIT 0 -3 1
OMIT 0 4 0
OMIT 0 -4 0
OMIT 2 2 2
OMIT 0 -1 3
OMIT 2 -2 2
REM <olex2.extras>
REM <HklSrc "%.\\nowa.hkl">
REM </olex2.extras>

WGHT    0.090400    9.923201
BASF   0.38216
FVAR       1.20663   0.74617   0.42511   0.56474   0.33842   0.75537   0.60774
C1    1    0.505136    0.570767    0.188506    11.00000    0.03665    0.03024 =
         0.03192    0.00363   -0.00529   -0.00187
C2    1    0.478195    0.613964    0.157091    11.00000    0.06854    0.02801 =
         0.03203   -0.00201   -0.02072   -0.00007
PART 1
C3    1    0.454240    0.646696    0.218393    21.00000    0.12884    0.05725 =
         0.03644   -0.01738   -0.01745    0.04552
AFIX  43
H3    2    0.456876    0.640909    0.279666    21.00000   -1.20000
AFIX   0
C4    1    0.428048    0.685555    0.189860    21.00000    0.12770    0.05121 =
         0.05694   -0.01063   -0.01751    0.03929
AFIX  43
H4    2    0.413508    0.706379    0.231956    21.00000   -1.20000
AFIX   0
C5    1    0.422247    0.695191    0.103979    21.00000    0.07653    0.04082 =
         0.06353    0.00482   -0.02246    0.01737
AFIX  43
H5    2    0.404604    0.722745    0.085396    21.00000   -1.20000
AFIX   0
PART 2
C3A   1    0.500238    0.657065    0.186384   -21.00000    0.11639    0.03648 =
         0.05068   -0.01641   -0.05148    0.02731
AFIX  43
H3A   2    0.525860    0.656890    0.231705   -21.00000   -1.20000
AFIX   0
C4A   1    0.484863    0.698981    0.149815   -21.00000    0.10761    0.04069 =
         0.05701   -0.01209   -0.04846    0.01961
AFIX  43
H4A   2    0.495156    0.727266    0.177677   -21.00000   -1.20000
AFIX   0
C5A   1    0.455630    0.701382    0.075644   -21.00000    0.09771    0.04927 =
         0.04978   -0.00610   -0.04714    0.02200
AFIX  43
H5A   2    0.445282    0.730448    0.050837   -21.00000   -1.20000
AFIX   0
PART 0
C6    1    0.443076    0.663271    0.041785    11.00000    0.09074    0.05476 =
         0.03654    0.01411   -0.00366    0.03366
PART 1
AFIX  43
H6A   2    0.441058    0.669613   -0.019360    21.00000   -1.20000
AFIX  43
PART 2
H6B   2    0.417895    0.662126   -0.004173   -21.00000   -1.20000
AFIX   0
PART 0
C7    1    0.466687    0.622186    0.072587    11.00000    0.07682    0.05628 =
         0.02930    0.00070   -0.00145    0.02893
AFIX  43
H7    2    0.475092    0.598620    0.030906    11.00000   -1.20000
AFIX   0
C8    1    0.676100    0.547286    0.388561    11.00000    0.05123    0.04944 =
         0.02989   -0.00075   -0.00978   -0.01516
C9    1    0.716941    0.584292    0.409292    11.00000    0.05408    0.07618 =
         0.10369   -0.04467   -0.01690   -0.01885
PART 2
AFIX 137
H9A   2    0.722543    0.585654    0.472909   -61.00000   -1.50000
H9B   2    0.704645    0.614796    0.388322   -61.00000   -1.50000
H9C   2    0.750016    0.576331    0.380037   -61.00000   -1.50000
AFIX   0
PART 1
C10   1    0.705212    0.632250    0.407516    61.00000    0.07768    0.12511 =
         0.10718   -0.04368    0.00428   -0.05643
AFIX  43
H10   2    0.669521    0.641169    0.400768    61.00000   -1.20000
AFIX   0
C11   1    0.742203    0.667271    0.414946    61.00000    0.07798    0.12537 =
         0.10637   -0.04438    0.00619   -0.05629
AFIX  43
H11   2    0.733631    0.699429    0.408434    61.00000   -1.20000
AFIX   0
C12   1    0.793229    0.651978    0.432758    61.00000    0.07364    0.12473 =
         0.10465   -0.04758    0.00742   -0.05768
AFIX  43
H12   2    0.819302    0.674524    0.446828    61.00000   -1.20000
AFIX   0
C13   1    0.806170    0.608427    0.430783    61.00000    0.06607    0.12173 =
         0.10155   -0.05041    0.00969   -0.05828
AFIX  43
H13   2    0.840972    0.598628    0.443553    61.00000   -1.20000
AFIX   0
C14   1    0.768971    0.577719    0.410194    61.00000    0.06079    0.11944 =
         0.09930   -0.05154    0.01215   -0.05921
AFIX  43
H14   2    0.780755    0.547369    0.394142    61.00000   -1.20000
AFIX   0
PART 0
C15   1    0.499522    0.455969    0.484257    11.00000    0.02313    0.03806 =
         0.02323   -0.00216   -0.00097    0.00236
C16   1    0.463938    0.450694    0.562311    11.00000    0.02761    0.03377 =
         0.02200    0.00361    0.00110    0.00235
C17   1    0.454978    0.487088    0.620208    11.00000    0.02529    0.03702 =
         0.02203   -0.00513   -0.00266    0.00091
AFIX  43
H17   2    0.471867    0.516287    0.610766    11.00000   -1.20000
AFIX   0
C18   1    0.421811    0.481834    0.691848    11.00000    0.03527    0.05008 =
         0.02540   -0.00854    0.00205    0.00198
AFIX  43
H18   2    0.415521    0.507500    0.730057    11.00000   -1.20000
AFIX   0
C19   1    0.397955    0.439236    0.707527    11.00000    0.03630    0.05607 =
         0.02337    0.00689    0.00559    0.00336
AFIX  43
H19   2    0.376114    0.435273    0.757538    11.00000   -1.20000
AFIX   0
C20   1    0.405981    0.402275    0.650056    11.00000    0.03939    0.04311 =
         0.03838    0.00840    0.00402   -0.00365
AFIX  43
H20   2    0.388899    0.373205    0.659930    11.00000   -1.20000
AFIX   0
C21   1    0.438977    0.407675    0.578007    11.00000    0.04734    0.03606 =
         0.02273    0.00154    0.00086    0.00449
AFIX  43
H21   2    0.444665    0.382146    0.539214    11.00000   -1.20000
AFIX   0
C22   1    0.664708    0.472746    0.061855    11.00000    0.03177    0.04258 =
         0.04226    0.00351    0.01129    0.00148
C23   1    0.697545    0.469612   -0.020141    11.00000    0.04480    0.06579 =
         0.03905    0.01411    0.01190    0.01517
C24   1    0.679514    0.486371   -0.098887    11.00000    0.05198    0.12722 =
         0.03934    0.02580    0.01354    0.04046
AFIX  43
H24   2    0.645270    0.499419   -0.101935    11.00000   -1.20000
AFIX   0
C25   1    0.710345    0.484728   -0.174981    11.00000    0.09133    0.20423 =
         0.05377    0.06393    0.04022    0.07834
AFIX  43
H25   2    0.697024    0.496117   -0.229185    11.00000   -1.20000
AFIX   0
C26   1    0.759271    0.466730   -0.170222    11.00000    0.11777    0.18880 =
         0.06847    0.06257    0.06170    0.07356
AFIX  43
H26   2    0.780599    0.466639   -0.221392    11.00000   -1.20000
AFIX   0
C27   1    0.779772    0.447953   -0.091099    11.00000    0.06261    0.14584 =
         0.06459    0.03064    0.02918    0.05309
AFIX  43
H27   2    0.814059    0.434970   -0.088447    11.00000   -1.20000
AFIX   0
C28   1    0.746957    0.449426   -0.016538    11.00000    0.05349    0.10526 =
         0.04860    0.01597    0.01527    0.03029
AFIX  43
H28   2    0.758956    0.436331    0.037171    11.00000   -1.20000
AFIX   0
C29   1    0.483735    0.382864    0.169312    11.00000    0.02955    0.02926 =
         0.03674   -0.00360   -0.00004   -0.00221
C30   1    0.442061    0.351707    0.129634    11.00000    0.03878    0.02567 =
         0.04940    0.00283   -0.00598   -0.00442
C31   1    0.452038    0.328552    0.051520    11.00000    0.05457    0.03124 =
         0.04389    0.00063   -0.01536   -0.00273
AFIX  43
H31   2    0.485390    0.331510    0.024187    11.00000   -1.20000
AFIX   0
C32   1    0.413615    0.301117    0.013109    11.00000    0.08744    0.05044 =
         0.06145    0.00030   -0.02103   -0.01853
AFIX  43
H32   2    0.420684    0.285291   -0.040458    11.00000   -1.20000
AFIX   0
C33   1    0.365221    0.296700    0.052275    11.00000    0.06433    0.03687 =
         0.09167    0.01337   -0.03612   -0.01763
AFIX  43
H33   2    0.339318    0.277050    0.026718    11.00000   -1.20000
AFIX   0
C34   1    0.354464    0.320302    0.127146    11.00000    0.03971    0.04163 =
         0.09982    0.01540   -0.01431   -0.01355
AFIX  43
H34   2    0.320525    0.318442    0.152742    11.00000   -1.20000
AFIX   0
C35   1    0.393623    0.347516    0.166786    11.00000    0.04066    0.03667 =
         0.09410    0.00493    0.00016   -0.00840
AFIX  43
H35   2    0.386292    0.363269    0.220330    11.00000   -1.20000
AFIX   0
C36   1    0.666784    0.355213    0.322711    11.00000    0.02848    0.03702 =
         0.05097   -0.00903   -0.00722    0.00536
C37   1    0.697224    0.309621    0.328919    11.00000    0.03507    0.03869 =
         0.10469   -0.02300   -0.02091    0.01009
C38   1    0.726967    0.296160    0.250755    11.00000    0.07468    0.11819 =
         0.09543   -0.05903   -0.03500    0.05645
AFIX  43
H38   2    0.730082    0.315334    0.200066    11.00000   -1.20000
AFIX   0
C39   1    0.751169    0.250513    0.258783    11.00000    0.09218    0.14438 =
         0.23282   -0.14060   -0.07426    0.08311
AFIX  43
H39   2    0.767028    0.237824    0.207592    11.00000   -1.20000
AFIX   0
C40   1    0.753067    0.225946    0.328216    11.00000    0.05178    0.04999 =
         0.36712   -0.04673   -0.02043    0.01644
AFIX  43
H40   2    0.772857    0.197779    0.328423    11.00000   -1.20000
AFIX   0
C41   1    0.725382    0.240245    0.407616    11.00000    0.07011    0.07555 =
         0.29049    0.06901    0.04307    0.03288
AFIX  43
H41   2    0.725568    0.222308    0.460134    11.00000   -1.20000
AFIX   0
C42   1    0.698289    0.283093    0.399523    11.00000    0.06891    0.05741 =
         0.15024    0.04042    0.03092    0.02659
AFIX  43
H42   2    0.679195    0.293686    0.449282    11.00000   -1.20000
AFIX   0
C43   1    0.595455    0.712662    0.643255    11.00000    0.03527    0.03946 =
         0.05097    0.00579    0.00435    0.00679
C44   1    0.623997    0.749685    0.590381    11.00000    0.04174    0.04387 =
         0.04912    0.00586   -0.00409    0.00157
PART 1
C45   1    0.623676    0.795281    0.621085    71.00000    0.05537    0.03598 =
         0.08467    0.01986   -0.00273    0.00126
AFIX  43
H45   2    0.604593    0.803367    0.672486    71.00000   -1.20000
AFIX   0
C46   1    0.652157    0.829347    0.574649    71.00000    0.05663    0.03650 =
         0.08555    0.01981   -0.00221    0.00060
AFIX  43
H46   2    0.655005    0.860067    0.597972    71.00000   -1.20000
AFIX   0
PART 2
C45A  1    0.655909    0.784830    0.629572   -71.00000    0.05593    0.03650 =
         0.08495    0.01897   -0.00186    0.00046
AFIX  43
H45A  2    0.656112    0.785568    0.691941   -71.00000   -1.20000
AFIX   0
C46A  1    0.687593    0.819048    0.586860   -71.00000    0.05581    0.03640 =
         0.08503    0.01907   -0.00200    0.00051
AFIX  43
H46A  2    0.712638    0.838669    0.614778   -71.00000   -1.20000
AFIX   0
PART 0
C47   1    0.675754    0.819038    0.496715    11.00000    0.06050    0.05457 =
         0.09738    0.02898   -0.00134   -0.01606
PART 1
AFIX  43
H47   2    0.697835    0.840959    0.467842    71.00000   -1.20000
AFIX  43
PART 2
H47A  2    0.674445    0.846874    0.462702   -71.00000   -1.20000
AFIX   0
PART 0
C48   1    0.666749    0.777959    0.463642    11.00000    0.34625    0.18329 =
         0.06653   -0.02638    0.07186   -0.19222
AFIX  43
H48   2    0.677250    0.771940    0.404858    11.00000   -1.20000
AFIX   0
C49   1    0.642266    0.742272    0.510935    11.00000    0.24072    0.12486 =
         0.06580   -0.01704    0.03576   -0.12372
AFIX  43
H49   2    0.638762    0.712145    0.485254    11.00000   -1.20000
AFIX   0
C50   1    0.424408    0.728133    0.843742    11.00000    0.03753    0.02930 =
         0.03451    0.00731    0.00091    0.00588
C51   1    0.391073    0.766100    0.882776    11.00000    0.03465    0.02932 =
         0.03323    0.00834   -0.00321    0.00171
C52   1    0.401861    0.813158    0.867719    11.00000    0.03753    0.02887 =
         0.03571   -0.00227   -0.00439   -0.00078
AFIX  43
H52   2    0.430954    0.821680    0.832130    11.00000   -1.20000
AFIX   0
C53   1    0.370832    0.847334    0.903844    11.00000    0.05316    0.03012 =
         0.04538    0.00070   -0.01250    0.00127
AFIX  43
H53   2    0.378652    0.879232    0.892201    11.00000   -1.20000
AFIX   0
C54   1    0.328624    0.836535    0.956573    11.00000    0.04352    0.06106 =
         0.04000   -0.00120   -0.00078    0.01602
AFIX  43
H54   2    0.307861    0.860520    0.982226    11.00000   -1.20000
AFIX   0
C55   1    0.317163    0.789559    0.971321    11.00000    0.04928    0.05494 =
         0.05273    0.00920    0.01488    0.00431
AFIX  43
H55   2    0.288148    0.781304    1.007306    11.00000   -1.20000
AFIX   0
C56   1    0.347762    0.754705    0.933904    11.00000    0.04174    0.03893 =
         0.05222    0.01578    0.00661    0.00495
AFIX  43
H56   2    0.339025    0.722787    0.943324    11.00000   -1.20000
AFIX   0
C57   1    0.596949    0.631554    0.969467    11.00000    0.02821    0.03841 =
         0.03004    0.00002   -0.00301    0.00600
C58   1    0.635721    0.634417    1.043472    11.00000    0.03331    0.04395 =
         0.03556   -0.00064   -0.00130    0.00061
C59   1    0.673012    0.670849    1.045220    11.00000    0.05458    0.05717 =
         0.06061    0.01003   -0.01982   -0.01890
AFIX  43
H59   2    0.673051    0.693853    1.000195    11.00000   -1.20000
AFIX   0
C60   1    0.709762    0.673222    1.112677    11.00000    0.07329    0.06499 =
         0.09202    0.01486   -0.04079   -0.03704
AFIX  43
H60   2    0.735436    0.697323    1.112448    11.00000   -1.20000
AFIX   0
C61   1    0.709221    0.641408    1.178745    11.00000    0.06135    0.06416 =
         0.07312    0.01091   -0.03408   -0.01663
AFIX  43
H61   2    0.733695    0.643938    1.225570    11.00000   -1.20000
AFIX   0
C62   1    0.673393    0.605578    1.178073    11.00000    0.05363    0.05711 =
         0.04278   -0.00126   -0.01397   -0.00536
AFIX  43
H62   2    0.673052    0.583519    1.224730    11.00000   -1.20000
AFIX   0
C63   1    0.637514    0.601288    1.109525    11.00000    0.03748    0.04333 =
         0.03837   -0.00566   -0.00254   -0.00271
AFIX  43
H63   2    0.614119    0.575419    1.108164    11.00000   -1.20000
AFIX   0
C64   1    0.420829    0.604637    0.567207    11.00000    0.03816    0.03339 =
         0.04112   -0.00268   -0.01481    0.00387
C65   1    0.385236    0.593919    0.491159    11.00000    0.04254    0.05446 =
         0.05204   -0.00946   -0.02107    0.01350
C66   1    0.390325    0.614787    0.411018    11.00000    0.13925    0.09953 =
         0.07157    0.01284   -0.04997   -0.03184
AFIX  43
H66   2    0.416461    0.638150    0.403508    11.00000   -1.20000
AFIX   0
C67   1    0.358242    0.602959    0.338986    11.00000    0.19854    0.12372 =
         0.08594   -0.00364   -0.08547   -0.00532
AFIX  43
H67   2    0.364962    0.614906    0.281868    11.00000   -1.20000
AFIX   0
C68   1    0.316885    0.573443    0.354954    11.00000    0.13371    0.08299 =
         0.11669    0.00130   -0.07733   -0.02211
AFIX  43
H68   2    0.290816    0.568941    0.311159    11.00000   -1.20000
AFIX   0
C69   1    0.312997    0.551131    0.431061    11.00000    0.07654    0.11779 =
         0.11513   -0.06011   -0.01577   -0.01910
AFIX  43
H69   2    0.287230    0.527455    0.438691    11.00000   -1.20000
AFIX   0
C70   1    0.345687    0.562120    0.497572    11.00000    0.05461    0.10417 =
         0.09847   -0.02261   -0.00652   -0.00975
AFIX  43
H70   2    0.340806    0.546719    0.552247    11.00000   -1.20000
AFIX   0
C71   1    0.582134    0.517126    0.678057    11.00000    0.02999    0.02783 =
         0.02863   -0.00691    0.00053    0.00179
C72   1    0.601419    0.471310    0.640217    11.00000    0.04719    0.03857 =
         0.02634   -0.00279   -0.00298    0.01442
C73   1    0.635545    0.470244    0.570647    11.00000    0.04510    0.05097 =
         0.03661   -0.00927    0.00069    0.01037
AFIX  43
H73   2    0.647347    0.498888    0.545929    11.00000   -1.20000
AFIX   0
C74   1    0.653362    0.428123    0.535266    11.00000    0.04227    0.06338 =
         0.03166   -0.00885   -0.00405    0.01571
AFIX  43
H74   2    0.677314    0.428078    0.487456    11.00000   -1.20000
AFIX   0
C75   1    0.635950    0.386972    0.570196    11.00000    0.08499    0.05726 =
         0.04737   -0.01810   -0.02123    0.03012
AFIX  43
H75   2    0.648278    0.358195    0.546778    11.00000   -1.20000
AFIX   0
C76   1    0.600130    0.386533    0.640148    11.00000    0.07015    0.04291 =
         0.05426   -0.00887   -0.00836    0.01608
AFIX  43
H76   2    0.588432    0.357823    0.664732    11.00000   -1.20000
AFIX   0
C77   1    0.582211    0.428853    0.672553    11.00000    0.06799    0.03681 =
         0.03668   -0.00054   -0.00604    0.00982
AFIX  43
H77   2    0.556399    0.429058    0.717571    11.00000   -1.20000
AFIX   0
C78   1    0.418083    0.538972    0.896709    11.00000    0.02965    0.03142 =
         0.01825   -0.00502    0.00407   -0.00030
C79   1    0.380108    0.503048    0.930116    11.00000    0.03430    0.03827 =
         0.03004    0.00193    0.00759    0.00116
C80   1    0.328738    0.506118    0.915346    11.00000    0.03362    0.06315 =
         0.22245    0.06817   -0.01192   -0.00915
AFIX  43
H80   2    0.315879    0.532834    0.885111    11.00000   -1.20000
AFIX   0
C81   1    0.292379    0.471749    0.942265    11.00000    0.03195    0.07669 =
         0.22608    0.07144    0.01237   -0.00455
AFIX  43
H81   2    0.256223    0.475104    0.928390    11.00000   -1.20000
AFIX   0
C82   1    0.308819    0.434827    0.986903    11.00000    0.05206    0.06153 =
         0.08113    0.02877    0.00021   -0.01770
PART 1
AFIX  43
H82   2    0.287853    0.419071    1.029171    31.00000   -1.20000
AFIX  43
PART 2
H82A  2    0.289035    0.406763    0.991511   -31.00000   -1.20000
AFIX   0
PART 1
C83   1    0.360338    0.421154    0.965738    31.00000    0.04390    0.03694 =
         0.05311    0.01309   -0.00319    0.00860
AFIX  43
H83   2    0.369831    0.389035    0.967910    31.00000   -1.20000
AFIX   0
C84   1    0.397909    0.454912    0.941331    31.00000    0.03515    0.03175 =
         0.05448    0.01301   -0.00136    0.00808
AFIX  43
H84   2    0.433621    0.446605    0.932479    31.00000   -1.20000
AFIX   0
PART 2
C83A  1    0.356793    0.440581    1.025850   -31.00000    0.04829    0.05314 =
         0.07636    0.03129    0.02184    0.00097
AFIX  43
H83A  2    0.366070    0.420824    1.073554   -31.00000   -1.20000
AFIX   0
C84A  1    0.393043    0.474880    0.997622   -31.00000    0.04031    0.03264 =
         0.05052    0.01332    0.00372    0.00275
AFIX  43
H84A  2    0.426091    0.478015    1.025903   -31.00000   -1.20000
AFIX   0

PART 0
C85   1    0.537601    0.747041    0.344000    11.00000    0.26410    0.21392 =
         0.22037   -0.07150    0.05761    0.08058
AFIX 137
H85A  2    0.517487    0.765523    0.301509    11.00000   -1.50000
H85B  2    0.563133    0.767250    0.373627    11.00000   -1.50000
H85C  2    0.513662    0.733561    0.387554    11.00000   -1.50000
AFIX   0
C86   1    0.578509    0.714723    0.206574    11.00000    0.31712    0.17154 =
         0.19623   -0.03188    0.14971   -0.02246
AFIX 137
H86A  2    0.605990    0.692145    0.191366    11.00000   -1.50000
H86B  2    0.591305    0.746530    0.195698    11.00000   -1.50000
H86C  2    0.547359    0.708856    0.170462    11.00000   -1.50000
AFIX   0
C87   1    0.576348    0.667268    0.328304    11.00000    0.12836    0.09786 =
         0.11803    0.03139    0.01321    0.01746
AFIX  43
H87   2    0.595924    0.646513    0.292231    11.00000   -1.20000
AFIX   0

C88   1    0.487774    0.364116    0.815075    11.00000    0.08676    0.09546 =
         0.08993    0.02611   -0.03062   -0.01425
AFIX 137
H88A  2    0.459111    0.350325    0.849303    11.00000   -1.50000
H88B  2    0.492488    0.346361    0.760590    11.00000   -1.50000
H88C  2    0.479229    0.396685    0.800948    11.00000   -1.50000
AFIX   0
C89   1    0.561577    0.317469    0.871993    11.00000    0.08515    0.08739 =
         0.09926    0.00965   -0.00946    0.01189
AFIX 137
H89A  2    0.596752    0.321511    0.896902    11.00000   -1.50000
H89B  2    0.564407    0.303669    0.813273    11.00000   -1.50000
H89C  2    0.540968    0.296728    0.909898    11.00000   -1.50000
AFIX   0
C90   1    0.558735    0.398717    0.905286    11.00000    0.06316    0.06656 =
         0.05193   -0.00136    0.00389    0.00673
AFIX  43
H90   2    0.591784    0.394319    0.932964    11.00000   -1.20000
AFIX   0

C91   1    0.518531    0.293527    0.475675    11.00000    0.09341    0.06447 =
         0.08371    0.01952    0.01017   -0.00216
AFIX 137
H91A  2    0.483110    0.280169    0.474910    11.00000   -1.50000
H91B  2    0.522200    0.315912    0.427319    11.00000   -1.50000
H91C  2    0.524395    0.309593    0.531674    11.00000   -1.50000
AFIX   0
C92   1    0.558722    0.230568    0.383650    11.00000    0.19475    0.06488 =
         0.10484   -0.03423    0.04797   -0.05660
AFIX 137
H92A  2    0.593821    0.233374    0.357860    11.00000   -1.50000
H92B  2    0.532669    0.243327    0.342811    11.00000   -1.50000
H92C  2    0.550962    0.197533    0.394948    11.00000   -1.50000
AFIX   0
C93   1    0.588197    0.243119    0.534632    11.00000    0.11053    0.11752 =
         0.10058    0.01199   -0.02017   -0.00379
AFIX  43
H93   2    0.611543    0.217473    0.527656    11.00000   -1.20000
AFIX   0

PART 1
C94   1    0.414208    0.490734    0.253591    41.00000    0.04263    0.07442 =
         0.07645    0.00042    0.00736   -0.01279
AFIX 137
H94A  2    0.413899    0.522059    0.279738    41.00000   -1.50000
H94B  2    0.409114    0.493256    0.189979    41.00000   -1.50000
H94C  2    0.447990    0.475644    0.265611    41.00000   -1.50000
AFIX   0
C95   1    0.383070    0.441537    0.376739    41.00000    0.03350    0.09405 =
         0.04728    0.00691   -0.00277   -0.00357
AFIX 137
H95A  2    0.418232    0.427663    0.375301    41.00000   -1.50000
H95B  2    0.357135    0.417177    0.389695    41.00000   -1.50000
H95C  2    0.381698    0.465672    0.422390    41.00000   -1.50000
AFIX   0
N28   4    0.371417    0.462449    0.291957    41.00000    0.02059    0.05871 =
         0.04608   -0.00491   -0.00763   -0.00903
PART 2
C94A  1    0.388245    0.498349    0.173574   -41.00000    0.04929    0.07016 =
         0.07632    0.00490    0.01566   -0.01142
AFIX 137
H94D  2    0.391830    0.531015    0.192171   -41.00000   -1.50000
H94E  2    0.364458    0.496583    0.123110   -41.00000   -1.50000
H94F  2    0.422737    0.486036    0.156934   -41.00000   -1.50000
AFIX   0
C95A  1    0.396959    0.465792    0.326954   -41.00000    0.05495    0.06468 =
         0.08073    0.00534   -0.01569   -0.00039
AFIX 137
H95D  2    0.421379    0.439464    0.321485   -41.00000   -1.50000
H95E  2    0.372667    0.459905    0.375610   -41.00000   -1.50000
H95F  2    0.416722    0.494559    0.338466   -41.00000   -1.50000
AFIX   0
N28A  4    0.367183    0.470956    0.245064   -41.00000    0.03168    0.04500 =
         0.06719   -0.00106   -0.00084   -0.00294
PART 0
C96   1    0.323763    0.454586    0.248593    11.00000    0.03276    0.10599 =
         0.06569    0.00052    0.00154    0.01395
PART 1
AFIX  43
H96   2    0.315596    0.467880    0.193073    41.00000   -1.20000
AFIX  43
PART 2
H96A  2    0.304955    0.466512    0.199599   -41.00000   -1.20000
AFIX   0
PART 0
C97   1    0.669787    0.610902    0.775633    11.00000    0.03761    0.11117 =
         0.08713    0.01659    0.00357    0.01340
PART -1
AFIX 137
H97A  2    0.647541    0.583008    0.771807    51.00000   -1.50000
H97B  2    0.668077    0.628192    0.720135    51.00000   -1.50000
H97C  2    0.657393    0.630935    0.823566    51.00000   -1.50000
AFIX 137
PART 2
H97D  2    0.647287    0.637688    0.761620   -51.00000   -1.50000
H97E  2    0.676668    0.610267    0.838938   -51.00000   -1.50000
H97F  2    0.652129    0.581899    0.758174   -51.00000   -1.50000
AFIX   0
PART -1
N29   4    0.721301    0.597541    0.791777    51.00000    0.03385    0.05694 =
         0.04624    0.00365    0.00216   -0.00836
C98   1    0.732272    0.606780    0.878578    51.00000    0.05335    0.06949 =
         0.05140    0.00933   -0.00484   -0.00831
AFIX 137
H98A  2    0.709508    0.632071    0.899489    51.00000   -1.50000
H98B  2    0.769076    0.616255    0.884344    51.00000   -1.50000
H98C  2    0.726041    0.578592    0.913696    51.00000   -1.50000
AFIX   0
C99   1    0.758428    0.578818    0.738214    51.00000    0.03160    0.07645 =
         0.07233   -0.01198    0.00097   -0.00631
AFIX  43
H99   2    0.748063    0.565327    0.683901    51.00000   -1.20000
AFIX   0
O7    5    0.801720    0.578942    0.757006    51.00000    0.03349    0.10084 =
         0.06971   -0.02569   -0.00174   -0.01005
PART 2
N29A  4    0.716606    0.614916    0.730843   -51.00000    0.03557    0.05669 =
         0.06682   -0.01582   -0.00138   -0.00670
C98A  1    0.713127    0.623330    0.635024   -51.00000    0.05396    0.10926 =
         0.06880   -0.01470   -0.00239    0.01292
AFIX 137
H98D  2    0.683097    0.606157    0.610983   -51.00000   -1.50000
H98E  2    0.745445    0.612532    0.606618   -51.00000   -1.50000
H98F  2    0.708537    0.656867    0.624088   -51.00000   -1.50000
AFIX   0
C99A  1    0.765565    0.609752    0.764231   -51.00000    0.03678    0.06835 =
         0.07888   -0.01022   -0.00770    0.00181
AFIX  43
H99A  2    0.767042    0.600974    0.824350   -51.00000   -1.20000
AFIX   0
O7A   5    0.807131    0.614619    0.729145   -51.00000    0.03210    0.07685 =
         0.09996   -0.00853    0.00899    0.00029
PART 0
O1    5    0.582566    0.464451    0.273026    11.00000    0.02501    0.03217 =
         0.02119   -0.00044    0.00237   -0.00361
O2    5    0.509252    0.623898    0.767499    11.00000    0.03049    0.02744 =
         0.03214    0.00092   -0.00105   -0.00098

O3    5    0.561915    0.653994    0.402394    11.00000    0.14284    0.07769 =
         0.02989   -0.01510    0.00431    0.00970
O4    5    0.537902    0.438449    0.906877    11.00000    0.08245    0.04403 =
         0.05366    0.00768   -0.01118    0.02113
O5    5    0.586423    0.265366    0.610422    11.00000    0.23440    0.12454 =
         0.14544    0.01784   -0.06724   -0.02427
O6    5    0.293586    0.429029    0.288721    11.00000    0.05106    0.14688 =
         0.09522   -0.04975    0.01932   -0.04494
MN1   3    0.559513    0.518753    0.349216    11.00000    0.03208    0.02658 =
         0.02243    0.00010   -0.00213   -0.00127
MN2   3    0.554610    0.473199    0.149565    11.00000    0.02555    0.02826 =
         0.02238   -0.00008   -0.00086   -0.00149
MN3   3    0.661634    0.459888    0.266953    11.00000    0.02661    0.04016 =
         0.02667    0.00391   -0.00076   -0.00204
MN4   3    0.557296    0.404831    0.330647    11.00000    0.02937    0.02826 =
         0.02422    0.00044    0.00305    0.00111
MN5   3    0.536800    0.684529    0.817168    11.00000    0.03288    0.03179 =
         0.03695   -0.00427   -0.00454    0.00019
MN6   3    0.534747    0.616273    0.641802    11.00000    0.03069    0.03112 =
         0.02712    0.00115   -0.00064   -0.00178
MN7   3    0.429610    0.625746    0.770431    11.00000    0.03325    0.02760 =
         0.03280    0.00133   -0.00077   -0.00057
MN8   3    0.530979    0.568290    0.841852    11.00000    0.02926    0.03006 =
         0.02339   -0.00206   -0.00170    0.00168
N1    4    0.519758    0.567537    0.270709    11.00000    0.07208    0.03490 =
         0.02093   -0.00267   -0.00737    0.01849
AFIX  43
H1    2    0.510447    0.592396    0.301028    11.00000   -1.20000
AFIX   0
N2    4    0.514093    0.535956    0.133097    11.00000    0.04273    0.03442 =
         0.02829   -0.00421   -0.00987    0.00975
AFIX  43
H2    2    0.500667    0.540001    0.080398    11.00000   -1.20000
AFIX   0
N3    4    0.625333    0.555883    0.396095    11.00000    0.04748    0.03193 =
         0.02786    0.00048   -0.00334   -0.00659
AFIX  43
H3B   2    0.617696    0.581433    0.425692    11.00000   -1.20000
AFIX   0
N4    4    0.693744    0.508623    0.352211    11.00000    0.03075    0.05914 =
         0.05525   -0.00765   -0.01048   -0.00939
AFIX  43
H4B   2    0.726236    0.502012    0.367383    11.00000   -1.20000
AFIX   0
N5    4    0.507925    0.497332    0.449209    11.00000    0.02664    0.03395 =
         0.02883   -0.00070    0.00177    0.00246
AFIX  43
H5B   2    0.488630    0.519954    0.471434    11.00000   -1.20000
AFIX   0
N6    4    0.523310    0.418647    0.452076    11.00000    0.05211    0.03144 =
         0.02598    0.00195    0.00663    0.00516
AFIX  43
H6    2    0.525122    0.395097    0.489172    11.00000   -1.20000
AFIX   0
N7    4    0.613720    0.473537    0.054434    11.00000    0.03422    0.03458 =
         0.02388    0.00062   -0.00013    0.00374
AFIX  43
H7A   2    0.602224    0.474355   -0.000037    11.00000   -1.20000
AFIX   0
N8    4    0.687762    0.473256    0.139746    11.00000    0.02381    0.08028 =
         0.03566    0.01745    0.00347   -0.00145
AFIX  43
H8    2    0.721201    0.480849    0.137284    11.00000   -1.20000
AFIX   0
N9    4    0.505468    0.415650    0.121025    11.00000    0.03428    0.03605 =
         0.02944    0.00107   -0.00342   -0.00320
AFIX  43
H9    2    0.497958    0.413097    0.064824    11.00000   -1.20000
AFIX   0
N10   4    0.495940    0.376811    0.252924    11.00000    0.03129    0.03980 =
         0.03805    0.00592   -0.00150   -0.00666
AFIX  43
H10A  2    0.474807    0.357744    0.281352    11.00000   -1.20000
AFIX   0
N11   4    0.690102    0.392585    0.295974    11.00000    0.02851    0.04431 =
         0.04973    0.00183    0.00474    0.00825
AFIX  43
H11A  2    0.724158    0.389359    0.288490    11.00000   -1.20000
AFIX   0
N12   4    0.616220    0.354312    0.345106    11.00000    0.03881    0.02793 =
         0.04081   -0.00389    0.00534    0.00430
AFIX  43
H12A  2    0.605871    0.328140    0.370128    11.00000   -1.20000
AFIX   0
N13   4    0.588046    0.717931    0.729143    11.00000    0.04125    0.05356 =
         0.05633   -0.00735    0.00152   -0.02233
AFIX  43
H13A  2    0.608260    0.739259    0.753492    11.00000   -1.20000
AFIX   0
N14   4    0.577271    0.675879    0.603357    11.00000    0.04521    0.03022 =
         0.03668    0.00170    0.00342   -0.00594
AFIX  43
H14A  2    0.584467    0.675939    0.546838    11.00000   -1.20000
AFIX   0
N15   4    0.476183    0.731725    0.847244    11.00000    0.03727    0.02521 =
         0.04132   -0.00646    0.00187   -0.00329
AFIX  43
H15   2    0.487347    0.759146    0.865716    11.00000   -1.20000
AFIX   0
N16   4    0.401737    0.690986    0.809357    11.00000    0.03429    0.02708 =
         0.05943    0.00052   -0.00704   -0.00140
AFIX  43
H16   2    0.367774    0.694472    0.801141    11.00000   -1.20000
AFIX   0
N17   4    0.580328    0.670137    0.931659    11.00000    0.04844    0.03851 =
         0.04578   -0.00921   -0.00910   -0.00038
AFIX  43
H17A  2    0.589371    0.695561    0.960521    11.00000   -1.20000
AFIX   0
N18   4    0.582322    0.590084    0.942673    11.00000    0.03738    0.03610 =
         0.03227   -0.00324   -0.00591   -0.00130
AFIX  43
H18A  2    0.596572    0.566888    0.972255    11.00000   -1.20000
AFIX   0
N19   4    0.472279    0.611785    0.552085    11.00000    0.04113    0.04448 =
         0.03276    0.00920   -0.00896   -0.00479
AFIX  43
H19A  2    0.481022    0.615056    0.496517    11.00000   -1.20000
AFIX   0
N20   4    0.402054    0.606514    0.645938    11.00000    0.02924    0.05527 =
         0.04142   -0.01067   -0.00433   -0.00054
AFIX  43
H20A  2    0.369109    0.597319    0.647743    11.00000   -1.20000
AFIX   0
N21   4    0.576665    0.553756    0.624810    11.00000    0.03316    0.03534 =
         0.02945   -0.00201    0.00192   -0.00392
AFIX  43
H21A  2    0.593312    0.551352    0.574380    11.00000   -1.20000
AFIX   0
N22   4    0.569194    0.519568    0.761606    11.00000    0.03850    0.03279 =
         0.02655    0.00164    0.00051    0.00596
AFIX  43
H22   2    0.579036    0.494545    0.790970    11.00000   -1.20000
AFIX   0
N23   4    0.400269    0.577679    0.861340    11.00000    0.03773    0.04061 =
         0.03778    0.01265    0.00659    0.00800
AFIX  43
H23   2    0.368713    0.585104    0.880249    11.00000   -1.20000
AFIX   0
N24   4    0.468870    0.531006    0.899865    11.00000    0.02992    0.03234 =
         0.03385    0.00652    0.00012    0.00345
AFIX  43
H24A  2    0.478265    0.506412    0.930868    11.00000   -1.20000
AFIX   0

N25   4    0.565002    0.709745    0.298597    11.00000    0.18852    0.07913 =
         0.11908    0.03088    0.05482    0.04180
N26   4    0.535836    0.362601    0.865935    11.00000    0.07426    0.06323 =
         0.06108   -0.00421   -0.00364   -0.00744
N27   4    0.556821    0.256413    0.465502    11.00000    0.09097    0.04123 =
         0.08826   -0.01908    0.01302   -0.01060
HKLF 4


REM  nowa in Pnma
REM wR2 = 0.1821, GooF = S = 1.062, Restrained GooF = 1.059 for all data
REM R1 = 0.0656 for 22348 Fo > 4sig(Fo) and 0.0905 for all 28509 data
REM 1435 parameters refined using 410 restraints

END

WGHT      0.0903      9.9508

REM Highest difference peak  0.802,  deepest hole -0.561,  1-sigma level  0.095
Q1    1   0.5394  0.6914  0.3918  11.00000  0.05    0.80
Q2    1   0.6922  0.6081  0.5118  11.00000  0.05    0.78
Q3    1   0.7929  0.6328  0.4994  11.00000  0.05    0.76
Q4    1   0.5323  0.6857  0.8663  11.00000  0.05    0.73
Q5    1   0.5057  0.4121  0.8731  11.00000  0.05    0.67
Q6    1   0.5113  0.3145  0.5436  11.00000  0.05    0.66
Q7    1   0.3893  0.5800  0.4230  11.00000  0.05    0.64
Q8    1   0.7458  0.6327  0.5418  11.00000  0.05    0.63
Q9    1   0.7708  0.5673  0.4293  11.00000  0.05    0.62
Q10   1   0.5590  0.4502  0.5284  11.00000  0.05    0.59
Q11   1   0.5319  0.6110  0.0464  11.00000  0.05    0.58
Q12   1   0.5348  0.6395  1.0186  11.00000  0.05    0.58
Q13   1   0.5609  0.5194  0.3053  11.00000  0.05    0.57
Q14   1   0.5345  0.5709  0.7844  11.00000  0.05    0.55
Q15   1   0.5303  0.6393  0.6652  11.00000  0.05    0.54
Q16   1   0.7986  0.4891 -0.0666  11.00000  0.05    0.52
Q17   1   0.6110  0.7559  0.4991  11.00000  0.05    0.51
Q18   1   0.6625  0.5299  0.4400  11.00000  0.05    0.51
Q19   1   0.5867  0.3597  0.8512  11.00000  0.05    0.51
Q20   1   0.5597  0.4003  0.3795  11.00000  0.05    0.51
Q21   1   0.5312  0.5011  0.6618  11.00000  0.05    0.50
Q22   1   0.6588  0.5315  0.0804  11.00000  0.05    0.50
Q23   1   0.3281  0.5005  0.8916  11.00000  0.05    0.50
Q24   1   0.6388  0.5596  0.7120  11.00000  0.05    0.50
Q25   1   0.5717  0.1741  0.4308  11.00000  0.05    0.50
Q26   1   0.4517  0.5302  0.2189  11.00000  0.05    0.50
;
_shelx_res_checksum                12915
_shelx_hkl_file
;
   0   4   0 33335.8 436.554   7
   0  -4   0 34152.6 442.314   7
   0   5   0 497.078 72.9860   3
   0   5   0 359.353 84.1912   7
   0  -5   0 393.676 83.9015   7
   0   7   0 4816.49 212.044   3
   0   7   0 4857.18 258.951   7
   0  -7   0 3726.24 224.274   7
   0   8   0 190478. 1252.33   3
   0   8   0 213147. 1578.14   7
   0  -8   0 225800. 1629.49   7
   0   9   0 227.819 68.2192   3
   0   9   0 258.552 82.8851   7
   0  -9   0 238.181 76.4704   7
   0  10   0 17136.4 416.374   3
   0 -10   0 18607.7 560.836   8
   0 -10   0 20575.5 544.782   7
   0  10   0 18996.4 523.035   7
   0  11   0 172.748 58.3285   3
   0 -11   0 209.897 92.5555   8
   0  11   0 167.360 72.8206   7
   0  12   0 36749.0 677.517   3
   0 -12   0 41316.5 916.578   8
   0  12   0 41957.0 851.891   7
   0  13   0 554.222 126.977   3
   0 -13   0 775.244 186.697   8
   0  13   0 662.893 147.066   7
   0  14   0 130585. 1378.54   3
   0 -14   0 146450. 1878.92   8
   0  14   0 140627. 1719.52   7
   0  15   0 441.142 117.473   3
   0 -15   0 577.165 169.721   8
   0  16   0 6092.47 325.438   3
   0 -16   0 7775.83 471.858   8
   0  17   0 2929.08 254.250   3
   0 -17   0 4099.65 404.959   8
   0  18   0 157788. 1694.67   3
   0 -18   0 182378. 2411.02   8
   0  19   0 4148.47 321.987   3
   0 -19   0 6632.82 533.629   8
   0 -19   0 6460.94 591.392   1
   0  20   0 77964.7 1247.67   3
   0 -20   0 89140.8 1791.36   8
   0 -20   0 86614.8 2026.53   1
   0  21   0 2225.92 232.906   3
   0 -21   0 3470.63 472.206   1
   0 -21   0 4101.77 421.302   8
   0 -22   0 11831.2 831.115   1
   0 -22   0 12546.9 713.616   8
   0 -23   0 2044.67 381.631   1
   0 -23   0 3063.73 372.645   8
   0 -24   0 7110.63 658.777   1
   0 -24   0 8752.15 621.625   8
   0  24   0 8748.58 622.561   6
   0 -25   0 1244.46 280.244   1
   0 -25   0 2062.02 310.913   8
   0  25   0 1282.79 260.910   6
   0 -26   0 1541.09 314.401   1
   0 -26   0 2076.49 307.607   8
   0  26   0 1388.46 269.334   6
   0 -27   0 861.370 253.193   1
   0 -27   0 1116.90 236.083   8
   0  27   0 382.644 143.084   6
   0 -28   0 7584.28 750.366   1
   0 -28   0 8765.14 669.957   8
   0  28   0 8584.31 680.632   6
   0 -29   0 584.365 249.565   1
   0 -29   0 998.356 225.973   8
   0  29   0 587.335 180.065   6
   0 -30   0 886.671 288.084   1
   0 -30   0 1243.08 263.085   8
   0  30   0 513.653 157.446   6
   0 -31   0 433.336 209.984   1
   0 -31   0 746.770 221.879   8
   0  31   0 284.156 124.429   6
   0 -32   0 5009.00 550.644   8
   0 -32   0 3939.90 596.240   1
   0 -33   0 468.228 266.332   1
   0 -34   0 765.222 309.096   1
   0 -35   0 143.334 181.805   1
   0 -36   0 3881.68 642.086   1
   0 -37   0 111.185 191.895   1
   0 -38   0 1084.61 343.156   1
  -1   3   0-5.66416 12.3350   1
   1  -4   0-9.27756 16.0877   3
  -1   4   0 1.25174 12.5663   3
   1   4   0 33.7275 20.6271   8
  -1  -4   0-6.70274 13.9132   8
   1  -5   0 22.8477 14.8874   3
  -1   5   0 2.19777 16.5274   3
   1  -5   0 23.1195 23.7661   1
  -1  -5   0 7.62180 20.2915   8
   1   5   0-0.09099 21.7985   8
  -1  -5   0 3.08009 20.4021   7
  -1   5   0 15.8959 25.4828   7
   1  -6   0-6.02980 22.2950   3
  -1   6   0-10.6175 28.4134   3
   1  -6   0 9.32394 35.1323   1
  -1  -6   0-5.30639 27.9249   8
  -1  -6   0-5.65910 30.0162   7
  -1   6   0-26.7952 33.3928   7
  -1   7   0 11.7193 24.3629   3
   1  -7   0 11.9139 25.2783   3
   1  -7   0 52.8257 58.6271   1
  -1  -7   0 39.5801 36.0456   8
  -1  -7   0-1.83170 27.6272   7
  -1   7   0 20.8558 38.7291   7
  -1   8   0-35.2210 37.8199   3
   1  -8   0-23.5451 50.4860   1
  -1  -8   0-39.0208 46.8476   8
  -1   8   0-18.3149 43.9667   7
  -1  -8   0-34.3954 35.5902   7
  -1   9   0 73.4684 41.9353   3
  -1  -9   0 48.4052 47.9104   8
  -1   9   0-28.1239 46.4325   7
  -1  -9   0 26.0999 29.6075   7
  -1  10   0-18.5166 40.5882   3
  -1 -10   0-19.9391 50.4263   8
  -1 -10   0-14.0398 37.5514   7
  -1  10   0-5.27562 52.0525   7
  -1  11   0 34.5173 35.6150   3
   1 -11   0 22.7878 53.3704   1
  -1 -11   0 69.7499 64.4988   8
  -1 -11   0 74.4067 42.3571   7
  -1  11   0 32.2184 33.7669   7
   1  12   0-16.1188 35.6261   3
  -1  12   0-3.70944 28.8521   3
   1 -12   0 11.1333 44.6638   1
  -1 -12   0-54.9061 61.2701   8
  -1 -12   0 19.9581 27.3644   7
  -1  12   0-50.4588 58.1911   7
  -1  13   0-2.52129 31.6539   3
   1  13   0-17.3227 47.4105   3
   1 -13   0-14.0098 60.6688   1
  -1 -13   0-40.1232 68.1556   8
  -1  13   0-57.0854 62.9616   7
  -1 -13   0 80.7465 66.5950   7
  -1  14   0 72.9308 59.0932   3
   1  14   0-13.2212 47.2697   3
   1 -14   0 182.622 108.669   1
  -1 -14   0 67.7925 90.3350   8
  -1 -14   0 259.758 109.736   7
  -1  14   0 70.3944 62.9193   7
   1  15   0-25.3863 45.6347   3
  -1  15   0 10.1731 38.8549   3
  -1 -15   0 23.4526 53.8483   8
  -1  15   0 15.2089 48.4809   7
  -1  16   0-35.0238 60.4975   3
   1  16   0-63.8324 53.4549   3
  -1 -16   0 14.5315 55.2824   8
   1 -16   0-52.2380 87.5664   8
  -1  16   0-25.5405 69.1323   7
   1  17   0-9.35055 48.1484   3
  -1  17   0-51.8417 56.4402   3
  -1 -17   0-211.266 108.151   8
   1 -17   0-80.5225 115.334   8
  -1  17   0-61.1315 73.7960   7
   1  18   0 20.1199 76.5540   3
  -1  18   0 103.584 105.738   3
   1 -18   0 1473.16 324.412   1
   1 -18   0 417.517 315.360   8
  -1 -18   0 328.816 219.477   8
  -1  18   0 717.028 196.758   7
   1  19   0 13.1511 45.5936   3
   1 -19   0 28.5214 106.553   8
  -1 -19   0 25.4317 144.581   8
   1 -19   0 172.083 167.009   1
  -1  19   0-72.9405 64.8767   3
   1  20   0 221.434 114.193   3
  -1 -20   0 230.491 159.297   8
   1 -20   0 473.637 248.101   8
   1 -20   0 748.645 281.795   1
  -1  20   0 18.5435 71.7994   3
   1  21   0-13.4343 45.7250   3
  -1  21   0-65.5467 77.5629   3
   1 -21   0 96.3105 115.467   1
  -1 -21   0-78.2298 88.4007   8
   1 -21   0-78.6902 96.1710   8
   1 -22   0 28.6347 116.125   1
   1 -22   0 2.42366 118.070   8
  -1 -22   0-16.4381 63.7098   8
  -1 -23   0-20.2302 97.3634   1
   1 -23   0-92.1737 116.847   1
  -1 -23   0-16.3984 95.7091   8
   1 -23   0-51.6650 83.1203   8
   1  23   0 122.876 145.993   6
  -1 -24   0-17.5461 83.2918   1
   1 -24   0-58.5918 147.869   1
   1 -24   0 42.6023 87.8947   8
  -1 -24   0 69.3079 126.448   8
   1  24   0 187.949 176.064   6
  -1 -25   0-106.653 130.002   1
   1 -25   0-274.187 226.857   1
  -1 -25   0 114.057 125.678   8
   1 -25   0-85.9524 128.902   8
  -1  25   0 94.2772 98.2842   6
   1  25   0 136.206 158.815   6
   1 -26   0-239.760 198.147   1
  -1 -26   0-339.668 170.033   1
   1 -26   0-183.257 162.853   8
  -1 -26   0-236.559 160.614   8
  -1  26   0 5.12725 94.0324   6
   1  26   0-85.2206 144.997   6
  -1 -27   0-35.9884 142.639   1
   1 -27   0-338.804 173.081   1
  -1 -27   0-77.3997 113.429   8
   1 -27   0-212.550 176.180   8
   1  27   0-37.8640 167.291   6
  -1  27   0-36.9959 72.8542   6
   1 -28   0-10.4933 121.443   1
  -1 -28   0 4.42562 105.672   1
   1 -28   0 53.0346 77.2798   8
  -1 -28   0 19.1763 89.7297   8
  -1  28   0 240.445 154.661   6
   1  28   0-13.0631 91.9392   6
   1 -29   0-203.909 190.964   1
  -1 -29   0-227.609 170.280   1
   1 -29   0-22.5753 77.5228   8
  -1 -29   0-208.647 163.070   8
   1  29   0-170.181 143.949   6
  -1  29   0-40.5831 119.273   6
  -1 -30   0 9.44873 123.526   1
   1 -30   0-58.2000 149.708   1
  -1 -30   0-175.981 158.111   8
   1 -30   0-71.1276 108.910   8
   1  30   0-281.619 181.113   6
  -1  30   0-43.3520 133.208   6
   1 -31   0 186.527 152.247   1
  -1 -31   0-10.1483 160.904   1
  -1 -31   0-8.70388 86.6381   8
   1 -31   0 97.9587 122.164   8
   1  31   0 60.2890 94.3008   6
   1 -32   0-14.4144 150.736   1
  -1 -32   0 114.170 198.101   1
   1 -32   0 177.888 173.193   8
   1  32   0 79.4704 92.9587   6
  -1 -33   0-1.94175 165.846   1
   1 -33   0-122.322 134.981   1
   1 -34   0-55.0313 133.894   1
  -1 -34   0 46.0586 147.624   1
  -1 -35   0 273.814 235.194   1
   1 -35   0-65.9351 150.966   1
  -1 -36   0 168.979 213.094   1
   1 -36   0 248.517 242.893   1
   1 -37   0-96.0661 167.395   1
  -1 -37   0-63.0581 145.774   1
  -1 -38   0 208.834 185.621   1
   1 -38   0 38.3396 154.763   1
   2   2   0 87982.0 644.826   8
  -2   2   0 964.644 87.2033   1
  -2   2   0 105934. 784.883   3
   2   3   0 28424.2 393.741   8
  -2  -3   0 29744.8 409.517   8
   2  -3   0 33374.6 460.446   3
  -2   3   0 26352.6 464.175   1
  -2   3   0 33329.6 453.931   3
   2   4   0 75108.1 703.693   8
  -2  -4   0 76559.3 712.205   8
  -2   4   0 67027.8 819.159   1
   2  -4   0 80326.5 739.570   3
   2  -4   0 73164.9 850.630   1
  -2   4   0 82954.2 746.977   3
   2  -5   0 43573.5 569.109   3
   2   5   0 41671.7 582.552   8
  -2  -5   0 43256.2 583.041   8
   2  -5   0 41273.0 705.480   1
  -2   5   0 44003.7 587.969   3
  -2   5   0 38970.3 682.660   1
   2  -6   0 152771. 1136.41   3
  -2   6   0 160247. 1169.78   3
  -2   6   0 153541. 1479.62   1
   2  -6   0 148886. 1453.64   1
  -2  -6   0 156019. 1214.97   8
   2   6   0 150800. 1209.39   8
   2  -7   0 71903.4 801.346   3
   2  -7   0 65112.3 1023.68   1
  -2   7   0 70587.9 815.829   3
  -2  -7   0 75212.5 904.708   8
   2   7   0 71078.5 889.797   8
  -2   7   0 89118.3 1087.06   7
   2  -8   0 35614.1 592.628   3
  -2   8   0 35038.2 600.423   3
   2  -8   0 34650.6 806.641   1
   2   8   0 36754.5 673.739   8
  -2  -8   0 37423.8 682.591   8
  -2  -8   0 36022.1 608.624   7
  -2   8   0 44444.2 806.844   7
   2  -9   0 41247.6 668.442   3
  -2   9   0 42286.9 685.769   3
   2  -9   0 41257.2 925.431   1
  -2  -9   0 43383.4 781.831   8
  -2   9   0 50558.1 905.055   7
  -2  -9   0 44295.7 703.780   7
   2 -10   0 32833.7 620.803   3
   2 -10   0 32224.8 859.318   1
  -2  10   0 33014.9 640.021   3
  -2 -10   0 34375.0 737.862   8
  -2 -10   0 35367.9 674.934   7
  -2  10   0 40953.7 847.322   7
   2 -11   0 29915.6 634.787   3
  -2  11   0 32663.9 649.651   3
   2 -11   0 30807.7 902.936   1
  -2 -11   0 33360.4 772.242   8
  -2  11   0 37610.6 846.956   7
  -2 -11   0 35572.5 710.904   7
  -2  12   0 1846.52 162.296   3
   2 -12   0 1592.34 225.422   1
  -2 -12   0 1883.02 192.121   8
  -2  12   0 2098.21 209.656   7
  -2 -12   0 2051.82 185.843   7
   2 -13   0 5730.70 418.143   1
  -2  13   0 6156.46 301.475   3
  -2 -13   0 6538.31 370.319   8
  -2 -13   0 6606.82 331.938   7
  -2  13   0 6897.00 391.982   7
  -2  14   0 40275.8 809.085   3
   2 -14   0 38337.8 1118.40   1
  -2 -14   0 42986.3 984.083   8
  -2 -14   0 45924.1 925.527   7
  -2  14   0 45540.9 1035.82   7
  -2  15   0 41043.9 835.840   3
  -2 -15   0 43306.0 1037.01   8
  -2 -15   0 49185.7 979.948   7
  -2  15   0 46993.0 1079.65   7
   2  16   0 12416.7 462.415   3
  -2  16   0 13719.8 492.701   3
  -2 -16   0 14457.9 617.179   8
  -2  16   0 15142.7 633.908   7
  -2 -16   0 15924.9 579.446   7
   2  17   0 20748.9 611.792   3
  -2  17   0 22017.6 642.882   3
  -2 -17   0 23038.9 798.756   8
  -2  17   0 23913.1 832.072   7
   2  18   0 42602.9 897.509   3
  -2  18   0 47327.6 955.733   3
   2 -18   0 45959.0 1395.82   1
  -2 -18   0 49067.4 1219.13   8
  -2  18   0 51342.2 1229.78   7
   2  19   0 26986.3 734.398   3
  -2  19   0 29803.6 771.186   3
   2 -19   0 29327.3 1160.39   1
   2 -19   0 31520.7 1067.04   8
  -2 -19   0 31921.4 1009.65   8
  -2  19   0 31485.4 987.729   7
   2  20   0 37760.9 872.594   3
   2 -20   0 40899.7 1399.46   1
  -2  20   0 39302.4 913.419   3
   2 -20   0 44594.4 1294.62   8
  -2 -20   0 44248.2 1213.77   8
  -2  20   0 42634.4 1189.76   7
   2  21   0 12409.3 508.392   3
  -2  21   0 13202.2 540.774   3
   2 -21   0 12784.0 822.821   1
   2 -21   0 13513.9 740.935   8
  -2 -21   0 13609.5 710.935   8
  -2  21   0 14215.6 693.204   7
   2 -22   0 9241.67 706.069   1
   2 -22   0 9801.81 635.216   8
  -2 -22   0 10036.5 616.966   8
   2  22   0 12260.9 734.061   6
   2 -23   0 8801.04 727.779   1
   2 -23   0 8964.02 629.236   8
  -2 -23   0 8949.49 596.839   8
   2  23   0 11186.2 719.023   6
   2 -24   0 13619.9 902.859   1
   2 -24   0 13292.7 801.628   8
  -2 -24   0 14412.3 776.657   8
   2  24   0 16604.2 893.460   6
   2 -25   0 17017.8 1034.99   1
   2 -25   0 17951.6 918.265   8
  -2 -25   0 18334.9 905.589   8
  -2  25   0 19459.7 903.818   6
   2  25   0 19782.5 994.108   6
  -2 -26   0 2477.75 421.981   1
   2 -26   0 2460.22 404.402   1
   2 -26   0 2581.57 370.894   8
  -2 -26   0 2351.94 324.098   8
  -2  26   0 3271.19 388.382   6
   2  26   0 2932.42 387.498   6
  -2 -27   0 841.109 247.137   1
   2 -27   0 829.449 244.402   1
   2 -27   0 707.934 192.604   8
  -2 -27   0 651.810 172.304   8
   2  27   0 776.374 207.527   6
  -2  27   0 873.939 204.467   6
   2 -28   0 6826.44 709.622   1
  -2 -28   0 6685.91 724.935   1
  -2 -28   0 7218.99 603.427   8
   2 -28   0 7760.72 648.926   8
  -2  28   0 8976.81 648.411   6
   2  28   0 8545.13 700.621   6
  -2 -29   0 1762.30 391.598   1
   2 -29   0 1851.14 366.970   1
   2 -29   0 2250.36 356.374   8
  -2 -29   0 2056.53 318.056   8
  -2  29   0 2436.30 348.650   6
   2  29   0 2239.31 367.553   6
  -2 -30   0 245.868 144.018   1
   2 -30   0 637.410 203.046   1
   2 -30   0 548.507 168.024   8
  -2 -30   0 765.969 193.392   8
   2  30   0 788.514 227.234   6
   2 -31   0 1232.50 337.031   1
  -2 -31   0 1062.53 307.723   1
  -2 -31   0 1109.54 260.336   8
   2 -31   0 1090.72 259.690   8
   2  31   0 1286.06 271.639   6
   2 -32   0 2961.72 516.348   1
  -2 -32   0 3337.23 548.072   1
   2 -32   0 3629.96 484.302   8
   2  32   0 3748.26 492.744   6
   2 -33   0 3410.59 568.000   1
  -2 -33   0 3350.89 572.631   1
   2 -33   0 3555.09 487.922   8
  -2 -34   0 1542.61 387.617   1
   2 -34   0 2229.39 473.627   1
  -2 -35   0 420.453 245.457   1
   2 -35   0 514.484 252.280   1
   2 -36   0 2424.61 491.749   1
  -2 -36   0 2441.43 527.281   1
   2 -37   0 410.530 170.850   1
  -2 -37   0 392.057 258.358   1
  -2 -38   0 789.332 311.383   1
   2 -38   0 497.271 221.333   1
  -3   0   0 14.4989 16.6680   8
  -3   0   0 13.0105 15.9163   6
   3   0   0 14.5769 17.0160   6
   3  -1   0 0.20786 15.3405   2
  -3   1   0 0.17444 12.6022   2
   3  -1   0 31.5053 29.3883   3
   3   1   0 7.87288 16.6477   8
  -3  -1   0-0.50231 18.3598   8
  -3   1   0 3.23414 11.8231   6
   3  -1   0 0.34815 11.8368   6
   3   1   0 16.5748 18.4048   6
  -3   2   0 26.3925 28.6564   3
   3  -2   0 3.54294 18.9852   2
   3  -2   0 34.5058 30.1699   3
  -3  -2   0 17.1911 21.0179   8
   3   2   0 11.3756 17.1769   8
   3   2   0 19.1233 32.3765   6
   3   3   0 12.6121 20.9567   8
  -3  -3   0 25.1557 20.3762   8
   3  -3   0 0.96435 23.5480   3
  -3   3   0 12.5697 19.0256   1
  -3   3   0-2.27139 18.4126   3
  -3  -4   0 10.0286 19.3102   8
   3   4   0 7.51517 22.6951   8
   3  -4   0-7.11420 30.3108   1
   3  -4   0 20.0622 24.3157   3
  -3   4   0 35.0738 21.3668   1
  -3   4   0-10.6924 26.1403   3
  -3  -5   0 11.6477 16.9806   4
   3   5   0 27.1738 28.0881   8
  -3  -5   0 85.1540 35.0800   8
   3  -5   0-2.33961 26.3559   3
  -3   5   0 19.1089 24.0351   3
   3  -5   0 2.02757 35.1092   1
  -3   5   0 26.7123 41.6733   1
  -3  -6   0 33.9537 25.2535   4
   3  -6   0-0.06496 32.9781   3
  -3   6   0-10.3975 30.2975   3
  -3   6   0 6.90256 38.1663   1
   3  -6   0 42.7330 34.5965   1
   3   6   0 30.9737 35.4131   8
  -3  -6   0-1.22373 37.2326   8
  -3  -7   0 19.4949 30.7343   4
   3  -7   0 0.34635 27.7378   3
  -3   7   0 51.5319 43.1245   3
  -3   7   0 7.29708 40.7154   1
   3  -7   0 78.9837 67.1038   1
  -3  -7   0-17.9125 44.7005   8
   3   7   0 11.6517 26.2768   8
   3  -7   0 27.8711 21.0353   5
   3  -8   0-25.5402 48.4145   3
   3  -8   0-0.56564 45.0914   1
  -3   8   0 31.5791 38.5494   3
  -3   8   0-30.7235 48.7778   1
  -3  -8   0 1.25984 30.7965   8
   3   8   0-6.33318 35.2508   8
   3  -9   0-19.9935 43.6831   3
   3  -9   0 2.85162 52.9651   1
  -3   9   0-9.51274 26.4210   3
  -3   9   0-53.6788 64.1952   1
  -3  -9   0-18.4908 46.3122   8
   3   9   0-28.2883 36.5066   8
  -3   9   0 16.7690 42.4533   7
   3 -10   0-14.1213 47.7027   3
  -3  10   0 41.2622 42.2260   3
   3 -10   0-49.4368 41.5557   1
  -3 -10   0 0.66484 48.5745   8
   3  10   0-59.4231 60.6665   8
  -3  10   0 30.2421 43.0262   7
  -3 -10   0-20.4934 39.7956   7
   3 -11   0-17.7613 34.5817   3
  -3  11   0 7.64279 30.2033   3
   3 -11   0-12.1753 80.7312   1
   3  11   0-23.5337 61.0290   8
  -3 -11   0-16.5595 59.1966   8
  -3 -11   0-47.9821 45.4489   7
  -3  11   0 8.63723 39.7106   7
   3 -12   0-25.8123 54.6122   3
  -3  12   0-1.83521 36.7413   3
   3 -12   0 5.74488 49.7943   1
  -3 -12   0-102.152 94.1123   8
  -3  12   0-4.30057 54.1916   7
  -3 -12   0-40.1693 44.6364   7
   3 -13   0-13.9314 42.2332   3
  -3  13   0-15.2188 49.0215   3
   3 -13   0-41.2912 90.0111   1
  -3 -13   0-53.8984 64.0741   8
  -3 -13   0-9.04239 40.9805   7
  -3  13   0 30.9899 44.7235   7
   3 -14   0 16.4401 49.6969   3
  -3  14   0-28.1743 60.7924   3
   3 -14   0-31.4695 79.7043   1
  -3 -14   0-10.3975 63.9966   8
  -3  14   0-86.8291 91.1190   7
  -3 -14   0 42.4586 32.8230   7
  -3  15   0-5.20865 59.7952   3
  -3 -15   0-5.03045 70.7553   8
  -3  15   0-58.5541 76.2371   7
  -3 -15   0 29.5222 38.1808   7
  -3  16   0-8.27871 46.8154   3
  -3 -16   0-6.98021 60.7546   8
  -3  16   0-42.7719 70.0875   7
  -3 -16   0-11.3371 42.8243   7
  -3  17   0-98.3732 88.1694   3
  -3 -17   0-136.277 119.525   8
  -3 -17   0 8.32506 41.7733   7
  -3  17   0-118.459 111.301   7
  -3  18   0-157.582 116.273   3
   3 -18   0-23.8450 112.013   1
  -3 -18   0 27.1289 63.6811   8
  -3  18   0-23.1844 65.8096   7
   3  19   0-131.647 101.996   3
  -3  19   0-118.171 97.1243   3
   3 -19   0-166.711 138.545   1
  -3 -19   0 204.547 163.030   8
  -3  19   0-42.4095 62.5187   7
   3  20   0-132.149 108.626   3
  -3  20   0-80.6615 87.8952   3
   3 -20   0-48.6874 121.412   1
  -3 -20   0 216.209 144.531   8
  -3  20   0 85.5527 93.3169   7
   3  21   0-87.8281 80.6329   3
   3 -21   0 30.0172 123.893   1
  -3  21   0 70.1773 92.0194   3
  -3 -21   0 155.773 169.748   8
   3 -21   0-15.7816 75.3217   8
  -3  21   0 63.0143 83.7072   7
   3  21   0 397.996 242.485   6
   3 -22   0-202.459 142.537   1
   3 -22   0 135.042 121.869   8
  -3 -22   0-42.2354 56.0417   8
  -3  22   0-70.4339 84.7613   7
   3  22   0 202.700 161.910   6
   3 -23   0 4.16599 96.9790   1
   3 -23   0 82.3689 122.258   8
  -3 -23   0 108.852 125.182   8
   3  23   0 320.460 180.100   6
  -3  23   0 65.4379 67.3277   7
   3 -24   0 643.622 286.372   1
   3 -24   0 681.932 280.035   8
  -3 -24   0 418.904 226.780   8
  -3  24   0 309.074 170.312   7
   3  24   0 914.042 299.002   6
   3 -25   0 779.853 301.711   1
  -3 -25   0 418.609 201.341   8
   3 -25   0 702.954 254.727   8
  -3  25   0 583.339 239.360   6
   3  25   0 1064.88 327.308   6
   3 -26   0 331.692 220.618   1
  -3 -26   0-117.753 85.0651   8
   3 -26   0 35.6650 81.6859   8
   3  26   0-85.0322 88.8823   6
  -3  26   0 204.128 153.779   6
   3 -27   0 79.9541 140.562   1
  -3 -27   0-132.550 150.945   8
   3 -27   0-121.590 138.376   8
   3  27   0-111.645 115.156   6
  -3  27   0 36.5024 94.1308   6
   3 -28   0 14.9231 112.301   1
  -3 -28   0 194.274 180.560   1
  -3 -28   0-4.54863 111.108   8
   3 -28   0 318.488 190.577   8
   3  28   0 159.861 182.311   6
  -3  28   0 160.898 139.748   6
   3 -29   0 333.908 222.756   1
  -3 -29   0 263.654 241.707   1
   3 -29   0-83.2380 127.499   8
  -3 -29   0-49.7941 125.888   8
   3  29   0 109.672 181.041   6
   3 -30   0-20.3348 97.6147   1
  -3 -30   0-137.350 198.997   1
  -3 -30   0-175.454 150.003   8
   3 -30   0 53.4993 92.0363   8
   3  30   0-121.050 174.935   6
   3 -31   0-102.920 117.431   1
  -3 -31   0-134.545 167.035   1
   3 -31   0-130.780 134.434   8
   3  31   0-13.6521 100.851   6
   3 -32   0-56.6073 149.546   1
  -3 -32   0-16.5793 115.962   1
   3 -32   0-26.0951 86.6006   8
   3  32   0 41.5166 125.537   6
   3 -33   0 120.752 168.023   1
  -3 -33   0 1.67128 166.773   1
   3 -33   0 15.9238 115.834   8
   3  33   0-109.911 106.065   6
   3 -34   0-27.9838 162.911   1
  -3 -34   0-138.847 180.150   1
   3 -35   0 63.9860 138.916   1
  -3 -35   0-187.251 187.583   1
   3 -36   0-194.032 174.343   1
  -3 -36   0-25.8802 124.557   1
   3 -37   0-239.476 210.531   1
  -3 -37   0-142.971 130.964   1
   3 -38   0-227.733 259.384   1
  -3 -38   0 6.36272 181.784   1
  -4   0   0 496.879 82.1264   8
   4   0   0 411.602 68.1165   8
   4   0   0 491.551 67.0825   6
  -4   0   0 445.601 65.2773   6
  -4   1   0 45798.2 623.684   2
   4  -1   0 59719.1 795.920   3
  -4  -1   0 49654.7 675.848   8
   4   1   0 49672.5 689.294   8
   4   1   0 53814.3 716.836   6
   4  -1   0 50346.9 584.340   6
  -4   1   0 47208.8 574.373   6
  -4  -1   0 52897.7 736.579   6
   4  -2   0 51977.9 752.651   3
  -4   2   0 37797.2 576.433   2
   4  -2   0 37018.4 570.207   2
   4   2   0 40692.2 615.058   8
  -4  -2   0 43169.5 623.410   8
   4  -2   0 40302.7 480.626   6
  -4   2   0 40645.3 487.400   6
   4   2   0 48713.9 739.782   6
  -4   3   0 28224.9 575.130   3
   4  -3   0 22253.1 465.565   2
   4  -3   0 28878.5 572.892   3
   4   3   0 23270.2 457.452   8
  -4  -3   0 25448.6 483.959   8
   4   3   0 28643.5 607.011   6
   4  -3   0 22324.6 333.368   6
  -4   3   0 22763.9 339.806   6
  -4   4   0 56930.1 869.185   1
   4  -4   0 61682.0 851.330   3
  -4   4   0 65907.7 883.991   3
  -4  -4   0 57939.1 746.313   8
   4   4   0 56601.7 733.625   8
   4   4   0 69447.1 998.192   6
  -4  -5   0 24942.9 514.909   8
   4   5   0 23261.1 497.714   8
   4  -5   0 27309.6 571.186   3
  -4   5   0 28769.1 590.888   3
  -4   5   0 23818.7 599.583   1
   4  -5   0 24150.8 595.786   1
  -4  -6   0 21140.5 346.125   4
  -4  -6   0 17169.9 439.823   8
   4   6   0 16515.7 429.878   8
  -4   6   0 15003.1 494.504   1
  -4   6   0 18935.9 488.858   3
   4  -6   0 17514.7 476.478   3
   4  -6   0 15714.0 512.584   1
  -4  -7   0 236124. 1314.61   4
  -4   7   0 208202. 1664.80   3
   4  -7   0 168118. 1752.43   1
   4  -7   0 190295. 1590.13   3
  -4   7   0 168028. 1752.90   1
   4   7   0 177678. 1465.50   8
  -4  -7   0 181648. 1502.42   8
  -4  -8   0 42621.3 614.374   4
   4  -8   0 33347.9 676.602   3
  -4   8   0 37376.7 714.889   3
   4  -8   0 29403.4 771.883   1
  -4   8   0 30925.8 794.514   1
   4   8   0 31223.4 658.382   8
  -4  -8   0 32791.6 665.996   8
   4  -8   0 35703.0 436.082   5
  -4  -9   0 50166.8 722.954   4
   4  -9   0 36839.0 740.102   3
  -4   9   0 40832.2 777.096   3
   4  -9   0 35206.3 892.376   1
  -4   9   0 34342.1 872.935   1
   4   9   0 36768.0 736.596   8
  -4  -9   0 37069.2 746.964   8
   4  -9   0 41965.4 516.125   5
   4 -10   0 12402.6 434.313   3
  -4 -10   0 16747.0 458.207   4
   4 -10   0 11657.7 533.736   1
  -4  10   0 14543.8 467.135   3
  -4 -10   0 12869.4 457.613   8
   4  10   0 12699.8 451.540   8
   4 -10   0 13937.3 325.420   5
   4 -11   0 43487.2 831.313   3
  -4 -11   0 60490.3 920.882   4
   4 -11   0 42365.8 1073.03   1
  -4  11   0 49685.3 891.031   3
   4  11   0 44537.6 890.257   8
  -4 -11   0 44557.4 899.133   8
  -4  11   0 53608.6 1114.43   7
   4 -11   0 50611.4 670.891   5
  -4 -12   0 618.579 99.6305   4
   4 -12   0 446.044 99.1560   3
   4 -12   0 326.936 123.138   1
  -4  12   0 456.602 98.3684   3
   4  12   0 391.419 82.5950   8
  -4 -12   0 525.945 112.023   8
  -4 -12   0 497.463 89.9457   7
  -4  12   0 553.763 130.074   7
  -4 -13   0 10597.3 430.887   4
   4 -13   0 7323.74 355.183   3
  -4  13   0 8275.80 384.141   3
   4 -13   0 7447.21 490.426   1
  -4 -13   0 7676.50 405.474   8
   4  13   0 7670.52 396.406   8
  -4  13   0 9124.98 488.515   7
  -4 -13   0 7919.38 359.807   7
   4 -14   0 3091.41 238.687   3
   4 -14   0 2760.34 311.110   1
  -4  14   0 3147.71 251.851   3
  -4 -14   0 3129.68 271.664   8
  -4  14   0 3732.93 317.887   7
  -4 -14   0 3062.28 226.734   7
   4 -15   0 6738.10 360.486   3
  -4  15   0 6903.01 377.273   3
  -4 -15   0 7010.45 411.749   8
  -4 -15   0 7035.93 366.232   7
  -4  15   0 7249.59 456.450   7
   4 -16   0 26223.8 729.356   3
  -4  16   0 29266.8 773.268   3
  -4 -16   0 27767.1 847.807   8
  -4 -16   0 28193.7 742.267   7
  -4  16   0 30114.3 950.604   7
  -4  17   0 2037.74 208.424   3
  -4 -17   0 2258.74 248.694   8
  -4  17   0 1968.35 252.779   7
  -4 -17   0 2240.49 218.248   7
   4 -18   0 8032.85 597.067   1
  -4  18   0 8683.73 448.852   3
  -4 -18   0 9035.88 512.285   8
  -4  18   0 9649.05 571.436   7
  -4 -18   0 9246.22 460.948   7
  -4  19   0 35156.1 892.116   3
   4 -19   0 32007.2 1224.02   1
  -4 -19   0 35336.2 1034.54   8
  -4  19   0 35823.6 1121.81   7
   4 -20   0 12595.9 787.281   1
  -4 -20   0 14120.8 677.004   8
  -4  20   0 13360.7 705.316   7
   4  20   0 16915.7 866.184   6
   4 -21   0 24049.3 1114.23   1
  -4 -21   0 25900.8 955.669   8
   4  21   0 31638.5 1201.09   6
  -4  21   0 25446.9 994.692   7
   4 -22   0 2394.19 380.666   1
  -4 -22   0 2667.32 334.779   8
  -4  22   0 2783.23 347.129   7
   4  22   0 3596.97 427.440   6
   4 -23   0 13740.0 894.367   1
  -4 -23   0 14656.6 744.041   8
   4  23   0 17141.6 925.461   6
  -4  23   0 14091.5 765.650   7
   4 -24   0 23289.3 1190.78   1
  -4 -24   0 24075.8 994.679   8
   4 -24   0 24848.8 1115.62   8
  -4  24   0 23169.9 1007.84   7
   4  24   0 28537.9 1227.15   6
   4 -25   0 23330.5 1224.10   1
  -4 -25   0 24775.5 1008.39   8
   4 -25   0 25461.9 1150.76   8
   4  25   0 28780.1 1247.96   6
  -4  25   0 22858.4 1014.26   7
   4 -26   0 10640.5 848.668   1
   4 -26   0 11094.1 768.677   8
  -4 -26   0 10352.3 676.766   8
  -4  26   0 11943.3 676.890   6
  -4  26   0 9823.39 669.992   7
   4  26   0 12252.6 828.227   6
   4 -27   0 1076.92 281.563   1
   4 -27   0 945.080 242.754   8
  -4 -27   0 973.127 205.956   8
   4  27   0 1147.36 239.147   6
  -4  27   0 1113.91 220.917   6
   4 -28   0 1132.44 311.214   1
  -4 -28   0 1158.35 252.941   8
   4 -28   0 1238.48 303.674   8
   4  28   0 1261.36 297.581   6
   4 -29   0 13982.8 1023.57   1
   4 -29   0 14608.3 947.871   8
  -4 -29   0 14196.7 838.980   8
   4  29   0 16553.9 1025.70   6
  -4 -30   0 1147.04 325.576   1
   4 -30   0 1266.07 305.249   1
   4 -30   0 1081.32 265.829   8
  -4 -30   0 1169.75 250.973   8
   4  30   0 1339.03 308.984   6
  -4 -31   0 63.3315 156.392   1
   4 -31   0 601.553 254.638   1
   4 -31   0 597.172 192.153   8
   4  31   0 659.116 235.247   6
   4 -32   0 224.831 174.428   1
  -4 -32   0 85.0450 165.258   1
   4 -32   0-70.1088 130.681   8
   4  32   0-26.3448 89.8867   6
   4 -33   0 3915.78 604.740   1
  -4 -33   0 3772.51 611.130   1
   4 -33   0 3943.47 521.472   8
   4  33   0 4610.09 580.989   6
  -4 -34   0 1284.95 342.642   1
   4 -34   0 1498.08 407.360   1
   4 -34   0 1325.91 312.126   8
   4  34   0 1653.67 341.887   6
   4 -35   0-44.6024 186.021   1
  -4 -35   0-116.675 199.889   1
  -4 -36   0 1629.16 422.234   1
   4 -36   0 1013.33 314.819   1
   4 -37   0-152.921 234.570   1
  -4 -37   0-174.294 216.427   1
   4 -38   0 561.055 237.417   1
  -4 -38   0 423.990 259.230   1
  -5   0   0 221.735 77.9045   8
   5   0   0 245.807 73.7410   8
  -5   0   0 105.648 52.5651   6
   5   0   0 139.840 58.7009   6
  -5   1   0 30.2280 29.6910   2
   5  -1   0 203.645 84.8397   3
  -5  -1   0-5.50913 27.7735   8
   5   1   0 48.2384 45.2897   8
  -5   1   0-1.62738 20.9548   6
   5  -1   0 92.9781 51.7197   6
   5   1   0 4.96274 30.2632   6
  -5  -1   0 71.7771 46.8701   6
  -5   2   0 0.74184 26.9704   2
   5  -2   0-11.3820 33.8253   2
   5  -2   0 52.5095 51.3748   3
   5   2   0-6.99979 29.9872   8
  -5  -2   0 12.0475 28.1441   8
   5   2   0 5.90428 36.0342   6
  -5   2   0-21.4672 29.2430   6
   5  -2   0 1.55732 22.5454   6
  -5   3   0 19.0971 27.7084   2
  -5   3   0 2.52504 43.8309   3
   5  -3   0 16.5871 35.3893   3
   5  -3   0 8.06747 29.9298   2
  -5  -3   0 39.6749 42.8822   8
   5   3   0 28.3070 32.9577   8
   5   3   0 54.5271 70.5882   6
   5  -3   0 24.8058 20.0030   6
  -5   3   0 25.6912 26.1761   6
   5  -4   0-13.9057 31.8609   2
   5  -4   0 15.9058 35.8009   3
  -5   4   0 41.4949 30.1579   3
  -5   4   0-15.4277 45.3997   1
  -5  -4   0 26.4003 41.6376   8
   5   4   0 3.97240 28.5272   8
  -5   4   0 26.0295 18.7917   6
   5   4   0 62.4797 54.8286   6
  -5   5   0 12.8753 47.6933   3
  -5   5   0 19.1195 41.3003   1
   5  -5   0 6.27126 39.1364   3
  -5  -5   0 29.1489 30.9093   8
   5   5   0 19.0350 36.8499   8
   5   5   0 31.1167 57.9620   6
  -5   5   0 54.4165 22.9598   6
   5   6   0 16.3763 23.7036   4
  -5  -6   0 28.8850 20.8661   4
   5  -6   0 63.7738 51.9682   3
  -5   6   0 15.9809 35.7142   3
   5  -6   0-51.2419 54.0532   1
  -5   6   0 25.3425 40.3295   1
   5   6   0 3.65789 42.0397   8
  -5  -6   0 6.18915 33.3618   8
   5   6   0 90.7804 94.3685   6
  -5  -7   0 21.9594 20.1745   4
  -5  -7   0-13.2363 40.5147   8
   5   7   0-18.7548 34.6067   8
   5  -7   0 8.32390 35.5769   3
  -5   7   0 49.4233 52.8064   1
   5  -7   0 16.2593 39.8454   1
  -5   7   0 50.7984 54.5812   3
  -5  -8   0 6.52723 26.2118   4
   5   8   0-15.1704 42.8610   8
  -5  -8   0-12.1718 45.8148   8
  -5   8   0-9.16362 40.4768   1
   5  -8   0-76.0303 74.9534   1
   5  -8   0 44.2931 53.0733   3
  -5   8   0 19.1446 29.7945   3
  -5  -9   0-6.27746 29.5318   4
   5   9   0-24.9157 30.2890   8
  -5  -9   0-31.5939 41.0096   8
  -5   9   0-6.94181 33.5426   3
   5  -9   0 2.26092 44.1588   1
   5  -9   0-16.9121 46.3944   3
  -5 -10   0 29.1332 28.2975   4
   5  10   0 38.5332 39.3590   8
  -5 -10   0 49.7584 51.3518   8
   5 -10   0-33.0045 46.0933   3
   5 -10   0-1.32079 59.5293   1
  -5  10   0-11.0992 46.5002   3
  -5 -11   0 62.9162 37.7092   4
   5 -11   0-33.7777 66.6755   3
   5 -11   0 37.1911 26.3945   5
   5 -11   0 77.6712 72.5882   1
  -5  11   0 31.5799 45.5675   3
  -5 -11   0 64.2636 75.2281   8
   5  11   0 4.60436 33.8017   8
  -5 -12   0-17.9176 43.3030   4
   5 -12   0 3.67548 35.2899   3
   5 -12   0-42.8724 93.8092   1
  -5  12   0-32.5918 62.1369   3
  -5 -12   0-17.8454 50.9949   8
   5  12   0 18.2480 39.7142   8
   5 -12   0 3.06832 18.6365   5
   5 -13   0-12.7082 46.3545   3
  -5 -13   0 156.704 62.0852   4
   5 -13   0-49.7869 90.3221   1
  -5  13   0-35.7984 63.6958   3
   5  13   0-39.7001 71.5619   8
  -5 -13   0-14.1452 39.6615   8
  -5  13   0 483.870 156.587   7
   5 -13   0 4.51416 20.5623   5
   5 -14   0-37.2209 61.0378   3
  -5 -14   0 13.8419 34.0699   4
  -5  14   0-24.5884 53.8238   3
   5 -14   0-59.8019 87.7875   1
   5  14   0-29.7971 58.5921   8
  -5 -14   0-54.2702 73.3694   8
   5 -14   0-22.5449 28.7717   5
  -5 -14   0-42.6876 61.9406   7
  -5  14   0 33.2472 62.8950   7
  -5 -15   0 67.9804 52.8780   4
   5 -15   0 64.9554 48.4856   3
  -5  15   0-5.46037 47.3116   3
  -5 -15   0 61.6258 57.3936   8
  -5  15   0-14.3741 70.1072   7
   5 -15   0 33.4991 34.4710   5
  -5 -15   0-59.8188 70.1424   7
   5 -16   0-73.9454 52.9436   3
  -5 -16   0-59.8863 67.9422   4
  -5  16   0-57.2753 78.4963   3
  -5 -16   0-50.7044 73.9580   8
   5 -16   0-11.8868 39.8264   5
  -5  16   0 40.4086 99.4640   7
  -5 -16   0-64.4911 63.9345   7
   5 -17   0-51.3754 79.1449   3
  -5  17   0-97.7358 87.9051   3
   5 -17   0-151.556 150.336   1
  -5 -17   0-65.0846 95.2874   8
  -5  17   0-4.56243 68.1687   7
  -5 -17   0-93.5591 69.0412   7
   5 -17   0 31.6884 29.3116   5
   5 -18   0-10.5209 44.0339   3
   5 -18   0-130.040 180.651   1
  -5 -18   0-71.0415 87.2296   8
   5  18   0 153.922 144.394   6
   5 -18   0 5.38499 40.4130   5
  -5  18   0-81.9976 96.8610   7
  -5 -18   0-105.958 87.3740   7
   5 -19   0-271.499 158.112   1
  -5 -19   0-13.4134 66.5630   8
   5 -19   0-20.8358 41.7323   5
   5  19   0 340.347 182.779   6
  -5  19   0 51.5251 85.8938   7
   5 -20   0-243.427 191.711   1
  -5 -20   0-69.4654 117.318   8
   5  20   0 55.8124 99.5458   6
   5 -20   0 19.0422 37.7156   5
  -5  20   0-85.9568 95.0722   7
   5 -21   0-45.6776 112.615   1
  -5 -21   0-30.9714 67.3122   8
  -5  21   0 140.741 131.899   7
   5  21   0 254.695 199.151   6
   5 -22   0-63.0986 105.374   1
  -5 -22   0-45.3626 57.5001   8
  -5  22   0-61.8129 118.339   7
   5  22   0 128.158 122.994   6
   5 -23   0 108.273 194.655   1
  -5 -23   0-81.3215 76.2737   8
   5  23   0 393.156 204.743   6
  -5  23   0 33.8620 111.454   7
   5 -24   0 285.768 244.767   1
  -5 -24   0-50.2236 76.1123   8
   5  24   0 394.469 263.458   6
  -5  24   0 218.622 136.189   7
   5 -25   0 708.628 256.296   1
  -5 -25   0 214.795 153.663   8
  -5  25   0 313.261 191.252   7
   5  25   0 624.148 294.010   6
   5 -25   0 724.525 286.841   8
   5 -26   0 284.640 239.892   1
   5 -26   0 291.577 198.098   8
  -5 -26   0 40.3917 94.8148   8
  -5  26   0 37.3511 116.383   7
   5  26   0 442.854 214.021   6
  -5  26   0 155.456 129.228   6
   5 -27   0-79.3058 161.426   1
  -5 -27   0-116.155 111.451   8
   5 -27   0-3.89701 128.011   8
  -5  27   0-142.871 124.961   7
   5  27   0 69.1355 108.271   6
   5 -28   0 38.9472 107.345   1
  -5 -28   0 74.4252 109.221   8
   5 -28   0 119.625 132.350   8
  -5  28   0-145.782 136.784   7
   5  28   0 127.253 197.335   6
   5 -29   0 440.609 266.278   1
  -5 -29   0 402.826 218.317   8
   5 -29   0 499.417 244.938   8
   5  29   0 566.432 311.311   6
   5 -30   0-149.303 165.669   1
   5 -30   0-174.804 161.875   8
   5  30   0-111.140 129.494   6
   5 -31   0-49.3522 143.519   1
   5 -31   0-158.574 195.954   8
   5  31   0 16.8721 100.387   6
   5 -32   0-63.2719 178.675   1
  -5 -32   0-126.024 226.085   1
   5 -32   0-105.625 132.280   8
   5  32   0-99.7876 190.297   6
  -5 -33   0-202.685 150.465   1
   5 -33   0-108.958 132.318   1
   5 -33   0-136.831 140.955   8
   5  33   0-296.143 226.459   6
   5 -34   0-261.055 224.777   1
  -5 -34   0-48.8750 174.502   1
   5 -34   0-49.8509 150.248   8
   5  34   0-156.095 178.246   6
  -5 -35   0-271.973 255.076   1
   5 -35   0-110.934 217.398   1
   5  35   0-416.092 260.639   6
  -5 -36   0-62.7083 183.368   1
   5 -36   0 129.627 131.734   1
  -5 -37   0 95.1405 159.325   1
   5 -37   0-146.970 205.366   1
   5 -38   0-27.6282 137.090   1
   6   0   0 41799.3 796.388   8
  -6   0   0 44694.6 825.624   8
   6   0   0 48670.4 789.667   6
  -6   0   0 46026.3 756.586   6
   6  -1   0 236795. 1979.15   3
  -6   1   0 177601. 1539.33   2
   6   1   0 189527. 1642.08   8
   6  -1   0 194964. 1742.33   8
  -6  -1   0 189058. 1635.98   8
   6   1   0 197394. 1635.63   6
   6  -1   0 191033. 1439.23   6
  -6   1   0 191942. 1455.75   6
  -6  -1   0 216816. 1736.39   6
   6  -2   0 100881. 1277.09   3
  -6   2   0 77494.0 999.923   2
   6  -2   0 78008.3 1001.18   2
   6   2   0 77137.4 1036.54   8
  -6  -2   0 82455.3 1077.58   8
  -6   2   0 77539.2 880.162   6
   6  -2   0 79229.2 874.142   6
   6   2   0 90398.1 1180.22   6
   6  -3   0 35286.6 689.704   2
  -6   3   0 35670.1 698.290   2
   6  -3   0 45131.0 863.244   3
  -6  -3   0 39478.5 739.686   8
   6   3   0 37049.3 711.899   8
   6  -3   0 35463.3 552.204   6
  -6   3   0 35748.9 554.059   6
   6   3   0 42530.5 855.924   6
   6   4   0 81405.4 695.934   4
   6  -4   0 57983.0 904.924   2
  -6   4   0 76422.0 1147.21   3
   6  -4   0 77482.6 1156.58   3
   6   4   0 63423.8 940.170   8
  -6  -4   0 67685.5 957.740   8
   6  -4   0 61004.1 682.463   6
  -6   4   0 65376.8 712.634   6
   6   4   0 76890.1 1205.89   6
   6   5   0 39936.3 466.535   4
   6  -5   0 31276.0 692.910   2
  -6   5   0 33199.6 790.031   1
   6  -5   0 39484.0 820.937   3
  -6   5   0 38721.7 819.712   3
  -6  -5   0 35091.4 702.714   8
   6   5   0 33802.1 686.705   8
  -6   5   0 33249.7 488.884   6
   6   5   0 40748.0 905.619   6
   6   6   0 26469.8 377.197   4
  -6  -6   0 27977.2 391.322   4
  -6   6   0 20363.7 644.305   1
   6  -6   0 23886.5 649.035   3
  -6   6   0 24572.4 663.829   3
   6   6   0 20714.3 557.711   8
  -6  -6   0 22113.8 568.829   8
   6   6   0 26311.3 764.887   6
  -6   6   0 20270.8 378.625   6
  -6  -7   0 75977.6 677.995   4
   6   7   0 75555.0 674.442   4
  -6   7   0 55192.7 1091.10   1
   6  -7   0 66032.7 1080.87   3
  -6   7   0 69035.8 1123.40   3
   6  -7   0 54316.8 1088.88   1
   6   7   0 58235.4 944.258   8
  -6  -7   0 61680.4 970.038   8
  -6   7   0 55271.5 630.831   6
   6   7   0 73575.3 1317.87   6
  -6  -8   0 24284.6 411.554   4
   6  -8   0 18753.6 657.858   1
  -6   8   0 21265.6 630.144   3
   6  -8   0 19645.7 605.958   3
   6   8   0 17856.6 547.463   8
  -6  -8   0 19165.4 555.291   8
   6   8   0 23439.0 767.239   6
  -6   8   0 21199.3 320.643   5
  -6  -9   0 8465.89 264.213   4
   6  -9   0 6536.48 405.250   1
  -6   9   0 8373.98 407.701   3
   6  -9   0 7007.34 372.590   3
  -6  -9   0 6542.22 342.959   8
   6   9   0 6520.88 338.275   8
   6   9   0 8798.24 494.248   6
  -6 -10   0 29265.1 534.676   4
   6 -10   0 19928.3 746.232   1
  -6  10   0 25040.1 714.992   3
   6 -10   0 21146.9 654.301   3
  -6 -10   0 22068.2 635.268   8
   6  10   0 21136.1 614.799   8
   6  10   0 27185.8 890.068   6
  -6 -11   0 143874. 1300.25   4
   6 -11   0 113474. 1515.79   3
  -6 -11   0 117962. 1506.23   8
   6  11   0 112199. 1472.36   8
   6 -11   0 106976. 1753.21   1
  -6  11   0 132058. 1659.00   3
  -6 -12   0 6375.71 291.287   4
   6 -12   0 4933.60 321.187   3
  -6 -12   0 5105.11 338.664   8
   6  12   0 5151.35 324.700   8
  -6  12   0 5991.65 361.038   3
   6 -12   0 4997.28 409.615   1
   6 -13   0 8015.38 418.920   3
  -6 -13   0 10602.3 397.967   4
  -6  13   0 9279.03 447.564   3
   6 -13   0 7476.77 504.409   1
   6  13   0 7722.04 409.341   8
  -6 -13   0 8215.81 428.201   8
  -6 -14   0 728.826 112.059   4
   6 -14   0 543.075 108.754   3
  -6  14   0 635.075 125.588   3
  -6 -14   0 590.305 126.501   8
  -6  14   0 755.294 172.328   7
   6  14   0 925.441 211.657   6
  -6 -15   0 8146.47 390.591   4
   6 -15   0 6647.17 389.801   3
  -6 -15   0 6579.23 403.057   8
  -6  15   0 8047.52 522.152   7
   6  15   0 8551.97 580.307   6
   6 -15   0 7202.35 267.715   5
   6 -16   0 13295.1 565.844   3
  -6 -16   0 18010.6 605.335   4
  -6 -16   0 14668.5 618.542   8
   6  16   0 18148.9 848.187   6
   6 -16   0 15475.4 416.191   5
  -6  16   0 15772.1 741.565   7
  -6 -16   0 13420.5 516.842   7
   6 -17   0 14195.8 591.348   3
  -6 -17   0 17507.4 620.604   4
   6 -17   0 13657.2 769.305   1
  -6 -17   0 14789.6 644.807   8
   6 -17   0 15567.6 439.735   5
  -6 -17   0 13636.4 540.294   7
  -6  17   0 16313.3 769.208   7
   6  17   0 18893.9 895.143   6
   6 -18   0 9322.68 486.689   3
   6 -18   0 8529.95 638.525   1
  -6 -18   0 9738.70 545.672   8
   6 -18   0 10159.8 373.678   5
   6  18   0 12394.2 748.447   6
  -6 -18   0 8864.92 452.806   7
  -6  18   0 10391.1 631.975   7
   6 -19   0 28807.1 864.758   3
   6 -19   0 27101.4 1133.17   1
  -6 -19   0 30497.8 969.382   8
   6  19   0 36678.1 1296.23   6
  -6  19   0 30575.7 1096.33   7
   6 -19   0 31909.8 684.540   5
   6 -20   0 1627.10 221.430   3
   6 -20   0 1444.80 278.932   1
  -6 -20   0 1939.99 266.003   8
  -6  20   0 2037.58 302.940   7
   6  20   0 2489.29 363.500   6
   6 -20   0 1830.73 176.663   5
   6 -21   0 6025.43 572.823   1
  -6 -21   0 6473.84 471.071   8
   6  21   0 7416.10 615.444   6
  -6  21   0 6719.28 537.813   7
   6 -22   0 9965.19 760.538   1
  -6 -22   0 11196.6 643.224   8
   6  22   0 13436.5 841.915   6
  -6  22   0 10567.4 685.715   7
   6 -23   0 6130.21 617.204   1
  -6 -23   0 6866.75 511.766   8
  -6  23   0 6366.38 540.170   7
   6  23   0 7699.52 660.178   6
   6 -24   0 9443.09 771.369   1
  -6 -24   0 9894.98 622.913   8
   6  24   0 12201.5 835.450   6
  -6  24   0 9510.32 678.447   7
   6 -25   0 16041.3 1025.85   1
  -6 -25   0 16166.8 806.127   8
   6  25   0 18973.6 1058.95   6
  -6  25   0 16017.8 895.337   7
   6 -26   0 19234.9 1139.03   1
  -6 -26   0 20218.9 927.502   8
   6  26   0 24465.1 1228.35   6
  -6  26   0 19685.6 998.919   7
   6 -27   0 3025.93 495.211   1
  -6 -27   0 3223.95 395.487   8
   6 -27   0 3662.36 499.155   8
  -6  27   0 2677.63 387.727   7
   6  27   0 3775.19 523.965   6
   6 -28   0 13398.8 1015.99   1
   6 -28   0 15976.0 997.233   8
  -6 -28   0 14363.9 812.782   8
   6  28   0 17439.2 1076.88   6
  -6  28   0 13786.4 874.819   7
   6 -29   0 12761.6 990.106   1
  -6 -29   0 13265.2 808.060   8
   6 -29   0 13263.7 939.650   8
  -6  29   0 12022.5 824.399   7
   6  29   0 14413.2 993.810   6
   6 -30   0 404.555 209.302   1
   6 -30   0 245.349 122.694   8
   6  30   0 322.870 195.423   6
   6 -31   0 108.728 112.788   1
   6 -31   0-95.5106 125.804   8
   6  31   0 54.8797 102.768   6
   6 -32   0 681.938 266.385   1
   6 -32   0 942.783 260.633   8
   6  32   0 654.075 215.906   6
   6 -33   0 1541.79 395.304   1
  -6 -33   0 1212.71 344.445   1
   6 -33   0 1394.51 317.197   8
   6  33   0 1525.85 331.838   6
   6 -34   0 265.876 149.693   1
  -6 -34   0 299.938 161.751   1
   6 -34   0 527.190 175.896   8
   6  34   0 479.375 155.237   6
   6 -35   0 538.508 248.299   1
  -6 -35   0 158.722 172.051   1
   6  35   0 238.510 117.268   6
   6 -36   0 754.117 301.461   1
  -6 -36   0 821.968 323.456   1
  -6 -37   0 141.766 162.612   1
   6 -37   0-45.7659 207.346   1
   6 -38   0 65.7253 124.101   1
  -7   0   0 6330.49 376.270   8
   7   0   0 4476.60 317.282   8
   7   0   0 5417.14 311.723   6
  -7   0   0 3110.16 247.405   6
  -7   1   0 243.766 88.6365   2
   7  -1   0 539.958 154.233   3
   7  -1   0 41.8238 61.5520   8
  -7  -1   0 120.990 84.8698   8
   7   1   0 185.790 95.7558   8
   7  -1   0 377.558 110.907   6
  -7  -1   0 243.322 109.333   6
  -7   1   0 90.7024 64.8695   6
   7   1   0 99.2094 85.3588   6
  -7   2   0 19.4324 40.4563   2
   7  -2   0 141.275 103.467   3
   7   2   0 92.8480 65.0853   8
  -7  -2   0 87.0712 70.0838   8
   7  -2   0 79.7248 60.9987   6
  -7   2   0 2.68688 32.1639   6
   7   2   0 39.2786 68.0737   6
  -7   3   0-24.9747 49.0631   2
   7  -3   0 96.8738 77.6058   3
   7  -3   0-26.0270 48.4823   2
   7   3   0-8.14460 34.4489   8
  -7  -3   0-15.2615 37.5188   8
  -7   3   0 16.2359 32.7016   6
   7  -3   0-7.36919 33.7759   6
   7   3   0 7.33422 72.3348   6
   7   4   0 22.5044 23.6870   4
   7  -4   0 2.43534 42.8401   2
   7  -4   0 28.6686 73.2500   3
   7   4   0 8.54003 32.4242   8
  -7  -4   0 25.7899 49.8575   8
  -7   4   0-19.8862 27.9489   6
   7   4   0 14.2892 80.9586   6
   7  -4   0 18.6694 24.6209   6
   7   5   0-9.54410 22.1520   4
  -7   5   0 28.2371 40.7686   3
  -7   5   0-69.7233 70.4454   1
   7  -5   0-0.68498 53.7883   3
   7  -5   0-6.48324 42.7327   2
  -7  -5   0 27.7122 45.5267   8
   7   5   0-53.3887 57.4834   8
  -7   5   0 27.6774 27.2666   6
   7   5   0-15.3310 44.2996   6
   7   6   0-19.9015 27.9336   4
   7  -6   0-22.1380 58.6400   3
   7  -6   0-26.0167 49.5959   2
  -7   6   0-22.6601 39.5115   3
  -7   6   0-29.5479 54.8482   1
   7   6   0-29.4934 45.7203   8
  -7  -6   0-37.9630 45.7082   8
   7   6   0 33.1235 68.8233   6
  -7   6   0 31.3302 19.6579   6
   7   7   0 801.511 80.6389   4
   7  -7   0 870.997 165.762   3
  -7   7   0 330.719 103.060   3
  -7  -7   0 617.940 129.971   8
   7   7   0 522.751 113.722   8
  -7   7   0 643.642 85.2010   6
   7   7   0 805.155 178.311   6
   7   8   0 0.81638 21.8094   4
  -7  -8   0 26.0067 25.4854   4
   7  -8   0 76.5936 65.1404   3
  -7   8   0 22.6390 44.1219   3
  -7  -8   0-10.8424 42.8838   8
   7   8   0 11.0718 32.4003   8
  -7   8   0-18.6956 24.4786   6
   7   8   0 170.902 112.270   6
  -7  -9   0-26.8121 31.0592   4
  -7   9   0-63.9045 71.1475   3
   7  -9   0-49.8039 76.5926   1
   7  -9   0-7.62447 54.4301   3
   7   9   0-6.73916 37.5036   8
  -7  -9   0-15.1230 46.1151   8
  -7   9   0 12.5159 15.7042   5
   7   9   0-55.4054 100.066   6
  -7 -10   0 12.2433 24.4431   4
   7 -10   0-15.3462 53.8365   3
  -7  10   0 46.8126 57.4538   3
   7 -10   0 37.6884 76.4749   1
   7  10   0 10.2039 49.7970   8
  -7 -10   0 28.7593 52.9527   8
   7  10   0 140.289 108.380   6
  -7 -11   0-8.48230 23.5766   4
   7 -11   0-24.8047 48.9038   3
   7 -11   0 85.5017 97.5680   1
  -7 -11   0-8.21240 54.8078   8
   7  11   0 58.1624 64.3075   8
   7  11   0 150.735 128.103   6
  -7 -12   0 24.2040 30.9363   4
   7 -12   0-20.1512 65.7074   1
   7 -12   0-18.5666 43.4945   3
   7  12   0 26.7622 59.3906   8
  -7 -12   0 10.3461 41.6216   8
   7  12   0 76.1051 108.009   6
  -7 -13   0 0.15328 29.8648   4
   7 -13   0 35.7372 45.9611   3
  -7 -13   0 29.4311 60.5256   8
   7  13   0 172.727 131.606   6
  -7 -14   0 304.689 83.0761   4
   7 -14   0 621.530 139.578   3
  -7 -14   0 322.871 108.007   8
   7  14   0 549.218 195.056   6
   7 -15   0 12.2013 57.9466   3
  -7 -15   0 18.0634 42.1368   4
  -7 -15   0 103.788 97.0761   8
   7  15   0 525.234 196.888   6
  -7  15   0 200.332 120.145   7
  -7 -16   0-40.6218 56.7531   4
   7 -16   0 21.1871 47.7060   3
  -7 -16   0-186.380 121.223   8
   7  16   0 49.0819 122.295   6
  -7  16   0 63.5073 94.5967   7
   7 -17   0 110.387 116.934   3
  -7 -17   0 60.0631 72.5330   4
   7 -17   0 69.9256 152.102   1
  -7 -17   0 78.5427 65.3174   8
  -7  17   0 420.576 191.313   7
  -7 -17   0 5.75358 49.6749   7
   7  17   0 170.076 172.813   6
  -7 -18   0 58.5620 63.0735   4
   7 -18   0 73.9175 83.3438   3
   7 -18   0-23.2705 99.0691   1
  -7 -18   0 71.0267 79.3339   8
  -7  18   0 320.171 147.865   7
   7  18   0 165.224 146.004   6
  -7 -18   0-109.198 89.1915   7
   7 -19   0 110.366 112.260   3
   7 -19   0-32.6561 128.272   1
  -7 -19   0 138.259 124.541   8
   7  19   0 420.493 236.233   6
  -7  19   0 440.779 213.928   7
   7 -20   0 40.1446 111.202   3
   7 -20   0 118.973 138.453   1
  -7 -20   0 207.851 154.971   8
   7  20   0 575.401 243.426   6
  -7  20   0 148.579 151.258   7
   7 -21   0 835.932 177.659   3
   7 -21   0 709.793 222.234   1
  -7 -21   0 609.317 173.336   8
   7  21   0 759.770 238.898   6
  -7  21   0 673.446 188.880   7
   7 -22   0 63.2228 115.281   3
   7 -22   0 114.448 206.391   1
  -7 -22   0 112.213 144.746   8
  -7  22   0 72.9380 122.406   7
   7  22   0 372.162 206.112   6
   7 -23   0 134.843 168.718   1
  -7 -23   0-48.1327 79.7938   8
   7  23   0 257.934 193.608   6
  -7  23   0 9.26386 78.7395   7
   7 -24   0 294.804 185.511   1
  -7 -24   0 188.117 107.632   8
  -7  24   0 150.306 150.115   7
   7  24   0 638.271 269.206   6
   7 -25   0 281.664 203.005   1
  -7 -25   0 265.363 149.619   8
  -7  25   0 366.871 205.980   7
   7  25   0 717.670 286.080   6
   7 -26   0 914.784 369.341   1
  -7 -26   0 240.791 184.714   8
   7  26   0 622.563 324.100   6
  -7  26   0 397.374 225.240   7
   7 -27   0-24.0228 93.9172   1
  -7 -27   0-15.4760 80.4751   8
   7  27   0 317.787 215.512   6
  -7  27   0 208.050 167.898   7
   7 -28   0 243.758 205.765   1
  -7 -28   0 264.344 179.398   8
   7  28   0 1171.95 331.436   6
   7 -28   0 763.494 302.017   8
  -7  28   0 370.671 241.711   7
   7 -29   0 180.891 222.692   1
   7 -29   0 394.440 227.824   8
  -7  29   0 96.2724 161.476   7
   7  29   0 159.782 188.683   6
   7 -30   0 74.0806 180.449   1
   7 -30   0-128.123 172.684   8
   7  30   0 192.084 149.005   6
  -7  30   0-165.907 148.568   7
   7 -31   0-143.315 172.431   1
   7 -31   0 28.2407 123.187   8
   7  31   0-53.8176 130.382   6
  -7  31   0-25.2135 90.8239   7
   7 -32   0-98.2046 196.933   1
   7 -32   0 55.8255 117.329   8
   7  32   0 33.4165 103.658   6
   7 -33   0-41.4428 109.952   1
   7 -33   0-202.574 185.844   8
   7  33   0-217.067 177.138   6
   7 -34   0-54.1373 131.301   1
   7 -34   0-86.0821 137.787   8
   7  34   0-446.889 248.178   6
   7 -35   0-194.831 228.343   1
  -7 -35   0 212.113 252.460   1
   7 -35   0-71.1383 162.775   8
   7  35   0 111.447 142.652   6
  -7 -36   0-26.9450 202.931   1
   7 -36   0-22.2255 142.082   1
   7  36   0-336.631 237.283   6
   7 -37   0-80.2221 167.212   1
  -7 -37   0 138.579 151.625   1
   7 -38   0 290.808 208.922   1
   8   0   0 273771. 2350.89   8
  -8   0   0 288860. 2413.58   8
   8   0   0 296010. 2214.76   6
  -8   0   0 295550. 2216.04   6
   8  -1   0 201618. 2102.61   3
  -8   1   0 164458. 1673.08   2
  -8  -1   0 165648. 1839.61   8
   8   1   0 165449. 1789.21   8
   8  -1   0 169740. 1902.39   8
   8   1   0 171316. 1771.70   6
  -8   1   0 174038. 1614.74   6
  -8  -1   0 187825. 1839.52   6
   8  -1   0 170794. 1610.68   6
   8  -2   0 46949.7 1017.51   3
  -8   2   0 38461.0 806.889   2
   8  -2   0 35326.9 870.996   8
   8   2   0 37440.7 845.909   8
  -8  -2   0 38948.3 875.139   8
   8  -2   0 38624.3 733.233   6
  -8   2   0 40958.1 748.677   6
   8   2   0 40339.4 883.125   6
  -8   3   0 12677.4 465.183   2
   8  -3   0 16616.7 605.693   3
   8  -3   0 13310.3 485.398   2
  -8  -3   0 13888.6 517.995   8
   8   3   0 13008.1 488.573   8
   8  -3   0 13103.4 408.946   6
  -8   3   0 13514.2 412.564   6
   8   3   0 14936.0 570.942   6
   8  -4   0 48133.5 1036.25   3
   8  -4   0 38211.5 834.307   2
  -8   4   0 35882.9 801.666   2
  -8  -4   0 42069.8 881.282   8
   8   4   0 39619.1 847.070   8
   8   4   0 46606.0 1037.94   6
   8  -4   0 38394.6 661.260   6
  -8   4   0 39978.1 675.640   6
   8   5   0 86163.0 839.492   4
   8  -5   0 67110.4 1127.27   2
   8  -5   0 83272.5 1373.91   3
   8   5   0 66471.0 1111.34   8
  -8  -5   0 74375.5 1165.72   8
   8   5   0 80888.0 1392.58   6
   8  -5   0 65652.9 831.061   6
  -8   5   0 69637.4 863.232   6
   8   6   0 68593.5 703.341   4
   8  -6   0 51039.7 1011.42   2
   8  -6   0 62188.0 1183.32   3
   8   6   0 56222.2 1024.84   8
  -8  -6   0 58910.6 1050.11   8
   8   6   0 66754.6 1328.95   6
  -8   6   0 56604.2 743.338   6
   8   7   0 36127.5 491.723   4
   8  -7   0 26603.7 749.958   2
   8  -7   0 32773.5 874.523   3
  -8  -7   0 30538.9 760.783   8
   8   7   0 28807.1 744.829   8
  -8   7   0 28635.2 517.537   6
   8   7   0 35177.2 998.801   6
   8   8   0 31869.8 465.441   4
   8  -8   0 26957.4 817.129   3
  -8  -8   0 26954.9 724.987   8
   8   8   0 25321.1 706.014   8
   8   8   0 31169.5 964.805   6
  -8   8   0 24994.7 477.597   6
  -8  -9   0 50433.0 606.198   4
   8  -9   0 42281.7 999.753   3
  -8  -9   0 39645.5 895.043   8
   8   9   0 36105.0 867.976   8
  -8   9   0 42246.3 527.847   5
   8   9   0 46960.1 1204.32   6
  -8   9   0 36394.0 575.320   6
  -8 -10   0 38076.9 551.739   4
   8 -10   0 30683.7 882.320   3
   8  10   0 28687.6 770.021   8
  -8 -10   0 31371.2 799.022   8
   8  10   0 35892.8 1096.63   6
  -8  10   0 32144.2 434.741   5
  -8  10   0 27179.7 505.209   6
  -8 -11   0 790.250 86.3377   4
   8 -11   0 629.603 126.356   3
   8 -11   0 524.289 140.533   1
   8  11   0 556.874 115.286   8
  -8 -11   0 624.972 117.762   8
   8  11   0 930.246 197.738   6
  -8 -12   0 818.083 92.1192   4
   8 -12   0 748.667 135.499   3
   8 -12   0 651.118 152.541   1
  -8 -12   0 668.082 134.138   8
   8  12   0 871.362 186.675   6
  -8 -13   0 12177.4 379.090   4
   8 -13   0 10081.3 523.324   3
  -8 -13   0 10011.8 488.459   8
   8  13   0 12805.9 704.419   6
   8 -14   0 31868.2 930.007   3
  -8 -14   0 39496.1 728.218   4
  -8 -14   0 33931.4 915.739   8
   8  14   0 40722.3 1275.81   6
   8 -15   0 41927.1 1075.44   3
  -8 -15   0 53161.0 889.648   4
  -8 -15   0 43674.0 1083.88   8
   8  15   0 54174.3 1516.80   6
   8 -16   0 15017.0 654.347   3
  -8 -16   0 19401.3 571.226   4
   8 -16   0 14000.8 784.852   1
  -8 -16   0 15977.0 655.858   8
  -8  16   0 17859.5 837.565   7
   8  16   0 19244.8 930.463   6
  -8 -17   0 21610.6 634.833   4
   8 -17   0 17731.7 714.272   3
   8 -17   0 15779.4 843.338   1
  -8 -17   0 18554.3 722.641   8
  -8  17   0 19376.5 888.795   7
   8  17   0 21475.7 997.963   6
  -8 -18   0 24202.0 699.749   4
   8 -18   0 19133.9 753.598   3
   8 -18   0 18041.5 942.064   1
  -8 -18   0 20476.7 785.732   8
  -8  18   0 21030.1 948.570   7
   8  18   0 24334.1 1080.84   6
   8 -19   0 24628.9 867.995   3
  -8 -19   0 32471.6 839.717   4
   8 -19   0 23832.2 1087.49   1
  -8 -19   0 27473.9 927.983   8
   8  19   0 32643.4 1288.63   6
  -8  19   0 28944.4 1126.29   7
   8 -20   0 15175.2 682.085   3
   8 -20   0 14129.2 871.229   1
  -8 -20   0 16074.2 724.806   8
   8  20   0 18913.8 998.110   6
  -8  20   0 16628.7 867.920   7
   8 -21   0 38.2640 53.5078   3
   8 -21   0-75.2343 92.5075   1
  -8 -21   0-27.5013 70.5675   8
  -8  21   0 109.966 83.7328   7
   8  21   0 53.0176 143.492   6
   8 -22   0 335.976 100.582   3
   8 -22   0 161.942 77.2779   1
  -8 -22   0 249.271 99.3854   8
  -8  22   0 220.490 102.186   7
   8  22   0 322.752 134.459   6
   8 -23   0 6312.46 470.155   3
   8 -23   0 5922.17 614.228   1
  -8 -23   0 7184.63 528.046   8
  -8  23   0 6523.67 582.311   7
   8  23   0 8366.49 707.789   6
   8 -24   0 6306.70 643.403   1
  -8 -24   0 6953.89 523.128   8
   8  24   0 9201.05 755.438   6
  -8  24   0 6756.31 604.641   7
   8 -25   0 10091.7 823.743   1
  -8 -25   0 11601.1 699.174   8
  -8  25   0 11330.3 786.319   7
   8  25   0 12792.7 905.459   6
   8 -26   0 16333.7 1088.79   1
  -8 -26   0 18032.8 877.740   8
  -8  26   0 17231.7 990.399   7
   8  26   0 22036.5 1209.30   6
   8 -27   0 4032.52 565.211   1
  -8 -27   0 4633.38 463.369   8
   8  27   0 5271.07 615.568   6
  -8  27   0 4416.31 523.316   7
   8 -28   0 9172.24 824.891   1
  -8 -28   0 10631.2 701.466   8
   8  28   0 11646.3 906.026   6
  -8  28   0 9677.41 756.383   7
   8 -29   0 1963.01 386.989   1
   8  29   0 2273.37 412.100   6
  -8  29   0 1882.72 337.730   7
   8 -30   0 377.799 187.195   1
   8 -30   0 113.383 143.134   8
   8  30   0 152.027 102.771   6
  -8  30   0 173.345 134.738   7
   8 -31   0 714.458 271.911   1
   8 -31   0 1262.40 298.380   8
  -8  31   0 1288.28 293.490   7
   8  31   0 1457.85 348.071   6
   8 -32   0 1329.48 359.473   1
   8 -32   0 1501.95 335.051   8
   8  32   0 1561.24 367.490   6
  -8  32   0 1356.20 307.878   7
   8 -33   0 1268.47 365.354   1
   8 -33   0 902.281 281.733   8
   8  33   0 1446.49 337.973   6
   8 -34   0 1348.51 392.320   1
   8 -34   0 1236.16 320.010   8
   8  34   0 1519.49 364.519   6
   8 -35   0 2938.75 561.975   1
   8 -35   0 2415.92 449.965   8
   8  35   0 3081.57 508.339   6
   8 -36   0 1505.43 412.763   1
  -8 -36   0 1016.79 372.541   1
   8  36   0 862.029 303.428   6
   8 -37   0 307.582 261.655   1
  -8 -37   0 515.904 297.770   1
   8  37   0 388.916 205.093   6
  -9   0   0 402.430 133.834   8
   9   0   0 278.825 110.581   6
  -9   0   0 133.428 75.0438   6
   9  -1   0 174.552 97.6151   3
  -9   1   0 28.8250 44.2455   2
   9   1   0 112.748 81.0360   8
  -9  -1   0-26.2824 44.2766   8
   9  -1   0 109.465 82.2100   6
  -9  -1   0 107.491 84.4858   6
   9   1   0-14.8944 60.9767   6
  -9   1   0-11.7453 52.8649   6
   9  -2   0-54.1113 84.1830   3
  -9   2   0 32.7166 33.9100   2
   9   2   0 41.3278 34.4697   8
  -9  -2   0-46.7098 52.3601   8
  -9   2   0 9.56482 42.5819   6
   9   2   0 24.5163 58.1776   6
   9  -2   0 14.1814 38.2452   6
  -9   3   0 3.08732 52.1714   2
   9  -3   0 78.3054 82.7373   3
   9   3   0 92.0140 78.2647   8
  -9  -3   0 57.7440 67.0182   8
  -9   3   0 36.2705 52.7282   6
   9   3   0-3.43681 58.4426   6
   9  -3   0 85.9957 66.8540   6
   9  -4   0 30.4053 68.9517   3
  -9   4   0-17.4599 30.6481   2
   9  -4   0-47.3895 59.4831   2
  -9  -4   0-24.5856 59.4472   8
   9   4   0 44.8728 49.0610   8
   9   4   0 8.38492 65.3084   6
  -9   4   0 50.2798 37.7579   6
   9  -4   0-9.46896 36.9970   6
   9   5   0 49.6035 34.5860   4
   9  -5   0 42.9555 80.6872   3
   9  -5   0-223.603 74.7623   2
   9   5   0 3.79339 35.1653   8
  -9  -5   0-38.2884 55.2652   8
  -9   5   0 14.0924 30.1158   6
   9  -5   0-1.67199 37.0307   6
   9   5   0 43.7899 55.7375   6
   9   6   0 4.35423 25.2216   4
   9  -6   0-3.38339 44.6105   2
   9  -6   0-5.69019 51.0570   3
  -9  -6   0 46.0860 50.1830   8
   9   6   0-5.00005 52.9892   8
   9   6   0 49.1843 61.5781   6
  -9   6   0 51.4400 35.2815   6
   9   7   0 14.4795 22.9365   4
   9  -7   0-27.7109 49.6013   3
   9  -7   0-22.8379 52.2291   2
  -9  -7   0 11.3656 40.5647   8
   9   7   0-9.60290 36.4484   8
   9   7   0 84.6424 95.2913   6
  -9   7   0 7.24068 24.6761   6
   9   8   0-18.3799 36.2266   4
   9  -8   0 11.7636 41.4349   2
   9  -8   0-51.8863 109.200   3
  -9  -8   0-15.5192 41.4162   8
   9   8   0 5.32282 37.5963   8
   9   8   0-27.6906 83.3205   6
  -9   8   0 29.5876 27.4322   6
   9   9   0 63.9190 32.1971   4
   9  -9   0 28.0242 60.4106   3
   9  -9   0 137.646 85.7196   2
  -9  -9   0 87.5856 65.4627   8
   9   9   0-70.0388 77.4307   8
  -9   9   0 25.2064 29.1794   6
   9   9   0 24.3152 80.6675   6
   9 -10   0 2.57850 63.5478   3
  -9 -10   0 0.57094 67.6182   8
   9  10   0-116.696 124.617   6
  -9  10   0-26.1593 36.3822   6
  -9  10   0 2.96280 21.2778   5
  -9 -11   0-0.94783 27.5895   4
   9 -11   0-28.5941 75.7126   3
  -9 -11   0-22.0717 60.0042   8
  -9  11   0-4.55109 26.0732   6
   9  11   0-20.9326 67.7351   6
  -9 -12   0-15.8005 26.5409   4
   9 -12   0 39.9742 63.9701   3
  -9 -12   0-3.40727 55.9943   8
  -9  12   0 18.1649 25.0558   6
   9  12   0 54.8969 98.6831   6
  -9 -13   0-2.33876 37.0990   4
   9 -13   0-11.6050 49.2994   3
  -9 -13   0-67.5626 76.9581   8
   9  13   0 92.0385 134.673   6
  -9 -14   0-32.2127 47.9123   4
   9 -14   0 52.4236 84.1953   3
  -9 -14   0-27.7765 83.2841   8
   9  14   0 102.273 194.649   6
  -9 -15   0 33.0156 45.6406   4
   9 -15   0 246.265 143.180   1
   9 -15   0 77.2667 70.2202   3
  -9 -15   0-3.09661 67.6813   8
   9  15   0 171.685 204.524   6
   9 -16   0-39.4077 75.1283   3
  -9 -16   0 10.9384 39.1811   4
   9 -16   0 93.3018 104.574   1
  -9 -16   0-1.88399 68.5312   8
   9  16   0 46.2361 131.653   6
  -9 -17   0-49.9515 70.4169   4
   9 -17   0 28.9205 92.8338   3
   9 -17   0-93.7504 96.5951   1
  -9 -17   0-65.7263 104.262   8
   9  17   0 329.030 179.998   6
  -9  17   0 507.918 213.288   7
  -9 -18   0-3.78804 50.8902   4
   9 -18   0 278.107 146.018   3
   9 -18   0 36.6318 82.0673   1
  -9 -18   0-20.5103 68.8359   8
  -9  18   0 338.778 200.118   7
   9  18   0 66.4556 119.403   6
  -9 -19   0 10.0642 47.5051   4
   9 -19   0 23.9309 81.4671   3
   9 -19   0 159.720 124.706   1
  -9 -19   0-163.240 112.196   8
   9  19   0 156.243 156.979   6
  -9  19   0 162.325 159.972   7
  -9 -20   0-47.8682 64.5633   4
   9 -20   0-26.3690 56.7468   3
   9 -20   0-105.270 117.838   1
  -9 -20   0-102.177 103.948   8
  -9  20   0 185.587 170.895   7
   9  20   0 91.8278 113.821   6
   9 -21   0-66.6763 78.7182   3
   9 -21   0-206.604 150.537   1
  -9 -21   0 28.0156 74.1769   8
   9  21   0-31.7803 95.5902   6
  -9  21   0 116.950 117.694   7
   9 -22   0 10.7009 76.3797   3
   9 -22   0-245.648 194.628   1
  -9 -22   0-127.340 97.8837   8
  -9  22   0-150.229 131.317   7
   9  22   0-75.4240 119.391   6
   9 -23   0 106.997 100.727   3
   9 -23   0-160.993 212.766   1
  -9 -23   0-135.293 107.541   8
   9  23   0 92.3848 155.098   6
  -9  23   0 95.7139 113.851   7
   9 -24   0 98.4162 98.7435   3
   9 -24   0-333.303 247.445   1
  -9 -24   0-170.265 145.709   8
  -9  24   0 50.7536 128.246   7
   9  24   0 61.7741 122.388   6
   9 -25   0-152.943 162.298   1
  -9 -25   0-59.1761 120.985   8
   9  25   0 282.771 178.478   6
  -9  25   0 83.2171 130.313   7
   9 -26   0-152.598 159.238   1
  -9 -26   0-124.515 111.258   8
   9  26   0 281.026 203.587   6
  -9  26   0 68.9757 92.5885   7
   9 -27   0-287.264 208.854   1
  -9 -27   0-181.361 153.337   8
  -9  27   0-100.785 134.402   7
   9  27   0 17.8108 105.274   6
   9 -28   0-236.507 194.680   1
   9  28   0-13.2140 161.898   6
  -9  28   0-39.1173 143.317   7
   9 -29   0-214.155 185.749   1
  -9  29   0-401.768 221.971   7
   9  29   0-262.530 199.333   6
   9 -30   0-69.1676 160.931   1
   9  30   0-106.566 162.661   6
  -9  30   0-215.836 160.477   7
   9 -31   0-99.2305 113.338   1
   9 -31   0-254.544 196.547   8
  -9  31   0-9.81266 114.803   7
   9  31   0-95.1898 167.325   6
   9 -32   0-54.8085 133.648   1
   9 -32   0-122.912 170.691   8
  -9  32   0-222.315 172.584   7
   9  32   0-185.390 193.036   6
   9 -33   0 545.474 302.851   1
   9 -33   0-39.0302 129.769   8
   9  33   0 202.900 217.755   6
   9 -34   0 269.954 221.164   1
   9 -34   0-74.9387 109.386   8
   9  34   0-329.127 227.077   6
   9 -35   0 118.923 212.846   1
   9 -35   0-151.871 162.149   8
   9  35   0-495.787 271.173   6
   9 -36   0 211.266 249.201   1
   9  36   0-91.4190 183.820   6
   9 -37   0 293.965 248.437   1
   9  37   0-209.000 247.835   6
  10   0   0 4985.38 370.725   3
 -10   0   0 3949.32 320.571   8
 -10   0   0 4084.61 293.768   6
  10   0   0 4046.37 294.788   6
  10  -1   0 48831.7 1159.98   3
 -10   1   0 38756.5 919.484   2
 -10  -1   0 37301.4 954.328   8
  10   1   0 42175.7 988.601   6
 -10  -1   0 42124.6 967.431   6
  10  -1   0 39979.9 899.710   6
 -10   1   0 43127.0 912.372   6
  10  -2   0 2080.69 260.534   3
 -10   2   0 1336.23 170.819   2
 -10  -2   0 1732.66 215.065   8
  10   2   0 1774.45 209.758   6
  10  -2   0 1525.92 168.190   6
 -10   2   0 1695.58 183.802   6
  10  -3   0 163697. 2113.45   3
 -10   3   0 130492. 1673.73   2
 -10  -3   0 139034. 1810.46   8
 -10   3   0 140095. 1530.38   6
  10  -3   0 132629. 1500.18   6
  10   3   0 153281. 1973.05   6
 -10   4   0 17126.8 612.872   2
  10  -4   0 18112.3 638.367   2
  10  -4   0 22853.2 810.985   3
 -10  -4   0 19898.5 695.801   8
 -10   4   0 19123.6 550.638   6
  10  -4   0 18210.9 531.210   6
  10   4   0 20404.8 743.845   6
  10  -5   0 57926.8 1271.18   3
  10  -5   0 45732.4 1013.20   2
 -10  -5   0 49843.7 1074.19   8
 -10   5   0 48262.5 831.351   6
  10   5   0 54392.8 1254.80   6
  10  -5   0 44949.3 806.480   6
  10   6   0 2134.13 149.948   4
  10  -6   0 1872.15 232.135   3
  10  -6   0 1545.96 193.768   2
 -10  -6   0 1772.11 211.659   8
 -10   6   0 1806.44 155.359   6
  10  -6   0 1545.10 144.618   6
  10   6   0 2066.31 262.837   6
  10   7   0 3856.73 186.227   4
  10  -7   0 3136.42 281.925   2
  10  -7   0 3354.67 302.911   3
 -10  -7   0 3389.47 285.242   8
 -10   7   0 3214.70 199.062   6
  10   7   0 3618.41 346.335   6
  10   8   0 83.5884 26.8973   4
  10  -8   0 46.2584 64.5697   2
  10  -8   0-151.583 125.417   3
 -10  -8   0 87.6795 65.9008   8
 -10   8   0 77.8729 29.5253   6
  10   8   0-87.2572 114.531   6
  10   9   0 1158.74 95.9253   4
  10  -9   0 739.825 149.928   2
  10  -9   0 745.377 135.284   3
 -10  -9   0 926.361 151.367   8
  10   9   0 1123.98 195.338   6
 -10   9   0 952.707 107.844   6
  10  10   0 5173.87 201.156   4
  10 -10   0 4452.46 372.571   3
  10 -10   0 3646.58 332.027   2
 -10 -10   0 4288.98 323.366   8
 -10  10   0 4060.35 210.101   6
  10  10   0 4883.10 426.844   6
  10 -11   0 534.720 145.643   3
 -10 -11   0 390.892 104.031   8
 -10  11   0 465.003 60.4595   5
 -10  11   0 419.462 69.2988   6
  10  11   0 461.797 153.249   6
  10 -12   0 1267.81 205.337   3
 -10 -12   0 1112.29 176.567   8
 -10  12   0 961.706 101.071   6
  10  12   0 1332.69 247.009   6
 -10 -13   0 18419.1 412.748   4
  10 -13   0 15065.2 688.734   3
 -10 -13   0 14810.5 624.976   8
 -10  13   0 13538.9 388.421   6
  10  13   0 18164.8 878.223   6
 -10 -14   0 33052.6 590.961   4
  10 -14   0 27006.8 925.318   3
 -10 -14   0 27922.2 877.195   8
 -10  14   0 23073.4 520.736   6
  10  14   0 32888.2 1212.68   6
 -10 -15   0 137693. 1271.91   4
  10 -15   0 111983. 1904.28   3
  10 -15   0 99798.1 2085.08   1
 -10 -15   0 116641. 1811.72   8
  10  15   0 135682. 2511.27   6
 -10  15   0 96148.0 1099.91   6
 -10 -16   0 5234.49 265.561   4
  10 -16   0 4522.32 392.339   3
  10 -16   0 4042.01 468.793   1
 -10 -16   0 4605.02 393.849   8
  10  16   0 6133.26 565.597   6
  10 -17   0 28475.8 978.696   3
 -10 -17   0 35366.5 720.042   4
  10 -17   0 25712.0 1108.05   1
 -10 -17   0 30841.0 969.823   8
  10  17   0 36434.0 1351.72   6
 -10 -18   0 36107.8 759.722   4
  10 -18   0 28865.4 996.375   3
  10 -18   0 27228.0 1172.36   1
 -10 -18   0 31544.6 1001.02   8
 -10  18   0 30834.9 1210.73   7
  10  18   0 34110.6 1355.52   6
  10 -19   0 5544.76 439.886   3
 -10 -19   0 6550.98 341.601   4
  10 -19   0 4969.17 533.423   1
 -10 -19   0 5774.77 444.996   8
 -10  19   0 6253.92 552.475   7
  10  19   0 6822.39 624.058   6
  10 -20   0 6265.15 478.356   3
  10 -20   0 5943.55 574.310   1
 -10 -20   0 7529.20 505.644   8
 -10  20   0 7653.72 622.808   7
  10  20   0 7996.71 676.281   6
  10 -21   0 5063.51 429.887   3
  10 -21   0 4802.05 515.571   1
 -10 -21   0 5674.81 447.704   8
  10  21   0 6618.87 630.784   6
 -10  21   0 6153.52 573.971   7
  10 -22   0 1638.18 245.979   3
  10 -22   0 1566.72 286.432   1
 -10 -22   0 1697.16 269.500   8
  10  22   0 2416.75 387.452   6
 -10  22   0 2152.34 347.118   7
  10 -23   0 5844.45 473.375   3
  10 -23   0 5088.34 559.656   1
 -10 -23   0 6312.52 496.048   8
 -10  23   0 6666.01 611.512   7
  10  23   0 7879.90 713.550   6
  10 -24   0 4861.67 427.499   3
  10 -24   0 3888.03 499.472   1
 -10 -24   0 5096.77 459.347   8
 -10  24   0 5234.38 544.216   7
  10  24   0 6628.20 664.208   6
  10 -25   0 2340.02 296.359   3
  10 -25   0 2614.51 426.786   1
 -10 -25   0 2513.60 311.215   8
  10  25   0 3129.55 452.525   6
 -10  25   0 3234.77 440.917   7
  10 -26   0 3124.78 460.246   1
 -10 -26   0 3785.13 402.287   8
 -10  26   0 3490.88 461.041   7
  10  26   0 4233.63 550.914   6
  10 -27   0 2625.17 416.696   1
  10  27   0 3615.96 512.115   6
 -10  27   0 2881.56 426.007   7
  10 -28   0 4924.53 612.962   1
 -10  28   0 4806.01 552.656   7
  10  28   0 5950.68 671.036   6
  10 -29   0 262.953 196.761   1
  10  29   0 45.7861 110.997   6
 -10  29   0 33.9989 153.610   7
  10 -30   0 100.826 124.715   1
 -10  30   0-30.7496 134.384   7
  10  30   0 622.568 221.404   6
  10 -31   0 855.307 290.903   1
 -10  31   0 1243.96 280.606   7
  10  31   0 1590.75 368.507   6
  10 -32   0 694.691 279.972   1
  10 -32   0 810.579 271.352   8
  10  32   0 598.334 256.084   6
 -10  32   0 662.057 246.027   7
  10 -33   0 8508.98 909.784   1
  10 -33   0 9807.63 899.858   8
  10  33   0 10342.8 970.667   6
  10 -34   0 660.052 320.479   1
  10 -34   0 526.401 245.114   8
  10  34   0 125.212 155.445   6
  10 -35   0 2402.12 508.045   1
  10 -35   0 2110.61 433.249   8
  10  35   0 2007.68 403.128   6
  10 -36   0 850.665 333.690   1
  10 -36   0 512.302 229.930   8
  10  36   0 287.244 128.414   6
  10 -37   0 290.364 187.198   1
  10  37   0-144.883 197.245   6
  10  38   0 113.357 129.837   6
  11   0   0 56.9225 75.4553   3
  11   0   0-36.9590 56.0696   6
  11  -1   0 96.0416 94.9976   3
 -11  -1   0-8.69851 64.5494   8
  11   1   0-17.4402 46.2602   6
 -11   1   0 101.096 69.4440   6
  11  -1   0-17.1109 40.8307   6
  11  -2   0 30.2306 73.8155   3
 -11  -2   0-45.9975 63.9418   8
 -11   2   0 24.0948 35.7679   6
  11   2   0-89.3064 84.3670   6
  11  -2   0 21.8374 42.8752   6
  11  -3   0 281.112 153.971   3
 -11  -3   0 67.0583 91.8212   8
  11   3   0-11.9541 74.5035   6
  11  -3   0 205.874 104.270   6
 -11   3   0 28.7134 62.9657   6
  11  -4   0 100.674 92.9052   3
 -11  -4   0-5.64073 52.1781   8
  11  -4   0 4.17192 41.8286   6
  11   4   0 17.2266 57.6487   6
 -11   4   0 56.7494 62.6661   6
  11  -5   0-20.6217 60.2130   2
  11  -5   0 83.7879 83.8096   3
 -11  -5   0-39.5250 68.5780   8
 -11   5   0 0.17301 35.2641   6
  11   5   0-73.1172 82.7246   6
  11  -5   0 25.1621 34.0416   6
  11   6   0 15.1267 24.5993   4
  11  -6   0-28.7382 58.2608   2
  11  -6   0-84.5159 92.8735   3
 -11  -6   0-2.00566 44.6555   8
  11  -6   0 20.0380 36.6360   6
  11   6   0-4.71948 71.9533   6
 -11   6   0 3.24559 28.4002   6
  11   7   0 10.6565 26.8434   4
  11  -7   0-63.0181 117.118   3
  11  -7   0-2.36907 43.5744   2
 -11  -7   0-3.12368 50.1689   8
 -11   7   0-20.0082 37.5681   6
  11   7   0-85.6878 106.178   6
  11   8   0 6.32529 37.1486   4
  11  -8   0-68.9860 97.7208   3
  11  -8   0 82.1201 106.516   2
 -11  -8   0 79.8905 79.7402   8
 -11   8   0 60.2829 44.1186   6
  11   8   0-20.3813 105.215   6
  11   9   0-17.4521 37.2116   4
  11  -9   0-146.017 97.2988   2
  11  -9   0-171.399 140.791   3
 -11  -9   0-55.2880 80.1065   8
  11   9   0-141.221 131.178   6
 -11   9   0-1.44512 35.0060   6
  11  10   0-16.9065 28.9433   4
  11 -10   0-95.3200 96.2902   3
  11 -10   0-25.3479 76.8862   2
 -11 -10   0-28.2773 76.8207   8
  11  10   0-85.5747 137.959   6
 -11  10   0 29.6812 32.1398   6
  11 -11   0 146.703 74.9459   2
  11 -11   0 137.850 84.7515   3
 -11 -11   0 86.5693 58.5470   8
  11  11   0-23.5174 81.6482   6
 -11  11   0 102.786 42.2073   6
  11 -12   0 0.60758 77.0181   2
  11 -12   0-2.69922 79.3456   3
 -11 -12   0-26.6709 67.9411   8
 -11  12   0-9.51384 37.7075   6
  11  12   0-119.436 116.082   6
 -11  12   0 8.65134 23.0958   5
  11 -13   0-110.543 104.500   3
 -11 -13   0 6.29685 78.4920   8
  11  13   0-27.4969 120.790   6
 -11  13   0-53.9309 43.4217   6
  11 -14   0-100.320 84.4906   3
 -11 -14   0 37.3329 62.2034   8
 -11  14   0-18.5078 32.2320   6
  11  14   0 157.930 177.299   6
 -11 -15   0 80.0091 40.5071   4
  11 -15   0 311.173 177.205   3
 -11 -15   0 175.585 120.100   8
 -11  15   0-11.7795 28.6623   6
  11  15   0 805.223 309.596   6
 -11 -16   0-17.6085 40.3071   4
  11 -16   0 27.4414 88.2212   3
 -11 -16   0-90.6202 99.0303   8
  11  16   0 168.369 193.323   6
 -11  16   0-46.5097 54.1065   6
 -11 -17   0-3.84127 35.3593   4
  11 -17   0-118.330 94.3636   1
  11 -17   0 46.8304 99.4275   3
 -11 -17   0-94.4925 94.6149   8
  11  17   0 280.866 221.957   6
 -11  17   0-47.1266 50.2106   6
  11 -18   0-4.11293 88.0824   3
 -11 -18   0-7.11812 41.2270   4
  11 -18   0-49.6747 97.2410   1
 -11 -18   0-109.895 118.539   8
  11  18   0 51.3531 128.730   6
  11 -19   0 289.786 137.800   3
  11 -19   0 237.335 150.217   1
 -11 -19   0 320.051 121.007   8
 -11  19   0 336.565 205.507   7
  11  19   0 258.639 160.662   6
  11 -20   0 1.13365 67.7824   3
  11 -20   0 2.47591 86.5639   1
 -11 -20   0 62.0267 134.197   8
 -11  20   0 180.598 175.014   7
  11  20   0-18.0531 90.2583   6
  11 -21   0 73.0718 109.073   3
  11 -21   0-163.585 178.029   1
 -11 -21   0 38.5999 70.6097   8
  11  21   0 148.266 103.296   6
 -11  21   0 15.2942 93.6791   7
  11 -22   0 106.573 97.4098   3
  11 -22   0-145.357 203.929   1
 -11 -22   0 55.1710 62.8410   8
 -11  22   0 147.249 161.193   7
  11  22   0 237.402 168.631   6
  11 -23   0 217.492 134.749   3
  11 -23   0-277.077 247.369   1
 -11 -23   0-125.029 108.793   8
  11  23   0 187.044 182.374   6
 -11  23   0 269.098 211.849   7
  11 -24   0 20.7133 88.7857   3
  11 -24   0-371.615 216.842   1
 -11 -24   0-117.413 105.756   8
 -11  24   0 84.7952 146.669   7
  11  24   0 153.129 154.337   6
  11 -25   0-6.23397 86.8678   3
  11 -25   0-181.754 188.681   1
 -11 -25   0 39.7473 79.9266   8
 -11  25   0 12.4538 100.849   7
  11  25   0-38.8357 153.369   6
  11 -26   0-296.542 250.031   1
 -11 -26   0-189.565 137.745   8
 -11  26   0-16.0114 132.636   7
  11  26   0-15.9412 126.464   6
  11 -27   0-237.096 234.415   1
  11  27   0-79.6626 188.868   6
 -11  27   0-279.917 214.229   7
  11 -28   0-12.6562 107.084   1
 -11  28   0-205.781 167.436   7
  11  28   0-134.962 136.642   6
  11 -29   0-158.941 164.334   1
 -11  29   0-189.223 187.182   7
  11  29   0 187.582 173.669   6
  11 -30   0-208.407 164.110   1
 -11  30   0-119.753 180.686   7
  11  30   0 107.518 113.722   6
  11 -31   0-182.506 191.237   1
  11  31   0 117.199 160.993   6
 -11  31   0-201.530 159.719   7
  11 -32   0 73.4662 135.368   1
  11  32   0-104.423 194.379   6
 -11  32   0-45.8444 111.324   7
  11 -33   0 676.758 362.849   1
  11 -33   0 475.760 256.608   8
  11  33   0 494.033 327.428   6
 -11  33   0 406.308 292.299   7
  11 -34   0 344.335 267.477   1
  11 -34   0-46.0911 127.771   8
  11  34   0 72.2039 130.970   6
  11 -35   0 411.224 250.511   1
  11 -35   0 267.968 193.385   8
  11  35   0-175.517 191.794   6
  11 -36   0 216.526 181.405   1
  11 -36   0-347.057 248.667   8
  11  36   0-251.795 253.132   6
  11  37   0-28.5380 184.588   6
  11  38   0-386.096 309.265   6
  12   0   0 468.980 159.226   3
  12   0   0 373.042 109.625   6
  12  -1   0 14518.2 693.687   3
 -12  -1   0 10988.1 594.951   8
  12   1   0 11853.9 578.959   6
  12  -1   0 12049.4 537.127   6
  12  -2   0 2672.55 323.432   3
 -12  -2   0 2153.97 265.501   8
 -12   2   0 2268.85 238.490   6
  12   2   0 2193.66 254.342   6
  12  -2   0 2082.56 217.602   6
  12  -3   0 61928.7 1464.30   3
 -12  -3   0 51736.5 1248.08   8
 -12   3   0 53412.9 1055.16   6
  12   3   0 57973.3 1321.38   6
  12  -3   0 50650.6 1031.08   6
  12  -4   0 11220.3 628.557   3
 -12  -4   0 10025.0 546.498   8
  12  -4   0 9067.95 420.561   6
 -12   4   0 9623.26 442.602   6
  12   4   0 10211.7 567.930   6
  12  -5   0 1062.32 167.186   2
  12  -5   0 1243.72 199.634   3
 -12  -5   0 1193.34 178.700   8
  12   5   0 1007.38 180.551   6
 -12   5   0 1068.34 142.462   6
  12  -5   0 1066.28 138.481   6
  12   6   0 863.969 116.140   4
  12  -6   0 827.724 183.870   3
  12  -6   0 692.110 143.846   2
 -12  -6   0 581.268 134.236   8
  12  -6   0 729.660 120.479   6
  12   6   0 659.227 137.984   6
 -12   6   0 597.437 111.543   6
  12   7   0 10287.3 354.261   4
  12  -7   0 7700.71 468.732   2
  12  -7   0 9513.70 583.039   3
 -12  -7   0 8860.16 507.114   8
  12   7   0 9762.31 594.061   6
 -12   7   0 8313.50 370.348   6
  12   8   0 1300.41 123.176   4
  12  -8   0 1115.65 196.144   2
  12  -8   0 1204.88 187.609   3
 -12  -8   0 1227.33 188.783   8
 -12   8   0 1127.43 135.593   6
  12   8   0 1112.81 207.150   6
  12   9   0 3174.24 173.784   4
  12  -9   0 2444.15 260.932   3
  12  -9   0 2528.34 278.860   2
 -12  -9   0 2730.35 285.091   8
 -12   9   0 2375.21 182.428   6
  12   9   0 2808.96 335.770   6
  12  10   0 9579.89 288.332   4
  12 -10   0 7128.79 478.319   2
  12 -10   0 8748.86 547.438   3
 -12 -10   0 8897.68 504.831   8
 -12  10   0 7798.89 321.763   6
  12  10   0 9460.21 626.924   6
  12  11   0 12374.0 312.506   4
  12 -11   0 8961.24 545.870   2
  12 -11   0 10898.3 638.906   3
 -12 -11   0 10892.4 565.154   8
 -12  11   0 9965.89 353.020   6
  12  11   0 11661.9 734.734   6
  12 -12   0 5525.07 448.144   3
 -12 -12   0 5699.14 417.871   8
 -12  12   0 6109.18 235.781   5
  12  12   0 6270.30 539.098   6
 -12  12   0 5294.80 253.001   6
  12 -13   0 10476.3 620.625   3
 -12 -13   0 11386.3 591.633   8
 -12  13   0 9739.64 335.413   6
  12  13   0 12595.6 774.198   6
  12 -14   0 13034.6 701.561   3
 -12 -14   0 13488.7 658.240   8
 -12  14   0 11398.1 361.500   6
  12  14   0 15186.9 886.375   6
  12 -15   0 52275.1 1399.46   3
 -12 -15   0 55949.9 1328.56   8
  12  15   0 59384.8 1777.11   6
 -12  15   0 46441.6 732.415   6
  12 -16   0 7888.98 552.637   3
 -12 -16   0 8082.19 530.170   8
  12  16   0 9121.89 724.463   6
 -12  16   0 6640.87 278.461   6
  12 -17   0 16664.2 824.437   3
 -12 -17   0 17766.2 773.582   8
  12  17   0 20192.6 1067.28   6
 -12 -18   0 4814.82 233.852   4
  12 -18   0 3696.46 380.726   3
 -12 -18   0 4101.07 383.096   8
  12  18   0 4714.96 527.796   6
  12 -19   0 753.557 173.172   3
 -12 -19   0 658.563 160.542   8
 -12  19   0 989.103 252.957   7
  12  19   0 751.437 224.256   6
  12 -20   0 792.638 179.427   3
  12 -20   0 453.332 171.231   1
 -12 -20   0 1036.86 229.868   8
  12  20   0 1163.24 272.204   6
 -12  20   0 1089.33 260.509   7
  12 -21   0 6619.03 531.789   3
  12 -21   0 5079.28 560.779   1
 -12 -21   0 6644.38 505.424   8
  12  21   0 6785.48 674.420   6
 -12  21   0 7119.85 645.937   7
  12 -22   0 8498.11 610.222   3
  12 -22   0 7378.17 704.601   1
 -12 -22   0 9187.45 604.021   8
 -12  22   0 9531.14 760.311   7
  12  22   0 10317.1 831.382   6
  12 -23   0 5265.86 480.929   3
  12 -23   0 4358.78 541.999   1
 -12 -23   0 5257.26 474.066   8
 -12  23   0 5700.41 598.676   7
  12  23   0 5990.63 648.779   6
  12 -24   0 16552.9 835.977   3
  12 -24   0 14681.7 1004.84   1
 -12 -24   0 16999.5 832.732   8
  12  24   0 19578.0 1193.19   6
 -12  24   0 17579.6 1047.07   7
  12 -25   0 3261.36 372.840   3
  12 -25   0 2922.11 468.458   1
 -12 -25   0 3600.46 405.931   8
  12  25   0 4134.03 566.978   6
 -12  25   0 4145.11 531.590   7
  12 -26   0 385.723 193.048   1
 -12  26   0 472.722 158.586   7
  12  26   0 792.269 258.051   6
  12 -27   0 3777.15 543.158   1
 -12  27   0 3992.65 524.202   7
  12  27   0 4566.64 607.167   6
  12 -28   0 5930.10 713.703   1
  12  28   0 6520.74 737.349   6
 -12  28   0 5814.30 630.058   7
  12 -29   0 1743.81 427.207   1
  12  29   0 1771.13 389.669   6
 -12  29   0 1557.12 338.888   7
  12 -30   0 3214.30 544.504   1
 -12  30   0 3397.76 501.513   7
  12  30   0 4003.62 601.928   6
  12 -31   0 512.609 206.475   1
  12  31   0 559.719 212.126   6
 -12  31   0 653.072 217.037   7
  12 -32   0 467.583 202.091   1
 -12  32   0 283.094 156.836   7
  12  32   0 441.517 190.358   6
  12 -33   0 6415.82 787.094   1
  12  33   0 7672.72 864.336   6
 -12  33   0 6780.77 752.022   7
  12 -34   0 2778.87 550.074   1
  12 -34   0 2636.14 507.459   8
  12  34   0 2998.35 540.705   6
  12 -35   0 3060.09 581.615   1
  12 -35   0 2462.13 484.191   8
  12  35   0 2917.48 535.062   6
  12 -36   0 562.171 267.242   1
  12 -36   0 131.257 126.035   8
  12  36   0 268.599 177.887   6
  12  37   0-553.264 320.701   6
  13   0   0-28.2144 81.1954   3
  13   0   0 11.2502 55.2365   6
  13  -1   0 44.8870 64.1409   3
  13   1   0 25.0978 74.5595   3
 -13  -1   0-59.9061 92.1392   8
  13  -1   0 25.1717 52.2647   6
  13   1   0-82.5380 99.6204   6
  13  -2   0 23.8314 69.2700   3
 -13  -2   0-74.9064 84.1580   8
  13   2   0-25.7385 89.4359   6
  13  -2   0 16.2671 47.1868   6
  13  -3   0 206.196 156.029   3
 -13  -3   0 1.40220 97.5163   8
  13  -3   0 99.7875 86.2295   6
  13   3   0 35.1988 76.2452   6
  13  -4   0-67.8287 89.0778   3
 -13  -4   0 10.9551 67.2778   8
  13  -4   0 31.7520 42.9537   6
  13   4   0 29.4622 80.8534   6
 -13   4   0-14.2790 44.7711   6
  13  -5   0-87.6721 120.577   3
 -13  -5   0-103.997 96.4574   8
  13  -5   0-54.4761 68.3958   6
  13   5   0-10.8877 76.3546   6
 -13   5   0-4.05558 40.1010   6
  13   6   0 23.8726 35.5752   4
  13  -6   0-60.5580 78.5855   2
  13  -6   0-17.4956 66.1688   3
 -13  -6   0-113.873 102.996   8
 -13   6   0-20.9320 31.3593   6
  13  -6   0-7.84059 40.1464   6
  13   6   0-102.385 93.9422   6
  13   7   0-24.9791 32.1104   4
  13  -7   0 65.3902 65.1501   2
  13  -7   0 33.9617 83.9212   3
 -13  -7   0-89.4091 104.090   8
 -13   7   0 118.749 90.5370   6
  13  -7   0-4.98583 45.5997   6
  13   7   0-90.7392 110.854   6
  13   8   0-24.3065 50.6540   4
  13  -8   0-14.0249 93.1326   3
  13  -8   0-47.5057 73.2693   2
 -13  -8   0-0.19489 66.6436   8
  13   8   0-146.220 150.799   6
 -13   8   0 14.8892 32.3680   6
  13   9   0 2.67706 31.1409   4
  13  -9   0-203.033 151.588   3
  13  -9   0-23.1172 98.4641   2
 -13  -9   0 36.1567 77.4438   8
 -13   9   0-10.2495 40.7989   6
  13   9   0-64.0625 100.721   6
  13  10   0-50.9847 40.1486   4
  13 -10   0-281.804 161.288   3
  13 -10   0-66.0238 84.2134   2
 -13 -10   0 97.0503 100.724   8
 -13  10   0-46.2963 59.2143   6
  13  10   0-98.9829 142.257   6
  13  11   0-28.1709 27.6161   4
  13 -11   0 171.093 105.158   3
 -13 -11   0-122.510 108.204   8
 -13  11   0-81.2320 59.2790   6
  13  11   0-144.765 167.557   6
  13 -12   0-49.9259 104.961   3
 -13 -12   0-36.0146 77.7407   8
 -13  12   0-47.5085 45.5432   6
  13  12   0-44.5129 91.7690   6
  13 -13   0 268.673 135.347   3
 -13 -13   0 294.616 100.693   8
 -13  13   0 28.6824 43.9025   6
 -13  13   0 336.194 60.2726   5
  13  13   0 210.971 113.098   6
  13 -14   0-43.5058 65.5163   3
 -13 -14   0 33.6847 77.5484   8
 -13  14   0-149.439 72.1616   6
  13  14   0 53.6797 91.8970   6
  13 -15   0 53.8996 81.3778   2
  13 -15   0 117.226 110.134   3
 -13 -15   0 94.1760 93.3076   8
  13  15   0 113.011 156.536   6
 -13  15   0-72.4113 60.5901   6
  13 -16   0 68.7595 100.332   2
  13 -16   0 177.576 144.307   3
 -13 -16   0 272.515 125.555   8
  13  16   0 264.217 182.151   6
 -13  16   0-20.1014 42.4003   6
  13 -17   0 20.5590 94.2426   3
 -13 -17   0 3.17131 76.4939   8
  13  17   0 75.4558 127.080   6
  13 -18   0-105.350 115.773   3
 -13 -18   0-43.7669 80.8116   8
  13  18   0 36.8686 87.6415   6
  13 -19   0-64.3404 85.7043   3
 -13 -19   0-129.481 107.017   8
  13  19   0-72.1382 124.021   6
  13 -20   0-7.19441 104.096   3
 -13 -20   0-49.6587 93.7286   8
  13  20   0-43.3166 159.277   6
 -13  20   0 148.392 128.372   7
  13 -21   0-48.8079 66.6686   3
 -13 -21   0-217.401 133.223   8
  13  21   0-141.534 186.518   6
 -13  21   0 20.9131 108.627   7
  13 -22   0 299.246 187.486   3
 -13 -22   0-157.456 85.0655   8
  13  22   0 5.51437 144.273   6
 -13  22   0 348.006 206.732   7
  13 -23   0 708.320 220.562   3
 -13 -23   0 441.230 156.380   8
 -13  23   0 902.672 282.720   7
  13  23   0 785.379 303.128   6
  13 -24   0-29.9415 100.210   3
 -13 -24   0 167.994 156.200   8
  13  24   0 290.199 224.812   6
 -13  24   0 193.177 208.302   7
  13 -25   0 3.59658 108.551   3
  13 -25   0 152.345 171.435   1
 -13 -25   0 161.910 161.443   8
  13  25   0 54.8104 192.913   6
 -13  25   0 22.0530 141.227   7
  13 -26   0 335.478 218.380   1
  13  26   0 3.16895 165.246   6
 -13  26   0 99.7381 106.168   7
  13 -27   0 148.643 251.023   1
 -13  27   0 8.29679 123.505   7
  13  27   0-77.7019 146.141   6
  13 -28   0 588.062 313.442   1
  13  28   0 96.7518 222.465   6
 -13  28   0 44.2436 135.262   7
  13 -29   0 503.420 259.496   1
  13  29   0 366.565 239.124   6
 -13  29   0 46.5283 111.591   7
  13 -30   0 134.375 137.312   1
  13  30   0 124.686 126.768   6
 -13  30   0-20.6112 127.459   7
  13 -31   0-223.605 208.656   1
 -13  31   0-292.966 204.516   7
  13  31   0-132.573 205.777   6
  13 -32   0 240.529 157.550   1
  13  32   0-140.359 182.119   6
 -13  32   0 109.456 127.039   7
  13 -33   0-386.784 222.523   1
  13  33   0-174.390 195.910   6
 -13  33   0-64.6173 126.416   7
  13 -34   0 164.728 219.755   1
  13  34   0-194.908 214.516   6
  13 -35   0 182.979 255.891   1
  13 -35   0-307.405 262.595   8
  13  35   0-253.031 230.014   6
  13 -36   0 474.739 295.750   1
  13 -36   0-175.400 194.247   8
  13  36   0-371.209 253.864   6
  14   0   0 6694.34 529.485   3
  14   0   0 5397.38 406.816   6
  14   1   0 4081.35 416.008   3
  14  -1   0 4268.90 420.866   3
  14   1   0 3542.52 336.002   6
  14  -1   0 3345.55 314.917   6
  14  -2   0 3301.56 367.245   3
  14   2   0 3487.17 390.832   3
 -14  -2   0 2339.62 286.276   8
  14  -2   0 2624.58 273.190   6
  14   2   0 2384.29 283.654   6
  14  -3   0 9777.47 631.235   3
 -14  -3   0 7872.86 520.996   8
  14   3   0 8558.75 548.385   6
  14  -3   0 7791.90 444.028   6
  14  -4   0 2126.99 319.666   3
 -14  -4   0 1762.34 262.155   8
  14  -4   0 1747.21 208.792   6
  14   4   0 1743.79 253.825   6
  14  -5   0 11896.2 695.212   3
 -14  -5   0 10481.3 599.879   8
  14   5   0 11358.8 673.771   6
  14  -5   0 9937.26 477.806   6
  14   6   0 2369.22 201.767   4
  14  -6   0 2087.20 313.018   3
 -14  -6   0 1984.73 273.526   8
 -14   6   0 1850.88 207.607   6
  14  -6   0 1719.22 196.338   6
  14   6   0 2151.17 305.691   6
  14   7   0 26898.2 646.190   4
  14  -7   0 25055.6 1010.36   3
  14  -7   0 21475.1 836.169   2
 -14  -7   0 23962.5 899.619   8
  14   7   0 24369.3 995.590   6
  14  -7   0 20329.7 644.071   6
 -14   7   0 21069.8 657.663   6
  14   8   0 51453.5 841.616   4
  14  -8   0 46947.2 1380.70   3
  14  -8   0 37170.0 1121.98   2
 -14  -8   0 45435.0 1233.24   8
  14   8   0 48177.0 1435.03   6
 -14   8   0 40849.2 885.728   6
  14   9   0 42480.2 718.278   4
  14  -9   0 37953.6 1256.47   3
 -14  -9   0 37597.3 1114.86   8
 -14   9   0 32942.6 765.446   6
  14   9   0 39233.3 1357.29   6
  14  10   0 23416.9 497.414   4
  14 -10   0 19954.9 921.267   3
 -14 -10   0 21248.4 843.706   8
  14  10   0 21221.2 1011.63   6
 -14  10   0 18091.0 551.070   6
  14  11   0 11885.1 327.361   4
  14 -11   0 10575.8 673.862   3
 -14 -11   0 10893.2 608.861   8
  14  11   0 11494.4 739.333   6
 -14  11   0 9076.60 376.813   6
  14 -12   0 6615.57 535.226   3
 -14 -12   0 6448.14 471.805   8
 -14  12   0 5735.63 286.612   6
  14  12   0 6860.65 591.141   6
  14 -13   0 1942.07 299.614   3
 -14 -13   0 1894.95 264.990   8
 -14  13   0 1530.81 144.922   6
  14  13   0 1723.38 301.614   6
 -14  13   0 1935.42 141.971   5
  14 -14   0 3099.16 373.255   2
  14 -14   0 3417.89 380.350   3
 -14 -14   0 3522.37 354.801   8
 -14  14   0 2838.13 188.490   6
 -14  14   0 3341.85 167.843   5
  14  14   0 3615.65 454.797   6
  14 -15   0 11261.3 702.219   3
  14 -15   0 9229.01 639.872   2
 -14 -15   0 11474.7 640.367   8
  14  15   0 12829.3 853.273   6
  14 -16   0 8528.72 607.980   3
  14 -16   0 6950.79 576.695   2
 -14 -16   0 8553.85 557.659   8
  14  16   0 9619.59 749.727   6
  14 -17   0 5161.55 483.192   3
  14 -17   0 4728.78 474.298   2
 -14 -17   0 5739.64 470.022   8
  14  17   0 6545.58 636.286   6
  14 -18   0 3496.04 399.013   3
  14 -18   0 3054.34 395.871   2
 -14 -18   0 3646.99 380.958   8
  14  18   0 4274.04 516.395   6
  14 -19   0 1989.18 295.179   3
  14 -19   0 1654.13 286.934   2
 -14 -19   0 2166.33 293.186   8
  14  19   0 2682.64 413.888   6
  14 -20   0 48.9609 131.244   3
 -14 -20   0 160.067 80.4003   8
 -14  20   0 119.732 131.561   7
  14  20   0 274.090 129.113   6
  14 -21   0 456.313 133.262   3
 -14 -21   0 265.943 97.1195   8
 -14  21   0 373.347 164.231   7
  14  21   0 228.521 125.637   6
  14 -22   0 1231.96 232.904   3
 -14 -22   0 1395.89 247.051   8
 -14  22   0 1379.13 311.368   7
  14  22   0 1676.87 361.329   6
  14 -23   0 8225.59 631.299   3
 -14 -23   0 9908.35 648.707   8
 -14  23   0 9629.38 797.839   7
  14  23   0 10118.8 871.494   6
  14 -24   0 9600.72 702.092   3
 -14 -24   0 11819.6 724.976   8
 -14  24   0 11081.9 893.208   7
  14  24   0 11777.0 977.569   6
  14 -25   0 10141.7 709.174   3
  14  25   0 12667.2 1013.09   6
 -14  25   0 11883.9 930.531   7
  14  26   0 12236.6 1016.92   6
 -14  26   0 10550.2 876.221   7
  14  27   0 8403.98 863.703   6
 -14  27   0 7171.17 732.760   7
  14  28   0 9595.04 941.627   6
 -14  28   0 8780.33 823.816   7
 -14  29   0 8254.62 808.945   7
  14  29   0 9030.26 911.480   6
 -14  30   0 1093.07 302.772   7
  14  30   0 1684.69 407.592   6
  14  31   0 1584.34 398.197   6
 -14  31   0 1442.40 347.985   7
  14  32   0-361.629 277.234   6
 -14  32   0-48.0877 157.671   7
  14  33   0-142.039 262.262   6
 -14  33   0 224.862 130.078   7
  14  34   0 1006.26 321.419   6
 -14  34   0 804.546 293.302   7
  14  35   0 258.315 139.978   6
  14 -35   0 108.526 136.377   8
  14 -36   0 334.630 169.605   8
  14 -37   0 915.047 342.577   8
  15   0   0-33.6090 92.8450   3
  15   0   0 44.2170 55.0783   6
  15  -1   0-1.60777 107.672   3
  15   1   0 74.1728 95.1013   3
  15  -1   0-33.9725 51.4460   6
  15   1   0-34.5243 74.5174   6
  15   2   0 62.3588 123.467   3
  15  -2   0 54.9582 117.806   3
 -15  -2   0-26.8095 65.3864   8
  15  -2   0 38.0030 69.0690   6
  15   2   0 115.197 103.227   6
  15  -3   0 24.6964 71.2347   3
 -15  -3   0-172.027 96.8598   8
  15  -3   0 7.44410 51.6861   6
  15   3   0-226.250 105.514   6
  15  -4   0-64.7883 112.476   3
 -15  -4   0-36.3234 101.937   8
  15   4   0-162.405 165.555   6
  15  -4   0-16.6006 45.1049   6
  15  -5   0-70.3741 161.430   3
 -15  -5   0-25.0621 104.868   8
  15  -5   0-78.8483 76.8608   6
  15   5   0-170.251 158.896   6
  15   6   0-89.7928 77.0910   4
  15  -6   0-190.119 155.821   3
 -15  -6   0-61.4531 95.7714   8
  15  -6   0-59.8353 59.9889   6
  15   6   0-93.2428 126.052   6
  15   7   0-34.7994 46.1863   4
  15  -7   0-82.7489 105.133   3
 -15  -7   0 23.6169 73.9898   8
  15  -7   0-17.0633 46.5402   6
 -15   7   0-39.5217 58.0624   6
  15   7   0-52.2353 136.346   6
  15   8   0-63.4203 48.8346   4
  15  -8   0-82.0200 118.396   3
 -15  -8   0-89.8824 90.2758   8
 -15   8   0-15.6144 51.5486   6
  15   8   0-132.104 160.470   6
  15   9   0-29.7191 50.7727   4
  15  -9   0-193.351 189.097   3
 -15  -9   0-124.227 88.6714   8
  15   9   0-78.6444 141.069   6
 -15   9   0 10.8052 42.9972   6
  15  10   0-5.40268 27.8755   4
  15 -10   0-106.107 161.617   3
 -15 -10   0-15.2910 70.3053   8
 -15  10   0 9.32524 38.2135   6
  15  10   0-177.482 172.773   6
  15  11   0 5.10951 29.1797   4
  15 -11   0 73.9269 135.438   3
 -15 -11   0-33.9337 70.8815   8
  15  11   0 20.9662 134.191   6
 -15  11   0 22.1506 43.6396   6
  15  12   0-7.06324 27.1503   4
  15 -12   0-64.6249 92.9089   3
 -15 -12   0-24.2716 72.4044   8
 -15  12   0-7.01141 31.8014   6
  15  12   0-108.718 146.130   6
  15 -13   0 41.2568 87.9448   3
  15 -13   0-59.3123 115.231   2
 -15 -13   0-57.6205 83.7811   8
  15  13   0-9.44846 106.443   6
 -15  13   0-42.9026 52.1074   6
  15 -14   0-52.5947 67.1873   2
  15 -14   0 6.04832 74.7855   3
 -15 -14   0-77.3635 96.7801   8
 -15  14   0 22.5214 22.7083   5
  15  14   0 29.0619 102.506   6
  15 -15   0 308.129 150.672   2
  15 -15   0 449.603 195.550   3
 -15 -15   0 313.723 137.420   8
  15  15   0 275.919 187.573   6
  15 -16   0 29.2442 89.1510   2
  15 -16   0 118.126 139.832   3
 -15 -16   0 72.7058 80.2968   8
  15  16   0 101.256 112.061   6
  15 -17   0-60.2972 91.9497   2
  15 -17   0 114.355 109.438   3
 -15 -17   0-32.7005 75.8166   8
  15  17   0-87.0078 127.069   6
  15 -18   0-43.0887 90.7314   3
  15 -18   0 7.54144 76.3350   2
 -15 -18   0 12.0958 67.8628   8
  15  18   0 14.2816 158.562   6
  15 -19   0-88.3582 128.933   3
  15 -19   0-125.280 152.284   2
 -15 -19   0-32.9565 86.8507   8
  15  19   0 34.9572 148.687   6
  15 -20   0-226.512 173.538   3
  15 -20   0-197.239 172.582   2
 -15 -20   0-124.329 111.874   8
  15  20   0-146.082 209.198   6
  15 -21   0-388.851 216.638   3
  15 -21   0-164.457 198.467   2
 -15 -21   0-166.005 130.920   8
  15  21   0-75.8864 201.421   6
 -15  21   0 612.000 248.106   7
  15 -22   0-226.414 167.669   3
  15 -22   0-170.534 182.768   2
 -15 -22   0-28.1956 80.2150   8
  15  22   0 11.0236 128.174   6
 -15  22   0-96.8161 161.979   7
  15 -23   0-145.853 134.954   3
  15 -23   0-150.415 97.9946   2
 -15 -23   0 105.190 106.507   8
 -15  23   0-306.914 197.263   7
  15  23   0-54.4429 163.107   6
  15 -24   0 39.7820 85.8406   3
 -15 -24   0 268.614 151.560   8
  15  24   0-45.3707 149.087   6
 -15  24   0-3.73685 133.584   7
  15 -25   0-109.264 117.876   3
 -15  25   0 270.156 242.683   7
  15  25   0-73.0737 159.077   6
  15  26   0 527.302 286.811   6
 -15  26   0 874.686 329.099   7
  15  27   0 458.057 274.459   6
 -15  27   0 393.148 301.558   7
  15  28   0 550.553 325.957   6
 -15  28   0 423.717 238.577   7
 -15  29   0-71.5801 108.929   7
  15  29   0 312.751 209.429   6
 -15  30   0-171.009 200.737   7
  15  30   0-257.704 258.260   6
  15  31   0-185.138 196.134   6
 -15  31   0-143.985 155.145   7
  15  32   0-21.4505 206.810   6
 -15  32   0-300.963 269.461   7
 -15  33   0-192.401 202.102   7
  15  33   0-277.118 246.174   6
 -15  34   0-371.059 251.168   7
  15  34   0-421.916 262.548   6
  15  35   0-408.936 346.144   6
  15 -36   0-53.0358 129.055   8
  16   0   0 485.536 198.107   3
  16   0   0 226.062 122.716   6
  16  -1   0 8404.12 656.341   3
  16   1   0 6734.59 568.548   3
  16   1   0 5338.89 442.096   6
  16  -1   0 5387.21 432.115   6
  16  -2   0 55109.7 1588.27   3
  16   2   0 56929.8 1606.68   3
  16   2   0 45680.2 1315.41   6
  16  -2   0 46044.1 1188.49   6
  16  -3   0 10380.0 699.937   3
  16   3   0 12035.2 742.459   3
 -16  -3   0 8304.00 581.530   8
  16   3   0 8764.59 605.248   6
  16  -3   0 8605.63 504.523   6
  16  -4   0 4317.54 440.441   3
 -16  -4   0 3658.92 380.843   8
  16   4   0 3682.21 386.023   6
  16  -4   0 3699.62 322.169   6
  16  -5   0 8369.32 634.614   3
 -16  -5   0 6406.20 504.094   8
  16   5   0 7139.54 559.784   6
  16  -5   0 6684.27 422.993   6
  16  -6   0 10306.8 698.119   3
 -16  -6   0 8466.06 580.008   8
  16  -6   0 7850.18 445.218   6
  16   6   0 9410.64 644.479   6
  16   7   0 6612.54 356.785   4
  16  -7   0 6918.23 609.193   3
 -16  -7   0 5702.29 478.732   8
  16   7   0 5783.52 520.055   6
  16  -7   0 4936.43 353.227   6
  16   8   0 68465.7 1076.78   4
  16  -8   0 61890.5 1698.52   3
 -16  -8   0 58687.5 1513.27   8
  16   8   0 60855.0 1699.93   6
  16   9   0 6505.45 319.864   4
  16  -9   0 5409.71 493.540   3
 -16  -9   0 5680.61 472.271   8
 -16   9   0 5169.74 344.005   6
  16   9   0 6207.24 562.718   6
  16  10   0 8708.43 337.583   4
  16 -10   0 6847.98 543.111   3
 -16 -10   0 7678.64 544.957   8
  16  10   0 7909.53 655.805   6
 -16  10   0 6917.38 379.148   6
  16  11   0 2953.72 183.021   4
  16 -11   0 2518.12 345.236   3
 -16 -11   0 2751.63 334.691   8
 -16  11   0 2501.36 225.872   6
  16  11   0 2757.72 384.078   6
  16  12   0 7616.18 267.956   4
  16 -12   0 7756.15 626.002   3
  16 -12   0 6617.44 528.350   2
 -16 -12   0 7853.03 553.480   8
 -16  12   0 7018.55 351.529   6
  16  12   0 7750.83 698.885   6
  16 -13   0 27089.5 1144.85   3
  16 -13   0 23773.5 1017.13   2
 -16 -13   0 26797.4 1026.17   8
  16  13   0 29674.7 1301.97   6
 -16  14   0 357.262 71.5265   5
  16 -14   0 481.768 178.163   3
  16 -14   0 438.951 157.820   2
 -16 -14   0 346.561 142.030   8
  16  14   0 645.176 230.340   6
  16 -15   0 8699.15 638.420   2
  16 -15   0 9921.53 708.890   3
 -16 -15   0 10376.8 646.709   8
 -16  15   0 8713.99 273.093   5
  16  15   0 9989.10 811.976   6
  16 -16   0 16784.4 919.974   3
  16 -16   0 15164.1 860.807   2
 -16 -16   0 17649.5 849.205   8
  16  16   0 17517.2 1088.98   6
  16 -17   0 322.124 131.972   3
  16 -17   0 293.367 148.360   2
 -16 -17   0 506.011 172.287   8
  16  17   0 695.575 238.974   6
  16 -18   0 3707.78 438.528   2
  16 -18   0 4445.64 471.485   3
 -16 -18   0 4500.87 432.109   8
  16  18   0 4521.17 563.216   6
  16 -19   0 4334.96 472.908   3
  16 -19   0 3686.20 453.232   2
 -16 -19   0 4593.06 440.691   8
  16  19   0 4648.07 579.663   6
  16 -20   0 877.960 196.210   3
  16 -20   0 661.683 165.197   2
 -16 -20   0 1254.58 229.576   8
  16  20   0 967.605 270.217   6
  16 -21   0 348.204 93.4396   3
  16 -21   0 395.019 108.005   2
 -16 -21   0 336.786 105.705   8
 -16  21   0 610.928 233.964   7
  16  21   0 349.464 136.161   6
  16 -22   0-111.794 176.741   3
  16 -22   0 35.4658 101.031   2
 -16 -22   0 26.3047 81.6360   8
  16  22   0-83.0063 192.931   6
 -16  22   0 97.1765 116.108   7
  16 -23   0 1404.79 268.417   3
  16 -23   0 1250.11 290.388   2
 -16 -23   0 1521.15 263.887   8
  16  23   0 1778.56 368.682   6
 -16  23   0 1583.36 333.190   7
  16 -24   0 2178.60 391.834   2
  16 -24   0 2272.92 338.625   3
 -16  24   0 2488.21 430.418   7
  16  24   0 2636.19 458.001   6
  16 -25   0 377.570 263.176   2
  16 -25   0-10.3302 83.8221   3
 -16  25   0 254.765 234.720   7
  16  25   0 94.2359 136.973   6
  16 -26   0 16415.3 1095.44   2
 -16  26   0 16707.1 1151.88   7
  16  26   0 18829.2 1286.42   6
  16 -27   0 3084.99 555.706   2
  16  27   0 3031.79 565.021   6
 -16  27   0 3049.46 542.291   7
  16 -28   0 9150.74 851.960   2
 -16  28   0 9196.50 872.698   7
  16  28   0 10621.8 997.362   6
  16 -29   0 2017.74 420.953   2
  16  29   0 2086.93 465.709   6
 -16  29   0 2284.35 447.347   7
 -16  30   0 41.9463 129.943   7
  16  30   0-118.617 212.235   6
 -16  31   0 61.4483 114.890   7
  16  31   0 336.598 209.024   6
  16  32   0 1060.93 338.143   6
 -16  32   0 1119.77 328.268   7
 -16  33   0-228.889 216.677   7
  16  33   0-527.178 329.194   6
 -16  34   0 629.885 242.839   7
  16  34   0 672.264 256.062   6
  17   0   0 313.496 166.529   3
  17   0   0 299.965 126.335   6
  17   1   0 152.511 133.880   3
  17  -1   0 138.922 146.279   3
  17  -1   0 91.4900 92.9852   6
  17   1   0 90.6785 99.0634   6
  17  -2   0 404.040 215.229   3
  17   2   0 337.219 213.374   3
  17  -2   0 283.746 144.627   6
  17   2   0 413.913 186.396   6
  17  -3   0 660.698 239.393   3
  17   3   0 703.560 260.003   3
  17  -3   0 221.218 145.580   6
  17   3   0 470.739 207.854   6
  17   4   0 32.8844 135.182   3
  17  -4   0-71.2190 105.422   3
 -17  -4   0-278.345 123.712   8
  17   4   0-44.4998 92.7247   6
  17  -4   0-30.9658 54.6103   6
  17   5   0 232.412 168.637   3
  17  -5   0-84.2176 142.114   3
 -17  -5   0-98.1279 146.462   8
  17  -5   0-59.2097 63.2370   6
  17   5   0-125.471 138.995   6
  17  -6   0 93.9281 107.085   3
 -17  -6   0 27.4856 71.1129   8
  17   6   0-103.224 155.396   6
  17  -6   0-26.1357 47.7144   6
  17   7   0-24.7828 58.0185   4
  17  -7   0-33.5345 131.783   3
 -17  -7   0-83.0528 115.145   8
  17   7   0-60.8483 160.256   6
  17  -7   0-6.19589 46.7672   6
  17   8   0-17.0245 44.4925   4
  17  -8   0-72.1433 129.577   3
 -17  -8   0 36.1393 96.6622   8
  17  -8   0-21.2745 48.9910   6
  17   8   0-240.188 184.710   6
  17   9   0-43.3225 49.0588   4
  17  -9   0-339.823 205.633   3
 -17  -9   0-32.0064 62.2322   8
  17   9   0-44.9069 127.795   6
  17  10   0 20.0028 40.9448   4
  17 -10   0-0.08819 70.6213   2
  17 -10   0-317.050 212.247   3
 -17 -10   0-86.2273 111.841   8
  17  10   0-170.554 160.887   6
 -17  10   0 32.0164 58.8497   6
  17  11   0 26.2648 50.3445   4
  17 -11   0-63.4148 98.5589   2
  17 -11   0-37.4949 153.278   3
 -17 -11   0-81.6409 88.0064   8
  17  11   0-73.0975 130.319   6
  17  12   0-51.5667 49.6532   4
  17 -12   0-107.341 103.474   2
  17 -12   0 164.193 153.430   3
 -17 -12   0-129.089 115.684   8
  17  12   0 30.8982 137.261   6
  17 -13   0-96.7474 125.790   2
  17 -13   0 64.5562 92.4537   3
 -17 -13   0-62.9861 102.806   8
  17  13   0-108.009 111.380   6
  17 -14   0 63.5551 70.5367   2
  17 -14   0 210.501 168.707   3
 -17 -14   0-72.0314 97.7240   8
  17  14   0-145.508 151.213   6
  17 -15   0 265.871 142.794   2
  17 -15   0 168.379 202.616   3
 -17 -15   0 47.6998 94.6326   8
  17  15   0-135.748 150.883   6
  17 -16   0 18.2849 77.8080   2
  17 -16   0 102.580 126.145   3
 -17 -16   0 244.506 141.149   8
  17  16   0-37.1681 114.166   6
  17 -17   0 41.2296 97.9535   3
  17 -17   0 149.453 146.995   2
 -17 -17   0 265.218 159.566   8
  17  17   0 122.137 113.921   6
  17 -18   0-276.144 174.608   3
  17 -18   0-230.997 148.777   2
 -17 -18   0-11.2858 75.8718   8
  17  18   0-135.845 202.336   6
  17 -19   0-84.3564 126.204   3
  17 -19   0-170.111 168.638   2
 -17 -19   0-78.0477 76.9607   8
  17  19   0-194.199 169.907   6
  17 -20   0 99.1657 140.060   2
  17 -20   0 0.17894 114.392   3
 -17 -20   0 188.608 121.601   8
  17  20   0-165.802 189.218   6
  17 -21   0-130.215 173.922   3
  17 -21   0-307.611 220.512   2
 -17 -21   0-220.426 160.247   8
  17  21   0-207.083 195.982   6
  17 -22   0-240.972 172.156   3
  17 -22   0-286.306 217.952   2
 -17 -22   0-196.249 166.718   8
 -17  22   0-16.3780 121.683   7
  17  22   0-284.140 225.703   6
  17 -23   0-122.325 175.330   2
  17 -23   0-351.226 218.387   3
  17  23   0-233.110 246.024   6
 -17  23   0-56.1377 148.611   7
  17 -24   0-78.5554 150.121   2
  17 -24   0-357.375 228.880   3
 -17  24   0-246.481 196.723   7
  17  24   0-24.8240 230.328   6
  17 -25   0 282.519 201.417   2
  17 -25   0-137.762 129.334   3
  17  25   0-306.688 219.665   6
 -17  25   0 271.630 186.346   7
  17 -26   0 270.747 215.446   2
  17  26   0 34.8421 178.859   6
 -17  26   0 275.057 237.409   7
  17 -27   0 23.5090 139.428   2
 -17  27   0 283.272 223.291   7
  17  27   0 77.4834 188.222   6
  17 -28   0 291.052 230.454   2
 -17  28   0 238.801 226.022   7
  17  28   0 89.3715 168.000   6
  17 -29   0 51.0596 100.734   2
  17  29   0-176.049 185.503   6
 -17  29   0-206.194 166.381   7
  17 -30   0-226.970 191.814   2
 -17  30   0-224.750 206.124   7
  17  30   0-106.458 186.071   6
  17 -31   0 253.656 184.489   2
  17  31   0-38.1805 207.297   6
 -17  31   0-254.278 206.565   7
  17 -32   0-165.550 202.495   2
 -17  32   0-69.6023 179.196   7
  17  32   0-391.500 277.807   6
  17 -33   0-71.6189 165.154   2
 -17  33   0-472.971 257.525   7
  17  33   0-47.7632 198.117   6
 -17  34   0-298.290 246.199   7
  18   0   0 804.378 234.715   3
  18   0   0 368.769 137.104   6
  18   1   0 9352.97 728.265   3
  18  -1   0 12701.9 832.233   3
  18  -1   0 7904.80 555.556   6
  18   1   0 7707.13 566.860   6
  18  -2   0 78365.4 2007.66   3
  18   2   0 79195.0 2021.53   3
  18  -2   0 64022.7 1516.17   6
  18   2   0 67334.5 1691.77   6
  18  -3   0 17074.6 961.434   3
  18   3   0 21372.3 1067.09   3
  18   3   0 15540.5 842.041   6
  18  -3   0 13467.3 685.220   6
  18   4   0 20200.1 1020.82   3
  18  -4   0 18179.5 973.905   3
 -18  -4   0 15487.1 844.368   8
  18  -4   0 14445.4 683.433   6
  18   4   0 15743.3 866.929   6
  18  -5   0 21356.8 1072.51   3
  18   5   0 23992.8 1117.48   3
 -18  -5   0 17274.4 897.280   8
  18  -5   0 16749.5 732.703   6
  18   5   0 18369.9 938.636   6
  18   6   0 11621.5 798.600   3
  18  -6   0 9908.48 729.709   3
 -18  -6   0 7573.10 582.348   8
  18  -6   0 7633.38 479.059   6
  18   6   0 8404.13 664.062   6
  18   7   0 11559.5 506.895   4
  18  -7   0 10026.4 727.304   3
 -18  -7   0 8783.93 645.085   8
  18   7   0 9227.15 707.631   6
  18  -7   0 8122.17 482.970   6
  18   8   0 7367.82 385.398   4
  18  -8   0 6366.16 584.512   3
 -18  -8   0 6381.63 540.625   8
  18   8   0 5939.53 578.450   6
  18  -8   0 5250.09 378.745   6
  18   9   0 11300.0 454.095   4
  18  -9   0 9509.11 709.177   3
 -18  -9   0 8447.02 625.416   8
  18   9   0 9890.50 739.794   6
  18  10   0 2137.32 184.296   4
  18 -10   0 1476.32 239.050   3
  18 -10   0 1582.22 262.978   2
 -18 -10   0 1782.03 290.849   8
  18  10   0 1711.97 294.516   6
  18  11   0 6308.20 292.021   4
  18 -11   0 5105.25 479.461   2
  18 -11   0 4991.09 533.083   3
 -18 -11   0 5671.25 505.955   8
  18  11   0 5573.85 584.939   6
  18 -12   0 1411.67 266.604   2
  18 -12   0 1776.09 336.323   3
 -18 -12   0 1720.04 292.324   8
  18  12   0 1870.79 348.603   6
  18 -13   0 9149.94 654.356   2
  18 -13   0 10910.2 790.250   3
 -18 -13   0 10774.4 697.519   8
  18  13   0 11102.6 840.329   6
  18 -14   0 2505.05 383.426   3
  18 -14   0 2290.49 331.145   2
 -18 -14   0 2256.33 325.580   8
  18  14   0 2639.75 407.917   6
  18 -15   0 2742.19 393.949   2
  18 -15   0 3010.48 426.729   3
 -18 -15   0 2680.10 356.062   8
  18  15   0 3048.27 462.627   6
  18 -16   0 27989.2 1211.28   2
  18 -16   0 32916.1 1366.54   3
 -18 -16   0 32473.3 1205.24   8
  18  16   0 34510.3 1546.63   6
  18 -17   0 6406.17 607.846   2
  18 -17   0 8108.63 688.964   3
 -18 -17   0 8447.12 628.063   8
  18  17   0 8530.90 793.332   6
  18 -18   0 7040.19 633.166   2
  18 -18   0 7500.55 665.143   3
 -18 -18   0 7900.82 602.551   8
  18  18   0 8372.51 789.756   6
  18 -19   0 6907.29 632.129   3
  18 -19   0 6029.78 599.049   2
 -18 -19   0 7227.24 581.824   8
  18  19   0 7405.86 765.351   6
  18 -20   0 4797.43 522.633   3
  18 -20   0 3981.37 492.564   2
 -18 -20   0 4766.60 475.551   8
  18  20   0 5305.58 652.129   6
  18 -21   0 631.911 199.546   2
  18 -21   0 836.713 206.764   3
 -18 -21   0 1091.67 236.150   8
  18  21   0 578.160 215.742   6
  18 -22   0 486.909 140.638   3
  18 -22   0 222.825 116.977   2
 -18 -22   0 722.254 180.101   8
 -18  22   0 891.069 260.064   7
  18  22   0 364.143 162.318   6
  18 -23   0 344.706 143.369   2
  18 -23   0 470.065 146.509   3
 -18  23   0 484.991 220.492   7
  18  23   0 350.432 169.541   6
  18 -24   0 63.2438 113.431   2
  18 -24   0-320.976 209.814   3
 -18  24   0-49.2241 166.243   7
  18  24   0-99.7477 220.111   6
  18 -25   0 1415.27 331.301   2
  18 -25   0 1188.31 262.119   3
  18  25   0 1762.59 407.274   6
 -18  25   0 1906.72 410.674   7
  18 -26   0 4328.77 590.180   2
  18  26   0 5611.51 733.758   6
 -18  26   0 5301.44 691.918   7
  18 -27   0 2277.38 442.002   2
 -18  27   0 3005.05 527.690   7
  18  27   0 2968.60 554.246   6
  18 -28   0 1841.73 403.508   2
 -18  28   0 2207.97 449.194   7
  18  28   0 2374.70 491.102   6
  18 -29   0-285.646 204.733   2
 -18  29   0-96.2242 173.348   7
  18  29   0-77.2277 215.769   6
  18 -30   0 223.164 132.995   2
 -18  30   0 397.843 192.792   7
  18  30   0 527.680 240.060   6
  18 -31   0 469.331 204.149   2
 -18  31   0-87.2596 207.408   7
  18  31   0 595.730 248.465   6
 -18  32   0-159.046 211.195   7
  18  32   0-271.863 254.152   6
 -18  33   0 1643.10 413.032   7
 -18  34   0 1314.46 388.133   7
  19   0   0 494.418 205.765   3
  19   0   0 248.910 132.355   6
  19   1   0 205.618 176.516   3
  19  -1   0 246.867 195.231   3
  19  -1   0 248.183 133.899   6
  19   1   0 175.765 132.921   6
  19   2   0 581.681 248.577   3
  19  -2   0 585.191 242.125   3
  19  -2   0 302.355 156.308   6
  19   2   0 574.090 201.813   6
  19  -3   0 987.717 312.245   3
  19   3   0 1562.87 374.469   3
  19   3   0 1090.12 297.017   6
  19  -3   0 648.229 209.083   6
  19  -4   0 78.8473 127.172   3
  19   4   0 452.015 243.933   3
  19  -4   0 54.2529 97.2853   6
  19   4   0 230.453 163.679   6
  19   5   0 177.708 165.992   3
  19  -5   0-62.0247 142.695   3
 -19  -5   0-120.361 121.522   8
  19   5   0 63.5904 87.5456   6
  19  -5   0-81.3109 64.4249   6
  19  -6   0-36.9858 114.772   3
  19   6   0 328.040 184.676   3
 -19  -6   0-82.1657 106.160   8
  19   6   0-71.4549 109.155   6
  19  -6   0-22.9285 68.8167   6
  19   7   0-39.5807 64.8860   4
  19   7   0 222.877 158.034   3
  19  -7   0-204.603 193.127   3
 -19  -7   0-25.4939 101.263   8
  19  -7   0-67.6572 80.0183   6
  19   7   0-251.797 184.698   6
  19   8   0-10.8499 51.8717   4
  19  -8   0-227.051 187.432   3
  19   8   0 116.893 131.164   3
 -19  -8   0-34.8902 118.890   8
  19  -8   0-51.4502 71.8742   6
  19   8   0-159.709 164.313   6
  19   9   0-39.3137 53.9373   4
  19  -9   0-221.480 212.831   3
 -19  -9   0-2.84421 71.4688   8
  19   9   0-165.813 161.580   6
  19  10   0 8.99060 35.3336   4
  19 -10   0-328.826 217.584   3
 -19 -10   0-1.79367 77.1719   8
  19  10   0-176.411 195.516   6
  19 -11   0-297.015 221.717   3
 -19 -11   0-143.213 135.643   8
  19  11   0-79.0047 163.578   6
  19 -12   0-166.520 147.994   2
  19 -12   0-139.058 136.281   3
 -19 -12   0-193.639 131.780   8
  19  12   0-381.084 245.454   6
  19 -13   0-71.1697 96.4829   3
  19 -13   0 32.2903 120.628   2
 -19 -13   0 34.9093 88.4232   8
  19  13   0-129.233 142.274   6
  19 -14   0-31.2115 112.979   2
  19 -14   0 1.64440 101.292   3
 -19 -14   0-41.4893 107.581   8
  19  14   0-193.441 218.245   6
  19 -15   0 170.685 117.283   2
  19 -15   0 259.024 237.767   3
 -19 -15   0-20.4977 79.0497   8
  19  15   0 109.143 172.068   6
  19 -16   0 424.176 200.095   2
  19 -16   0 320.951 246.172   3
 -19 -16   0 523.053 212.786   8
  19  16   0 267.850 211.988   6
  19 -17   0 232.710 222.472   3
  19 -17   0 352.384 175.116   2
 -19 -17   0 142.202 150.440   8
  19  17   0 225.645 189.615   6
  19 -18   0 248.591 175.146   2
  19 -18   0 74.5872 162.237   3
 -19 -18   0 353.222 176.073   8
  19  18   0 286.911 200.004   6
  19 -19   0 143.933 152.711   3
  19 -19   0 272.247 184.193   2
 -19 -19   0 161.817 120.114   8
  19  19   0 179.803 166.070   6
  19 -20   0-184.526 147.995   3
  19 -20   0 56.6841 122.363   2
 -19 -20   0 16.8534 77.9530   8
  19  20   0-189.194 197.770   6
  19 -21   0-443.708 243.410   3
  19 -21   0-128.717 144.062   2
 -19 -21   0-46.3195 85.2320   8
  19  21   0-150.468 203.356   6
  19 -22   0 139.216 135.029   2
  19 -22   0 69.8384 113.088   3
  19  22   0-9.53933 175.238   6
 -19  22   0 387.272 231.832   7
  19 -23   0-150.694 164.765   2
  19 -23   0-254.218 198.219   3
  19  23   0-315.062 260.580   6
 -19  23   0 2.07720 140.524   7
  19 -24   0-54.1034 114.660   2
  19 -24   0-99.4380 171.531   3
  19  24   0-89.5383 214.376   6
 -19  24   0-55.7997 144.612   7
  19 -25   0-75.6555 99.4232   2
  19 -25   0-108.055 154.461   3
 -19  25   0-125.522 151.636   7
  19  25   0-159.917 206.305   6
  19 -26   0 14.5718 125.368   2
  19  26   0 114.617 134.424   6
 -19  26   0 242.589 198.128   7
  19 -27   0-305.849 244.344   2
  19  27   0-163.595 250.148   6
 -19  27   0-38.7881 166.192   7
  19 -28   0-268.663 205.411   2
 -19  28   0-32.0764 136.173   7
  19  28   0-79.6079 165.205   6
  19 -29   0-312.274 260.711   2
  19  29   0-72.8272 170.782   6
 -19  29   0 13.6536 117.628   7
 -19  30   0-441.048 269.968   7
  19  30   0-562.534 322.129   6
  19  31   0-202.670 229.460   6
 -19  31   0-366.742 244.970   7
 -19  32   0 223.258 182.490   7
 -19  33   0 14.9147 126.264   7
 -19  34   0 120.976 192.777   7
  20   0   0 2243.88 412.776   3
  20   0   0 892.158 207.384   6
  20  -1   0 24663.3 1233.90   3
  20   1   0 24356.5 1198.38   3
  20  -1   0 18671.5 893.262   6
  20   1   0 19855.1 949.482   6
  20   2   0 39437.3 1518.00   3
  20  -2   0 39281.2 1541.60   3
  20   2   0 31041.1 1214.71   6
  20  -2   0 30807.9 1116.55   6
  20  -3   0 36996.8 1483.14   3
  20   3   0 39963.8 1531.70   3
  20  -3   0 28828.1 1059.80   6
  20   3   0 32451.4 1271.42   6
  20  -4   0 19121.4 1069.21   3
  20   4   0 21973.9 1146.98   3
  20   4   0 18032.9 959.851   6
  20  -4   0 15582.9 764.378   6
  20  -5   0 4461.56 527.284   3
  20   5   0 5670.93 603.969   3
  20  -5   0 3190.27 338.937   6
  20   5   0 4422.36 501.153   6
  20   6   0 1197.76 192.097   4
  20  -6   0 1065.22 256.290   3
  20   6   0 1384.96 315.383   3
 -20  -6   0 754.576 161.040   8
  20  -6   0 889.103 186.573   6
  20   6   0 1045.59 253.352   6
  20   7   0 687.184 149.475   4
  20  -7   0 653.846 207.966   3
  20   7   0 1274.07 309.711   3
 -20  -7   0 490.628 163.255   8
  20   7   0 426.789 144.093   6
  20  -7   0 528.307 141.176   6
  20   8   0-56.6468 74.2850   4
  20  -8   0-93.2614 155.525   3
  20   8   0 114.197 147.430   3
 -20  -8   0-140.826 157.088   8
  20   8   0-143.134 209.062   6
  20  -8   0 66.7035 51.8825   6
  20   9   0 3433.12 265.030   4
  20   9   0 3445.74 463.177   3
  20  -9   0 2604.20 385.581   3
 -20  -9   0 2636.37 357.552   8
  20   9   0 2547.70 394.479   6
  20 -10   0 1722.85 267.149   3
  20  10   0 2532.39 398.268   3
 -20 -10   0 2157.65 335.613   8
  20  10   0 1874.18 346.626   6
  20 -11   0-161.377 194.354   3
 -20 -11   0 110.657 96.2043   8
  20  11   0 47.3733 141.693   6
  20 -12   0 3829.97 500.585   3
 -20 -12   0 3282.24 405.338   8
  20  12   0 3608.70 490.452   6
  20 -13   0 643.451 238.559   3
  20 -13   0 341.190 120.110   2
 -20 -13   0 556.554 188.250   8
  20  13   0 611.386 241.583   6
  20 -14   0 1367.64 293.680   3
  20 -14   0 1128.57 264.170   2
 -20 -14   0 1480.16 270.104   8
  20  14   0 1307.71 309.865   6
  20 -15   0 17483.2 1050.76   3
  20 -15   0 14659.0 905.532   2
 -20 -15   0 16930.6 919.098   8
  20  15   0 18632.5 1199.58   6
  20 -16   0 11085.6 794.547   2
  20 -16   0 12252.7 899.774   3
 -20 -16   0 12346.9 792.486   8
  20  16   0 12404.0 997.266   6
  20 -17   0 17822.4 1075.67   3
  20 -17   0 15637.6 960.493   2
 -20 -17   0 17794.8 942.569   8
  20  17   0 19514.1 1239.56   6
  20 -18   0 8182.97 728.588   3
  20 -18   0 6898.06 652.464   2
 -20 -18   0 7780.26 633.601   8
  20  18   0 9066.53 859.257   6
  20 -19   0 477.331 197.863   2
  20 -19   0 81.4800 126.702   3
 -20 -19   0 387.940 152.860   8
  20  19   0 421.794 191.213   6
  20 -20   0 144.181 112.395   3
  20 -20   0 625.339 225.070   2
 -20 -20   0 603.211 197.578   8
  20  20   0 328.481 173.404   6
  20 -21   0 3443.84 476.261   2
  20 -21   0 3470.36 477.376   3
  20  21   0 3970.47 586.685   6
  20 -22   0 570.734 194.966   2
  20 -22   0 48.1235 129.849   3
  20  22   0 372.137 159.667   6
 -20  22   0 1169.31 341.257   7
  20 -23   0 330.289 187.390   2
  20 -23   0 254.761 109.455   3
  20  23   0 69.2223 191.975   6
 -20  23   0 338.538 250.382   7
  20 -24   0 1046.44 297.642   2
  20 -24   0 924.733 244.463   3
 -20  24   0 1185.51 320.904   7
  20  24   0 1007.58 285.476   6
  20 -25   0 140.585 152.590   2
  20 -25   0 206.128 141.335   3
  20  25   0-79.2505 199.803   6
 -20  25   0 402.599 210.373   7
  20 -26   0 826.747 244.543   2
 -20  26   0 856.810 314.334   7
  20  26   0 1182.59 360.908   6
  20 -27   0 2078.17 401.571   2
 -20  27   0 2144.75 482.466   7
  20  27   0 2289.43 510.951   6
  20 -28   0 417.359 186.440   2
  20  28   0 744.758 284.738   6
 -20  28   0 669.860 285.643   7
  20  29   0-60.8922 175.332   6
 -20  29   0-252.298 203.138   7
  20  30   0 975.181 340.530   6
 -20  30   0 1037.42 316.397   7
 -20  31   0 35.8852 160.333   7
 -20  32   0 194.957 151.967   7
  21   0   0 223.129 159.469   3
  21   0   0 221.645 113.171   6
  21   1   0 199.545 170.089   3
  21  -1   0 297.868 195.361   3
  21  -1   0 77.7536 86.4398   6
  21   1   0 32.9148 78.8885   6
  21  -2   0 211.367 179.416   3
  21   2   0 102.221 179.532   3
  21  -2   0 73.8696 98.0245   6
  21   2   0 185.729 150.031   6
  21   3   0 392.138 246.912   3
  21  -3   0 526.904 260.849   3
  21   3   0 233.763 169.650   6
  21  -3   0 203.484 142.066   6
  21   4   0 291.251 227.838   3
  21  -4   0 283.836 192.487   3
  21  -4   0 33.8136 113.089   6
  21   4   0 331.023 197.568   6
  21  -5   0-60.1347 149.007   3
  21   5   0 88.3174 161.031   3
  21   5   0 30.5953 114.353   6
  21  -5   0-17.9684 58.9686   6
  21   6   0 190.904 161.105   3
  21  -6   0-140.890 166.151   3
  21   6   0-65.2640 89.1119   4
  21   6   0 41.0272 108.154   6
  21  -6   0 31.8752 60.6921   6
  21   7   0 296.589 108.161   4
  21  -7   0 192.868 151.011   3
  21   7   0 618.537 244.732   3
 -21  -7   0 53.0383 105.791   8
  21  -7   0 249.917 100.769   6
  21   7   0 307.707 129.387   6
  21   8   0-89.9084 71.1214   4
  21   8   0 188.939 177.069   3
  21  -8   0-239.101 212.894   3
 -21  -8   0-185.553 147.298   8
  21  -8   0-93.6932 102.094   6
  21   8   0-240.422 167.201   6
  21   9   0 155.080 159.543   3
  21  -9   0-222.211 193.047   3
 -21  -9   0 62.9707 146.903   8
  21   9   0-337.758 191.225   6
  21 -10   0-559.535 336.918   3
  21  10   0-194.306 193.291   3
 -21 -10   0-173.896 131.696   8
  21  10   0-250.504 220.919   6
  21 -11   0-57.3405 203.442   3
  21  11   0-198.692 215.577   3
 -21 -11   0-139.523 134.603   8
  21  11   0-92.9284 201.777   6
  21 -12   0-0.34906 106.221   3
  21  12   0-400.977 240.907   3
 -21 -12   0-127.666 161.147   8
  21  12   0-72.5313 150.062   6
  21 -13   0-73.8432 156.923   3
  21  13   0-183.096 184.517   3
 -21 -13   0-112.146 147.131   8
  21  13   0-183.458 164.293   6
  21 -14   0 347.094 179.850   3
  21 -14   0 49.2637 107.234   2
 -21 -14   0-6.01536 115.421   8
  21  14   0 238.184 191.010   6
  21 -15   0-166.075 152.503   2
  21 -15   0 24.3117 101.940   3
 -21 -15   0-70.5731 120.905   8
  21  15   0-49.4341 163.457   6
  21 -16   0 12.7982 125.474   2
  21 -16   0 218.257 198.180   3
 -21 -16   0-38.4736 94.3603   8
  21  16   0-9.39226 127.197   6
  21 -17   0 475.706 241.410   3
  21 -17   0 191.256 159.321   2
 -21 -17   0 79.1413 141.225   8
  21  17   0 147.705 182.389   6
  21 -18   0 151.531 178.420   2
  21 -18   0 35.3376 156.641   3
 -21 -18   0 148.689 118.948   8
  21  18   0 46.9899 175.605   6
  21 -19   0-0.20395 91.7265   2
  21 -19   0-99.3383 195.598   3
 -21 -19   0-40.3465 86.2151   8
  21  19   0-166.467 240.132   6
  21 -20   0 75.7419 107.103   2
  21 -20   0-245.617 196.847   3
 -21 -20   0-5.90010 86.6819   8
  21  20   0-223.787 249.674   6
  21 -21   0-12.4680 87.2073   2
  21 -21   0-153.529 187.791   3
  21  21   0-95.5896 231.891   6
  21  22   0-29.6679 155.904   3
  21 -22   0-213.422 207.583   3
  21 -22   0-39.5231 105.863   2
  21  22   0-164.491 193.851   6
  21 -23   0 1.70268 118.524   2
  21  23   0-138.110 148.591   3
  21 -23   0-281.430 201.895   3
  21  23   0-329.483 299.419   6
 -21  23   0 148.143 178.264   7
  21 -24   0 60.1001 143.252   2
  21 -24   0-182.633 176.223   3
 -21  24   0 58.8419 154.615   7
  21  24   0-165.038 235.996   6
  21 -25   0 182.532 168.139   2
  21  25   0-96.5174 222.360   6
 -21  25   0 412.048 298.650   7
  21 -26   0-2.22796 143.632   2
 -21  26   0 486.678 293.687   7
  21  26   0-282.481 243.161   6
  21  27   0-190.625 228.031   6
 -21  27   0-55.5584 122.129   7
 -21  28   0-55.7090 153.355   7
  21  28   0-69.1349 171.306   6
 -21  29   0-63.6990 193.709   7
  21  29   0-728.378 339.124   6
 -21  30   0-365.926 242.048   7
 -21  31   0-181.939 240.425   7
  22   0   0 5630.04 638.153   3
  22   0   0 3787.21 448.735   6
  22   1   0 15358.7 1001.53   3
  22  -1   0 14931.9 993.747   3
  22  -1   0 11795.6 745.076   6
  22   1   0 11666.4 775.888   6
  22  -2   0 4812.62 594.368   3
  22   2   0 4124.79 538.195   3
  22   2   0 3068.04 419.548   6
  22  -2   0 3345.18 405.032   6
  22   3   0 40476.3 1621.04   3
  22  -3   0 38290.5 1586.34   3
  22   3   0 34120.1 1356.51   6
  22  -3   0 30234.7 1148.99   6
  22  -4   0 1150.99 389.207   3
  22   4   0 1863.23 444.365   3
  22   4   0 1230.06 346.022   6
  22  -4   0 225.613 161.030   6
  22   5   0 14332.3 985.238   3
  22  -5   0 12752.8 925.330   3
  22   5   0 11848.2 828.687   6
  22  -5   0 10614.9 653.229   6
  22  -6   0 1364.64 310.903   3
  22   6   0 2089.46 409.423   3
  22   6   0 1672.00 245.465   4
  22   6   0 1613.56 330.948   6
  22  -6   0 1248.02 237.712   6
  22  -7   0 4720.17 573.217   3
  22   7   0 6187.81 664.159   3
  22   7   0 5440.44 405.439   4
  22  -7   0 4021.45 388.914   6
  22   7   0 5699.45 607.804   6
  22   8   0 2752.76 479.624   3
  22  -8   0 2139.80 412.408   3
 -22  -8   0 1965.75 375.240   8
  22   8   0 2332.02 419.944   6
  22  -8   0 1635.55 249.740   6
  22  -9   0 35478.5 1554.26   3
  22   9   0 41475.3 1662.57   3
 -22  -9   0 33550.9 1370.02   8
  22   9   0 36195.2 1553.13   6
  22 -10   0 6020.30 650.414   3
  22  10   0 8323.91 762.573   3
 -22 -10   0 6735.41 635.151   8
  22  10   0 6346.48 695.758   6
  22  11   0 657.861 199.993   3
  22 -11   0 720.733 188.739   3
 -22 -11   0 538.053 188.330   8
  22  11   0 571.038 236.106   6
  22  12   0 856.462 263.067   3
  22 -12   0 1000.57 280.434   3
 -22 -12   0 629.915 174.921   8
  22  12   0 711.745 225.924   6
  22 -13   0 6355.65 662.286   3
  22  13   0 7151.56 705.332   3
 -22 -13   0 5439.33 547.862   8
  22  13   0 6069.77 675.110   6
  22 -14   0 420.489 195.864   3
  22  14   0 776.668 260.477   3
 -22 -14   0 625.770 217.064   8
  22  14   0 487.209 217.199   6
  22  15   0 12263.0 937.668   3
  22 -15   0 10526.2 866.785   3
  22 -15   0 8117.93 692.307   2
 -22 -15   0 9181.45 712.283   8
  22  15   0 10301.2 910.677   6
  22 -16   0 891.242 250.637   2
  22  16   0 1208.27 342.075   3
  22 -16   0 710.565 244.113   3
 -22 -16   0 500.359 197.351   8
  22  16   0 850.938 295.017   6
  22 -17   0 12525.8 947.397   3
  22  17   0 15359.9 1037.74   3
  22 -17   0 11458.4 848.319   2
 -22 -17   0 12015.6 840.966   8
  22  17   0 12265.8 1035.27   6
  22 -18   0 6505.60 681.014   3
  22 -18   0 5910.00 628.752   2
  22  18   0 8539.55 777.861   3
 -22 -18   0 6426.16 605.458   8
  22  18   0 6353.68 739.605   6
  22 -19   0 236.610 125.921   3
  22  19   0 417.278 159.431   3
  22 -19   0 592.606 216.496   2
 -22 -19   0 483.902 178.433   8
  22  19   0 319.501 145.330   6
  22  20   0 3996.86 525.654   3
  22 -20   0 2749.30 445.812   3
  22 -20   0 2762.61 434.083   2
  22  20   0 3023.70 520.677   6
  22 -21   0 4.99098 99.6994   3
  22 -21   0 323.019 155.672   2
  22  21   0 94.5902 111.080   3
  22  21   0 492.742 158.241   6
  22 -22   0-22.4237 121.084   2
  22  22   0 100.101 122.637   3
  22 -22   0-194.610 182.397   3
  22  22   0-85.2932 239.383   6
  22  23   0-83.3594 157.781   3
  22 -23   0-82.2337 126.373   2
  22 -23   0-147.016 190.967   3
 -22  23   0 164.688 168.334   7
  22  23   0-285.120 295.851   6
  22 -24   0 165.419 157.924   2
  22 -24   0 71.2391 145.250   3
 -22  24   0 427.541 275.310   7
  22  24   0-418.015 328.695   6
 -22  25   0 2265.16 490.027   7
  22  25   0 1318.88 390.277   6
 -22  26   0 1096.61 359.208   7
  22  26   0 354.275 208.422   6
 -22  27   0 6241.53 823.590   7
  22  27   0 6464.86 863.693   6
  22  28   0 483.184 289.764   6
 -22  28   0 836.144 322.574   7
 -22  29   0 247.051 216.329   7
 -22  30   0 1644.35 428.468   7
  23   0   0 1395.26 356.297   3
  23   0   0 1063.72 255.057   6
  23   1   0 72.7101 107.485   3
  23  -1   0 32.4160 119.170   3
  23  -1   0 41.0164 84.5593   6
  23   1   0-36.4205 87.8736   6
  23   2   0-13.3359 133.597   3
  23  -2   0 55.8242 102.947   3
  23   2   0 74.7484 112.522   6
  23  -2   0-142.331 124.672   6
  23  -3   0 429.132 209.594   3
  23   3   0 617.983 274.886   3
  23  -3   0 486.954 175.999   6
  23   3   0 561.991 235.621   6
  23  -4   0 406.617 236.974   3
  23   4   0 519.418 237.406   3
  23   4   0 529.853 224.143   6
  23  -4   0 250.767 150.489   6
  23   5   0 119.440 139.767   3
  23  -5   0 7.06542 125.277   3
  23  -5   0-146.642 110.336   6
  23   5   0 192.659 150.711   6
  23  -6   0-101.456 155.270   3
  23   6   0-20.1788 125.288   3
  23  -6   0 8.89376 70.6161   6
  23   6   0-35.0340 129.227   6
  23  -7   0-170.671 182.753   3
  23   7   0 75.5503 174.520   3
  23   7   0-13.3715 106.961   6
  23  -7   0 20.3232 86.8007   6
  23  -8   0-24.7486 129.835   3
  23   8   0 383.797 241.664   3
  23  -8   0 236.139 131.526   6
  23   8   0 231.422 209.359   6
  23   9   0 324.886 236.895   3
  23  -9   0-180.589 239.593   3
  23   9   0 110.484 121.610   6
  23  10   0-29.5683 152.345   3
  23 -10   0-417.908 214.843   3
 -23 -10   0 369.318 193.893   8
  23  10   0-36.1523 127.692   6
  23  11   0-59.6654 154.650   3
  23 -11   0 146.000 114.240   3
 -23 -11   0-12.2476 83.9442   8
  23  11   0-76.8420 112.075   6
  23  12   0-238.420 196.443   3
  23 -12   0 52.4692 125.354   3
 -23 -12   0-238.723 149.544   8
  23  12   0-105.962 190.023   6
  23  13   0-163.072 164.093   3
  23 -13   0-154.130 158.047   3
 -23 -13   0-74.5143 134.638   8
  23  13   0-140.181 188.435   6
  23 -14   0-4.50897 158.705   3
  23  14   0 82.9726 115.950   3
 -23 -14   0-114.501 158.324   8
  23  14   0-290.455 264.071   6
  23  15   0 89.2316 201.030   3
  23 -15   0 119.265 127.082   3
 -23 -15   0-75.5022 105.608   8
  23  15   0-501.286 305.336   6
  23  16   0 257.209 223.639   3
  23 -16   0 184.669 178.680   3
 -23 -16   0-92.2317 143.344   8
  23  16   0-280.798 226.369   6
  23 -17   0 198.828 191.562   3
  23 -17   0 334.868 180.462   2
  23  17   0 468.078 241.329   3
 -23 -17   0 12.3230 98.5561   8
  23  17   0-43.9544 189.212   6
  23  18   0 100.074 163.434   3
  23 -18   0-85.8018 148.490   3
  23 -18   0 136.935 139.783   2
 -23 -18   0 59.0608 100.514   8
  23  18   0-420.225 296.877   6
  23  19   0-64.3159 165.740   3
  23 -19   0 71.8311 138.930   3
  23 -19   0-5.20724 116.577   2
  23  19   0-221.272 283.107   6
  23  20   0-4.46199 134.396   3
  23 -20   0-153.497 163.076   3
  23 -20   0 3.42476 103.256   2
  23  20   0-270.533 263.979   6
  23 -21   0-84.7803 157.291   3
  23 -21   0-31.9095 119.715   2
  23  21   0-109.647 163.909   3
  23  21   0-44.9540 215.151   6
  23 -22   0 46.3122 105.836   2
  23 -22   0-155.278 167.447   3
  23  22   0-68.0912 172.225   3
  23  22   0-336.690 267.322   6
  23 -23   0 42.4711 117.697   3
  23  23   0 206.377 196.253   3
 -23  23   0 98.3464 170.158   7
  23  23   0-359.990 290.068   6
  23 -24   0-311.087 166.699   3
  23  24   0-391.491 282.327   6
 -23  24   0 426.205 273.712   7
 -23  25   0 257.321 266.766   7
  23  25   0-555.966 309.855   6
  23  26   0 49.6059 154.038   6
 -23  26   0 674.988 335.300   7
  23  27   0 296.581 231.888   6
 -23  27   0 504.474 293.800   7
 -23  28   0-14.0197 163.064   7
  24   0   0 1258.02 353.970   3
  24   0   0 1181.90 277.511   6
  24  -1   0 1070.45 298.974   3
  24   1   0 1395.62 341.436   3
  24   1   0 990.323 235.818   6
  24  -1   0 1034.63 220.140   6
  24   2   0 2507.52 436.481   3
  24  -2   0 1889.84 369.838   3
  24   2   0 1542.28 300.892   6
  24  -2   0 1698.43 293.198   6
  24  -3   0 772.738 254.240   3
  24   3   0 1003.19 290.010   3
  24   3   0 1039.25 268.150   6
  24  -3   0 694.432 198.149   6
  24   4   0 4513.93 587.307   3
  24  -4   0 4547.65 586.848   3
  24  -4   0 3582.86 411.441   6
  24   4   0 4262.59 520.237   6
  24   5   0 1602.33 366.332   3
  24  -5   0 1122.87 292.039   3
  24  -5   0 1182.73 228.357   6
  24   5   0 1402.66 316.225   6
  24   6   0 3544.43 512.789   3
  24  -6   0 3136.69 469.704   3
  24   6   0 3537.37 497.458   6
  24  -6   0 2999.20 359.088   6
  24  -7   0 4997.82 619.393   3
  24   7   0 6074.76 682.410   3
  24   7   0 4598.43 579.115   6
  24  -7   0 4109.39 417.950   6
  24  -8   0 10152.7 885.918   3
  24   8   0 12598.0 978.876   3
  24  -8   0 8030.17 555.622   6
  24   8   0 9565.19 846.675   6
  24  -9   0 19056.5 1207.58   3
  24   9   0 22547.2 1315.98   3
  24   9   0 19285.0 1201.69   6
  24 -10   0 8408.08 813.035   3
  24  10   0 10163.7 875.456   3
  24  10   0 8946.62 828.535   6
  24 -11   0 1414.83 345.546   3
  24  11   0 1553.73 375.281   3
 -24 -11   0 1068.46 284.828   8
  24  11   0 1127.84 297.145   6
  24  12   0 4290.09 571.910   3
  24 -12   0 4492.75 591.611   3
 -24 -12   0 3161.44 456.827   8
  24  12   0 3620.43 539.730   6
  24 -13   0 5727.32 675.628   3
  24  13   0 6324.24 693.652   3
 -24 -13   0 4696.42 549.894   8
  24  13   0 5534.59 690.682   6
  24  14   0 429.728 208.814   3
  24 -14   0 432.297 173.858   3
 -24 -14   0 385.525 154.871   8
  24  14   0 533.996 232.216   6
  24 -15   0 2690.36 463.559   3
  24  15   0 2988.23 497.052   3
 -24 -15   0 1808.24 343.892   8
  24  15   0 1792.61 407.292   6
  24  16   0 3254.36 518.094   3
  24 -16   0 2411.72 438.675   3
 -24 -16   0 2316.22 386.500   8
  24  16   0 2207.81 431.838   6
  24 -17   0 4135.77 569.559   3
  24  17   0 4892.87 619.995   3
 -24 -17   0 3559.51 483.038   8
  24  17   0 3608.28 574.343   6
  24  18   0 1650.74 375.975   3
  24 -18   0 1216.00 312.810   3
 -24 -18   0 1213.87 269.329   8
  24  18   0 1043.31 310.875   6
  24 -19   0 840.220 260.455   2
  24 -19   0 676.518 242.227   3
  24  19   0 862.817 277.395   3
  24  19   0 271.825 163.954   6
  24 -20   0 238.362 150.877   3
  24 -20   0 169.681 112.101   2
  24  20   0 438.741 218.178   3
  24  20   0 135.794 164.405   6
  24  21   0 1781.80 384.055   3
  24 -21   0 1442.94 340.147   3
  24  21   0 1483.40 389.097   6
  24 -22   0 1822.22 408.886   3
  24  22   0 3051.81 509.758   3
  24  22   0 1417.53 389.335   6
  24 -23   0 606.520 262.175   3
 -24  23   0 1564.76 474.706   7
  24  23   0 695.805 278.934   6
  24 -24   0 2401.84 463.792   3
 -24  24   0 2730.70 550.936   7
  24  24   0 1890.24 478.016   6
 -24  25   0 1441.37 436.316   7
  24  25   0 1340.83 402.438   6
 -24  26   0 2770.22 578.500   7
 -24  27   0 5732.40 804.935   7
  25   0   0 1391.46 378.687   3
  25   0   0 1163.46 287.352   6
  25  -1   0 63.6808 138.607   3
  25   1   0-139.946 165.906   3
  25   1   0-76.9229 87.4667   6
  25  -1   0-147.347 120.242   6
  25  -2   0-1.58128 155.574   3
  25   2   0 75.3576 127.712   3
  25   2   0-7.47413 84.3925   6
  25  -2   0-38.1977 97.9717   6
  25   3   0 622.980 275.173   3
  25  -3   0 482.767 238.668   3
  25  -3   0 223.248 117.542   6
  25   3   0 584.274 231.677   6
  25  -4   0-254.504 227.880   3
  25   4   0-134.442 154.532   3
  25   4   0 1.31488 127.197   6
  25  -4   0-106.718 109.913   6
  25  -5   0-192.853 234.745   3
  25   5   0-29.0432 128.084   3
  25   5   0 19.9090 100.692   6
  25  -5   0-108.343 112.744   6
  25   6   0 207.003 206.610   3
  25  -6   0-141.974 191.270   3
  25   6   0 168.637 146.690   6
  25  -6   0-34.1618 103.058   6
  25   7   0 136.298 158.700   3
  25  -7   0-289.115 231.878   3
  25   7   0-144.773 158.614   6
  25  -7   0-136.956 106.263   6
  25   8   0 178.102 164.192   3
  25  -8   0-137.559 239.589   3
  25   8   0-122.153 128.720   6
  25  -9   0-313.912 293.859   3
  25   9   0-301.278 211.456   3
  25   9   0-91.1872 106.193   6
  25  10   0-67.1929 139.390   3
  25 -10   0 87.0212 144.291   3
  25  10   0 150.832 175.904   6
  25 -11   0 402.618 233.088   3
  25  11   0 139.439 163.105   3
  25  11   0-139.582 183.066   6
  25 -12   0 31.5185 116.251   3
  25  12   0 136.094 167.890   3
  25  12   0-154.077 171.569   6
  25 -13   0-139.321 174.881   3
  25  13   0-58.2463 179.898   3
 -25 -13   0-128.794 110.574   8
  25  13   0 71.6054 112.973   6
  25  14   0 57.2946 115.752   3
  25 -14   0-138.944 177.311   3
 -25 -14   0-324.719 185.943   8
  25  14   0-7.79508 117.363   6
  25 -15   0-188.147 195.671   3
  25  15   0 240.928 206.032   3
 -25 -15   0-27.5190 147.013   8
  25  15   0 268.725 217.206   6
  25 -16   0 324.683 210.568   3
  25  16   0 156.451 180.694   3
 -25 -16   0 135.847 175.650   8
  25  16   0 139.037 129.441   6
  25  17   0 478.922 239.431   3
  25 -17   0 100.035 135.616   3
 -25 -17   0-136.465 140.342   8
  25  17   0 232.970 185.617   6
  25  18   0 259.671 201.166   3
  25 -18   0 0.09014 114.236   3
  25  18   0-180.925 239.147   6
  25  19   0 98.5647 117.442   3
  25 -19   0-112.468 196.721   3
  25  19   0-104.275 175.724   6
  25  20   0 171.736 162.595   3
  25 -20   0-173.736 218.992   3
  25  20   0-948.929 329.574   6
  25 -21   0-6.81040 108.066   3
  25  21   0 185.159 169.206   3
  25  21   0 42.1854 139.782   6
  25 -22   0-71.5473 179.845   3
  25  22   0 269.492 216.282   3
  25  22   0-147.232 192.482   6
  25 -23   0-212.871 192.336   3
  25  23   0-31.4512 166.025   6
 -25  23   0 730.139 394.656   7
  25 -24   0-90.6047 121.701   3
  25  24   0 158.266 185.104   6
 -25  24   0 345.990 256.755   7
 -25  25   0 591.857 327.957   7
  26   0   0 1498.01 387.954   3
  26   0   0 876.296 249.931   6
  26  -1   0 1433.07 371.374   3
  26   1   0 1640.25 397.282   3
  26   1   0 1243.50 289.300   6
  26  -1   0 1052.84 257.231   6
  26  -2   0 9330.89 887.539   3
  26   2   0 9657.13 905.126   3
  26   2   0 7648.87 709.982   6
  26  -2   0 7772.80 666.131   6
  26  -3   0 5419.18 677.539   3
  26   3   0 6501.33 751.463   3
  26   3   0 5073.35 599.177   6
  26  -3   0 4497.50 497.280   6
  26   4   0 878.745 321.094   3
  26  -4   0 613.952 241.913   3
  26  -4   0 349.655 133.297   6
  26   4   0 742.583 246.084   6
  26   5   0 4198.61 591.263   3
  26  -5   0 3894.32 562.965   3
  26   5   0 3622.11 508.426   6
  26  -5   0 3207.24 399.632   6
  26  -6   0 331.910 139.297   3
  26   6   0 661.068 272.224   3
  26  -6   0 346.832 143.462   6
  26   6   0 737.975 270.971   6
  26  -7   0 7438.69 788.360   3
  26   7   0 8676.87 845.055   3
  26   7   0 7211.19 740.624   6
  26  -8   0 2537.05 451.999   3
  26   8   0 3113.38 527.979   3
  26   8   0 2545.49 457.437   6
  26  -9   0 200.886 123.023   3
  26   9   0 1267.41 340.844   3
  26   9   0 1019.97 302.447   6
  26  10   0 1775.02 412.001   3
  26 -10   0 1204.51 315.536   3
  26  10   0 1370.61 364.747   6
  26 -11   0 4705.24 655.476   3
  26  11   0 5009.09 654.230   3
  26  11   0 5121.18 657.162   6
  26  12   0 5426.81 684.005   3
  26 -12   0 4308.45 613.808   3
  26  12   0 4670.25 654.268   6
  26  13   0 2665.66 487.791   3
  26 -13   0 2573.12 471.952   3
  26  13   0 2877.63 523.725   6
  26 -14   0-146.942 192.836   3
  26  14   0 512.010 227.203   3
  26  14   0 298.948 227.711   6
  26 -15   0 1331.41 358.647   3
  26  15   0 1584.82 400.025   3
  26  15   0 1754.89 437.987   6
  26  16   0 15173.8 1141.00   3
  26 -16   0 12278.9 1045.74   3
 -26 -16   0 10645.7 863.750   8
  26  16   0 14125.2 1187.31   6
  26 -17   0 1121.68 356.391   3
  26  17   0 1761.67 422.470   3
  26  17   0 1804.31 484.898   6
  26 -18   0 1628.99 386.221   3
  26  18   0 2353.01 469.183   3
  26  18   0 2067.30 474.880   6
  26  19   0 467.204 236.468   3
  26 -19   0 333.846 171.900   3
  26  19   0 598.546 286.442   6
  26  20   0 458.228 209.307   3
  26 -20   0 411.493 184.506   3
  26  20   0 836.938 343.274   6
  26 -21   0 317.948 146.019   3
  26  21   0 883.140 306.642   3
  26  21   0 672.939 285.842   6
  26  22   0 382.012 215.863   3
  26 -22   0-33.4222 139.844   3
  26  22   0 106.841 178.136   6
  26 -23   0 1305.29 354.393   3
 -26  23   0 2209.26 523.646   7
  26  23   0 2279.35 536.977   6
 -26  24   0 1001.96 362.458   7
  27   0   0 1154.54 363.176   3
  27   0   0 848.306 252.980   6
  27   1   0 42.9661 190.347   3
  27  -1   0 151.597 177.811   3
  27  -1   0 183.580 150.964   6
  27   1   0 134.000 112.425   6
  27  -2   0 160.695 166.913   3
  27   2   0 247.550 210.467   3
  27   2   0 45.5704 90.9660   6
  27  -2   0 309.842 164.804   6
  27   3   0 249.202 227.437   3
  27  -3   0-5.73616 128.588   3
  27  -3   0-125.526 89.4099   6
  27   3   0 125.129 175.608   6
  27   4   0-106.548 182.041   3
  27  -4   0-324.245 219.020   3
  27   4   0-37.9400 89.7882   6
  27  -4   0-104.549 112.489   6
  27   5   0 256.961 216.250   3
  27  -5   0-333.544 237.306   3
  27   5   0-76.4017 152.032   6
  27   6   0-48.7921 145.098   3
  27  -6   0-421.312 252.359   3
  27   6   0 35.4759 105.948   6
  27  -7   0-351.591 260.241   3
  27   7   0-154.078 189.470   3
  27   7   0-26.1020 132.678   6
  27   8   0 269.725 169.311   3
  27  -8   0-460.148 298.497   3
  27   8   0-64.6650 157.365   6
  27   9   0-237.638 222.871   3
  27  -9   0-241.607 252.941   3
  27   9   0-247.676 186.601   6
  27 -10   0-97.4201 184.046   3
  27  10   0-241.156 220.135   3
  27  10   0-112.757 163.019   6
  27  11   0 56.2274 136.552   3
  27 -11   0-188.942 214.466   3
  27  11   0-207.550 183.548   6
  27 -12   0-239.685 222.142   3
  27  12   0-74.0023 147.002   3
  27  12   0 214.441 199.806   6
  27 -13   0-76.6841 167.686   3
  27  13   0 286.148 233.248   3
  27  13   0 219.338 221.207   6
  27 -14   0-175.495 176.977   3
  27  14   0 47.8272 198.416   3
  27  14   0 281.491 240.449   6
  27  15   0 225.919 221.345   3
  27 -15   0 57.2554 163.882   3
  27  15   0 352.860 299.140   6
  27  16   0 331.252 281.913   3
  27 -16   0 197.370 208.314   3
  27  16   0 817.888 335.618   6
  27  17   0 731.332 298.922   3
  27 -17   0 256.776 208.682   3
  27  17   0 571.648 302.913   6
  27 -18   0-44.9743 128.129   3
  27  18   0-8.59249 133.708   3
  27  18   0 25.9173 205.465   6
  27 -19   0-59.6925 168.905   3
  27  19   0 220.235 200.745   3
  27  19   0 483.712 319.492   6
  27 -20   0-99.8544 171.574   3
  27  20   0 216.105 192.046   3
  27  20   0 98.1412 161.649   6
  27  21   0 186.408 155.823   3
  27 -21   0-152.701 143.800   3
  27  21   0-312.214 246.237   6
  27  22   0 87.5912 129.484   3
  27 -22   0-390.802 260.220   3
  27 -23   0-271.981 226.542   3
  28   0   0 1474.09 402.379   3
  28   0   0 1194.99 301.486   6
  28   1   0 1704.70 446.149   3
  28  -1   0 2665.53 525.454   3
  28  -1   0 1723.66 353.778   6
  28   1   0 1596.06 344.199   6
  28  -2   0 18516.3 1299.75   3
  28   2   0 18996.2 1325.47   3
  28  -2   0 15573.5 979.880   6
  28   2   0 15480.3 1038.81   6
  28  -3   0 621.059 316.844   3
  28   3   0 1291.00 408.359   3
  28   3   0 682.808 275.433   6
  28  -3   0 439.225 204.487   6
  28  -4   0 7762.81 846.446   3
  28   4   0 7741.71 852.010   3
  28   4   0 7114.00 735.010   6
  28  -5   0 1381.92 361.711   3
  28   5   0 1833.98 433.235   3
  28   5   0 1751.58 384.557   6
  28  -6   0-496.233 289.071   3
  28   6   0 73.7408 158.431   3
  28   6   0 5.52510 131.880   6
  28  -7   0 114.380 135.892   3
  28   7   0 212.073 159.613   3
  28   7   0 155.947 156.002   6
  28  -8   0-197.337 237.019   3
  28   8   0-224.531 283.759   3
  28   8   0 148.940 153.890   6
  28  -9   0-138.739 217.076   3
  28   9   0 16.9171 132.356   3
  28   9   0 41.1416 107.091   6
  28 -10   0 693.246 260.193   3
  28  10   0 601.607 232.784   3
  28  10   0 1119.36 314.262   6
  28  11   0 197.481 194.217   3
  28 -11   0-88.9382 146.782   3
  28  11   0 185.606 148.937   6
  28 -12   0 3725.94 592.897   3
  28  12   0 4252.87 638.493   3
  28  12   0 4536.99 652.431   6
  28  13   0 1225.68 357.967   3
  28 -13   0 774.413 285.149   3
  28  13   0 976.792 348.232   6
  28  14   0 1627.36 417.397   3
  28 -14   0 1306.71 363.406   3
  28  14   0 1783.04 421.608   6
  28 -15   0 752.676 290.324   3
  28  15   0 1280.35 390.640   3
  28  15   0 1294.18 424.840   6
  28  16   0 15491.1 1217.63   3
  28 -16   0 12322.3 1086.53   3
  28  16   0 14299.3 1223.69   6
  28 -17   0 600.344 277.388   3
  28  17   0 692.068 319.174   3
  28  17   0 1272.89 419.884   6
  28 -18   0 2234.25 479.482   3
  28  18   0 3068.59 560.940   3
  28  18   0 2789.69 583.945   6
  28  19   0 712.898 296.145   3
  28 -19   0 135.106 137.466   3
  28  19   0 833.741 375.405   6
  28 -20   0 2111.95 462.684   3
  28  20   0 2951.49 528.867   3
  28  20   0 3191.61 624.359   6
  28 -21   0 499.337 248.158   3
  28  21   0 713.621 273.493   3
  28 -22   0 404.769 205.613   3
  28 -23   0 188.846 131.636   3
  29   0   0 1372.40 384.798   3
  29   0   0 1085.38 302.585   6
  29  -1   0 397.409 254.169   3
  29   1   0 438.053 277.103   3
  29  -1   0 149.817 160.309   6
  29   1   0 204.651 162.359   6
  29   2   0 281.981 257.059   3
  29  -2   0 223.403 196.236   3
  29  -2   0 194.155 136.746   6
  29   2   0 170.027 139.700   6
  29   3   0-211.857 178.655   3
  29  -3   0 57.1343 181.381   3
  29   3   0 184.543 167.542   6
  29  -4   0-41.8930 153.765   3
  29   4   0 171.341 210.398   3
  29   4   0 141.321 127.004   6
  29  -5   0-412.619 306.077   3
  29   5   0 167.408 159.366   3
  29   5   0 123.333 135.924   6
  29   6   0-327.556 275.706   3
  29  -6   0-663.312 377.100   3
  29   6   0-81.6838 148.449   6
  29  -7   0-549.748 320.975   3
  29   7   0-148.905 190.795   3
  29   7   0-268.864 187.042   6
  29  -8   0-317.800 254.279   3
  29   8   0-390.341 282.670   3
  29   8   0-267.778 220.518   6
  29   9   0-404.917 234.101   3
  29  -9   0 152.572 120.297   3
  29   9   0-196.990 202.206   6
  29 -10   0-93.5434 188.869   3
  29  10   0-93.0418 224.726   3
  29  10   0-253.849 242.246   6
  29 -11   0-79.1456 175.693   3
  29  11   0-260.061 248.634   3
  29  11   0 31.7751 111.237   6
  29 -12   0-50.2209 143.552   3
  29  12   0 66.1841 136.026   3
  29  12   0 40.7340 170.937   6
  29  13   0 364.779 242.686   3
  29 -13   0 204.039 224.672   3
  29  13   0 354.893 217.468   6
  29 -14   0-7.14286 141.522   3
  29  14   0 198.018 223.852   3
  29  14   0 200.438 206.067   6
  29 -15   0 110.446 203.625   3
  29  15   0-38.2778 227.687   3
  29  15   0 508.765 304.465   6
  29  16   0 494.974 292.184   3
  29 -16   0 78.8525 224.273   3
  29  16   0 235.039 261.592   6
  29  17   0 191.420 221.794   3
  29 -17   0 147.717 200.276   3
  29  17   0 610.212 326.619   6
  29  18   0 342.977 237.602   3
  29 -18   0 43.4454 131.035   3
  29  18   0 536.009 318.470   6
  29  19   0 354.923 276.203   3
  29 -19   0-89.4259 150.109   3
  29  19   0 673.361 357.500   6
  29  20   0 189.393 192.924   3
  29 -20   0-6.60733 183.707   3
  29  21   0 193.606 192.448   3
  29 -21   0-354.185 251.788   3
  29 -22   0 12.7901 136.910   3
  29 -23   0-210.543 245.109   3
  30   0   0 7132.73 857.353   3
  30   0   0 5997.44 663.140   6
  30  -1   0 9615.81 1002.58   3
  30   1   0 10155.8 1018.82   3
  30  -1   0 7859.72 741.913   6
  30   1   0 7419.73 748.392   6
  30   2   0 4720.80 721.238   3
  30  -2   0 4675.93 707.359   3
  30   2   0 3891.45 555.947   6
  30  -3   0 5912.95 779.751   3
  30   3   0 6467.05 818.451   3
  30   3   0 5117.61 632.143   6
  30   4   0 3864.82 643.585   3
  30  -4   0 3512.17 600.246   3
  30   4   0 2926.28 503.866   6
  30   5   0 479.197 246.143   3
  30  -5   0-63.3655 244.139   3
  30   5   0 440.306 216.985   6
  30   6   0 512.730 257.882   3
  30  -6   0 231.381 212.978   3
  30   6   0 594.634 254.273   6
  30  -7   0 114.631 165.295   3
  30   7   0 550.136 246.295   3
  30   7   0 501.007 205.821   6
  30  -8   0 741.861 271.901   3
  30   8   0 288.816 219.405   3
  30   8   0 658.492 257.889   6
  30  -9   0 429.998 231.872   3
  30   9   0 596.182 263.437   3
  30   9   0 422.549 242.971   6
  30 -10   0 534.174 264.612   3
  30  10   0 144.836 152.549   3
  30  10   0-18.2985 171.190   6
  30 -11   0 1005.05 346.465   3
  30  11   0 989.803 336.994   3
  30  11   0 636.679 282.998   6
  30  12   0 3412.05 593.090   3
  30 -12   0 3338.44 590.224   3
  30  12   0 2786.05 550.432   6
  30 -13   0 2246.32 487.223   3
  30  13   0 2547.10 532.439   3
  30  13   0 2223.41 494.572   6
  30 -14   0 126.876 153.510   3
  30  14   0 214.229 181.066   3
  30  14   0 499.539 288.838   6
  30 -15   0 2542.16 541.539   3
  30  15   0 2548.22 520.399   3
  30  15   0 3452.26 624.534   6
  30  16   0 5418.18 758.881   3
  30 -16   0 4158.43 668.080   3
  30  16   0 4747.70 758.774   6
  30 -17   0 4219.30 696.284   3
  30  17   0 5163.28 752.268   3
  30  17   0 4842.40 762.031   6
  30  18   0 6784.49 846.140   3
  30 -18   0 5334.24 756.207   3
  30 -19   0 1959.82 469.167   3
  30  19   0 2661.34 533.462   3
  30  20   0 1380.84 386.063   3
  30 -20   0 1309.80 383.261   3
  30 -21   0 813.464 326.096   3
  30  21   0 1419.08 405.389   3
  30 -22   0 36.9162 120.734   3
  31   0   0 599.034 287.871   3
  31   1   0-212.123 190.628   3
  31  -1   0-164.510 232.293   3
  31   1   0 50.7064 114.300   6
  31   2   0-237.638 289.641   3
  31  -2   0-374.603 271.893   3
  31   2   0 221.769 176.270   6
  31   3   0 120.874 198.290   3
  31  -3   0-496.742 300.493   3
  31   3   0 219.873 118.086   6
  31   4   0 175.137 186.234   3
  31  -4   0-396.578 287.871   3
  31   4   0-0.98343 100.027   6
  31   5   0-497.298 322.526   3
  31  -5   0-287.891 241.468   3
  31   5   0-578.566 270.239   6
  31  -6   0-334.238 269.941   3
  31   6   0-328.770 310.475   3
  31   6   0-253.353 234.684   6
  31  -7   0-84.8487 204.151   3
  31   7   0-478.717 283.936   3
  31   7   0-214.119 216.116   6
  31   8   0-229.329 261.228   3
  31  -8   0 194.739 202.133   3
  31   8   0-226.609 216.825   6
  31  -9   0 379.817 264.015   3
  31   9   0-291.431 226.139   3
  31   9   0-212.391 164.784   6
  31  10   0-370.116 283.487   3
  31 -10   0 93.6304 174.272   3
  31  10   0-562.743 277.797   6
  31  11   0-496.626 312.559   3
  31 -11   0 18.6613 146.295   3
  31  11   0-230.663 247.519   6
  31  12   0-103.207 216.825   3
  31 -12   0-87.6664 200.182   3
  31  12   0-179.874 207.998   6
  31 -13   0 20.9268 165.503   3
  31  13   0-161.065 179.303   3
  31  13   0-137.151 178.981   6
  31  14   0 92.0767 177.155   3
  31 -14   0-97.0983 128.541   3
  31  14   0 268.051 235.553   6
  31 -15   0 133.238 174.242   3
  31  15   0 247.267 236.054   3
  31  15   0 37.1854 199.065   6
  31 -16   0 298.329 294.564   3
  31  16   0 199.840 227.474   3
  31 -17   0 281.410 277.391   3
  31  17   0 0.11669 182.924   3
  31  18   0 738.186 326.716   3
  31 -18   0 529.023 313.319   3
  31  19   0 578.581 303.349   3
  31  20   0 309.274 198.086   3
  32   0   0 5796.19 797.379   3
  32  -1   0-28.5755 188.004   3
  32   1   0 68.8415 154.888   3
  32   2   0 921.756 318.963   3
  32  -2   0 425.032 176.954   3
  32   2   0 638.348 228.645   6
  32  -3   0 174.449 133.413   3
  32   3   0 197.812 146.637   3
  32   3   0 340.110 180.095   6
  32  -4   0 34.3505 154.294   3
  32   4   0-278.977 309.932   3
  32   4   0 87.8630 113.063   6
  32   5   0 109.570 155.228   3
  32  -5   0 152.107 185.876   3
  32   5   0 646.292 245.087   6
  32   6   0 1580.26 412.337   3
  32  -6   0 1325.04 389.052   3
  32   6   0 1477.64 376.519   6
  32   7   0-396.116 293.018   3
  32  -7   0-76.2734 256.496   3
  32   7   0 70.3598 114.579   6
  32   8   0 372.082 227.312   3
  32  -8   0 485.031 284.011   3
  32   8   0 182.006 184.076   6
  32   9   0 328.454 206.261   3
  32  -9   0 885.276 359.742   3
  32   9   0 656.579 280.512   6
  32 -10   0 662.847 303.285   3
  32  10   0 11.7916 134.068   3
  32  10   0 153.594 152.760   6
  32  11   0-34.9995 144.238   3
  32 -11   0 273.163 221.589   3
  32  11   0 127.016 153.133   6
  32  12   0-171.224 282.212   3
  32 -12   0 49.0487 124.973   3
  32  12   0-104.189 175.181   6
  32 -13   0 1068.84 362.627   3
  32  13   0 1748.69 447.278   3
  32  13   0 1674.91 428.921   6
  32  14   0-487.915 292.610   3
  32  14   0-55.4764 168.945   6
  32  15   0-8.46995 162.158   3
  33   0   0-53.8751 253.826   3
  33   1   0-603.490 334.557   3
  33  -1   0-747.652 410.061   3
  33   2   0-74.1385 271.076   3
  33  -2   0-511.225 325.909   3
  33   3   0-345.200 292.630   3
  33  -3   0-478.220 307.456   3
  33  -4   0-382.007 315.021   3
  33   4   0-179.880 223.143   3
  33   4   0-48.9875 167.490   6
  33   5   0-632.972 349.353   3
  33  -5   0-302.991 283.240   3
  33   5   0-323.462 258.898   6
  33   6   0-472.733 361.308   3
  33   6   0-346.512 263.873   6
  33   7   0-296.039 248.648   3
  33   7   0-256.592 243.729   6
  33   8   0-289.163 269.723   6
  33   9   0-71.8787 208.422   6
  33  10   0 94.1928 136.942   6
  33  11   0-379.425 234.223   6
  33  12   0-300.018 249.540   6
  34   6   0 1670.91 427.030   6
  34   7   0 309.955 200.722   6
  34   8   0 483.742 181.957   6
  34   9   0 5.01050 131.228   6
  34  10   0 937.872 340.081   6
  35   7   0-108.034 158.651   6
  35   8   0-34.4510 161.648   6
   0  -3  -1 147063. 1093.75   8
   0  -4  -1 28.1522 38.0124   8
   0  -4   1 4.32685 16.1652   7
   0   4   1 23.7345 21.7298   8
   0   4  -1 8.27540 16.0426   6
   0  -4   1 13.1833 22.8744   6
   0  -5  -1 48924.1 738.593   8
   0   5  -1 53901.4 658.721   6
   0  -5   1 52511.3 740.893   7
   0   6   1-22.3887 28.6458   3
   0  -6  -1 29.7951 50.3909   8
   0  -6   1-20.7814 27.6789   7
   0   6  -1 100.636 90.1643   6
   0   7   1 11292.6 357.824   3
   0  -7  -1 12755.7 433.988   8
   0  -7   1 13586.1 425.566   7
   0   7  -1 14650.1 409.918   6
   0   7   1 14253.1 328.531   7
   0   8   1 26.8284 49.5310   3
   0  -8  -1 168.709 85.5548   8
   0  -8   1 38.9916 38.8654   7
   0   8  -1 313.581 104.598   6
   0   8   1 52.4999 36.3637   7
   0   9  -1 66526.6 575.763   3
   0   9   1 62464.6 918.860   3
   0  -9  -1 69519.3 1133.59   8
   0  -9   1 76807.4 1113.54   7
   0   9   1 73638.7 888.903   7
   0   9  -1 81583.2 1101.34   6
   0  10  -1 98.2970 40.8694   3
   0  10   1 26.3326 56.3274   3
   0 -10  -1 243.479 107.340   8
   0  10   1 82.4296 55.8148   7
   0  10  -1 237.979 120.904   6
   0 -10   1 45.3773 53.4859   7
   0  11   1 63731.3 990.053   3
   0  11  -1 66895.4 672.175   3
   0 -11  -1 70110.1 1230.42   8
   0  11  -1 80751.3 1215.35   6
   0 -11   1 80161.7 1234.38   7
   0  11   1 71463.1 981.963   7
   0  12   1 18.5253 43.8170   3
   0  12  -1 23.7448 30.5217   3
   0 -12  -1 109.138 75.9054   8
   0  12   1-23.4927 37.9399   7
   0 -12   1 7.87228 36.9762   7
   0  12  -1 162.112 92.1546   6
   0  13  -1 3169.58 167.848   3
   0  13   1 3278.96 237.027   3
   0 -13  -1 3678.77 304.395   8
   0 -13   1 4048.60 302.715   7
   0  13  -1 4149.90 301.220   6
   0  13   1 3571.81 234.721   7
   0  14  -1 163.889 66.9144   3
   0  14   1 108.496 87.1713   3
   0 -14  -1 289.773 138.156   8
   0  14  -1 545.515 179.410   6
   0  14   1 52.3402 86.1232   7
   0  15   1 93754.3 1360.89   3
   0  15  -1 96107.9 1003.90   3
   0 -15   1 103203. 1561.55   8
   0 -15  -1 98280.7 1738.58   8
   0  15  -1 124468. 1751.53   6
   0  15   1 100080. 1383.15   7
   0  16  -1 891.696 139.641   3
   0  16   1 491.646 164.631   3
   0 -16   1 733.092 215.807   8
   0 -16  -1 1307.17 275.753   8
   0  16   1 654.960 174.019   7
   0  16  -1 1323.71 261.159   6
   0  17   1 117749. 1644.11   3
   0  17  -1 135339. 1259.48   3
   0 -17   1 143288. 1956.21   8
   0 -17  -1 142710. 2155.95   8
   0  17  -1 167969. 2181.18   6
   0  17   1 136927. 1719.97   7
   0  18  -1 344.869 90.3471   3
   0 -18   1 1019.10 292.726   1
   0 -18  -1 1118.10 265.625   8
   0 -18   1 430.835 172.150   8
   0  18  -1 616.375 181.451   6
   0  19  -1 4624.66 240.287   3
   0 -19   1 4764.40 475.597   1
   0 -19   1 4657.70 374.283   8
   0 -19  -1 4615.75 411.312   8
   0  19  -1 6108.66 444.322   6
   0  20  -1 147.714 57.3865   3
   0 -20   1 655.256 299.313   1
   0 -20  -1 1070.17 284.914   1
   0 -20  -1 1167.67 296.716   8
   0 -20   1 483.884 224.133   8
   0  20  -1 501.896 209.017   6
   0 -21  -1 35511.4 1332.82   1
   0 -21   1 37913.6 1430.28   1
   0  21  -1 37256.8 726.025   3
   0 -21   1 38136.3 1160.18   8
   0 -21  -1 39125.4 1263.17   8
   0  21  -1 42560.7 1252.77   6
   0 -22   1 348.573 192.600   1
   0 -22  -1 345.378 174.608   1
   0 -22  -1 359.759 145.666   8
   0 -22   1 237.554 142.076   8
   0  22  -1 405.351 161.586   6
   0 -23   1 5949.83 589.628   1
   0 -23  -1 5804.54 561.041   1
   0 -23   1 6246.53 482.967   8
   0 -23  -1 5872.42 508.742   8
   0  23  -1 6626.20 508.594   6
   0 -24  -1 47.4090 110.127   1
   0 -24   1 135.338 163.849   1
   0 -24  -1 58.8862 74.6538   8
   0 -24   1 149.649 102.926   8
   0  24  -1 42.2158 72.5185   6
   0 -25   1 4415.95 534.336   1
   0 -25  -1 4214.52 513.681   1
   0 -25   1 4405.49 432.693   8
   0 -25  -1 4798.92 473.458   8
   0  25  -1 5388.01 483.537   6
   0 -26   1-527.225 205.773   1
   0 -26  -1-73.9643 152.559   1
   0 -26   1-9.21537 90.0942   8
   0 -26  -1-69.1595 124.822   8
   0  26  -1 12.2602 107.186   6
   0 -27  -1 529.040 185.375   1
   0 -27   1 1068.59 263.177   1
   0 -27   1 1225.52 225.439   8
   0 -27  -1 1338.13 275.606   8
   0  27  -1 1218.80 234.031   6
   0 -28  -1-468.282 198.877   1
   0 -28   1-114.111 222.814   1
   0 -28  -1-236.786 182.454   8
   0 -28   1-38.9342 118.263   8
   0  28  -1-28.4715 88.9446   6
   0 -29  -1 1624.58 342.722   1
   0 -29   1 1730.86 368.392   1
   0 -29  -1 2238.76 355.238   8
   0 -29   1 2045.50 325.648   8
   0  29  -1 2278.00 345.772   6
   0  29   1 2601.43 394.735   6
   0 -30   1 370.087 278.873   1
   0 -30  -1 333.250 223.610   1
   0 -30  -1 411.525 234.108   8
   0 -30   1 311.797 183.638   8
   0  30  -1 348.092 198.023   6
   0  30   1 593.019 275.660   6
   0 -31  -1 2877.06 505.465   1
   0 -31   1 2875.47 504.437   1
   0 -31  -1 3412.01 478.144   8
   0  31   1 4109.16 504.042   6
   0 -32   1 639.058 333.590   1
   0 -32  -1 482.926 320.116   1
   0 -32  -1 480.189 242.027   8
   0  32   1 787.990 265.728   6
   0 -33  -1 2392.38 418.144   8
   0 -33   1 2371.73 504.751   1
   0 -33  -1 2084.12 443.068   1
   0 -34  -1 555.027 302.817   1
   0 -34   1 508.905 338.123   1
   0 -35   1 5815.15 775.711   1
   0 -35  -1 5910.66 759.829   1
   0 -36  -1 42.5250 131.679   1
   0 -36   1 269.010 223.130   1
   0 -37  -1-294.842 255.200   1
   0 -37   1-251.905 235.809   1
   0 -38  -1-59.0496 194.566   1
   0 -38   1 100.077 135.777   1
   1  -2   1 1540.37 95.1421   5
   1  -2   1 1155.67 75.8722   8
  -1  -3   1 1403.48 100.001   4
   1  -3  -1 1013.11 87.3131   3
  -1   3   1 1006.20 86.4090   3
   1   3  -1 1455.10 101.414   4
  -1   3  -1 979.874 94.6553   1
   1  -3  -1 862.201 68.8828   1
  -1  -3  -1 1079.10 93.0157   8
   1  -3   1 1201.23 88.6126   5
  -1   3  -1 1162.76 85.8678   5
  -1  -3   1 1219.34 94.9484   6
   1   3  -1 1175.87 94.3851   6
  -1   3  -1 1211.38 100.435   7
  -1   4   1 3920.96 188.579   3
   1  -4  -1 4409.54 194.332   3
  -1  -4   1 5996.03 223.803   4
   1   4  -1 6098.14 225.471   4
  -1   4  -1 4342.55 214.030   1
   1  -4  -1 3899.69 169.244   1
  -1  -4  -1 4688.90 211.379   8
   1   4   1 4407.88 204.590   8
  -1  -4   1 5355.01 215.402   6
  -1   4  -1 5110.34 221.716   7
   1  -4   1 5083.29 223.813   7
   1   4  -1 5140.68 209.359   6
   1  -4   1 4854.55 192.282   5
  -1   5   1 8382.85 282.141   3
  -1  -5   1 12600.5 353.976   4
   1  -5  -1 8748.13 289.623   3
   1  -5  -1 7980.39 272.558   1
  -1  -5  -1 9131.74 315.572   8
   1   5   1 8574.58 308.887   8
  -1   5  -1 9875.82 246.856   6
   1   5  -1 10268.7 322.866   6
  -1  -5   1 11268.8 337.842   6
  -1   5  -1 10185.6 339.130   7
   1  -5   1 10320.3 340.687   7
   1  -6  -1 81051.3 931.680   3
  -1   6   1 80065.7 922.909   3
  -1  -6   1 122853. 1187.04   4
   1   6   1 82603.1 1030.28   8
  -1  -6  -1 85149.1 1060.58   8
   1  -6   1 100446. 1135.31   7
  -1   6  -1 97499.9 1113.25   7
  -1   6  -1 100861. 883.172   6
   1   6  -1 99918.8 1078.70   6
  -1   7   1 34872.1 639.275   3
  -1  -7   1 40401.4 568.957   8
  -1  -7  -1 39896.6 751.089   8
   1   7   1 37799.5 743.967   8
   1   7  -1 45304.2 775.312   6
  -1   7  -1 45989.4 656.818   6
  -1   7  -1 42941.0 781.099   7
   1  -7   1 44715.5 797.373   7
  -1  -7   1 40194.1 716.899   7
   1   7   1 39764.7 478.712   7
  -1   8   1 53503.2 849.336   3
   1  -8   1 59716.2 535.900   3
  -1   8  -1 67871.5 577.838   3
  -1  -8   1 62331.6 781.190   8
   1   8   1 58073.3 969.818   8
  -1  -8  -1 61395.8 985.240   8
   1  -8   1 70231.6 1050.45   7
  -1   8  -1 65414.9 1019.41   7
   1   8   1 61679.6 669.994   7
  -1  -8   1 64547.2 951.284   7
  -1   8  -1 73443.5 891.127   6
   1   8  -1 71124.1 1027.58   6
  -1   9   1 29778.1 650.752   3
  -1   9  -1 35767.2 452.425   3
  -1  -9  -1 32189.1 768.812   8
  -1  -9   1 33285.2 623.790   8
  -1   9  -1 41536.6 721.931   6
  -1   9  -1 37493.2 803.764   7
   1   9  -1 40889.5 823.893   6
  -1  -9   1 35473.9 739.088   7
  -1   9   1 39400.7 691.207   7
   1   9   1 34767.8 546.144   7
   1  -9   1 39112.8 817.596   7
  -1  10   1 37932.8 754.951   3
   1 -10   1 40286.2 995.515   1
  -1  10  -1 44292.3 540.234   3
  -1 -10   1 42806.1 754.343   8
  -1 -10  -1 43096.1 907.372   8
   1 -10   1 49584.1 961.392   7
   1  10  -1 49072.2 946.784   6
  -1 -10   1 46956.1 887.652   7
   1  10   1 41975.3 651.963   7
  -1  10   1 47176.9 816.060   7
  -1  10  -1 46145.6 926.710   7
   1  11  -1 1592.26 102.207   3
  -1  11   1 1300.60 160.478   3
  -1  11  -1 1707.91 118.601   3
   1 -11   1 1698.20 219.038   1
  -1 -11  -1 1843.27 196.903   8
  -1 -11   1 1760.82 164.281   8
   1  11  -1 2286.28 224.675   6
   1  11   1 1695.62 139.358   7
  -1  11  -1 1845.19 193.958   7
  -1 -11   1 1881.52 189.095   7
  -1  11   1 1861.45 172.876   7
   1 -11   1 2089.13 209.668   7
   1  12  -1 4512.79 189.048   3
  -1  12   1 3798.73 277.359   3
   1  12   1 4589.92 277.764   3
  -1  12  -1 5009.86 204.351   3
   1 -12   1 4489.65 367.459   1
  -1 -12  -1 5043.99 337.172   8
  -1 -12   1 5139.65 292.011   8
   1 -12  -1 4812.64 348.618   8
   1 -12   1 5518.75 350.111   7
   1  12  -1 6135.88 367.370   6
  -1  12  -1 4999.95 330.246   7
  -1  12   1 5152.62 293.383   7
  -1 -12   1 5338.95 326.149   7
  -1  13   1 2048.31 207.941   3
   1  13  -1 2377.66 143.162   3
   1  13   1 2192.03 202.066   3
  -1  13  -1 2355.59 151.650   3
   1 -13   1 2276.54 271.513   1
  -1 -13  -1 2484.22 242.343   8
  -1 -13   1 2731.64 221.931   8
   1 -13  -1 2399.28 260.147   8
   1  13  -1 3115.20 271.666   6
  -1 -13   1 2846.38 247.457   7
  -1  13   1 2752.25 223.331   7
  -1  13  -1 2480.50 241.243   7
   1  14   1 2885.37 241.656   3
  -1  14   1 3027.76 253.415   3
   1  14  -1 3417.32 179.431   3
  -1  14  -1 3696.39 192.523   3
   1 -14  -1 3252.54 326.406   1
   1 -14   1 2934.81 328.710   1
  -1 -14   1 3564.69 266.767   8
  -1 -14  -1 3362.48 301.594   8
   1 -14  -1 3367.16 320.789   8
  -1  14   1 3697.91 274.777   7
   1  14  -1 4366.69 337.018   6
  -1  14  -1 3867.70 311.846   7
   1  15   1 6533.24 369.965   3
  -1  15   1 6950.43 371.875   3
   1  15  -1 7176.52 277.199   3
   1 -15  -1 7948.64 526.331   1
  -1  15  -1 7512.06 287.518   3
   1 -15  -1 7972.83 516.328   8
  -1 -15  -1 8450.88 491.193   8
  -1 -15   1 8298.05 430.827   8
  -1  15  -1 8472.17 478.806   7
  -1  15   1 8279.74 423.045   7
  -1  15  -1 10446.0 496.032   6
   1  15  -1 10183.0 537.224   6
   1  16   1 228.106 54.3220   3
   1  16  -1 370.215 61.4418   3
  -1  16   1 336.727 74.0333   3
  -1  16  -1 299.409 56.9079   3
  -1 -16   1 364.017 97.2618   8
   1 -16  -1 481.378 139.060   8
  -1 -16  -1 395.414 136.948   8
  -1  16  -1 757.430 169.088   6
  -1  16   1 397.075 87.6477   7
   1  16  -1 720.197 177.743   6
  -1  17   1 607.754 104.692   3
   1  17  -1 990.210 121.416   3
   1  17   1 492.725 72.7246   3
  -1  17  -1 856.724 98.2039   3
  -1 -17   1 1185.93 203.250   8
  -1 -17  -1 1164.12 212.696   8
   1 -17  -1 1798.31 369.180   8
   1  17  -1 2249.47 317.759   6
  -1  17   1 1385.09 198.507   7
  -1  17  -1 2116.05 293.328   6
   1  18  -1 12395.9 398.688   3
  -1  18  -1 13161.2 412.170   3
   1 -18   1 13329.8 769.024   1
  -1 -18   1 13641.1 604.644   8
   1 -18  -1 13391.2 692.167   8
   1 -18   1 12508.2 623.658   8
  -1 -18  -1 12603.4 655.522   8
  -1  18   1 13040.8 571.169   7
  -1  18  -1 15381.5 660.368   6
   1  18  -1 15429.3 714.877   6
   1  19  -1 1215.40 133.439   3
   1 -19   1 1411.94 282.318   1
  -1  19  -1 1477.68 147.248   3
   1 -19  -1 1471.70 279.077   1
   1 -19  -1 1665.60 256.818   8
   1 -19   1 1345.15 218.642   8
  -1 -19  -1 1509.43 235.685   8
  -1 -19   1 1448.62 215.400   8
   1  19  -1 1852.34 274.083   6
  -1  19  -1 1926.91 264.729   6
  -1  19   1 1314.82 184.979   7
   1  20  -1 22804.1 559.506   3
   1 -20   1 25104.5 1114.72   1
   1 -20  -1 23313.1 1034.94   1
  -1  20  -1 25366.9 594.501   3
  -1 -20   1 26204.9 891.344   8
   1 -20  -1 25177.0 992.806   8
  -1 -20  -1 25213.7 967.428   8
   1 -20   1 24517.7 928.968   8
  -1  20  -1 28202.3 955.237   6
   1  20  -1 28860.6 1026.20   6
  -1  20   1 23964.3 821.959   7
  -1  21  -1 165.286 80.9561   3
   1 -21  -1 653.486 287.706   1
   1  21  -1 59.4535 50.6646   3
   1 -21   1 585.844 287.535   1
  -1 -21   1 260.312 145.701   8
  -1 -21  -1 417.221 181.869   8
   1 -21  -1 431.419 255.880   8
   1 -21   1 516.953 203.036   8
  -1  21  -1 516.326 192.595   6
   1  21  -1 533.476 203.557   6
   1 -22  -1 520.931 159.774   1
   1 -22   1 827.093 238.216   1
  -1 -22   1 898.937 241.346   1
  -1 -22   1 615.655 157.896   8
   1 -22   1 708.979 168.632   8
   1 -22  -1 835.064 186.740   8
  -1 -22  -1 735.063 169.067   8
  -1  22  -1 995.965 193.142   6
   1  22  -1 993.550 211.539   6
   1 -23  -1 121.656 120.509   1
   1 -23   1 33.5244 91.9125   1
  -1 -23  -1 148.002 110.332   1
  -1 -23   1 171.630 138.112   1
   1 -23  -1 123.187 87.3732   8
  -1 -23  -1 378.641 153.227   8
   1 -23   1 93.7457 90.3362   8
  -1 -23   1 152.502 104.987   8
  -1  23  -1 366.021 145.258   6
   1  23  -1 375.232 160.588   6
   1 -24  -1 1899.99 326.377   1
  -1 -24   1 1780.76 317.442   1
  -1 -24  -1 1830.45 318.643   1
   1 -24   1 2075.65 357.028   1
   1 -24   1 1787.85 265.764   8
   1 -24  -1 2026.64 297.879   8
  -1 -24  -1 2059.46 304.109   8
  -1 -24   1 1817.85 272.414   8
   1  24  -1 2340.06 317.931   6
  -1  24  -1 2346.84 306.924   6
   1 -25   1 1206.75 307.530   1
  -1 -25  -1 1245.82 262.091   1
   1 -25  -1 1599.12 305.240   1
  -1 -25   1 1386.00 303.354   1
   1 -25  -1 1361.04 247.507   8
  -1 -25   1 1382.49 232.429   8
   1 -25   1 1335.61 246.663   8
  -1 -25  -1 1395.29 262.604   8
  -1  25  -1 1847.48 285.845   6
   1  25  -1 1719.72 270.826   6
   1 -26   1 1299.07 299.686   1
   1 -26  -1 893.476 257.073   1
  -1 -26   1 1366.75 296.420   1
  -1 -26  -1 1508.02 311.083   1
   1 -26   1 1365.22 249.911   8
  -1 -26  -1 1488.82 285.987   8
   1 -26  -1 1275.55 241.005   8
  -1 -26   1 1515.44 246.370   8
   1  26  -1 1667.20 286.803   6
  -1  26  -1 1625.39 273.293   6
   1 -27  -1 494.269 173.536   1
  -1 -27  -1 519.123 179.028   1
  -1 -27   1 519.101 143.998   1
   1 -27   1 690.487 183.678   1
   1 -27  -1 839.238 211.644   8
  -1 -27   1 581.977 146.419   8
  -1 -27  -1 771.146 216.535   8
   1 -27   1 655.532 171.294   8
  -1  27  -1 677.612 175.493   6
   1  27  -1 790.464 183.484   6
   1 -28  -1 261.699 99.6436   1
  -1 -28   1 290.529 153.094   1
  -1 -28  -1 383.649 194.133   1
   1 -28   1 219.533 147.665   1
  -1 -28   1 557.835 136.175   8
   1 -28  -1 444.803 131.969   8
   1 -28   1 544.284 160.108   8
  -1 -28  -1 307.255 92.1292   8
   1  28  -1 727.321 201.218   6
  -1  28  -1 521.638 157.248   6
   1  28   1 625.906 190.650   6
   1 -29  -1 395.096 166.824   1
   1 -29   1 500.614 211.079   1
  -1 -29   1 428.936 220.936   1
  -1 -29  -1 193.050 125.666   1
   1 -29   1 478.792 158.991   8
   1 -29  -1 260.325 114.850   8
  -1 -29   1 179.707 78.5532   8
  -1 -29  -1 468.498 162.142   8
  -1  29   1 960.883 277.258   6
  -1  29  -1 573.637 172.231   6
   1  29  -1 406.152 162.924   6
   1  29   1 605.999 222.186   6
   1 -30  -1 4719.02 620.240   1
  -1 -30   1 5093.17 655.678   1
  -1 -30  -1 5453.52 671.570   1
   1 -30   1 5925.24 710.266   1
   1 -30   1 4852.25 528.449   8
   1 -30  -1 5397.28 597.832   8
  -1 -30  -1 5994.51 603.136   8
  -1 -30   1 5560.21 537.513   8
   1  30  -1 5848.35 583.205   6
  -1  30   1 6686.79 616.104   6
   1  30   1 6794.67 644.998   6
  -1 -31   1 1023.40 330.601   1
  -1 -31  -1 1678.52 424.982   1
   1 -31  -1 1053.48 327.677   1
   1 -31   1 815.550 335.795   1
   1 -31  -1 1522.33 356.498   8
  -1 -31  -1 1546.36 343.386   8
   1 -31   1 1029.39 271.369   8
  -1  31   1 1430.45 326.792   6
   1  31   1 1565.27 345.717   6
   1  31  -1 985.927 264.178   6
   1 -32  -1 7555.44 811.532   1
   1 -32   1 7758.61 830.803   1
  -1 -32   1 7573.37 835.675   1
  -1 -32  -1 7235.75 815.360   1
   1 -32  -1 7852.19 731.478   8
  -1 -32  -1 7610.46 704.738   8
   1  32   1 8610.43 752.056   6
  -1 -33  -1 360.040 232.010   1
  -1 -33   1 625.593 300.220   1
   1 -33  -1 721.696 327.055   1
   1 -33   1 749.663 331.220   1
  -1 -33  -1 722.010 240.461   8
   1 -33  -1 596.787 254.319   8
   1 -34   1 3433.80 609.558   1
   1 -34  -1 3460.41 595.269   1
  -1 -34   1 3482.13 616.040   1
  -1 -34  -1 3388.47 586.750   1
   1 -34  -1 3527.70 493.549   8
   1 -35  -1 428.187 294.758   1
   1 -35   1 792.585 365.795   1
  -1 -35  -1 590.785 304.767   1
  -1 -35   1 897.465 404.043   1
  -1 -36   1-43.7032 149.076   1
   1 -36   1 102.529 195.008   1
  -1 -36  -1 315.362 209.372   1
   1 -36  -1-74.0526 163.964   1
   1 -37   1-58.4870 222.790   1
   1 -37  -1-8.98054 152.918   1
  -1 -37   1 130.878 182.628   1
  -1 -37  -1 228.018 200.414   1
  -1 -38  -1 322.331 217.303   1
  -1 -38   1 391.727 265.956   1
   1 -38  -1 368.404 209.032   1
   1 -38   1-5.67628 231.498   1
  -2  -1   1 72272.7 662.006   4
  -2  -1   1 61452.6 622.904   3
  -2   1  -1 55113.1 612.277   8
  -2   1  -1 58508.9 649.690   7
  -2  -2   1 50308.9 560.214   4
   2   2  -1 49745.0 551.169   4
   2  -2  -1 40050.4 571.393   3
   2   2  -1 47077.8 507.525   3
  -2   2  -1 38932.9 567.253   1
  -2  -2   1 47493.9 516.072   3
  -2   2   1 35578.3 423.605   1
  -2  -2  -1 38211.9 549.260   8
  -2   2  -1 40691.9 547.794   8
   2  -2   1 42298.6 560.059   8
   2   2  -1 43441.7 593.724   6
  -2   2  -1 45438.7 609.874   7
  -2   3  -1 63686.6 634.323   5
   2   3  -1 74914.6 709.436   4
   2  -3  -1 55399.7 706.534   3
  -2   3   1 52933.6 703.968   3
  -2  -3   1 75273.8 715.566   4
   2   3  -1 70681.8 604.926   3
   2  -3  -1 51615.6 573.660   1
  -2   3  -1 55955.8 747.982   1
  -2   3   1 49520.8 567.375   1
  -2  -3  -1 57522.6 711.222   8
   2   3   1 54759.1 707.374   8
   2  -3   1 56133.4 671.635   8
   2   3  -1 62283.1 766.644   6
  -2   3  -1 64946.3 793.167   7
  -2  -4   1 14433.9 336.695   4
  -2   4   1 10160.9 317.053   3
   2   4  -1 14308.0 337.946   4
   2  -4  -1 10280.2 321.730   3
   2  -4   1 14609.7 279.581   3
   2  -4  -1 9008.99 269.058   1
  -2   4   1 9252.17 275.202   1
  -2   4  -1 10507.9 349.550   1
  -2  -4  -1 10458.1 329.952   8
   2   4   1 10262.5 328.412   8
   2  -4   1 11443.1 285.531   5
  -2  -4   1 12708.7 371.096   6
  -2   4  -1 12323.5 290.773   5
   2   4  -1 11797.6 358.146   6
  -2   4  -1 12920.4 378.850   7
  -2  -5   1 22641.4 457.561   4
  -2   5   1 16120.1 412.225   3
   2   5  -1 23467.0 462.629   4
   2  -5  -1 15993.8 415.194   3
   2  -5   1 20887.3 336.884   3
  -2   5  -1 17149.9 486.454   1
   2  -5  -1 14239.9 378.000   1
  -2   5   1 14386.2 381.306   1
   2   5   1 15973.7 429.330   8
  -2  -5  -1 15385.5 430.083   8
  -2   5  -1 19790.0 499.914   7
   2  -5   1 17684.4 376.147   5
  -2  -5   1 19911.8 495.031   6
   2   5  -1 18705.4 478.662   6
   2  -5   1 19944.9 500.883   7
  -2   6   1 11481.7 369.084   3
  -2  -6   1 16893.3 424.551   4
   2  -6  -1 11360.2 368.320   3
   2  -6   1 13690.2 282.994   3
   2  -6  -1 11173.8 377.363   1
  -2   6  -1 11218.8 432.380   1
   2   6   1 11540.5 390.501   8
  -2  -6  -1 12327.4 396.531   8
  -2  -6   1 12215.2 269.684   8
   2  -6   1 14675.9 454.790   7
  -2   6  -1 13353.8 279.346   6
   2  -6   1 13959.8 347.046   5
   2   6  -1 13733.2 437.341   6
  -2   6  -1 14395.0 450.902   7
  -2   7   1 9059.23 335.246   3
  -2  -7   1 13606.0 406.716   4
   2  -7  -1 9365.82 342.719   3
   2  -7  -1 8703.96 357.874   1
  -2   7  -1 11973.4 272.346   3
   2  -7   1 10371.6 252.865   3
  -2   7  -1 8971.85 398.961   1
  -2  -7  -1 9541.17 381.171   8
  -2  -7   1 10128.1 273.497   8
   2   7   1 9051.05 359.203   8
   2   7  -1 10969.8 413.006   6
   2  -7   1 11934.4 431.592   7
  -2   7  -1 10605.7 402.711   7
  -2   7  -1 11529.9 291.834   6
   2  -7   1 10442.3 328.026   5
   2  -8  -1 15161.5 449.164   3
  -2   8   1 14696.6 451.378   3
   2  -8   1 15369.8 324.888   3
  -2  -8   1 21691.8 548.181   4
   2  -8  -1 13981.9 486.539   1
  -2   8  -1 18989.5 360.030   3
  -2  -8   1 16005.9 382.257   8
   2   8   1 14828.9 485.340   8
  -2  -8  -1 14801.8 496.291   8
   2   8  -1 18106.6 559.697   6
   2  -8   1 18437.7 557.650   7
  -2  -8  -1 16614.1 320.091   7
  -2   8  -1 17679.9 549.342   7
  -2  -9   1 15736.2 494.904   4
   2  -9   1 10925.2 284.078   3
  -2   9   1 10285.5 387.069   3
   2  -9  -1 10760.8 394.759   3
   2  -9  -1 9577.98 420.718   1
  -2   9  -1 13237.7 312.379   3
  -2  -9   1 11481.7 351.808   8
   2   9   1 10452.2 436.456   8
  -2  -9  -1 10982.1 436.265   8
  -2   9  -1 12153.0 474.656   7
  -2  -9   1 11222.7 416.858   7
   2   9  -1 13739.6 510.428   6
  -2  -9  -1 12073.1 300.856   7
  -2 -10   1 2702.17 215.829   4
   2 -10   1 1946.88 125.999   3
  -2  10   1 1993.54 174.678   3
   2 -10  -1 1808.84 165.558   3
   2 -10   1 1676.11 199.893   1
  -2  10  -1 2330.81 138.696   3
   2 -10  -1 1550.56 191.125   1
  -2 -10   1 1971.72 155.503   8
  -2 -10  -1 1958.44 195.001   8
   2  10   1 1742.86 184.624   8
  -2 -10  -1 2223.37 140.822   7
  -2 -10   1 1887.59 176.078   7
  -2  10  -1 2217.94 209.301   7
   2  10  -1 2497.76 233.128   6
  -2  11   1 8703.59 383.644   3
   2 -11   1 9322.50 288.221   3
   2 -11   1 8839.27 492.224   1
   2 -11  -1 8598.11 447.916   1
  -2  11  -1 10687.5 308.486   3
  -2 -11   1 9515.89 369.997   8
  -2 -11  -1 9922.64 455.951   8
   2  11  -1 11307.3 500.872   6
  -2 -11   1 10024.2 422.151   7
  -2  11  -1 10696.4 481.031   7
  -2  11   1 11155.2 436.154   7
  -2  12   1 14256.2 503.372   3
   2 -12  -1 14680.5 614.491   1
   2 -12   1 14513.8 656.947   1
  -2  12  -1 17894.2 413.888   3
  -2 -12   1 15577.0 501.558   8
  -2 -12  -1 15898.9 598.249   8
   2  12  -1 19177.9 674.686   6
  -2 -12   1 16207.3 557.370   7
  -2  12  -1 17733.3 642.579   7
  -2  12   1 18180.7 577.262   7
  -2  13   1 9957.58 442.489   3
  -2  13  -1 11835.7 350.185   3
   2 -13  -1 10507.0 550.683   1
   2 -13   1 10429.8 577.199   1
  -2 -13  -1 10846.3 523.472   8
  -2 -13   1 11223.0 447.798   8
  -2  13   1 12348.5 495.814   7
  -2  13  -1 11807.4 541.362   7
  -2 -13   1 12506.0 507.401   7
   2  13  -1 13597.0 583.292   6
  -2  14   1 8734.86 424.526   3
   2 -14   1 8852.03 557.137   1
  -2  14  -1 10143.1 337.132   3
   2 -14  -1 8728.26 525.520   1
  -2 -14  -1 9723.53 511.034   8
  -2 -14   1 9258.06 429.325   8
  -2 -14   1 9612.24 465.892   7
  -2  14  -1 10431.9 524.432   7
  -2  14   1 10264.2 471.408   7
   2  14  -1 11901.2 576.275   6
   2  15  -1 23801.1 526.190   3
  -2  15   1 24657.5 730.328   3
  -2  15  -1 28536.7 585.089   3
   2 -15  -1 25629.5 926.574   1
  -2 -15  -1 27165.8 878.612   8
  -2 -15   1 26439.6 755.632   8
   2  15  -1 33176.0 980.769   6
  -2  15  -1 28780.7 899.794   7
  -2  15   1 29601.3 816.045   7
   2  16   1 23610.4 715.990   3
   2  16  -1 24058.3 544.616   3
  -2  16   1 24043.9 738.206   3
  -2  16  -1 28269.2 597.950   3
   2 -16  -1 27191.9 948.639   8
  -2 -16   1 26779.4 792.063   8
  -2 -16  -1 26487.1 897.638   8
  -2  16  -1 28662.5 918.495   7
   2  16  -1 30952.4 986.482   6
  -2  16   1 27944.7 817.811   7
   2  17   1 37052.6 928.151   3
   2  17  -1 40527.0 718.567   3
   2 -17   1 43226.4 1344.60   1
  -2  17  -1 48144.9 798.582   3
   2 -17  -1 44644.7 1261.68   8
  -2 -17  -1 44528.7 1171.75   8
  -2 -17   1 43798.6 1052.46   8
  -2  17  -1 47425.6 1208.06   7
  -2  17   1 45120.1 1089.11   7
   2  17  -1 51952.8 1310.59   6
  -2  17  -1 50257.2 1123.99   6
   2  18  -1 17423.5 482.799   3
  -2  18  -1 20725.5 534.690   3
   2 -18   1 17346.8 901.051   1
  -2 -18   1 18998.3 704.516   8
  -2 -18  -1 19069.8 792.488   8
   2 -18  -1 18752.7 840.930   8
   2  18  -1 22400.2 883.448   6
  -2  18  -1 19981.2 813.255   7
  -2  18  -1 21768.5 758.747   6
  -2  18   1 18740.7 723.511   7
   2  19  -1 6822.49 315.393   3
   2 -19   1 7829.80 610.487   1
  -2  19  -1 8423.85 348.693   3
   2 -19  -1 7191.40 564.243   1
  -2 -19  -1 7822.02 529.770   8
   2 -19  -1 8223.42 560.144   8
  -2 -19   1 8058.51 471.744   8
  -2  19  -1 7808.04 517.918   7
  -2  19   1 7788.47 478.926   7
  -2  19  -1 9682.79 521.785   6
   2  19  -1 8958.06 576.458   6
   2  20  -1 5231.63 280.189   3
   2 -20  -1 5336.22 516.551   1
  -2  20  -1 5900.38 302.425   3
   2 -20   1 5443.28 530.354   1
  -2 -20   1 5454.21 409.687   8
   2 -20  -1 5908.32 498.619   8
  -2 -20  -1 5772.62 457.423   8
   2  20  -1 6654.44 508.569   6
  -2  20  -1 6713.62 447.799   6
  -2  20   1 5428.13 411.709   7
   2  21  -1 8122.73 350.746   3
  -2  21  -1 9175.23 378.130   3
   2 -21  -1 8358.77 641.343   1
   2 -21   1 8685.68 683.305   1
  -2 -21  -1 8510.32 587.630   8
  -2 -21   1 8623.82 531.528   8
   2 -21   1 8773.40 575.955   8
   2 -21  -1 8429.04 595.185   8
  -2  21  -1 10355.0 578.665   6
   2  21  -1 10940.5 664.895   6
  -2  21   1 8438.32 523.300   7
   2 -22  -1 3166.79 418.113   1
   2 -22   1 2921.31 408.650   1
  -2 -22  -1 3465.83 383.916   8
   2 -22  -1 3527.20 397.281   8
  -2 -22   1 3266.98 334.514   8
   2 -22   1 3165.32 359.002   8
  -2  22  -1 3569.16 355.203   6
  -2  22   1 3077.91 321.968   7
   2  22  -1 3758.31 403.907   6
   2 -23   1 1965.14 346.292   1
   2 -23  -1 1760.05 328.997   1
  -2 -23  -1 1949.66 290.689   8
   2 -23   1 1909.45 272.533   8
  -2 -23   1 2175.60 278.077   8
   2 -23  -1 2063.64 314.995   8
   2  23  -1 2300.84 324.896   6
  -2  23   1 1855.06 249.394   7
  -2  23  -1 2243.54 285.152   6
   2 -24  -1 114.428 111.774   1
   2 -24   1 178.555 116.386   1
   2 -24  -1 267.750 92.0256   8
   2 -24   1 230.655 102.139   8
  -2 -24   1 200.838 92.3580   8
  -2 -24  -1 317.731 125.543   8
  -2  24  -1 121.159 74.7759   6
   2  24  -1 351.107 132.153   6
  -2 -25   1 763.594 228.405   1
   2 -25   1 1050.12 286.636   1
   2 -25  -1 935.474 239.797   1
  -2 -25   1 857.082 169.897   8
  -2 -25  -1 911.607 212.017   8
   2 -25  -1 1125.28 229.271   8
   2 -25   1 976.171 212.742   8
   2  25  -1 986.905 222.135   6
  -2  25  -1 849.533 190.166   6
  -2 -26  -1 3423.53 478.338   1
  -2 -26   1 3076.11 472.944   1
   2 -26  -1 3534.03 480.819   1
   2 -26   1 3690.43 505.878   1
  -2 -26   1 3530.29 376.487   8
   2 -26   1 3828.06 435.932   8
   2 -26  -1 3706.55 441.215   8
  -2 -26  -1 3757.92 427.240   8
   2  26  -1 4481.20 472.215   6
  -2  26  -1 3856.32 418.835   6
  -2 -27   1 3319.39 508.723   1
   2 -27   1 3613.68 514.022   1
   2 -27  -1 3746.76 507.624   1
  -2 -27  -1 3598.48 506.628   1
   2 -27  -1 4072.14 474.710   8
  -2 -27   1 3826.32 399.416   8
   2 -27   1 3870.80 435.863   8
  -2 -27  -1 3733.25 428.941   8
  -2  27  -1 4041.53 431.082   6
   2  27  -1 4610.46 488.009   6
  -2 -28   1 2732.24 461.034   1
   2 -28  -1 2407.58 423.475   1
   2 -28   1 2778.78 464.663   1
  -2 -28  -1 2116.98 430.580   1
   2 -28  -1 2690.44 400.775   8
  -2 -28  -1 2696.68 363.508   8
   2 -28   1 2781.35 375.628   8
  -2 -28   1 2556.55 331.759   8
   2  28  -1 2802.60 388.201   6
  -2  28  -1 2548.71 340.804   6
   2  28   1 3311.28 448.783   6
  -2 -29   1 1080.88 293.081   1
   2 -29   1 850.711 278.331   1
   2 -29  -1 975.432 266.023   1
  -2 -29  -1 849.632 274.730   1
   2 -29   1 1218.42 252.061   8
   2 -29  -1 934.214 226.297   8
  -2 -29  -1 1135.72 257.583   8
  -2 -29   1 868.965 178.783   8
   2  29  -1 1185.36 254.852   6
   2  29   1 1422.62 305.566   6
  -2 -30  -1 1320.61 342.876   1
  -2 -30   1 999.124 286.254   1
   2 -30  -1 1491.74 359.798   1
   2 -30   1 1872.94 412.911   1
  -2 -30  -1 1868.67 339.080   8
   2 -30  -1 1717.34 354.151   8
   2 -30   1 2004.90 342.359   8
   2  30   1 2261.72 387.905   6
   2  30  -1 1720.45 331.577   6
  -2  30   1 2443.27 384.509   6
   2 -31  -1 3267.57 524.728   1
  -2 -31  -1 2928.92 513.747   1
  -2 -31   1 3301.86 544.743   1
   2 -31   1 3736.47 587.796   1
  -2 -31  -1 3746.19 500.368   8
   2 -31  -1 3575.15 497.072   8
   2 -31   1 3664.69 472.317   8
   2  31  -1 3990.40 505.123   6
   2  31   1 4206.39 549.116   6
  -2 -32   1 1158.72 352.702   1
   2 -32   1 760.127 301.834   1
   2 -32  -1 677.552 272.172   1
  -2 -32  -1 887.696 316.035   1
   2 -32  -1 899.781 280.870   8
  -2 -32  -1 1036.22 275.139   8
   2  32   1 780.049 246.766   6
   2  32  -1 531.693 186.570   6
   2 -33   1 294.962 201.311   1
   2 -33  -1 84.5533 187.358   1
  -2 -33  -1 245.297 182.795   1
  -2 -33   1 300.837 243.155   1
   2 -33  -1 190.203 144.992   8
   2  33   1 383.198 193.892   6
  -2 -34   1 1002.16 368.448   1
   2 -34   1 1253.65 419.971   1
   2 -34  -1 1159.50 378.539   1
  -2 -34  -1 1230.21 385.197   1
   2 -34  -1 1269.09 310.980   8
  -2 -35   1 3276.54 611.622   1
   2 -35  -1 3185.48 566.483   1
   2 -35   1 3283.46 599.232   1
  -2 -35  -1 2961.12 542.627   1
   2 -36  -1 469.320 233.715   1
  -2 -36   1 983.365 339.491   1
  -2 -36  -1 563.680 275.993   1
   2 -36   1 757.022 309.907   1
   2 -37   1-133.099 209.374   1
   2 -37  -1 125.458 142.181   1
  -2 -37   1 450.485 225.364   1
  -2 -37  -1 188.864 199.422   1
   2 -38   1 105.095 157.209   1
  -2 -38   1 63.6473 170.825   1
  -2 -38  -1 286.130 181.555   1
   2 -38  -1 422.291 265.607   1
   2 -39  -1 17.4533 147.159   1
   3   0  -1 205.197 43.0726   3
  -3   0  -1 200.492 43.8226   2
  -3   0  -1 237.642 50.5807   8
   3   0  -1 223.097 46.1471   6
   3   1  -1 5815.18 204.045   4
   3   1  -1 5144.86 209.632   3
  -3   1  -1 4507.30 204.037   2
   3  -1  -1 4713.29 213.974   3
  -3  -1   1 5186.78 216.732   3
  -3  -1  -1 4452.07 199.848   8
  -3   1  -1 4308.08 198.065   8
   3  -1  -1 4158.52 177.754   6
   3   1  -1 4304.73 208.866   6
  -3   1   1 4075.47 181.368   6
  -3  -2   1 3332.25 154.273   4
   3   2  -1 3353.17 151.756   4
  -3   2  -1 2672.06 164.019   2
   3  -2  -1 2692.02 166.310   3
  -3  -2   1 3120.42 162.216   3
  -3   2  -1 2414.75 158.085   1
   3   2  -1 3047.19 158.660   3
   3   2  -1 2725.36 117.607   8
  -3  -2  -1 2501.76 158.544   8
  -3   2  -1 2531.18 155.497   8
  -3   2   1 2299.77 129.347   6
   3   2  -1 2707.77 166.810   6
   3   3  -1 31070.7 471.190   4
  -3  -3   1 31776.7 477.251   4
  -3   3  -1 24534.3 531.959   1
   3   3  -1 30264.6 485.677   3
   3  -3  -1 25010.2 520.778   3
  -3   3   1 24770.0 514.689   3
  -3   3   1 23160.3 439.277   1
  -3  -3  -1 24638.3 499.759   8
   3  -3   1 25844.4 524.001   8
   3   3   1 23442.6 494.148   8
   3   3  -1 26831.9 552.041   6
  -3  -4   1 43754.3 582.352   4
   3   4  -1 43182.8 586.317   4
   3  -4  -1 32591.4 609.616   3
  -3   4   1 30038.6 555.610   1
  -3   4   1 32801.4 619.519   3
   3  -4  -1 30704.7 549.810   1
  -3   4  -1 33801.1 664.472   1
   3   4   1 31271.3 592.560   8
  -3  -4  -1 33770.6 613.466   8
   3   4  -1 35336.8 690.023   6
  -3   4  -1 41974.0 732.694   7
  -3  -5   1 83092.9 859.919   4
   3   5  -1 84687.6 856.197   4
   3  -5  -1 61149.5 864.933   3
  -3   5   1 60879.4 879.884   3
   3  -5  -1 60085.3 825.034   1
  -3   5   1 56414.9 799.948   1
  -3   5  -1 63132.7 969.793   1
   3  -5   1 78792.7 802.121   3
   3   5   1 60611.6 874.531   8
   3   5  -1 62516.6 573.540   8
  -3  -5  -1 62932.7 892.466   8
  -3  -5   1 66060.9 590.399   8
  -3  -5   1 76340.3 1047.46   6
  -3   5  -1 76594.6 1044.64   7
   3   5  -1 71000.0 1007.56   6
  -3   5  -1 68957.4 731.726   5
   3  -6  -1 113963. 1223.98   3
   3  -6   1 129443. 1033.43   5
  -3  -6   1 162954. 1274.23   4
   3   6  -1 166460. 1280.67   4
  -3   6  -1 121625. 1437.39   1
   3  -6   1 144662. 1097.74   3
  -3   6   1 118571. 1248.53   3
   3  -6  -1 113918. 1232.84   1
  -3   6   1 109353. 1226.92   1
  -3  -6   1 122547. 882.941   8
  -3  -6  -1 122065. 1274.68   8
   3   6   1 113748. 1266.08   8
   3   6  -1 119037. 870.489   8
  -3   6  -1 137698. 1064.11   5
   3   6  -1 138001. 1481.98   6
  -3   6  -1 142412. 1506.06   7
  -3  -7   1 48989.7 757.196   4
   3  -7  -1 36425.5 712.287   3
   3  -7  -1 34914.6 729.418   1
  -3   7  -1 37009.7 840.396   1
  -3   7   1 36329.5 722.589   3
  -3   7   1 34703.8 734.829   1
   3  -7   1 42008.8 600.162   3
  -3   7  -1 46416.5 636.718   3
   3   7  -1 37024.0 533.500   8
  -3  -7  -1 36708.9 749.307   8
  -3  -7   1 38008.9 539.668   8
   3   7   1 36961.3 738.719   8
   3   7  -1 42960.3 874.035   6
   3  -7   1 40677.3 614.285   5
  -3   7  -1 45686.2 887.831   7
  -3  -8   1 46694.0 783.215   4
   3  -8  -1 32662.8 706.418   3
  -3   8  -1 42213.2 621.818   3
   3  -8  -1 30663.2 729.279   1
  -3   8   1 31195.7 738.854   1
  -3   8  -1 33936.7 842.428   1
   3  -8   1 36918.0 577.196   3
  -3   8   1 33527.3 711.204   3
   3   8  -1 34158.2 556.824   8
  -3  -8   1 34963.6 561.553   8
  -3  -8  -1 34327.7 756.536   8
   3   8   1 34175.3 746.880   8
   3   8  -1 40688.9 882.963   6
  -3   8  -1 39680.4 858.923   7
  -3  -8  -1 33165.5 437.638   7
   3  -8   1 37264.7 620.389   5
   3  -9   1 25371.1 495.231   3
   3  -9  -1 23503.4 613.304   3
  -3  -9   1 32931.0 697.442   4
  -3   9  -1 30086.4 541.779   3
  -3   9   1 24987.7 628.163   3
   3  -9  -1 21972.8 651.334   1
   3  -9   1 23063.9 731.489   1
  -3  -9   1 24336.6 512.296   8
  -3  -9  -1 23659.7 667.012   8
   3   9   1 24657.1 663.579   8
   3  -9   1 26013.9 549.093   5
  -3   9  -1 30082.0 779.348   7
  -3  -9  -1 23678.0 411.951   7
   3   9  -1 30297.1 793.973   6
   3 -10   1 22195.6 477.922   3
   3 -10  -1 22054.2 604.476   3
  -3 -10   1 31335.0 709.548   4
  -3  10   1 20981.9 600.527   3
   3 -10   1 21371.1 738.138   1
  -3  10  -1 26384.0 525.551   3
   3 -10  -1 20904.1 677.194   1
   3  10   1 20428.1 645.999   8
  -3 -10   1 22144.3 522.404   8
  -3 -10  -1 21970.4 647.738   8
   3  10  -1 26729.8 776.834   6
   3 -10   1 24262.0 555.533   5
  -3 -10  -1 22976.2 436.142   7
  -3  10  -1 25569.7 746.224   7
   3 -11   1 12099.8 360.779   3
  -3  11   1 11796.4 469.991   3
  -3 -11   1 16641.3 549.349   4
   3 -11  -1 12060.6 461.238   3
  -3  11  -1 15257.3 406.703   3
   3 -11  -1 11196.2 534.828   1
   3 -11   1 11770.0 571.573   1
  -3 -11   1 12400.2 411.910   8
   3  11   1 12521.2 507.912   8
  -3 -11  -1 11892.7 509.264   8
  -3  11  -1 14571.0 582.282   7
   3 -11   1 13804.0 436.604   5
   3  11  -1 15345.9 613.006   6
  -3 -11  -1 12892.1 349.914   7
   3 -12   1 5174.98 242.136   3
  -3  12   1 4777.70 304.725   3
   3 -12  -1 5157.31 315.800   3
  -3 -12   1 7379.06 381.796   4
   3 -12  -1 4719.53 354.717   1
  -3  12  -1 6354.00 266.030   3
   3 -12   1 4937.46 395.950   1
  -3 -12   1 5085.79 283.396   8
  -3 -12  -1 5088.34 334.218   8
  -3  12  -1 5826.18 376.780   7
  -3 -12  -1 5755.14 247.486   7
  -3 -12   1 5280.06 323.956   7
   3  12  -1 6362.91 407.029   6
  -3 -13   1 958.650 145.084   4
   3 -13   1 614.192 82.2906   3
   3 -13  -1 687.845 123.295   3
  -3  13  -1 824.777 96.8866   3
   3 -13  -1 657.038 149.089   1
  -3  13   1 648.860 117.238   3
   3 -13   1 673.658 148.964   1
  -3 -13  -1 544.637 96.0461   8
  -3 -13   1 755.308 108.897   8
  -3  13   1 933.304 158.721   7
  -3  13  -1 805.724 143.762   7
  -3 -13  -1 767.057 96.9874   7
   3  13  -1 897.222 163.038   6
  -3 -13   1 703.369 117.784   7
   3 -14   1 219.853 58.0391   3
  -3  14  -1 263.858 49.4723   3
   3 -14  -1 53.4367 62.5712   1
  -3  14   1 234.049 66.1369   3
  -3 -14  -1 198.363 60.0189   8
  -3 -14   1 221.122 65.9620   8
  -3  14  -1 313.905 96.4536   7
  -3 -14   1 112.355 65.7747   7
  -3 -14  -1 391.994 84.3969   7
   3  14  -1 496.191 141.015   6
  -3  14   1 227.187 67.6761   7
  -3  15  -1 92.0116 35.4746   3
   3 -15  -1-21.9698 116.191   1
  -3  15   1 36.5953 63.1170   3
  -3 -15   1 32.1635 58.7239   8
  -3 -15  -1 59.9260 57.2418   8
  -3  15   1 129.582 63.4624   7
   3  15  -1 280.292 127.985   6
  -3  15  -1 105.506 64.7431   7
  -3  16  -1 1762.43 161.286   3
  -3 -16   1 1701.47 191.698   8
  -3 -16  -1 1658.14 228.566   8
  -3  16  -1 1544.22 215.741   7
  -3  16   1 1699.90 216.941   7
   3  16  -1 2034.20 276.659   6
  -3  17  -1 1502.12 146.892   3
   3 -17   1 795.670 159.784   1
  -3 -17  -1 1465.35 215.368   8
  -3 -17   1 1217.61 166.446   8
   3  17  -1 1857.73 275.066   6
  -3  17   1 1244.87 189.501   7
  -3  17  -1 1280.93 207.042   7
   3  18  -1 322.082 49.3561   3
   3 -18   1 354.099 119.260   1
  -3  18  -1 519.268 92.4655   3
  -3 -18  -1 526.041 136.700   8
  -3 -18   1 524.910 112.188   8
  -3  18   1 524.456 127.633   7
  -3  18  -1 851.591 165.387   6
   3  18  -1 734.717 196.697   6
  -3  18  -1 480.129 124.649   7
   3  19  -1 5156.60 284.149   3
  -3  19  -1 7062.74 332.240   3
   3 -19  -1 5551.44 486.644   1
   3 -19   1 5288.84 526.360   1
  -3 -19   1 6287.39 417.327   8
  -3 -19  -1 6156.95 485.536   8
   3 -19  -1 6188.98 500.410   8
   3  19  -1 7463.75 542.728   6
  -3  19  -1 5914.62 462.508   7
  -3  19  -1 6965.26 433.272   6
  -3  19   1 6179.54 433.907   7
   3  20  -1 3649.06 239.606   3
  -3  20  -1 4525.39 271.959   3
   3 -20  -1 3473.17 417.362   1
   3 -20   1 3839.56 447.140   1
   3 -20  -1 3740.19 405.052   8
  -3 -20  -1 4519.10 414.364   8
  -3 -20   1 4523.35 369.791   8
  -3  20   1 4379.94 369.830   7
   3  20  -1 5126.56 452.155   6
  -3  20  -1 4562.51 363.509   6
  -3  20  -1 4226.80 395.928   7
   3  21  -1 269.430 68.2208   3
   3 -21  -1 171.303 117.014   1
  -3  21  -1 321.206 74.0818   3
   3 -21   1 15.2355 104.089   1
   3 -21  -1 182.136 74.6698   8
  -3 -21  -1 305.477 122.864   8
  -3 -21   1 253.380 101.515   8
  -3  21   1 259.617 93.8214   7
  -3  21  -1 186.266 80.0078   7
  -3  21  -1 346.289 119.002   6
   3  21  -1 545.438 180.303   6
   3 -22   1 275.191 141.955   1
   3 -22  -1 501.712 173.747   1
  -3 -22  -1 472.625 146.509   8
   3 -22  -1 363.164 137.517   8
  -3 -22   1 538.044 144.134   8
   3  22  -1 654.453 180.109   6
  -3  22  -1 631.773 151.754   6
  -3  22   1 548.933 131.420   7
  -3  22  -1 529.390 135.464   7
   3 -23  -1 315.392 154.586   1
   3 -23   1 179.120 118.555   1
   3 -23   1 297.855 125.046   8
   3 -23  -1 163.487 85.8832   8
  -3 -23  -1 224.726 86.4809   8
  -3 -23   1 184.356 83.5611   8
  -3  23   1 83.0508 81.6239   7
   3  23  -1 160.920 99.3462   6
  -3  23  -1 316.380 95.3527   6
   3 -24  -1 1281.94 270.704   1
   3 -24   1 929.531 257.145   1
  -3 -24  -1 1244.28 248.936   8
   3 -24  -1 804.444 202.073   8
  -3 -24   1 1136.85 205.023   8
   3 -24   1 1235.31 234.205   8
  -3  24   1 966.499 169.363   7
  -3  24  -1 1136.09 207.840   6
   3  24  -1 1185.77 227.466   6
   3 -25  -1 2042.47 366.042   1
   3 -25   1 2509.96 406.072   1
  -3 -25   1 2310.48 298.803   8
  -3 -25  -1 2851.56 365.394   8
   3 -25   1 2898.73 382.546   8
   3 -25  -1 2439.26 342.448   8
  -3  25   1 2341.64 293.266   7
   3  25  -1 2797.70 367.251   6
  -3  25  -1 2587.22 307.598   6
   3 -26  -1 440.622 184.503   1
   3 -26   1 425.880 195.779   1
  -3 -26  -1 618.547 209.547   8
   3 -26   1 933.356 256.649   8
  -3 -26   1 389.062 118.847   8
   3 -26  -1 388.975 117.686   8
   3  26  -1 631.857 203.061   6
  -3  26  -1 518.411 161.505   6
   3 -27  -1 635.523 226.133   1
  -3 -27   1 836.851 257.743   1
   3 -27   1 1205.67 339.874   1
  -3 -27  -1 649.569 197.054   8
   3 -27   1 788.235 221.280   8
  -3 -27   1 627.999 158.586   8
   3 -27  -1 1035.76 262.993   8
   3  27  -1 843.305 222.857   6
  -3  27  -1 694.377 188.324   6
   3  27   1 892.082 266.433   6
  -3 -28   1 1254.54 373.506   1
   3 -28  -1 1173.91 312.655   1
   3 -28   1 1165.20 317.954   1
  -3 -28  -1 1341.12 325.774   1
   3 -28   1 1498.73 288.648   8
   3 -28  -1 1023.70 279.259   8
  -3 -28   1 1344.01 263.345   8
  -3 -28  -1 1493.16 307.196   8
   3  28   1 1727.87 367.101   6
   3  28  -1 1575.01 324.563   6
  -3 -29   1 888.032 259.875   1
  -3 -29  -1 1005.74 272.919   1
   3 -29  -1 1140.02 316.000   1
   3 -29   1 1013.87 275.034   1
   3 -29   1 1115.74 251.970   8
  -3 -29  -1 1173.17 253.160   8
  -3 -29   1 821.400 178.441   8
   3 -29  -1 1095.23 251.735   8
   3  29   1 1602.04 327.023   6
   3  29  -1 1254.78 261.803   6
  -3 -30   1 388.180 208.796   1
   3 -30  -1 270.410 175.520   1
  -3 -30  -1 235.931 176.168   1
   3 -30   1 511.224 242.173   1
   3 -30   1 430.100 195.925   8
   3 -30  -1 311.184 156.502   8
  -3 -30  -1 376.933 165.243   8
   3  30   1 600.577 231.575   6
   3  30  -1 487.371 193.959   6
   3 -31  -1 2936.77 500.053   1
  -3 -31  -1 2672.84 490.262   1
  -3 -31   1 3266.28 545.420   1
   3 -31   1 3324.83 555.671   1
   3 -31   1 3250.50 446.060   8
  -3 -31  -1 3182.13 436.255   8
   3 -31  -1 2961.02 449.537   8
   3  31   1 4179.39 538.577   6
   3  31  -1 3375.51 466.789   6
   3 -32  -1 765.166 268.736   1
  -3 -32   1 313.088 196.248   1
  -3 -32  -1 445.122 240.647   1
   3 -32   1 828.619 292.488   1
  -3 -32  -1 923.346 259.632   8
   3 -32   1 657.008 205.417   8
   3 -32  -1 803.199 259.021   8
   3  32  -1 903.706 255.064   6
   3  32   1 1062.33 288.808   6
  -3 -33   1 731.605 291.134   1
   3 -33  -1 837.519 288.899   1
  -3 -33  -1 396.535 194.132   1
   3 -33   1 882.076 318.765   1
   3 -33  -1 921.739 283.731   8
   3  33   1 758.451 240.417   6
   3 -34   1 1407.85 412.996   1
  -3 -34   1 1461.18 387.487   1
   3 -34  -1 1488.46 414.183   1
  -3 -34  -1 1453.59 396.495   1
   3 -34  -1 1722.89 378.348   8
   3  34   1 1672.31 369.115   6
   3 -35   1 439.475 275.944   1
   3 -35  -1 735.695 309.259   1
  -3 -35  -1 191.649 178.897   1
  -3 -35   1 473.870 232.553   1
  -3 -36   1-130.215 174.668   1
  -3 -36  -1 125.419 185.584   1
   3 -36   1 180.570 170.267   1
   3 -36  -1-57.7022 145.268   1
   3 -37  -1 105.441 172.961   1
  -3 -37  -1 244.442 179.803   1
  -3 -37   1 483.959 244.772   1
   3 -37   1 235.542 173.425   1
   3 -38   1 27.0947 153.874   1
   3 -38  -1-267.223 264.038   1
  -3 -38  -1 173.438 208.007   1
   4   0  -1 173.500 49.0650   3
  -4   0  -1 150.447 49.8107   8
  -4   0   1 214.636 49.7188   6
   4   0  -1 216.103 53.6596   6
  -4   1  -1 22567.7 517.097   2
  -4   1   1 22041.5 351.813   2
  -4  -1   1 28524.5 559.444   3
   4  -1  -1 25709.8 549.895   3
   4   1  -1 27715.7 561.161   3
  -4   1  -1 21552.7 500.696   8
   4   1  -1 21298.8 422.134   8
  -4  -1  -1 24234.3 525.639   8
  -4   1   1 22654.7 471.080   6
   4  -1  -1 23065.7 462.529   6
   4   1  -1 24379.5 518.588   6
   4   2  -1 31533.6 502.794   4
   4  -2  -1 26673.4 578.849   3
  -4   2   1 21829.6 362.443   2
   4   2  -1 29156.0 560.971   3
   4  -2  -1 21793.9 354.325   2
  -4   2  -1 22074.8 506.975   2
   4   2   1 23396.0 523.675   8
  -4  -2   1 23433.1 417.137   8
  -4   2  -1 22667.9 539.380   8
  -4  -2  -1 24354.7 531.429   8
   4   2  -1 24038.5 425.689   8
   4  -2  -1 22103.4 440.087   6
  -4   2   1 22323.3 456.878   6
   4   2  -1 25175.4 558.308   6
   4   3  -1 21320.4 413.000   4
  -4  -3   1 21574.1 417.286   4
   4  -3  -1 17026.1 466.102   3
   4  -3   1 16192.2 450.687   2
  -4   3   1 18445.5 490.930   3
  -4   3  -1 16529.8 468.188   1
   4  -3  -1 14674.3 317.874   2
   4   3  -1 20729.6 466.415   3
   4   3   1 15769.9 440.821   8
  -4  -3  -1 16132.2 439.683   8
   4   3  -1 17194.8 346.193   8
  -4  -3   1 17495.3 345.870   8
  -4   3   1 15160.7 365.524   6
   4   3  -1 17441.8 486.070   6
  -4  -4   1 33059.8 526.778   4
   4   4  -1 32684.2 518.988   4
  -4   4   1 25481.5 545.169   1
   4  -4  -1 27377.5 609.086   3
  -4   4  -1 25811.6 628.145   1
  -4   4   1 28244.3 619.617   3
   4   4  -1 25986.3 419.692   8
   4  -4   1 26398.5 610.658   8
  -4  -4   1 28764.9 435.603   8
  -4  -4  -1 26782.6 581.217   8
   4   4   1 24881.6 563.255   8
   4   4  -1 27989.5 647.752   6
  -4  -5   1 12920.8 336.886   4
   4   5  -1 13008.9 342.602   4
   4  -5   1 12870.9 379.143   3
   4  -5  -1 9163.76 347.141   1
   4  -5  -1 10382.2 388.312   3
  -4   5  -1 10525.1 415.817   1
  -4   5   1 8863.14 340.815   1
  -4   5   1 10340.8 390.079   3
   4   5  -1 10449.6 270.015   8
  -4  -5   1 10955.2 275.173   8
   4   5   1 9728.21 368.975   8
  -4  -5  -1 9848.40 376.798   8
   4   5  -1 11620.9 436.744   6
  -4  -6   1 47436.7 688.031   4
   4   6  -1 48588.1 692.029   4
   4  -6  -1 36251.7 737.436   3
  -4   6   1 31005.8 675.998   1
  -4   6  -1 36297.1 823.821   1
  -4   6   1 36042.1 761.096   3
   4  -6   1 43181.7 696.998   3
   4  -6  -1 33633.8 700.669   1
   4   6   1 35341.5 716.706   8
   4   6  -1 36303.0 524.329   8
  -4  -6  -1 36665.0 734.996   8
  -4  -6   1 38619.3 542.446   8
  -4   6  -1 40466.6 582.470   5
  -4  -6   1 45952.5 916.523   6
   4   6  -1 41422.6 869.677   6
  -4  -7   1 145826. 1267.40   4
   4   7  -1 151641. 1275.09   4
   4  -7  -1 106228. 1287.34   3
  -4   7  -1 110054. 1487.12   1
  -4   7   1 114687. 1344.57   3
  -4   7   1 96235.1 1287.46   1
   4  -7  -1 105201. 1321.09   1
   4  -7   1 121562. 1177.79   3
   4   7   1 106881. 1292.01   8
  -4  -7   1 114749. 982.591   8
  -4  -7  -1 107985. 1303.79   8
   4   7  -1 106422. 961.709   8
  -4   7  -1 134428. 1601.63   7
   4   7  -1 125124. 1569.65   6
  -4   7  -1 124111. 1047.17   5
  -4  -8   1 58336.1 845.166   4
   4  -8  -1 40451.4 839.836   3
   4  -8  -1 38457.6 842.355   1
  -4   8  -1 51524.6 780.349   3
   4  -8   1 41799.2 963.753   1
  -4   8  -1 41604.6 959.287   1
  -4   8   1 38733.7 846.092   1
   4  -8   1 46316.6 745.889   3
  -4   8   1 45276.1 868.688   3
   4   8  -1 42959.6 643.911   8
   4   8   1 42433.8 846.146   8
  -4  -8   1 44412.5 661.208   8
  -4  -8  -1 42426.6 863.334   8
  -4   8  -1 50945.7 1021.82   7
   4   8  -1 49180.1 1027.93   6
   4  -9  -1 33154.0 762.691   3
  -4  -9   1 47556.3 803.051   4
  -4   9   1 31362.3 803.913   1
   4  -9   1 36778.3 667.754   3
   4  -9   1 32965.1 906.017   1
  -4   9   1 35913.4 801.984   3
  -4   9  -1 43433.4 727.766   3
   4  -9  -1 31769.9 816.995   1
   4   9  -1 35001.1 618.951   8
   4   9   1 34405.0 800.545   8
  -4  -9   1 35627.0 626.592   8
  -4  -9  -1 35326.1 799.137   8
  -4   9  -1 42206.0 964.060   7
   4   9  -1 40620.0 969.110   6
   4  -9   1 38427.4 639.273   5
  -4 -10   1 51925.3 879.863   4
   4 -10  -1 35301.2 815.394   3
  -4  10  -1 46065.5 770.417   3
   4 -10  -1 35000.2 895.318   1
   4 -10   1 36060.1 973.226   1
   4 -10   1 39497.5 702.534   3
  -4  10   1 37618.4 834.707   3
  -4 -10   1 38349.4 686.040   8
  -4 -10  -1 38411.1 870.553   8
   4  10   1 37842.5 860.561   8
   4  10  -1 37621.2 684.880   8
  -4  10  -1 45487.5 1030.54   7
   4  10  -1 44739.6 1056.07   6
   4 -10   1 41065.3 689.572   5
  -4 -11   1 23953.1 643.203   4
   4 -11   1 17709.6 479.886   3
   4 -11  -1 17669.5 580.415   3
   4 -11   1 17239.8 702.857   1
  -4  11   1 17274.6 591.633   3
   4 -11  -1 16630.9 639.388   1
  -4  11  -1 22002.2 543.607   3
   4  11   1 16229.2 603.021   8
   4  11  -1 17245.0 490.949   8
  -4 -11   1 17890.0 500.135   8
  -4 -11  -1 18016.0 610.325   8
  -4 -11  -1 17739.3 407.423   7
   4  11  -1 21532.8 750.734   6
   4 -11   1 19660.1 494.591   5
  -4  11  -1 20978.7 726.214   7
   4 -12   1 21115.6 541.290   3
   4 -12  -1 21562.8 651.724   3
  -4 -12   1 28552.2 733.070   4
  -4  12  -1 25965.3 597.806   3
   4 -12   1 20175.4 789.391   1
   4 -12  -1 20251.7 742.536   1
  -4  12   1 22021.4 665.499   3
  -4 -12   1 21456.2 576.876   8
  -4 -12  -1 21300.8 703.559   8
  -4  12  -1 24510.4 809.208   7
  -4 -12  -1 21510.3 476.289   7
   4 -12   1 23299.5 566.684   5
   4  12  -1 25609.1 845.155   6
   4 -13  -1 8835.70 423.423   3
  -4 -13   1 11943.5 490.101   4
   4 -13   1 8548.30 349.141   3
   4 -13  -1 7874.40 485.063   1
  -4  13  -1 10469.0 390.093   3
   4 -13   1 8279.68 529.820   1
  -4  13   1 8947.36 436.359   3
  -4 -13   1 8488.48 379.577   8
  -4 -13  -1 8302.41 463.205   8
   4  13  -1 10430.4 555.375   6
  -4  13  -1 9824.71 527.184   7
  -4 -13  -1 8645.26 318.463   7
   4 -13   1 9472.13 380.460   5
  -4 -14   1 8406.29 429.113   4
   4 -14   1 5476.44 285.848   3
   4 -14  -1 5880.10 358.125   3
   4 -14  -1 5247.96 413.958   1
  -4  14   1 5946.98 359.687   3
  -4  14  -1 7244.57 329.642   3
  -4 -14  -1 5937.47 395.642   8
  -4 -14   1 6273.65 339.282   8
   4 -14   1 6653.48 324.581   5
  -4 -14  -1 6344.39 284.871   7
  -4  14   1 6809.06 423.794   7
   4  14  -1 7245.61 481.556   6
  -4 -14   1 6061.34 359.964   7
  -4  14  -1 6800.25 449.289   7
   4 -15  -1 11514.8 526.525   3
   4 -15   1 11398.4 429.561   3
  -4  15  -1 14440.2 472.332   3
   4 -15  -1 11918.6 643.162   1
  -4 -15   1 12864.2 511.641   8
  -4 -15  -1 12902.9 594.405   8
   4  15  -1 14943.6 709.888   6
  -4 -15  -1 13268.9 432.405   7
  -4  15   1 13695.5 606.784   7
  -4  15  -1 13789.1 656.521   7
   4 -15   1 13300.1 481.301   5
   4 -16   1 23235.1 607.359   3
   4 -16  -1 22400.7 734.961   3
  -4  16  -1 28285.8 674.011   3
  -4 -16   1 24228.5 725.340   8
  -4 -16  -1 24337.6 848.000   8
  -4 -16  -1 26196.7 629.637   7
  -4  16  -1 25952.3 926.015   7
   4 -16   1 26708.5 706.957   5
  -4  16   1 26248.9 871.920   7
   4  16  -1 29173.3 1009.82   6
  -4  17  -1 7231.47 348.691   3
   4 -17   1 5170.28 476.611   1
  -4 -17   1 6074.97 379.061   8
  -4 -17  -1 5637.69 424.772   8
  -4  17  -1 6488.26 476.081   7
  -4  17   1 6475.75 446.711   7
   4  17  -1 7490.68 526.456   6
   4 -17   1 6205.19 365.004   5
   4 -18  -1 9494.04 630.375   1
  -4  18  -1 11747.6 453.057   3
   4 -18   1 9967.36 670.802   1
  -4 -18   1 10539.8 508.553   8
  -4 -18  -1 10339.9 584.446   8
  -4  18  -1 11485.5 502.324   6
  -4  18  -1 10474.2 616.636   7
  -4  18   1 11250.8 592.538   7
   4  18  -1 12515.1 694.610   6
   4 -18   1 10921.1 486.967   5
  -4  19  -1 17179.9 560.994   3
   4 -19  -1 14337.5 795.353   1
   4 -19   1 14485.6 830.752   1
  -4 -19   1 15904.8 649.994   8
  -4 -19  -1 15768.3 742.922   8
  -4  19  -1 17277.7 646.747   6
  -4  19  -1 15417.4 757.289   7
  -4  19   1 15954.9 725.092   7
   4  19  -1 18300.9 864.357   6
   4  20  -1 2526.30 209.224   3
   4 -20   1 2519.12 357.366   1
   4 -20  -1 2494.57 329.156   1
  -4  20  -1 3643.44 259.022   3
  -4 -20   1 3134.19 303.764   8
  -4 -20  -1 3055.38 345.639   8
  -4  20  -1 3139.69 352.076   7
   4  20  -1 3703.63 408.533   6
  -4  20   1 2940.31 324.471   7
  -4  20  -1 3339.10 293.926   6
   4  21  -1 1605.98 171.956   3
   4 -21  -1 1875.58 308.057   1
  -4  21  -1 2474.19 209.570   3
   4 -21   1 1641.29 305.644   1
  -4 -21  -1 2032.54 289.157   8
  -4 -21   1 2131.98 261.940   8
   4  21  -1 2400.54 332.296   6
  -4  21   1 1762.66 255.166   7
  -4  21  -1 1888.80 269.241   7
  -4  21  -1 2318.82 259.104   6
   4 -22   1 1835.11 326.958   1
   4 -22  -1 2174.03 352.231   1
   4 -22  -1 2101.60 310.031   8
  -4 -22  -1 2320.45 313.224   8
  -4 -22   1 2209.53 270.355   8
   4  22  -1 2514.29 346.452   6
  -4  22  -1 2085.21 301.135   7
  -4  22  -1 2421.58 273.294   6
  -4  22   1 2020.86 286.947   7
   4 -23   1 233.073 140.837   1
   4 -23  -1 355.313 151.979   1
   4 -23  -1 307.346 158.047   8
  -4 -23  -1 348.648 145.120   8
  -4 -23   1 342.074 134.402   8
  -4  23   1 121.391 76.2392   7
  -4  23  -1 130.499 80.0023   7
   4  23  -1 316.846 145.293   6
  -4  23  -1 309.157 114.481   6
   4 -24   1 1273.83 291.714   1
   4 -24  -1 1604.29 313.370   1
  -4 -24   1 1332.06 222.795   8
   4 -24  -1 1409.21 276.323   8
  -4 -24  -1 1339.86 255.116   8
  -4  24   1 1076.77 195.554   7
  -4  24  -1 1321.32 199.270   6
  -4  24  -1 1173.06 233.882   7
   4  24  -1 1608.44 278.982   6
   4 -25   1 1966.83 386.078   1
   4 -25  -1 1875.38 363.048   1
   4 -25   1 1837.40 316.470   8
  -4 -25   1 1832.95 275.765   8
  -4 -25  -1 1819.05 301.401   8
   4 -25  -1 1870.96 328.411   8
   4  25  -1 2133.05 341.232   6
  -4  25   1 1490.87 260.802   7
  -4  25  -1 1609.80 239.235   6
   4 -26  -1 14333.9 966.091   1
   4 -26   1 14275.1 997.459   1
   4 -26  -1 15043.2 922.695   8
  -4 -26   1 14500.8 748.248   8
   4 -26   1 15508.5 880.815   8
  -4 -26  -1 14783.7 851.422   8
  -4  26  -1 15049.2 741.164   6
   4  26   1 17610.2 1006.97   6
   4  26  -1 16887.5 964.682   6
  -4  26   1 13494.2 761.025   7
   4 -27   1 3532.31 522.409   1
   4 -27  -1 3537.36 502.798   1
  -4 -27  -1 3737.43 442.600   8
   4 -27   1 3801.03 459.138   8
  -4 -27   1 3345.02 378.897   8
   4 -27  -1 3005.36 438.496   8
   4  27   1 4125.49 528.523   6
   4  27  -1 3676.15 476.301   6
  -4  27   1 2993.31 373.187   7
   4 -28   1 13652.4 1027.79   1
   4 -28  -1 13515.1 1008.00   1
   4 -28  -1 15007.7 955.856   8
   4 -28   1 15582.7 927.677   8
  -4 -28   1 14243.7 792.337   8
  -4 -28  -1 14931.5 878.078   8
   4  28   1 17798.2 1050.97   6
   4  28  -1 16037.8 983.037   6
   4 -29   1 446.227 197.987   1
   4 -29  -1 391.250 190.350   1
  -4 -29  -1 513.627 195.248   8
   4 -29  -1 438.084 151.031   8
   4 -29   1 701.082 203.890   8
   4  29  -1 234.009 132.356   6
   4  29   1 512.409 210.928   6
   4 -30  -1 1993.82 403.408   1
   4 -30   1 2168.48 435.814   1
  -4 -30   1 1828.42 417.594   1
  -4 -30  -1 2047.19 415.205   1
   4 -30  -1 2037.07 379.806   8
  -4 -30  -1 2239.73 356.577   8
   4 -30   1 2236.26 375.219   8
   4  30  -1 2154.33 373.593   6
   4  30   1 2637.88 435.988   6
   4 -31  -1 1357.07 344.096   1
  -4 -31  -1 1271.31 356.411   1
   4 -31   1 1494.15 370.957   1
  -4 -31   1 690.649 259.473   1
   4 -31   1 1508.74 314.182   8
   4 -31  -1 1491.76 339.123   8
  -4 -31  -1 1662.67 330.196   8
   4  31   1 1828.73 396.041   6
   4  31  -1 1337.22 321.406   6
   4 -32   1 2851.93 546.602   1
  -4 -32  -1 2626.16 504.921   1
  -4 -32   1 2498.35 477.730   1
   4 -32  -1 2407.95 479.304   1
   4 -32   1 2663.55 419.626   8
   4 -32  -1 2736.16 444.834   8
   4  32   1 3133.36 479.638   6
   4  32  -1 2788.99 424.728   6
   4 -33  -1 233.715 184.591   1
  -4 -33  -1 259.016 201.860   1
   4 -33   1 515.234 254.222   1
  -4 -33   1 174.161 123.404   1
   4 -33  -1 499.840 174.780   8
   4  33  -1 144.221 128.138   6
   4  33   1 499.112 227.413   6
  -4 -34  -1 110.538 118.473   1
   4 -34  -1 338.621 234.037   1
   4 -34   1-17.6153 182.672   1
  -4 -34   1 163.663 133.790   1
   4 -34  -1-84.2089 110.955   8
   4  34   1-24.2540 126.215   6
   4 -35  -1-137.653 173.322   1
   4 -35   1-137.720 187.804   1
  -4 -35   1-381.135 293.156   1
  -4 -35  -1 94.6254 125.434   1
   4 -35  -1 164.864 152.021   8
   4  35   1-32.0889 161.872   6
  -4 -36   1 249.611 159.909   1
   4 -36  -1 214.049 178.142   1
  -4 -36  -1 480.189 267.542   1
   4 -36   1 108.804 153.139   1
   4 -37   1-17.3820 180.589   1
  -4 -37   1 461.330 250.171   1
   4 -37  -1 141.881 145.117   1
  -4 -37  -1 345.250 232.144   1
   4 -38   1 611.533 266.378   1
  -4 -38  -1 719.187 324.730   1
   4 -38  -1 418.973 182.748   1
   5   0  -1 9186.77 365.888   3
  -5   0  -1 8553.64 348.345   8
  -5   0   1 8083.98 314.273   6
   5   0  -1 8040.38 312.223   6
  -5  -1   1 1233.49 133.888   3
  -5   1  -1 960.523 113.535   2
   5   1  -1 1205.63 139.233   3
  -5   1   1 970.910 92.2253   2
   5  -1  -1 1115.65 129.647   3
   5  -1   1 920.914 110.523   2
  -5  -1  -1 1038.94 124.451   8
   5   1   1 947.767 120.730   8
  -5   1  -1 1070.78 124.729   8
   5   1  -1 1040.61 109.738   8
  -5   1   1 1051.68 113.995   6
   5   1  -1 1079.17 127.215   6
  -5  -1   1 1113.41 123.769   6
   5  -1  -1 948.766 105.306   6
   5   2  -1 8773.87 286.432   4
   5  -2  -1 7145.04 324.996   3
  -5   2  -1 6437.46 297.317   2
   5  -2   1 6229.07 296.375   2
   5  -2  -1 6469.40 222.689   2
   5   2  -1 7879.26 330.929   3
  -5   2   1 6115.99 222.574   2
   5   2   1 6101.41 293.451   8
  -5   2  -1 6421.17 322.363   8
  -5  -2  -1 6558.38 305.424   8
   5   2  -1 6724.35 263.618   8
  -5  -2   1 6493.78 257.161   8
   5   2  -1 6892.74 325.127   6
   5  -2   1 7411.31 218.328   6
   5  -2  -1 6222.80 257.859   6
  -5   2   1 6101.80 258.319   6
  -5   3   1 229459. 1879.01   3
  -5   3  -1 202856. 1706.62   2
   5  -3  -1 222545. 1838.74   3
   5   3  -1 253362. 1823.62   3
   5  -3   1 186391. 1637.78   2
   5  -3  -1 182042. 1280.27   2
  -5  -3  -1 213518. 1730.02   8
   5   3  -1 208882. 1417.03   8
   5   3   1 191696. 1651.05   8
  -5  -3   1 211467. 1401.57   8
  -5   3   1 190751. 1395.93   6
   5   3  -1 225105. 1864.80   6
  -5  -4   1 31859.3 537.670   4
   5   4  -1 30019.9 513.872   4
   5  -4   1 23023.0 598.004   2
   5  -4  -1 21337.8 463.116   2
  -5   4   1 25979.5 639.438   3
  -5   4   1 22298.5 554.007   1
   5  -4  -1 24579.2 624.601   3
  -5   4  -1 23587.2 628.335   1
   5  -4   1 22994.9 609.225   8
   5   4  -1 24699.6 469.457   8
  -5  -4  -1 23715.1 590.140   8
   5   4   1 22679.0 584.196   8
  -5  -4   1 24927.0 474.243   8
   5   4  -1 23409.2 662.400   6
  -5   4   1 21375.5 463.816   6
   5   5  -1 735.930 89.9257   4
  -5  -5   1 602.215 77.8470   4
   5  -5   1 680.869 109.119   3
  -5   5   1 574.302 108.276   3
  -5   5  -1 546.328 104.054   1
   5  -5  -1 646.200 114.062   3
  -5   5   1 535.009 97.5886   1
  -5  -5   1 527.508 73.0797   8
  -5  -5  -1 499.636 96.2082   8
   5   5  -1 555.783 75.8404   8
   5   5   1 432.953 86.4422   8
   5   5  -1 649.657 113.391   6
   5   6  -1 37296.5 601.410   4
  -5  -6   1 36950.0 602.911   4
   5  -6  -1 28482.0 709.605   3
   5  -6   1 34568.7 693.860   3
  -5   6  -1 27725.7 746.687   1
  -5   6   1 25801.3 649.555   1
  -5   6   1 29618.3 722.072   3
   5  -6  -1 26707.9 660.747   1
  -5  -6   1 31325.4 537.552   8
   5   6   1 27861.5 666.251   8
   5   6  -1 29263.3 524.515   8
  -5  -6  -1 29169.7 687.344   8
   5   6  -1 31915.2 806.195   6
  -5  -7   1 37873.6 636.551   4
   5   7  -1 38842.4 641.827   4
  -5   7   1 30779.1 741.459   3
   5  -7  -1 29420.3 721.142   3
   5  -7   1 34249.9 693.922   3
  -5   7  -1 28674.4 802.430   1
  -5   7   1 25212.6 675.657   1
   5  -7  -1 26405.3 694.174   1
  -5  -7  -1 30231.4 717.307   8
  -5  -7   1 29961.7 547.746   8
   5   7   1 29527.3 704.702   8
   5   7  -1 29287.1 540.152   8
  -5   7  -1 32954.7 547.152   5
   5   7  -1 33612.0 853.073   6
   5   8  -1 1133.66 121.736   4
  -5  -8   1 1215.31 115.989   4
  -5   8   1 979.184 149.240   3
   5  -8  -1 738.091 117.766   3
   5  -8   1 1035.27 125.686   3
  -5   8   1 687.803 118.783   1
   5  -8   1 697.946 124.526   1
   5  -8  -1 710.674 126.276   1
  -5  -8   1 838.652 98.8570   8
   5   8  -1 683.710 89.0027   8
   5   8   1 859.525 120.474   8
  -5  -8  -1 838.611 135.092   8
  -5   8  -1 860.206 91.9325   5
   5   8  -1 1084.77 190.983   6
  -5  -9  -1 34565.1 475.857   4
   5  -9  -1 25688.7 697.176   3
  -5  -9   1 35170.1 672.354   4
  -5   9   1 27649.8 734.538   3
   5  -9   1 29175.0 654.595   3
  -5   9   1 24328.6 726.634   1
   5  -9  -1 23093.8 711.928   1
   5  -9   1 25065.0 795.215   1
  -5  -9  -1 25276.7 706.826   8
  -5  -9   1 27301.7 567.932   8
   5   9  -1 25525.9 552.054   8
   5   9   1 25538.8 693.333   8
   5   9  -1 29840.1 870.885   6
  -5   9  -1 32476.8 881.520   7
   5 -10  -1 5990.85 355.000   3
  -5 -10   1 7978.52 343.121   4
  -5  10  -1 7780.82 347.643   3
   5 -10   1 6084.07 312.079   3
  -5  10   1 6579.34 368.140   3
   5 -10   1 5577.97 396.741   1
   5 -10  -1 5587.58 363.727   1
   5  10   1 5527.71 347.436   8
  -5 -10   1 6228.29 289.058   8
  -5 -10  -1 6145.83 352.915   8
   5  10  -1 6036.13 281.912   8
   5  10  -1 7611.97 452.413   6
  -5  10  -1 7435.08 437.172   7
  -5 -11   1 33686.7 735.214   4
   5 -11  -1 24643.8 724.012   3
   5 -11  -1 23739.2 779.872   1
   5 -11   1 26540.9 641.201   3
  -5  11  -1 32220.0 708.039   3
   5 -11   1 24180.5 843.614   1
  -5  11   1 26403.4 760.424   3
  -5 -11  -1 25852.3 749.129   8
  -5 -11   1 24742.3 608.386   8
   5  11  -1 24625.5 602.378   8
   5  11   1 24825.6 744.863   8
   5  11  -1 30671.3 928.422   6
  -5  11  -1 30499.8 901.316   7
   5 -12  -1 1483.46 183.557   3
   5 -12   1 1413.94 141.160   3
  -5 -12   1 2056.41 190.980   4
   5 -12  -1 953.110 156.269   1
  -5  12   1 1619.61 204.728   3
   5 -12   1 1292.85 195.171   1
  -5  12  -1 2144.88 198.127   3
   5  12  -1 1268.03 137.639   8
  -5 -12   1 1388.31 157.215   8
  -5 -12  -1 1348.37 192.617   8
  -5  12  -1 1760.56 233.023   7
   5 -12   1 1596.35 143.860   5
   5  12  -1 1988.09 254.624   6
   5 -13   1 1673.74 159.689   3
  -5 -13   1 2470.67 223.734   4
   5 -13  -1 1934.05 201.679   3
  -5  13  -1 2325.31 199.900   3
   5 -13   1 1560.36 217.222   1
   5 -13  -1 1458.42 194.999   1
  -5 -13  -1 1832.74 214.096   8
  -5 -13   1 1596.41 169.501   8
   5  13  -1 1617.87 155.336   8
   5 -13  -1 2040.53 113.373   5
   5 -13   1 2100.42 169.560   5
  -5 -13  -1 1859.12 144.076   7
   5  13  -1 2381.40 288.777   6
  -5  13  -1 2309.00 267.617   7
   5 -14   1 1775.06 179.184   3
   5 -14  -1 2025.20 214.110   3
  -5 -14   1 2597.83 235.524   4
  -5  14  -1 2407.21 203.663   3
   5 -14  -1 1767.86 245.948   1
  -5 -14   1 1749.59 188.773   8
  -5 -14  -1 2023.10 232.926   8
   5 -14   1 2020.84 173.112   5
  -5  14  -1 2336.21 275.729   7
   5  14  -1 2298.90 295.313   6
  -5 -14  -1 1871.62 151.295   7
   5 -15  -1 5904.39 374.460   3
   5 -15   1 5237.48 317.056   3
  -5  15  -1 6998.91 349.180   3
  -5 -15   1 5536.95 338.809   8
  -5 -15  -1 5838.21 397.496   8
  -5 -15  -1 5873.08 287.887   7
  -5  15  -1 6753.42 473.156   7
  -5  15   1 7132.37 468.451   7
   5  15  -1 7299.01 512.851   6
   5 -15   1 6225.43 316.905   5
   5 -16   1 3008.60 239.032   3
   5 -16  -1 3066.14 282.828   3
  -5  16  -1 4027.03 270.198   3
  -5 -16   1 3151.51 266.271   8
  -5 -16  -1 3350.76 318.508   8
  -5  16  -1 3517.63 352.787   7
   5 -16   1 3296.55 244.767   5
  -5 -16  -1 3142.08 216.135   7
  -5  16   1 3845.76 348.467   7
   5  16  -1 4107.02 407.761   6
   5 -17  -1 583.922 108.548   3
   5 -17   1 786.618 115.467   3
  -5  17  -1 1042.84 138.940   3
   5 -17   1 289.082 94.0794   1
  -5 -17  -1 804.519 145.844   8
  -5 -17   1 711.178 127.814   8
  -5 -17  -1 724.625 99.7690   7
  -5  17  -1 900.673 177.753   7
  -5  17   1 979.948 184.723   7
   5  17  -1 1028.92 213.189   6
   5 -17   1 800.171 120.215   5
   5 -18  -1 18.2837 65.2472   3
   5 -18   1 44.6884 49.2500   3
   5 -18  -1-166.175 169.786   1
  -5  18  -1 93.6880 58.2570   3
   5 -18   1-173.011 173.532   1
  -5 -18  -1 78.3234 62.8583   8
  -5 -18   1 23.8262 48.2688   8
   5 -18   1 48.1650 35.5834   5
  -5 -18  -1 88.7459 43.1433   7
  -5  18  -1 10.2941 83.9196   7
  -5  18   1 120.397 89.0706   7
   5  18  -1 209.695 133.997   6
  -5  19  -1 4366.73 292.852   3
   5 -19   1 3284.53 393.318   1
   5 -19  -1 2918.85 362.158   1
  -5 -19   1 3504.22 309.670   8
  -5 -19  -1 3510.26 338.283   8
  -5  19  -1 3895.21 386.428   7
   5 -19   1 3634.82 280.515   5
  -5  19   1 4202.76 376.807   7
  -5  19  -1 4390.17 311.972   6
   5  19  -1 4846.58 464.309   6
   5 -20  -1 555.433 143.442   1
   5 -20   1 384.505 128.454   1
  -5  20  -1 737.892 120.238   3
  -5 -20   1 623.074 143.044   8
  -5 -20  -1 603.916 153.728   8
   5  20  -1 923.707 209.562   6
  -5  20  -1 435.302 129.647   7
   5 -20   1 645.152 126.405   5
  -5  20  -1 777.862 143.478   6
  -5  20   1 672.420 156.026   7
   5 -21  -1 948.979 209.472   1
   5 -21   1 1067.25 212.220   1
  -5 -21   1 1456.92 205.660   8
  -5 -21  -1 1339.06 224.725   8
  -5  21  -1 1724.42 214.948   6
  -5  21   1 1454.25 232.237   7
  -5  21  -1 1246.86 213.622   7
   5  21  -1 2013.81 310.863   6
   5 -22   1 4329.90 502.158   1
   5 -22  -1 4102.58 467.044   1
  -5 -22  -1 4837.44 440.487   8
  -5 -22   1 4961.02 402.273   8
  -5  22   1 4897.15 441.135   7
  -5  22  -1 4278.02 439.753   7
   5  22  -1 5143.49 503.391   6
  -5  22  -1 5085.15 374.117   6
   5 -23   1 453.820 189.066   1
   5 -23  -1 728.848 230.862   1
  -5 -23  -1 826.257 202.367   8
  -5 -23   1 636.145 159.540   8
  -5  23   1 597.909 161.042   7
  -5  23  -1 687.069 152.197   6
  -5  23  -1 667.447 184.734   7
   5  23  -1 783.796 196.942   6
   5 -24   1 1929.56 373.795   1
   5 -24  -1 1897.96 343.698   1
   5 -24  -1 1864.58 323.020   8
  -5 -24   1 1678.73 243.643   8
  -5 -24  -1 1732.37 280.447   8
  -5  24  -1 1629.14 281.156   7
   5  24  -1 1705.68 285.920   6
  -5  24   1 1552.47 254.805   7
  -5  24  -1 1833.17 234.937   6
   5 -25  -1 1882.64 363.362   1
   5 -25   1 2011.76 384.348   1
  -5 -25   1 1872.52 261.877   8
  -5 -25  -1 1984.69 300.191   8
   5 -25  -1 1496.96 298.295   8
  -5  25  -1 1842.97 308.383   7
   5  25   1 2440.30 414.223   6
  -5  25   1 1696.17 270.037   7
   5  25  -1 2073.68 339.216   6
  -5  25  -1 1921.42 245.165   6
   5 -26   1 5412.21 654.656   1
   5 -26  -1 5313.62 632.747   1
  -5 -26   1 5000.67 446.377   8
  -5 -26  -1 5089.85 526.632   8
   5 -26  -1 4966.55 549.601   8
  -5  26  -1 4763.51 507.729   7
  -5  26   1 4627.83 470.977   7
   5  26  -1 5667.69 584.218   6
   5  26   1 6549.33 661.944   6
   5 -27  -1 2971.50 458.345   1
   5 -27   1 2910.04 483.661   1
   5 -27   1 3587.76 459.193   8
  -5 -27   1 3042.88 353.405   8
   5 -27  -1 3215.10 438.893   8
  -5 -27  -1 3189.13 400.689   8
   5  27   1 4090.43 510.279   6
  -5  27   1 3026.43 377.969   7
   5  27  -1 3470.83 455.940   6
   5 -28   1 709.717 266.767   1
   5 -28  -1 649.977 250.824   1
  -5 -28  -1 587.731 238.975   8
  -5 -28   1 597.813 193.371   8
   5 -28  -1 664.688 258.298   8
   5 -28   1 1227.04 318.875   8
  -5  28   1 770.420 227.676   7
   5  28  -1 686.090 267.817   6
   5  28   1 1169.99 330.336   6
   5 -29  -1 402.101 140.922   1
   5 -29   1 735.274 233.251   1
   5 -29   1 971.308 237.370   8
  -5 -29  -1 1080.77 242.827   8
   5 -29  -1 812.763 238.230   8
   5  29  -1 935.394 247.787   6
   5  29   1 1316.96 320.587   6
  -5  29   1 893.175 201.943   7
   5 -30  -1 115.492 114.319   1
   5 -30   1 176.005 127.957   1
   5 -30  -1 339.083 154.981   8
  -5 -30  -1 407.001 182.620   8
   5 -30   1 240.176 121.949   8
   5  30  -1 401.061 194.714   6
   5  30   1 598.881 233.612   6
   5 -31  -1 765.529 258.260   1
   5 -31   1 826.973 284.603   1
  -5 -31   1 444.814 200.357   1
   5 -31   1 947.504 246.456   8
  -5 -31  -1 500.198 164.177   8
   5 -31  -1 818.512 257.978   8
   5  31  -1 569.387 199.337   6
   5  31   1 1184.89 304.308   6
  -5 -32   1 92.7438 138.387   1
   5 -32   1 303.392 187.527   1
   5 -32  -1 265.195 173.563   1
  -5 -32  -1 65.5601 124.223   1
   5 -32  -1 262.625 183.239   8
   5 -32   1 145.494 115.559   8
   5  32  -1 152.254 130.881   6
   5  32   1 383.190 220.280   6
  -5 -33  -1 1640.55 402.010   1
   5 -33   1 1362.60 375.004   1
  -5 -33   1 1584.42 410.838   1
   5 -33  -1 1880.15 406.073   1
   5 -33   1 1403.01 314.327   8
   5 -33  -1 2012.07 396.787   8
   5  33  -1 1758.45 339.151   6
   5  33   1 2083.17 408.144   6
  -5 -34   1-671.621 279.537   1
  -5 -34  -1 29.4616 143.607   1
   5 -34   1-354.464 267.202   1
   5 -34  -1-68.9826 142.320   1
   5 -34  -1-76.2075 151.322   8
   5  34   1-88.4474 143.606   6
   5  34  -1-224.596 219.469   6
  -5 -35  -1 182.670 140.796   1
   5 -35   1 526.521 246.619   1
   5 -35  -1 419.629 192.055   1
  -5 -35   1-149.181 269.034   1
   5 -35  -1 374.134 157.415   8
   5  35   1 413.435 130.924   6
   5 -36   1-147.150 212.824   1
   5 -36  -1 223.045 146.482   1
  -5 -36   1-67.9659 239.813   1
  -5 -36  -1 238.797 198.024   1
   5 -37  -1 214.124 150.706   1
  -5 -37   1 96.9821 137.523   1
   5 -37   1 310.734 192.229   1
  -5 -37  -1 228.862 183.429   1
   5 -38  -1 714.808 311.004   1
  -5 -38  -1 627.957 303.979   1
   6   0  -1 14963.1 510.373   3
  -6   0  -1 13059.1 468.736   8
   6   0  -1 12730.7 432.651   8
   6   0  -1 13279.8 434.837   6
  -6   0   1 13679.5 441.961   6
  -6   1   1 118842. 1091.91   2
   6   1  -1 143015. 1526.47   3
   6  -1  -1 144797. 1558.96   3
  -6   1  -1 118814. 1357.47   2
   6   1   1 120756. 1392.10   8
  -6  -1  -1 133059. 1463.50   8
   6   1  -1 119899. 1260.63   8
  -6   1  -1 116603. 1405.78   8
  -6  -1   1 131896. 1435.16   6
  -6   1   1 123629. 1269.22   6
   6  -1  -1 123694. 1290.58   6
   6   1  -1 124702. 1423.43   6
   6  -1   1 138937. 1174.70   6
  -6   2  -1 70118.5 1054.06   2
   6   2  -1 86334.8 1176.94   3
   6  -2   1 69427.3 1038.86   2
   6  -2  -1 80137.0 1177.77   3
  -6   2   1 63930.7 815.801   2
   6   2   1 67454.9 1067.24   8
  -6  -2  -1 69771.0 1093.90   8
   6   2  -1 72765.9 976.575   8
  -6  -2   1 72432.8 940.643   8
  -6   2  -1 71692.2 1124.88   8
   6  -2  -1 66886.7 907.304   6
   6  -2   1 77835.6 807.860   6
  -6   2   1 71197.2 938.931   6
   6   2  -1 75350.1 1108.91   6
  -6  -2   1 75831.4 1108.17   6
   6   3  -1 2154.36 148.253   4
  -6   3   1 1688.15 179.945   3
   6   3  -1 2062.85 192.836   3
  -6   3  -1 1367.82 150.195   2
   6  -3  -1 1327.00 116.986   2
   6  -3  -1 1608.41 166.612   3
   6  -3   1 1360.50 152.040   2
  -6   3   1 1379.65 124.715   2
  -6  -3  -1 1474.52 154.406   8
  -6  -3   1 1533.79 138.588   8
   6   3  -1 1567.04 137.637   8
   6   3   1 1411.46 147.400   8
   6  -3   1 1506.61 103.065   6
   6  -3  -1 1444.95 129.046   6
  -6   3   1 1354.80 129.521   6
   6   3  -1 1361.29 171.030   6
   6   4  -1 114294. 1069.62   4
  -6   4   1 101985. 1359.12   3
   6  -4  -1 82199.7 975.362   2
  -6   4  -1 88173.2 1301.41   1
   6  -4   1 85522.5 1220.34   2
   6  -4  -1 97275.1 1330.90   3
   6   4  -1 94096.3 1043.14   8
  -6  -4  -1 92859.5 1236.92   8
  -6  -4   1 91824.3 1027.63   8
   6   4   1 88752.1 1221.58   8
  -6   4   1 85606.2 987.773   6
   6   4  -1 99331.7 1407.08   6
   6  -4   1 91307.1 692.530   6
  -6  -5   1 9424.76 307.020   4
   6   5  -1 8311.71 284.638   4
  -6   5   1 7390.68 374.842   3
   6  -5   1 8402.38 378.468   3
   6  -5  -1 6379.31 287.335   2
  -6   5  -1 6564.99 363.723   1
  -6   5   1 6267.73 330.732   1
   6  -5  -1 7336.26 383.175   3
   6  -5   1 6546.71 356.821   2
   6   5  -1 6434.85 275.665   8
   6  -5   1 6314.98 358.999   8
  -6  -5   1 7353.51 289.010   8
   6   5   1 6768.63 337.657   8
  -6  -5  -1 6985.37 344.905   8
  -6   5   1 6251.25 265.375   6
   6   5  -1 6931.93 385.306   6
  -6  -6   1 8465.46 291.380   4
   6   6  -1 8029.10 282.215   4
   6  -6  -1 6677.07 356.589   3
   6  -6   1 7489.28 357.973   3
  -6   6   1 7146.17 372.273   3
  -6   6  -1 6318.63 372.402   1
  -6   6   1 6077.41 339.232   1
  -6  -6  -1 6465.44 340.313   8
   6   6  -1 6309.40 270.785   8
  -6  -6   1 6822.95 278.479   8
   6   6   1 6187.49 327.119   8
   6   6  -1 7035.52 400.076   6
  -6   6   1 5616.18 252.725   6
   6   7  -1 37209.9 631.648   4
  -6  -7   1 38242.5 642.207   4
  -6   7   1 33066.4 815.415   3
   6  -7   1 28597.2 817.461   1
  -6   7   1 27429.9 747.301   1
   6  -7  -1 30947.3 786.995   3
   6  -7   1 34569.8 762.383   3
   6   7   1 27728.5 718.235   8
  -6  -7  -1 29808.3 747.972   8
   6   7  -1 28211.4 582.991   8
  -6  -7   1 31726.6 611.692   8
   6   7  -1 33706.7 895.547   6
  -6  -8   1 69909.3 894.661   4
   6   8  -1 71774.3 898.884   4
  -6   8   1 49720.3 1040.53   1
   6  -8   1 51626.8 1138.28   1
   6  -8   1 60927.4 1013.55   3
  -6   8   1 59418.3 1105.66   3
   6  -8  -1 56191.8 1089.10   3
   6  -8  -1 51912.3 1056.06   1
  -6  -8   1 57895.9 844.014   8
   6   8   1 52142.2 1000.87   8
  -6  -8  -1 56751.9 1044.39   8
   6   8  -1 52805.5 816.297   8
  -6   8  -1 60729.8 772.101   5
   6   8  -1 62408.2 1260.91   6
  -6  -9   1 928.571 112.294   4
   6   9  -1 1016.38 114.081   4
   6  -9   1 738.494 116.453   3
  -6   9   1 812.734 142.394   3
   6  -9  -1 772.137 129.612   3
   6  -9   1 488.480 96.9856   1
   6  -9  -1 583.972 115.856   1
  -6  -9  -1 715.120 127.230   8
   6   9   1 744.436 122.335   8
   6   9  -1 709.643 97.0749   8
  -6  -9   1 757.577 106.362   8
  -6   9  -1 817.248 86.7843   5
   6   9  -1 1064.29 197.237   6
   6 -10  -1 13894.9 554.889   3
  -6 -10  -1 18117.8 344.969   4
  -6 -10   1 17946.0 495.010   4
   6 -10  -1 13347.2 576.773   1
   6 -10   1 15449.7 526.002   3
  -6  10   1 14832.4 572.791   3
   6 -10   1 13473.2 626.353   1
  -6 -10  -1 14378.4 553.917   8
   6  10  -1 13659.7 438.304   8
  -6 -10   1 14039.5 451.428   8
   6  10   1 14135.7 548.507   8
   6  10  -1 16550.8 688.510   6
  -6 -11  -1 27269.3 477.703   4
   6 -11  -1 20720.8 704.023   3
  -6 -11   1 27345.3 637.682   4
   6 -11  -1 18744.7 719.900   1
   6 -11   1 22365.9 644.335   3
   6 -11   1 20149.0 793.871   1
  -6 -11  -1 21724.7 711.906   8
   6  11  -1 21283.0 569.178   8
  -6 -11   1 21337.6 578.463   8
   6  11  -1 25103.6 882.117   6
  -6  11  -1 25428.7 864.304   7
   6 -12  -1 48819.7 1083.31   3
  -6 -12  -1 64103.8 807.275   4
  -6 -12   1 63399.2 1021.06   4
   6 -12   1 46489.8 1237.63   1
   6 -12   1 50301.6 973.299   3
   6 -12  -1 47568.8 1182.38   1
  -6  12  -1 60366.6 1057.68   3
   6  12  -1 47888.4 891.393   8
  -6 -12   1 51099.3 913.815   8
  -6 -12  -1 51599.4 1113.71   8
  -6  12  -1 57885.6 1330.75   7
   6  12  -1 58418.6 1365.72   6
  -6 -13  -1 10132.6 351.006   4
   6 -13  -1 7367.05 431.432   3
  -6 -13   1 10285.6 430.791   4
   6 -13   1 8082.76 391.911   3
   6 -13  -1 6839.00 463.911   1
  -6  13  -1 9894.55 435.023   3
  -6 -13   1 7972.54 373.772   8
  -6 -13  -1 7912.95 451.308   8
   6  13  -1 7298.24 363.697   8
  -6  13  -1 8575.98 531.801   7
   6  13  -1 9509.45 568.817   6
   6 -14   1 5746.17 335.304   3
  -6 -14  -1 8096.55 338.652   4
   6 -14  -1 5844.34 390.955   3
  -6 -14   1 7623.42 381.953   4
  -6  14  -1 7478.79 385.945   3
   6 -14  -1 5732.37 444.827   1
  -6 -14  -1 6072.67 402.489   8
   6  14  -1 5713.86 331.069   8
  -6 -14   1 6299.03 346.578   8
  -6  14  -1 7085.85 486.235   7
   6  14  -1 7502.07 519.089   6
  -6 -14  -1 5452.34 262.300   7
  -6 -15  -1 1869.34 181.557   4
  -6 -15   1 1581.28 196.386   4
   6 -15   1 1375.63 167.083   3
   6 -15  -1 1336.88 205.624   3
  -6  15  -1 1890.74 203.750   3
   6  15  -1 1413.64 186.696   8
  -6 -15  -1 1424.06 226.272   8
  -6 -15   1 1510.18 182.171   8
   6  15  -1 2001.13 300.070   6
  -6 -15  -1 1202.85 122.317   7
   6 -15  -1 1607.63 97.5833   5
  -6  15  -1 1771.49 259.197   7
  -6 -16  -1 76323.6 1159.13   4
   6 -16  -1 56275.6 1237.09   3
   6 -16   1 58233.3 1091.78   3
  -6  16  -1 68566.6 1186.82   3
   6 -16   1 54637.6 1520.13   1
  -6 -16  -1 59735.5 1339.42   8
  -6 -16   1 60128.2 1144.90   8
  -6 -16  -1 56945.9 923.265   7
   6 -16  -1 64400.8 683.106   5
   6 -16   1 64467.6 1001.78   5
   6  16  -1 70345.8 1664.84   6
  -6  16  -1 65330.7 1540.60   7
   6 -17   1 4721.68 321.845   3
  -6 -17  -1 6664.72 364.140   4
   6 -17  -1 4597.16 356.630   3
   6 -17   1 5082.85 492.303   1
  -6  17  -1 5992.42 366.962   3
  -6 -17   1 5178.41 359.571   8
  -6 -17  -1 5206.23 417.013   8
   6 -17   1 5605.18 306.996   5
  -6 -17  -1 4912.80 283.757   7
   6  17  -1 6343.62 516.391   6
  -6  17  -1 5422.92 456.786   7
   6 -17  -1 5304.54 218.435   5
  -6  17   1 5418.23 442.445   7
  -6 -18  -1 10502.5 472.107   4
   6 -18  -1 8272.24 484.495   3
   6 -18   1 7947.52 414.384   3
   6 -18  -1 7621.81 564.505   1
  -6  18  -1 9661.46 458.634   3
   6 -18   1 7789.45 605.241   1
  -6 -18   1 8506.64 465.451   8
  -6 -18  -1 8482.89 532.088   8
  -6 -18  -1 8402.40 374.116   7
   6 -18  -1 9152.37 304.278   5
   6  18  -1 9727.17 644.742   6
  -6  18   1 8872.83 557.441   7
  -6  18  -1 8690.40 583.880   7
   6 -18   1 9328.24 406.071   5
   6 -19   1 200.049 62.3805   5
   6 -19  -1 141.845 56.2476   3
   6 -19   1 255.070 79.6457   3
   6 -19   1-14.0209 95.3981   1
   6 -19  -1-3.76967 139.241   1
  -6  19  -1 272.034 90.0980   3
  -6 -19  -1 336.501 102.949   8
  -6 -19   1 110.838 65.9336   8
   6  19  -1 133.680 82.0888   6
  -6  19   1 243.814 103.508   7
  -6  19  -1 330.918 92.8746   6
  -6 -19  -1 246.311 69.9396   7
  -6  19  -1 197.058 72.9350   7
   6 -19  -1 304.678 63.7671   5
   6 -20  -1-3.54941 77.9537   3
   6 -20   1 55.7845 42.8850   3
   6 -20  -1-158.669 152.655   1
   6 -20   1-45.5229 166.817   1
  -6  20  -1 154.428 52.1864   3
  -6 -20  -1-16.6694 100.970   8
  -6 -20   1 92.3542 60.5909   8
  -6  20  -1 170.365 76.0992   6
  -6 -20  -1 65.3651 43.1985   7
  -6  20   1 80.9265 76.6401   7
   6 -20  -1 97.8101 32.8463   5
   6  20  -1 34.4323 125.598   6
  -6  20  -1-65.4429 122.172   7
   6 -20   1 85.5321 44.4143   5
   6 -21   1 142.418 166.233   1
   6 -21  -1 113.704 103.806   1
  -6 -21  -1 236.083 99.0146   8
  -6 -21   1 364.431 103.190   8
  -6  21   1 288.285 106.309   7
  -6  21  -1 441.059 115.362   6
   6  21  -1 326.063 121.906   6
  -6  21  -1 246.367 90.2755   7
   6 -22  -1 21.2580 87.1167   1
   6 -22   1 31.1010 109.729   1
  -6 -22  -1 179.310 116.592   8
  -6 -22   1 138.757 84.9593   8
   6  22  -1 179.828 106.481   6
  -6  22   1 168.302 104.583   7
  -6  22  -1 89.0686 78.0510   7
  -6  22  -1 235.754 102.013   6
   6 -23   1 7376.71 675.293   1
   6 -23  -1 7490.85 641.408   1
  -6 -23   1 8657.66 523.862   8
  -6 -23  -1 7675.16 562.948   8
  -6  23  -1 8497.21 472.468   6
   6  23  -1 9443.94 712.716   6
  -6  23   1 8119.40 598.531   7
  -6  23  -1 7951.83 623.485   7
   6 -24  -1 2059.16 363.836   1
   6 -24   1 2371.34 421.842   1
  -6 -24  -1 2350.36 318.710   8
  -6 -24   1 1993.27 263.550   8
   6  24  -1 2364.40 356.811   6
   6  24   1 2855.61 434.365   6
  -6  24  -1 1739.23 282.138   7
  -6  24  -1 2227.01 251.014   6
  -6  24   1 2152.26 311.291   7
   6 -25  -1 3660.19 495.102   1
   6 -25   1 3967.01 527.277   1
   6 -25  -1 3976.05 478.423   8
  -6 -25  -1 4139.78 432.760   8
  -6 -25   1 3914.50 376.802   8
  -6  25  -1 3932.75 452.068   7
   6  25  -1 4175.45 494.622   6
  -6  25   1 3878.28 431.557   7
   6  25   1 4957.35 573.978   6
   6 -26  -1 15403.5 1017.65   1
   6 -26   1 15820.3 1050.76   1
  -6 -26  -1 16535.3 889.520   8
  -6 -26   1 15327.1 764.170   8
   6 -26  -1 16480.5 999.581   8
   6  26   1 21549.2 1156.28   6
  -6  26   1 15657.8 879.880   7
   6  26  -1 18238.3 1046.88   6
  -6  26  -1 16029.2 931.412   7
   6 -27   1 1380.13 335.362   1
   6 -27  -1 1166.90 304.699   1
  -6 -27   1 1157.11 223.108   8
   6 -27  -1 1451.06 328.652   8
  -6 -27  -1 1557.68 287.594   8
  -6  27  -1 970.793 248.231   7
  -6  27   1 1156.72 266.393   7
   6  27  -1 1489.43 323.489   6
   6  27   1 1722.57 374.401   6
   6 -28   1 3398.50 535.553   1
   6 -28  -1 3922.96 529.930   1
   6 -28   1 4806.66 535.632   8
  -6 -28  -1 4774.93 492.144   8
   6 -28  -1 4406.61 530.790   8
  -6  28  -1 4313.17 496.504   7
   6  28   1 5114.57 596.939   6
  -6  28   1 4305.33 473.659   7
   6  28  -1 4910.28 568.627   6
   6 -29   1 2681.12 455.191   1
   6 -29  -1 2446.43 430.491   1
  -6 -29  -1 3013.84 403.942   8
   6 -29   1 3070.21 419.097   8
   6 -29  -1 2822.20 445.047   8
   6  29   1 3715.42 518.118   6
   6  29  -1 3185.10 470.148   6
  -6  29   1 2889.62 403.323   7
   6 -30  -1 2088.38 393.794   1
   6 -30   1 1521.05 366.407   1
  -6 -30  -1 2571.44 383.369   8
   6 -30  -1 2272.77 378.599   8
   6 -30   1 2761.72 424.672   8
   6  30   1 3090.43 483.057   6
   6  30  -1 2740.95 450.891   6
  -6  30   1 2248.64 342.403   7
   6 -31   1 135.280 145.066   1
   6 -31  -1 273.408 171.118   1
   6 -31   1 176.258 109.839   8
   6 -31  -1 185.355 109.853   8
   6  31  -1 231.527 122.155   6
   6  31   1 453.537 210.092   6
   6 -32  -1 93.7932 153.932   1
   6 -32   1 239.414 168.320   1
   6 -32   1 229.184 109.230   8
   6 -32  -1 242.427 97.9039   8
   6  32   1 48.4757 100.992   6
   6  32  -1 93.7718 120.453   6
  -6 -33   1 695.398 290.616   1
   6 -33  -1 566.293 241.728   1
   6 -33   1 703.396 271.524   1
   6 -33  -1 632.437 216.078   8
   6 -33   1 742.669 231.378   8
   6  33  -1 703.198 232.949   6
   6  33   1 813.401 268.415   6
   6 -34   1 41.9098 160.981   1
  -6 -34   1 302.152 141.737   1
   6 -34  -1 212.602 133.135   1
  -6 -34  -1 691.972 304.137   1
   6 -34  -1 123.389 132.217   8
   6  34   1 554.182 193.737   6
   6  34  -1 453.776 184.832   6
   6 -35   1 277.588 207.041   1
  -6 -35  -1 315.502 171.081   1
   6 -35  -1 273.461 139.989   1
  -6 -35   1 135.808 217.130   1
   6 -35  -1 207.503 148.094   8
   6  35   1 110.541 146.112   6
   6  35  -1 207.149 115.920   6
  -6 -36   1-439.991 328.755   1
   6 -36  -1-240.476 241.307   1
  -6 -36  -1-96.8785 184.048   1
   6 -36   1-94.4956 186.268   1
   6  36   1-76.1718 176.720   6
   6 -37   1-69.7854 231.622   1
  -6 -37  -1 89.4571 164.671   1
  -6 -37   1-65.2190 218.811   1
   6 -37  -1 40.4501 166.466   1
   6 -38  -1 51.1668 152.642   1
   7   0  -1 1825.71 187.810   3
   7   0   1 1690.89 178.185   8
  -7   0  -1 1583.57 183.159   8
   7   0  -1 1452.97 157.849   8
   7   0   1 1888.78 167.202   6
   7   0  -1 1759.76 173.085   6
  -7   0   1 1659.03 162.298   6
   7   1  -1 2784.42 237.457   3
   7  -1  -1 2529.89 228.625   3
  -7   1  -1 2228.89 204.654   2
  -7   1   1 2344.00 172.053   2
  -7  -1  -1 2345.98 220.342   8
   7   1  -1 2239.96 189.826   8
  -7   1  -1 2105.26 222.531   8
   7   1   1 2251.03 213.738   8
   7   1   1 2665.34 206.348   6
   7   1  -1 2417.62 215.545   6
  -7  -1   1 2422.26 204.042   6
   7  -1   1 2592.52 179.402   6
  -7   1   1 2560.84 202.505   6
   7  -1  -1 2116.49 182.247   6
  -7   2   1 802.040 103.662   2
   7  -2   1 789.389 123.732   2
  -7   2  -1 823.484 127.100   2
   7  -2  -1 876.396 140.205   3
   7   2  -1 1121.12 156.303   3
   7   2  -1 781.178 114.776   8
  -7  -2  -1 732.810 118.612   8
   7   2   1 830.036 117.729   8
  -7   2  -1 799.156 136.182   8
   7  -2  -1 732.644 98.3639   6
  -7  -2   1 863.040 137.878   6
   7  -2   1 882.503 97.0653   6
   7   2  -1 980.321 148.150   6
  -7   2   1 822.438 112.241   6
   7   3  -1 11240.1 366.202   4
   7  -3  -1 8418.36 321.399   2
   7   3  -1 11126.7 460.603   3
   7  -3  -1 9422.12 447.975   3
   7  -3   1 7953.38 390.852   2
  -7   3  -1 8652.75 396.126   2
  -7   3   1 8289.93 321.162   2
  -7   3   1 10590.0 471.885   3
   7   3  -1 9027.95 365.628   8
  -7  -3  -1 8934.31 413.669   8
  -7  -3   1 8672.37 355.585   8
   7   3   1 8438.30 397.097   8
   7  -3  -1 8355.07 339.214   6
   7   3  -1 9119.12 428.653   6
  -7   3   1 8619.82 343.782   6
  -7  -3   1 9877.57 444.702   6
   7  -3   1 9355.28 286.708   6
   7   4  -1 1104.91 117.137   4
   7  -4  -1 993.634 149.524   3
   7  -4  -1 821.654 101.638   2
  -7   4  -1 817.684 123.967   2
  -7   4   1 969.652 151.107   3
   7  -4   1 708.420 119.188   2
   7   4  -1 1031.34 127.161   8
  -7  -4   1 996.502 126.021   8
   7   4   1 908.451 137.637   8
  -7  -4  -1 845.535 137.447   8
   7  -4   1 1037.27 91.4555   6
   7   4  -1 1219.31 171.802   6
  -7   4   1 803.762 105.241   6
   7  -4  -1 842.711 105.105   6
  -7  -4   1 1083.64 161.795   6
   7   5  -1 45185.3 697.498   4
   7  -5   1 34179.4 840.636   2
   7  -5   1 45228.0 930.349   3
   7  -5  -1 38497.6 920.636   3
   7  -5  -1 32660.6 682.594   2
  -7   5   1 40375.3 932.544   3
  -7  -5  -1 36834.4 848.131   8
   7   5  -1 35702.8 704.961   8
   7   5   1 36388.1 830.111   8
  -7  -5   1 37962.2 724.001   8
  -7   5   1 33705.8 658.732   6
   7   5  -1 39698.8 959.402   6
   7  -5   1 35661.2 453.735   6
   7   6  -1 39957.4 656.809   4
  -7  -6   1 42953.8 676.443   4
   7  -6  -1 32810.9 875.963   3
  -7   6   1 31700.8 806.090   1
   7  -6   1 30145.3 806.889   2
   7  -6   1 39357.5 874.487   3
  -7   6   1 36973.8 915.132   3
   7  -6  -1 29332.0 677.627   2
   7   6  -1 32458.0 668.834   8
   7   6   1 30762.1 779.187   8
  -7  -6   1 33934.7 683.212   8
  -7  -6  -1 33430.3 810.573   8
   7   6  -1 35426.0 928.429   6
  -7   6   1 29966.0 617.217   6
   7   7  -1 10366.5 337.277   4
  -7  -7   1 11067.5 346.714   4
   7  -7  -1 9158.84 457.749   3
   7  -7   1 7402.35 422.434   2
  -7   7   1 7607.74 407.658   1
  -7   7   1 9333.20 463.121   3
   7  -7   1 10167.1 447.471   3
   7   7   1 8287.18 407.245   8
  -7  -7  -1 8394.80 421.581   8
  -7  -7   1 8959.79 354.584   8
   7   7  -1 8379.01 342.739   8
  -7   7   1 7757.41 311.298   6
   7   7  -1 9331.80 499.981   6
  -7  -8   1 50518.5 766.693   4
   7   8  -1 49329.5 751.957   4
   7  -8   1 43481.5 917.001   3
   7  -8   1 36468.2 994.570   1
   7  -8  -1 40218.6 953.692   3
  -7  -8   1 41123.3 767.598   8
   7   8  -1 35459.8 733.948   8
   7   8   1 36445.8 870.723   8
  -7  -8  -1 39949.8 914.130   8
   7   8  -1 44271.2 1100.98   6
   7   9  -1 145132. 1334.75   4
  -7  -9   1 139929. 1315.58   4
   7  -9  -1 104019. 1609.19   1
   7  -9   1 123358. 1571.42   3
   7  -9   1 104878. 1728.24   1
   7  -9  -1 112272. 1614.54   3
  -7  -9   1 114563. 1308.19   8
   7   9  -1 108717. 1270.94   8
  -7  -9  -1 112328. 1554.88   8
   7   9   1 107410. 1523.01   8
   7   9  -1 129521. 1933.92   6
  -7   9  -1 122041. 1133.41   5
   7  10  -1 30470.0 640.652   4
   7 -10  -1 23325.3 750.304   3
  -7 -10   1 30060.2 627.617   4
   7 -10   1 21979.8 824.369   1
   7 -10   1 25485.1 728.248   3
   7 -10  -1 21805.9 759.159   1
  -7 -10  -1 23219.5 742.498   8
  -7 -10   1 24208.9 610.972   8
   7  10  -1 22381.7 590.589   8
  -7  10  -1 25799.1 520.738   5
   7  10  -1 27895.7 929.001   6
   7 -11  -1 50627.4 1119.54   3
  -7 -11   1 64576.2 965.488   4
  -7 -11  -1 63183.2 627.371   4
   7 -11   1 47136.7 1245.82   1
   7 -11   1 55091.6 1065.85   3
   7 -11  -1 48114.5 1179.86   1
   7  11  -1 49794.2 904.846   8
  -7 -11  -1 52792.4 1123.51   8
  -7 -11   1 50986.2 930.168   8
   7  11  -1 58148.1 1395.60   6
  -7 -12   1 14456.5 476.806   4
  -7 -12  -1 14408.1 342.193   4
   7 -12  -1 11129.5 535.707   3
   7 -12   1 11504.2 498.873   3
   7 -12   1 10573.3 603.097   1
   7 -12  -1 10464.6 567.492   1
  -7 -12  -1 11979.5 552.720   8
  -7 -12   1 11408.8 450.594   8
   7  12  -1 10983.3 442.874   8
   7  12  -1 14374.1 701.622   6
  -7  12  -1 14896.7 699.005   7
   7 -13  -1 3534.40 304.068   3
  -7 -13  -1 4587.33 212.537   4
  -7 -13   1 4389.30 279.625   4
   7 -13   1 3507.90 279.936   3
   7 -13  -1 3101.80 318.271   1
  -7 -13  -1 3829.43 321.225   8
   7  13  -1 3325.23 250.330   8
  -7 -13   1 3664.98 259.855   8
   7  13  -1 4238.77 388.650   6
  -7  13  -1 4113.07 375.427   7
  -7 -14  -1 488.724 76.8224   4
  -7 -14   1 517.737 106.008   4
   7 -14  -1 255.821 63.6698   3
   7 -14   1 369.476 93.5906   3
  -7 -14   1 312.351 88.2589   8
   7  14  -1 335.500 84.6094   8
  -7 -14  -1 386.927 108.833   8
  -7  14  -1 370.455 118.912   7
   7  14  -1 497.023 141.226   6
  -7 -15   1 5080.63 325.752   4
   7 -15  -1 3949.78 329.581   3
  -7 -15  -1 4921.77 259.752   4
   7 -15   1 4018.76 298.312   3
  -7 -15  -1 4090.50 344.673   8
   7  15  -1 3516.50 275.742   8
  -7 -15   1 3889.26 289.015   8
   7  15  -1 4580.75 433.722   6
  -7  15  -1 4695.21 421.451   7
   7 -16   1 2456.44 256.583   3
  -7 -16   1 2684.08 256.017   4
   7 -16  -1 2076.46 261.386   3
  -7 -16  -1 2672.41 204.034   4
   7 -16   1 1980.58 299.740   1
   7  16  -1 1736.76 202.192   8
  -7 -16  -1 2396.05 293.985   8
  -7 -16   1 1917.96 201.801   8
  -7 -16  -1 1821.25 166.936   7
   7  16  -1 2759.54 397.203   6
  -7  16  -1 2597.39 327.463   7
   7 -17  -1 835.269 151.868   3
  -7 -17  -1 1123.06 142.838   4
   7 -17   1 962.380 146.392   3
   7 -17   1 531.786 137.624   1
   7 -17  -1 470.988 132.212   1
  -7 -17   1 623.759 53.2061   8
  -7 -17  -1 1012.14 197.793   8
  -7 -17  -1 767.466 112.364   7
   7  17  -1 1039.96 223.877   6
  -7  17  -1 1189.23 241.551   7
   7 -18  -1 712.106 137.050   3
   7 -18   1 697.973 121.716   3
  -7 -18  -1 1066.09 145.244   4
   7 -18   1 753.396 169.898   1
   7 -18  -1 510.460 116.050   1
  -7 -18  -1 841.451 173.925   8
  -7 -18   1 525.725 55.1357   8
  -7  18   1 953.421 205.164   7
  -7  18  -1 1073.59 215.813   7
  -7 -18  -1 630.490 95.0991   7
   7  18  -1 795.422 185.353   6
  -7 -19  -1 2598.57 234.828   4
   7 -19   1 1927.87 214.630   3
   7 -19  -1 1803.19 235.439   3
   7 -19   1 1674.35 274.114   1
   7 -19  -1 1742.97 281.889   1
  -7 -19   1 1916.99 214.317   8
  -7 -19  -1 2240.82 281.730   8
   7  19  -1 2252.22 327.381   6
  -7  19  -1 2495.95 212.903   6
  -7  19   1 2250.95 302.596   7
  -7 -19  -1 1968.25 188.499   7
  -7  19  -1 2226.16 311.675   7
   7 -20   1 2040.08 225.441   3
   7 -20  -1 1849.38 240.492   3
   7 -20  -1 1918.05 299.409   1
   7 -20   1 1952.36 318.575   1
  -7 -20   1 2032.68 241.101   8
  -7 -20  -1 2150.43 289.844   8
   7  20  -1 2446.12 344.033   6
  -7  20   1 2418.53 323.581   7
  -7  20  -1 2484.05 218.313   6
  -7 -20  -1 2068.55 196.559   7
  -7  20  -1 2092.47 307.659   7
   7 -21   1 1151.47 176.215   3
   7 -21  -1 1151.48 194.974   3
   7 -21  -1 801.205 190.872   1
   7 -21   1 976.671 227.763   1
  -7 -21   1 1220.58 187.860   8
  -7 -21  -1 1111.43 200.286   8
  -7  21  -1 1183.38 224.639   7
  -7  21  -1 1422.73 177.683   6
   7  21  -1 1321.82 249.431   6
  -7  21   1 1419.02 247.714   7
   7 -22   1 45.0792 67.9682   3
   7 -22   1 8.67026 125.563   1
   7 -22  -1-83.9638 133.374   1
  -7 -22   1 17.2784 62.2446   8
  -7 -22  -1 10.6259 84.5593   8
   7  22  -1-39.6480 94.2829   6
  -7  22  -1 97.1192 73.1018   6
  -7  22   1 13.7116 78.4123   7
  -7  22  -1-30.7398 118.964   7
   7 -23   1 1019.89 248.577   1
   7 -23  -1 706.701 201.532   1
  -7 -23   1 1058.84 181.477   8
  -7 -23  -1 975.786 172.627   8
  -7  23  -1 1094.35 165.742   6
  -7  23   1 1175.88 244.643   7
  -7  23  -1 884.204 206.895   7
   7  23   1 1399.07 303.979   6
   7  23  -1 1477.86 311.742   6
   7 -24  -1 1033.64 254.300   1
   7 -24   1 905.621 257.818   1
  -7 -24  -1 932.169 194.132   8
  -7 -24   1 1142.79 203.829   8
   7  24   1 1767.51 365.700   6
   7  24  -1 1430.73 303.742   6
  -7  24  -1 1243.22 268.546   7
  -7  24   1 1044.62 232.133   7
   7 -25  -1 1164.38 293.893   1
   7 -25   1 1242.50 330.442   1
  -7 -25   1 1200.17 205.761   8
  -7 -25  -1 1176.43 228.519   8
  -7  25  -1 1148.56 266.287   7
   7  25  -1 1406.23 315.491   6
   7  25   1 1791.59 379.934   6
  -7  25   1 1242.08 261.195   7
   7 -26  -1 2848.59 458.788   1
   7 -26   1 3276.54 509.031   1
  -7 -26  -1 3679.03 422.100   8
  -7 -26   1 3505.33 368.971   8
  -7  26  -1 3286.03 432.726   7
   7  26  -1 4316.06 521.604   6
   7  26   1 4559.87 557.859   6
  -7  26   1 3550.47 438.321   7
   7 -27  -1 775.296 244.950   1
   7 -27   1 839.106 233.200   1
   7 -27  -1 1235.22 298.691   8
  -7 -27   1 1112.41 218.529   8
  -7 -27  -1 1147.05 228.455   8
  -7  27  -1 1071.10 249.473   7
   7  27  -1 1315.61 292.459   6
  -7  27   1 1284.80 269.854   7
   7  27   1 1683.34 348.200   6
   7 -28  -1 90.6356 121.344   1
   7 -28   1-109.459 182.891   1
  -7 -28  -1 361.763 124.865   8
   7 -28  -1 425.652 201.292   8
   7  28  -1 381.146 139.745   6
  -7  28  -1 158.793 111.725   7
  -7  28   1 203.621 96.9341   7
   7  28   1 629.629 231.269   6
   7 -29   1 650.653 216.223   1
   7 -29  -1 780.411 254.326   1
  -7 -29  -1 825.466 224.849   8
   7 -29  -1 838.517 243.709   8
   7  29  -1 1077.10 297.738   6
  -7  29  -1 801.881 239.597   7
   7  29   1 1124.22 309.526   6
  -7  29   1 804.412 209.610   7
   7 -30  -1 532.004 205.206   1
   7 -30   1 546.547 225.171   1
   7 -30  -1 854.016 255.832   8
  -7 -30  -1 808.802 210.057   8
   7 -30   1 644.417 181.609   8
   7  30  -1 979.125 277.473   6
   7  30   1 1118.75 315.272   6
  -7  30   1 622.348 196.680   7
   7 -31  -1 635.856 252.195   1
   7 -31   1 554.739 202.583   1
   7 -31   1 395.289 141.556   8
   7 -31  -1 746.210 260.006   8
   7  31   1 978.419 310.173   6
   7  31  -1 721.027 241.419   6
   7 -32   1 249.813 205.485   1
   7 -32  -1 127.485 159.503   1
   7 -32   1-30.1343 122.603   8
   7 -32  -1 97.2143 128.000   8
   7  32   1 29.7666 115.031   6
   7  32  -1 113.658 122.612   6
   7 -33  -1 1299.65 355.419   1
   7 -33   1 1283.46 364.218   1
   7 -33   1 1521.74 331.671   8
   7 -33  -1 1847.81 388.476   8
   7  33  -1 1424.03 342.956   6
   7  33   1 1745.03 378.930   6
  -7 -34   1 528.779 254.622   1
   7 -34  -1 720.286 289.113   1
   7 -34   1 633.053 269.292   1
   7 -34  -1 502.718 171.274   8
   7  34   1 715.980 247.159   6
   7  34  -1 908.659 305.119   6
   7 -35  -1-11.8607 147.352   1
   7 -35   1 114.258 165.960   1
  -7 -35   1-9.30887 182.279   1
  -7 -35  -1 371.326 238.423   1
   7 -35  -1-168.867 238.963   8
   7  35   1 73.0741 163.268   6
   7  35  -1 160.632 132.332   6
  -7 -36   1 522.758 279.218   1
   7 -36  -1 544.095 200.540   1
  -7 -36  -1 875.209 336.516   1
   7 -36   1 1035.10 323.198   1
   7 -36  -1 635.174 223.504   8
   7  36   1 765.660 235.585   6
   7 -37  -1-27.1089 122.950   1
  -7 -37   1 52.9778 201.945   1
  -7 -37  -1 645.025 345.752   1
   7 -37   1-52.7147 216.548   1
   7  37   1 139.184 194.735   6
   7 -38  -1 161.139 166.701   1
   8   0  -1 21099.1 699.155   3
  -8   0  -1 18879.2 615.959   2
   8   0   1 18523.0 635.179   8
   8   0  -1 19201.9 608.859   8
  -8   0  -1 19164.6 657.210   8
  -8   0   1 19305.9 606.001   6
   8   0  -1 18626.4 590.883   6
   8   0   1 21405.6 584.517   6
   8  -1  -1 8087.45 424.344   3
   8   1  -1 9075.08 452.525   3
  -8   1   1 7176.25 327.129   2
  -8   1  -1 7236.93 385.081   2
   8   1  -1 7477.69 377.884   8
  -8  -1  -1 8051.91 428.198   8
   8  -1  -1 6477.71 358.495   8
  -8   1  -1 7291.30 399.021   8
   8   1   1 8267.32 428.659   8
   8  -1   1 7964.80 336.691   6
   8  -1  -1 7351.86 358.321   6
   8   1  -1 7245.06 383.160   6
  -8  -1   1 7511.07 378.013   6
   8   1   1 12210.3 481.615   6
  -8   1   1 7940.39 367.782   6
   8  -2  -1 99726.2 1494.30   3
  -8   2  -1 77837.4 1267.94   2
  -8   2   1 77130.1 1047.67   2
   8   2  -1 98889.1 1472.10   3
  -8   2  -1 79649.7 1333.93   8
  -8  -2  -1 82256.6 1313.97   8
   8   2   1 85363.4 1334.02   8
   8   2  -1 80669.7 1187.74   8
   8  -2   1 89134.7 1056.85   6
   8   2   1 101586. 1411.00   6
  -8   2   1 87067.3 1182.56   6
   8  -2  -1 78310.7 1124.47   6
   8   2  -1 88656.6 1377.84   6
  -8  -2   1 85647.9 1328.98   6
   8   3  -1 104028. 1504.42   3
  -8   3  -1 85121.0 1313.11   2
   8  -3   1 81496.3 1308.87   2
   8  -3  -1 102540. 1533.30   3
  -8   3   1 80460.5 1075.43   2
   8   3  -1 84400.3 1188.39   8
  -8  -3  -1 94017.7 1404.23   8
  -8  -3   1 91248.5 1250.54   8
   8   3   1 84689.4 1348.65   8
   8   3   1 102371. 1463.83   6
   8  -3  -1 83878.4 1133.93   6
   8   3  -1 88983.9 1453.97   6
   8  -3   1 88298.5 988.814   6
  -8  -3   1 93703.5 1435.30   6
  -8   3   1 83080.2 1144.50   6
   8   4  -1 124350. 1247.29   4
   8  -4   1 92250.0 1395.78   2
   8  -4  -1 107107. 1589.41   3
   8  -4   1 121398. 1619.71   3
   8  -4  -1 89578.2 1162.31   2
  -8   4   1 89416.2 1175.12   2
  -8   4  -1 90128.9 1368.55   2
   8   4   1 94975.2 1406.89   8
   8   4  -1 99612.3 1279.69   8
  -8  -4  -1 102818. 1473.58   8
  -8  -4   1 100041. 1297.33   8
   8   4  -1 103351. 1553.19   6
   8  -4   1 99117.5 962.753   6
  -8   4   1 96289.3 1188.72   6
   8  -4  -1 93314.8 1166.62   6
   8   5  -1 14323.4 415.212   4
   8  -5  -1 11151.3 419.667   2
   8  -5   1 14564.4 568.578   3
   8  -5   1 10262.3 478.984   2
   8  -5  -1 12966.4 554.601   3
   8   5   1 10803.5 476.722   8
  -8  -5  -1 12048.7 514.343   8
  -8  -5   1 12136.8 449.093   8
   8   5  -1 11503.2 428.807   8
   8  -5   1 11528.2 299.152   6
   8   5  -1 12681.5 570.077   6
  -8   5   1 11425.4 403.912   6
   8   6  -1 6215.57 272.704   4
   8  -6  -1 4241.85 266.384   2
   8  -6   1 6034.73 362.617   3
   8  -6   1 4454.43 317.213   2
   8  -6  -1 5382.97 363.562   3
   8   6   1 4886.15 331.675   8
  -8  -6   1 5177.98 291.128   8
   8   6  -1 4883.44 283.151   8
  -8  -6  -1 5158.63 340.496   8
   8   6  -1 5542.95 385.266   6
   8  -6   1 4645.01 171.089   6
  -8   6   1 4736.82 257.339   6
   8   7  -1 428.422 68.2909   4
   8  -7  -1 389.382 99.5202   3
   8  -7   1 253.813 81.6965   2
   8  -7  -1 266.788 74.3136   2
   8  -7   1 427.361 105.777   3
  -8  -7   1 313.874 72.8183   8
   8   7  -1 410.800 90.8178   8
  -8  -7  -1 272.972 68.5404   8
   8   7   1 309.173 95.9593   8
   8   7  -1 401.602 121.157   6
  -8   7   1 304.538 63.0416   6
   8   8  -1 4192.14 222.042   4
  -8  -8   1 4297.34 224.690   4
   8  -8  -1 3558.99 302.545   3
   8  -8   1 3957.80 306.181   3
   8  -8   1 3015.62 288.234   2
  -8  -8  -1 3479.29 283.592   8
   8   8  -1 3632.18 242.970   8
  -8  -8   1 3471.56 244.565   8
  -8   8   1 3237.07 212.186   6
   8   8  -1 4194.47 357.861   6
  -8   9  -1-54.4117 52.1172   5
   8   9  -1 11.7372 42.2863   4
  -8  -9   1 3.64784 41.1392   4
   8  -9   1-60.7077 55.5088   3
   8  -9  -1 60.5288 67.4538   3
  -8  -9  -1-47.8163 74.9987   8
   8   9  -1 30.2830 31.6739   8
  -8  -9   1 39.7527 52.8978   8
   8   9  -1 14.7555 83.2132   6
  -8   9   1-22.5239 40.0907   6
   8  10  -1 16095.9 458.313   4
  -8 -10   1 15853.1 454.976   4
   8 -10  -1 12620.9 591.601   3
   8 -10   1 11924.9 620.708   1
   8 -10   1 13585.9 557.413   3
  -8 -10   1 13108.1 479.326   8
   8  10  -1 11726.6 452.303   8
  -8 -10  -1 12675.2 550.522   8
   8  10  -1 14193.8 702.328   6
  -8  10  -1 14027.4 392.341   5
  -8 -11   1 13647.9 431.518   4
   8 -11   1 11369.8 516.217   3
   8 -11  -1 10900.3 556.758   3
   8 -11   1 9947.35 580.938   1
   8 -11  -1 8826.46 524.132   1
  -8 -11  -1 10719.6 527.897   8
  -8 -11   1 10542.7 432.875   8
   8  11  -1 10224.3 428.742   8
   8  11  -1 11944.5 652.276   6
  -8  11  -1 11778.4 359.270   5
  -8 -12   1 2184.05 179.170   4
   8 -12  -1 1638.37 223.095   3
  -8 -12  -1 2125.05 110.050   4
   8 -12   1 1872.85 216.877   3
   8 -12  -1 1509.77 217.233   1
  -8 -12   1 1623.65 177.211   8
  -8 -12  -1 1712.79 223.952   8
   8  12  -1 1764.20 181.687   8
   8  12  -1 2269.28 295.247   6
  -8  12  -1 1528.01 85.8051   6
   8 -13  -1 99.1386 57.8794   3
  -8 -13  -1 220.099 42.9411   4
  -8 -13   1 149.804 51.6227   4
   8 -13   1 159.928 63.4181   3
   8 -13  -1-13.5903 92.9314   1
  -8 -13  -1 163.157 86.3666   8
   8  13  -1 113.211 46.3387   8
  -8 -13   1 171.822 62.6885   8
  -8  13  -1 299.579 168.869   7
   8  13  -1 83.3649 84.6870   6
   8 -14  -1 6158.32 432.188   3
  -8 -14  -1 7992.51 276.802   4
  -8 -14   1 8124.71 380.472   4
   8 -14   1 6425.24 394.345   3
  -8 -14  -1 6906.34 446.828   8
   8  14  -1 5956.95 352.059   8
  -8 -14   1 6401.95 370.917   8
   8  14  -1 7390.26 545.927   6
  -8  14  -1 7150.73 518.890   7
   8 -15   1 26769.8 818.892   3
   8 -15  -1 25915.1 876.337   3
  -8 -15   1 32194.7 786.988   4
  -8 -15  -1 32547.2 615.125   4
   8 -15   1 24574.1 1017.26   1
  -8 -15  -1 27755.6 917.223   8
  -8 -15   1 27492.4 775.524   8
   8  15  -1 24896.3 736.460   8
  -8  15  -1 29539.6 1075.21   7
   8  15  -1 31080.4 1147.44   6
   8 -16  -1 49490.2 1226.86   3
  -8 -16   1 61928.8 1125.63   4
   8 -16   1 50091.8 1135.28   3
  -8 -16  -1 62250.1 915.125   4
   8 -16   1 46115.8 1436.02   1
  -8 -16  -1 52921.9 1289.94   8
  -8 -16   1 51922.9 1101.50   8
  -8  16  -1 56682.6 1525.30   7
   8  16  -1 59832.2 1625.25   6
   8 -17  -1 29684.6 976.331   3
   8 -17   1 29358.6 876.414   3
  -8 -17   1 37505.0 908.021   4
  -8 -17  -1 38275.0 758.882   4
   8 -17  -1 28151.5 1099.81   1
   8 -17   1 28740.2 1151.88   1
  -8 -17   1 31364.3 870.079   8
  -8 -17  -1 32061.8 1025.61   8
  -8 -17  -1 28319.8 689.249   7
  -8  17  -1 33756.7 1204.25   7
   8  17  -1 36173.8 1288.44   6
  -8 -18  -1 7430.21 355.922   4
   8 -18   1 6202.10 403.876   3
   8 -18  -1 6169.32 456.131   3
   8 -18  -1 5701.09 515.350   1
   8 -18   1 5738.40 540.581   1
  -8 -18  -1 6317.43 473.459   8
  -8 -18   1 6163.27 396.011   8
  -8 -18  -1 5885.33 323.775   7
   8  18  -1 7441.45 597.086   6
  -8  18  -1 6941.39 557.848   7
   8 -19  -1 949.351 184.930   3
   8 -19   1 1066.46 168.949   3
  -8 -19  -1 1352.04 162.831   4
   8 -19   1 1195.75 266.609   1
   8 -19  -1 1139.45 248.840   1
  -8 -19   1 1014.90 159.672   8
  -8 -19  -1 1010.27 191.624   8
  -8  19  -1 1379.90 150.716   6
   8  19  -1 1178.59 261.851   6
  -8  19  -1 1130.78 239.142   7
  -8  19   1 1464.98 271.197   7
  -8 -19  -1 949.920 133.760   7
  -8 -20  -1 8680.49 426.118   4
   8 -20   1 6578.10 430.541   3
   8 -20  -1 7073.16 491.271   3
   8 -20  -1 6492.63 572.984   1
   8 -20   1 6099.17 587.113   1
  -8 -20  -1 7407.98 519.563   8
  -8 -20   1 7423.38 459.337   8
  -8  20  -1 7365.95 591.076   7
  -8  20   1 7687.28 584.974   7
   8  20  -1 8457.66 661.154   6
  -8  20  -1 7814.50 358.349   6
   8 -21   1 7524.10 458.362   3
   8 -21  -1 7840.30 520.372   3
   8 -21  -1 7328.42 622.717   1
   8 -21   1 7925.52 672.160   1
  -8 -21   1 7802.34 487.132   8
  -8 -21  -1 7488.26 538.745   8
   8  21   1 10121.4 763.226   6
  -8  21  -1 8361.60 387.357   6
  -8  21   1 8500.23 615.572   7
   8  21  -1 8878.64 700.973   6
  -8  21  -1 8415.61 644.909   7
   8 -22  -1 1796.58 256.129   3
   8 -22   1 1905.48 224.393   3
   8 -22   1 1657.73 314.597   1
   8 -22  -1 1666.89 303.134   1
  -8 -22  -1 1780.23 271.742   8
  -8 -22   1 1885.28 231.945   8
   8  22   1 3006.99 428.665   6
   8  22  -1 2419.47 363.336   6
  -8  22  -1 2101.31 202.598   6
  -8  22  -1 1990.50 312.691   7
  -8  22   1 2105.36 315.498   7
   8 -23  -1 1920.87 282.251   3
   8 -23   1 2118.52 252.412   3
   8 -23   1 1732.83 324.398   1
   8 -23  -1 1731.16 328.296   1
  -8 -23  -1 1972.36 296.829   8
  -8 -23   1 2307.01 286.839   8
  -8  23   1 2050.74 308.270   7
   8  23   1 2897.12 424.120   6
   8  23  -1 2633.28 384.372   6
  -8  23  -1 2586.29 368.603   7
   8 -24   1 6474.50 654.482   1
   8 -24  -1 6903.20 653.745   1
  -8 -24  -1 6751.25 546.352   8
  -8 -24   1 7922.22 522.881   8
  -8  24  -1 7412.53 646.136   7
   8  24   1 9200.37 762.060   6
   8  24  -1 8259.22 698.125   6
  -8  24   1 7053.59 604.215   7
   8 -25  -1 4220.58 520.907   1
   8 -25   1 3998.09 529.578   1
  -8 -25   1 5211.65 435.764   8
  -8 -25  -1 4501.34 453.130   8
   8  25  -1 5164.61 568.210   6
   8  25   1 5802.29 618.046   6
  -8  25  -1 4623.22 518.537   7
  -8  25   1 4486.67 484.554   7
   8 -26  -1 1529.68 318.166   1
   8 -26   1 1450.24 320.998   1
  -8 -26   1 1899.55 263.824   8
  -8 -26  -1 1924.98 307.666   8
  -8  26   1 1584.72 289.918   7
   8  26  -1 1946.59 347.927   6
  -8  26  -1 1728.98 316.726   7
   8  26   1 2072.26 385.013   6
   8 -27  -1 1041.21 268.888   1
   8 -27   1 1233.84 295.716   1
  -8 -27  -1 1505.98 270.049   8
   8  27   1 1779.39 365.237   6
  -8  27   1 1286.84 268.270   7
  -8  27  -1 1477.40 293.159   7
   8  27  -1 1527.11 318.247   6
   8 -28  -1 2325.42 425.058   1
   8 -28   1 2649.52 446.910   1
  -8 -28  -1 2783.49 366.595   8
   8 -28  -1 2924.05 457.719   8
   8  28  -1 3143.82 474.005   6
   8  28   1 3664.80 523.325   6
  -8  28   1 2742.21 392.534   7
  -8  28  -1 2586.95 409.306   7
   8 -29  -1 2294.24 431.582   1
   8 -29   1 2053.88 413.939   1
  -8 -29  -1 2318.73 339.723   8
   8 -29  -1 2773.70 449.855   8
   8  29   1 2903.24 490.954   6
   8  29  -1 2996.33 457.254   6
  -8  29  -1 2628.82 403.170   7
  -8  29   1 2169.54 354.982   7
   8 -30   1 620.670 229.742   1
   8 -30  -1 387.401 185.803   1
   8 -30  -1 492.434 208.123   8
  -8  30  -1 556.039 191.510   7
   8  30   1 733.919 281.066   6
  -8  30   1 381.244 116.285   7
   8  30  -1 544.829 221.383   6
   8 -31  -1 447.291 208.996   1
   8 -31   1 503.942 236.169   1
   8 -31   1 371.591 150.499   8
   8 -31  -1 499.519 179.162   8
  -8  31   1 182.424 101.231   7
   8  31   1 737.749 255.828   6
   8  31  -1 262.164 159.552   6
  -8  31  -1 393.123 162.414   7
   8 -32   1 566.390 256.204   1
   8 -32  -1 579.101 236.939   1
   8 -32   1 737.973 251.147   8
   8 -32  -1 990.255 289.495   8
   8  32   1 1089.64 329.904   6
   8  32  -1 846.131 272.173   6
   8 -33   1 1151.14 332.132   1
   8 -33  -1 1065.46 299.465   1
   8 -33   1 1264.64 331.686   8
   8 -33  -1 1091.12 302.104   8
   8  33  -1 1025.12 297.316   6
   8  33   1 1137.90 323.435   6
   8 -34   1 1684.82 432.311   1
   8 -34  -1 1290.51 364.337   1
   8 -34  -1 1208.78 317.087   8
   8 -34   1 1251.34 324.574   8
   8  34  -1 1604.20 382.456   6
   8  34   1 1949.54 424.852   6
   8 -35  -1 460.123 234.071   1
   8 -35   1 634.381 324.229   1
   8 -35  -1 475.098 188.147   8
   8  35   1 329.899 193.471   6
   8  35  -1 399.122 220.555   6
  -8 -36   1-156.236 208.302   1
   8 -36   1 148.774 155.866   1
   8 -36  -1 5.56216 163.325   1
  -8 -36  -1 138.777 212.272   1
   8 -36  -1 273.434 154.216   8
   8  36  -1-121.232 195.211   6
   8  36   1 22.6796 124.586   6
   8 -37  -1 429.319 259.868   1
  -8 -37  -1 288.759 230.140   1
   8 -37   1 520.056 248.930   1
   8  37   1 25.3740 166.432   6
   8 -38  -1 123.610 177.495   1
  -9   0  -1 100.081 60.3632   2
   9   0  -1 80.0130 59.7728   3
  -9   0  -1 147.719 45.6190   8
   9   0  -1 82.4400 58.5281   8
   9   0   1 110.763 42.0220   6
   9   0  -1 175.586 88.3878   6
  -9   0   1 39.1705 38.9410   6
  -9   1  -1 2708.22 250.692   2
   9   1  -1 3335.32 290.247   3
   9  -1  -1 3024.17 282.620   3
  -9   1   1 2775.80 216.130   2
  -9  -1  -1 2863.20 274.066   8
   9   1  -1 2914.45 246.561   8
  -9   1  -1 2945.70 265.934   8
   9   1   1 3395.73 259.114   6
   9  -1  -1 2811.72 237.569   6
   9   1  -1 2612.11 245.503   6
   9  -1   1 2837.44 218.941   6
  -9  -1   1 2675.91 242.656   6
  -9   1   1 2919.84 242.031   6
   9  -2  -1 3104.14 287.931   3
  -9   2  -1 2484.63 240.243   2
  -9   2   1 2562.94 208.595   2
   9   2  -1 3043.66 286.717   3
  -9  -2  -1 2541.85 248.314   8
   9   2  -1 2653.86 234.906   8
  -9   2  -1 2450.38 258.912   8
   9   2   1 3221.32 274.088   6
  -9   2   1 2688.81 226.140   6
   9  -2  -1 2754.21 227.879   6
   9   2  -1 2848.48 262.580   6
   9  -2   1 2656.36 195.674   6
  -9   3   1 4783.24 282.269   2
   9  -3   1 5043.09 339.940   2
   9   3  -1 6319.32 406.063   3
  -9   3  -1 5386.47 352.499   2
   9  -3  -1 5897.43 406.776   3
  -9  -3   1 4813.46 320.407   8
  -9  -3  -1 5516.72 361.702   8
   9   3  -1 5103.18 317.419   8
   9   3  -1 5646.41 379.325   6
   9  -3   1 5421.18 267.532   6
   9   3   1 6603.16 393.621   6
  -9   3   1 5327.27 307.369   6
   9  -3  -1 5062.53 299.298   6
   9   4  -1 3949.98 235.177   4
   9  -4  -1 3265.19 298.698   3
   9  -4   1 2781.37 256.532   2
   9  -4  -1 2898.04 224.318   2
  -9   4   1 2737.33 215.477   2
   9  -4   1 3881.53 325.733   3
   9   4  -1 3857.90 330.774   3
  -9  -4  -1 2946.00 271.768   8
  -9  -4   1 3209.37 250.716   8
   9   4  -1 3099.39 247.500   8
   9   4   1 3754.58 327.008   6
  -9   4   1 3027.40 227.250   6
   9   4  -1 3423.78 306.945   6
   9  -4  -1 2839.72 216.897   6
   9  -4   1 3235.00 197.042   6
   9   5  -1 3060.14 208.561   4
   9  -5   1 2238.82 232.427   2
   9  -5  -1 2902.59 278.756   3
   9  -5   1 3151.04 284.152   3
   9  -5  -1 2478.25 212.798   2
  -9  -5  -1 2790.52 264.399   8
  -9  -5   1 2752.33 235.725   8
   9   5  -1 2583.84 221.159   8
   9  -5   1 2624.53 163.502   6
   9   5   1 3053.97 303.375   6
  -9   5   1 2470.09 201.027   6
   9  -5  -1 2280.66 191.447   6
   9   5  -1 2927.62 293.710   6
   9   6   1 15439.4 277.380   4
   9   6  -1 15828.2 447.155   4
   9  -6   1 11942.5 544.012   2
   9  -6   1 14786.2 605.969   3
   9  -6  -1 13738.1 605.514   3
   9  -6  -1 11806.9 468.489   2
  -9  -6  -1 12456.3 545.606   8
   9   6  -1 12319.0 484.635   8
  -9  -6   1 13889.7 509.782   8
   9   6  -1 14349.6 641.545   6
   9  -6   1 11986.9 317.258   6
  -9   6   1 12302.4 429.423   6
   9   7  -1 22978.5 539.641   4
   9  -7   1 17180.2 681.249   2
   9  -7  -1 17009.0 583.172   2
   9  -7  -1 20595.1 744.864   3
   9  -7   1 22994.3 763.522   3
  -9  -7  -1 20530.3 703.499   8
   9   7  -1 18926.1 594.172   8
  -9  -7   1 20446.2 619.218   8
   9   7  -1 21617.9 841.519   6
  -9   7   1 18250.3 524.052   6
   9   8  -1 45153.3 742.130   4
   9  -8   1 32858.4 951.527   2
   9  -8  -1 37884.0 1038.09   3
   9  -8   1 42725.7 1050.65   3
   9  -8  -1 31329.2 831.063   2
  -9  -8   1 37458.2 837.603   8
   9   8  -1 35948.2 813.317   8
  -9  -8  -1 37292.5 966.837   8
  -9   8  -1 37758.4 463.168   6
  -9   8   1 34205.0 710.756   6
   9   8  -1 40624.3 1165.55   6
   9   9  -1 24589.1 551.295   4
  -9  -9   1 26351.6 572.467   4
   9  -9   1 17226.0 714.686   2
   9  -9  -1 17332.9 632.363   2
   9  -9  -1 21151.9 774.927   3
   9  -9   1 22045.9 741.883   3
  -9  -9  -1 20502.2 717.053   8
   9   9  -1 19151.6 606.749   8
  -9  -9   1 21415.9 633.651   8
  -9   9   1 17938.4 514.227   6
   9   9  -1 21450.8 874.523   6
  -9 -10   1 13980.0 425.571   4
   9  10  -1 13366.0 418.112   4
   9 -10   1 11285.7 546.091   3
   9 -10  -1 10852.9 557.484   3
  -9 -10   1 10873.1 460.856   8
   9  10  -1 9989.47 442.363   8
  -9 -10  -1 10918.7 535.143   8
  -9  10  -1 11899.2 372.149   5
   9  10  -1 10976.7 642.096   6
  -9  10   1 9380.90 376.048   6
   9  11  -1 7084.84 311.745   4
  -9 -11   1 7567.77 321.200   4
   9 -11   1 6208.94 402.278   3
   9 -11  -1 5742.75 411.665   3
   9  11  -1 5179.29 323.256   8
  -9 -11  -1 5825.08 399.676   8
  -9 -11   1 5833.63 340.958   8
  -9  11   1 5021.34 275.393   6
  -9  11  -1 5893.83 263.013   5
   9  11  -1 6513.50 495.979   6
  -9 -12   1 1045.37 121.033   4
   9 -12  -1 828.640 162.203   3
   9 -12   1 866.165 167.039   3
  -9 -12  -1 828.308 163.473   8
   9  12  -1 610.587 114.648   8
  -9 -12   1 837.324 132.853   8
   9  12  -1 835.733 188.366   6
  -9 -13   1 910.987 115.604   4
   9 -13  -1 705.797 147.790   3
   9 -13   1 966.255 166.802   3
  -9 -13  -1 831.255 161.017   8
   9  13  -1 860.910 132.940   8
  -9 -13   1 905.312 134.117   8
   9  13  -1 1115.34 215.643   6
  -9 -14  -1 2474.67 129.260   4
   9 -14  -1 1674.72 224.931   3
  -9 -14   1 2309.29 192.323   4
   9 -14   1 1997.42 225.068   3
   9 -14   1 1496.81 220.084   1
  -9 -14  -1 2008.18 238.051   8
  -9 -14   1 1719.93 188.495   8
   9  14  -1 1617.32 180.784   8
  -9  14  -1 2226.04 319.263   7
  -9  14  -1 1653.03 97.1295   6
   9  14  -1 2094.31 294.434   6
   9 -15  -1 5833.30 436.676   3
  -9 -15  -1 7023.80 248.925   4
  -9 -15   1 7014.29 357.410   4
   9 -15   1 5185.95 488.438   1
   9 -15   1 5820.68 411.443   3
  -9 -15   1 5879.95 362.466   8
  -9 -15  -1 5866.93 434.931   8
  -9  15  -1 6976.42 547.252   7
   9  15  -1 7224.95 568.263   6
   9 -16   1 2533.64 264.587   3
  -9 -16  -1 2857.75 173.257   4
   9 -16  -1 2383.15 293.384   3
  -9 -16   1 2862.75 237.763   4
   9 -16  -1 2410.97 324.032   1
   9 -16   1 2192.50 329.836   1
  -9 -16   1 2149.53 222.572   8
  -9 -16  -1 2578.06 287.239   8
   9  16  -1 3212.72 404.192   6
  -9  16  -1 2716.92 352.208   7
  -9 -17   1 4105.57 299.358   4
   9 -17   1 3495.62 320.266   3
  -9 -17  -1 4381.34 232.586   4
   9 -17  -1 3365.19 355.066   3
   9 -17   1 3666.93 446.766   1
   9 -17  -1 3298.79 395.871   1
  -9 -17  -1 3747.08 357.172   8
  -9 -17   1 3554.95 305.509   8
   9  17  -1 4361.48 469.428   6
  -9  17  -1 4147.33 446.315   7
   9 -18  -1 1139.34 216.493   3
  -9 -18   1 1117.44 160.176   4
  -9 -18  -1 1355.99 135.626   4
   9 -18   1 1210.99 199.876   3
   9 -18  -1 1274.38 261.048   1
   9 -18   1 1141.30 287.332   1
  -9 -18  -1 1520.71 245.676   8
  -9 -18   1 1062.25 170.526   8
  -9 -18  -1 1049.68 139.075   7
  -9  18  -1 1454.32 130.429   6
  -9  18  -1 1534.51 280.802   7
   9  18  -1 1501.88 295.537   6
   9  18   1 1801.86 318.193   6
  -9 -19  -1 281.322 55.9365   4
   9 -19  -1 249.743 110.750   3
   9 -19   1 280.604 107.191   3
   9 -19  -1 277.113 154.737   1
   9 -19   1 373.190 146.213   1
  -9 -19   1 122.932 51.6024   8
  -9 -19  -1 178.265 75.2300   8
   9  19   1 441.413 183.938   6
  -9  19   1 619.814 216.183   7
   9  19  -1 192.278 126.966   6
  -9  19  -1 336.631 78.9623   6
  -9  19  -1 237.986 152.585   7
  -9 -19  -1 175.971 44.9639   7
   9 -20   1 2452.54 283.577   3
   9 -20  -1 2471.13 304.713   3
  -9 -20  -1 3223.53 245.329   4
   9 -20  -1 2179.65 340.508   1
   9 -20   1 2405.75 379.471   1
  -9 -20  -1 2522.46 316.398   8
  -9 -20   1 2462.62 269.349   8
  -9  20  -1 2816.99 200.140   6
   9  20  -1 2916.88 400.245   6
  -9  20  -1 2841.79 377.147   7
   9  20   1 3965.57 478.494   6
  -9  20   1 3346.87 411.431   7
   9 -21  -1 1684.33 256.442   3
   9 -21   1 1807.61 228.152   3
   9 -21   1 1470.79 285.382   1
   9 -21  -1 1756.49 307.611   1
  -9 -21  -1 1936.83 275.456   8
  -9 -21   1 1910.96 238.685   8
   9  21  -1 2123.04 357.045   6
  -9  21  -1 1527.81 285.068   7
  -9  21  -1 1974.01 184.868   6
   9  21   1 2690.45 417.195   6
  -9  21   1 2211.87 355.275   7
   9 -22  -1 682.335 167.930   3
   9 -22   1 563.321 136.472   3
   9 -22  -1 478.345 152.999   1
   9 -22   1 566.129 170.083   1
  -9 -22   1 668.701 138.688   8
  -9 -22  -1 519.277 147.063   8
   9  22  -1 815.941 229.596   6
  -9  22  -1 791.059 201.869   7
  -9  22   1 710.904 197.620   7
   9  22   1 921.422 257.219   6
   9 -23   1 1362.17 202.859   3
   9 -23  -1 1517.00 247.652   3
   9 -23   1 1027.14 247.290   1
   9 -23  -1 911.097 232.525   1
  -9 -23  -1 1360.77 247.644   8
  -9 -23   1 1368.33 213.641   8
   9  23  -1 1416.92 291.748   6
  -9  23   1 1518.68 278.737   7
   9  23   1 2240.82 392.770   6
  -9  23  -1 1259.82 256.217   7
   9 -24   1 1788.16 251.055   3
   9 -24  -1 1714.09 265.813   3
   9 -24   1 1472.01 310.270   1
   9 -24  -1 1443.36 290.470   1
  -9 -24  -1 1841.06 295.824   8
  -9 -24   1 1757.16 252.816   8
   9  24  -1 1960.85 347.529   6
  -9  24  -1 1965.21 334.721   7
  -9  24   1 1682.69 289.701   7
   9  24   1 2504.97 424.845   6
   9 -25   1 2119.29 385.733   1
   9 -25  -1 2328.24 390.510   1
  -9 -25   1 2533.88 295.512   8
  -9 -25  -1 2456.17 338.958   8
  -9  25   1 2425.18 362.322   7
   9  25   1 3269.62 471.556   6
  -9  25  -1 2455.37 384.910   7
   9  25  -1 2509.71 402.436   6
   9 -26  -1 196.083 98.1120   1
   9 -26   1 296.643 134.042   1
  -9 -26   1 330.546 87.3397   8
  -9 -26  -1 138.058 77.4017   8
   9  26   1 409.875 201.686   6
   9  26  -1 303.256 115.403   6
  -9  26   1 392.970 151.949   7
  -9  26  -1 336.958 127.561   7
   9 -27   1 279.596 148.699   1
   9 -27  -1 364.915 138.461   1
  -9 -27  -1-22.2023 145.858   8
   9  27  -1 414.506 184.005   6
   9  27   1 656.689 246.473   6
  -9  27   1 307.688 130.332   7
  -9  27  -1 270.407 96.1422   7
   9 -28  -1 988.928 266.967   1
   9 -28   1 873.864 248.868   1
  -9 -28  -1 843.058 189.344   8
   9  28   1 1567.29 343.767   6
  -9  28  -1 1066.10 263.837   7
  -9  28   1 1414.64 301.494   7
   9  28  -1 1549.02 339.883   6
   9 -29   1-108.933 150.071   1
   9 -29  -1 99.7075 121.043   1
  -9  29   1 171.223 109.934   7
   9  29   1 122.954 136.909   6
  -9  29  -1 39.6440 142.877   7
   9  29  -1 193.470 133.566   6
   9 -29  -1 215.662 150.977   8
   9 -30   1 15.0741 119.390   1
   9 -30  -1 132.172 99.7375   1
   9 -30  -1 447.985 194.433   8
   9  30   1 631.335 255.682   6
  -9  30   1 19.3578 162.157   7
   9  30  -1 166.482 106.537   6
  -9  30  -1 305.549 123.222   7
   9 -31   1 345.467 214.882   1
   9 -31  -1 608.196 248.580   1
   9 -31  -1 296.922 111.403   8
  -9  31   1 215.396 94.3798   7
   9  31  -1 419.073 195.186   6
  -9  31  -1 190.687 97.6011   7
   9  31   1 569.203 229.777   6
   9 -32   1 394.833 216.857   1
   9 -32  -1 909.047 298.192   1
   9 -32  -1 753.986 240.128   8
   9 -32   1 643.478 231.807   8
  -9  32  -1 910.623 268.406   7
   9  32  -1 666.533 254.181   6
   9  32   1 833.508 300.075   6
   9 -33   1 783.036 312.629   1
   9 -33  -1 483.108 230.510   1
   9 -33   1 864.046 299.701   8
   9 -33  -1 461.484 216.917   8
   9  33  -1 770.547 277.951   6
   9  33   1 1025.99 297.712   6
   9 -34   1 1451.70 421.294   1
   9 -34  -1 1406.55 386.691   1
   9 -34  -1 1221.90 321.902   8
   9 -34   1 1153.04 314.596   8
   9  34  -1 1377.38 369.374   6
   9  34   1 1543.98 423.251   6
   9 -35  -1 1416.54 398.782   1
   9 -35   1 1781.91 481.649   1
   9 -35  -1 1648.85 390.665   8
   9  35  -1 1585.02 415.833   6
   9  35   1 1487.53 362.258   6
   9 -36   1 917.382 338.174   1
   9 -36  -1 728.452 292.653   1
   9 -36  -1 640.487 252.197   8
   9  36  -1 231.871 179.754   6
   9  36   1 504.374 190.300   6
   9 -37   1 608.927 268.051   1
   9 -37  -1 433.054 214.861   1
   9  37  -1 439.854 227.387   6
   9  37   1 627.381 281.514   6
   9 -38  -1 561.920 285.110   1
   9  38   1 241.784 140.060   6
  10   0  -1 147928. 2026.94   3
 -10   0  -1 125187. 1823.78   8
  10   0  -1 123029. 1675.17   6
  10   0   1 134093. 1668.70   6
  10  -1  -1 8555.44 494.271   3
 -10   1   1 7275.46 374.882   2
  10   1  -1 9493.21 535.744   3
 -10  -1  -1 7737.55 461.095   8
 -10   1  -1 7008.22 465.695   8
 -10   1   1 6942.51 387.737   6
  10   1   1 8203.35 424.763   6
  10   1  -1 8344.28 454.581   6
  10  -1   1 7721.65 379.626   6
  10  -1  -1 7221.01 391.014   6
  10  -2  -1 27961.7 896.501   3
  10   2  -1 30111.4 917.720   3
 -10   2   1 22499.9 647.825   2
 -10  -2  -1 25125.4 806.849   8
 -10   2  -1 25243.8 843.279   8
  10   2   1 27604.8 805.216   6
 -10   2   1 24449.2 708.244   6
  10  -2   1 26081.3 658.411   6
  10   2  -1 27043.0 840.828   6
  10  -2  -1 25118.8 715.839   6
  10  -3  -1 31738.5 955.766   3
 -10   3   1 26361.8 699.500   2
  10   3  -1 31881.2 938.645   3
  10   3  -1 27137.1 787.041   8
 -10  -3   1 26945.1 775.246   8
 -10  -3  -1 28260.1 869.076   8
  10  -3   1 27461.7 644.805   6
  10   3  -1 27490.2 853.165   6
  10  -3  -1 26819.9 717.504   6
 -10   3   1 27085.9 717.542   6
  10   3   1 30350.4 887.588   6
  10   4  -1 43645.9 826.416   4
  10  -4  -1 38047.8 1054.70   3
  10  -4   1 32210.5 902.823   2
 -10   4   1 30308.9 754.613   2
  10   4  -1 41536.0 1067.01   3
  10  -4   1 43851.6 1103.06   3
 -10  -4  -1 35469.2 957.298   8
  10   4  -1 35014.7 870.225   8
 -10  -4   1 34648.8 871.132   8
  10  -4  -1 31904.4 768.022   6
  10  -4   1 33962.1 682.001   6
 -10   4   1 35675.8 803.693   6
  10   4  -1 36918.5 1034.62   6
  10   4   1 39422.6 1028.80   6
  10   5  -1 12249.3 428.334   4
  10  -5   1 12221.9 584.919   3
  10  -5   1 9243.38 491.190   2
  10  -5  -1 8581.65 414.854   2
  10  -5  -1 10874.8 572.235   3
 -10  -5  -1 9696.89 504.354   8
 -10  -5   1 10668.3 479.970   8
  10   5  -1 10143.9 457.788   8
 -10   5   1 9954.05 420.433   6
  10  -5   1 9597.58 340.615   6
  10  -5  -1 8922.76 397.069   6
  10   5   1 11941.1 590.519   6
  10   5  -1 10584.2 573.550   6
  10   6  -1 45237.8 804.631   4
  10   6   1 47820.8 566.058   4
  10  -6  -1 41169.1 1119.06   3
  10  -6   1 33581.8 949.874   2
  10  -6  -1 33234.3 832.173   2
  10  -6   1 43223.2 1094.12   3
  10   6  -1 36146.9 875.550   8
 -10  -6   1 39149.3 900.910   8
 -10  -6  -1 39781.4 1011.70   8
  10   6   1 44780.7 1154.76   6
  10  -6   1 34884.3 607.968   6
 -10   6   1 35817.8 780.174   6
  10   6  -1 42317.0 1144.91   6
  10   7  -1 3769.48 222.584   4
  10  -7  -1 2542.09 245.149   2
  10  -7   1 3903.91 335.507   3
  10  -7  -1 3253.41 302.647   3
  10  -7   1 2981.38 294.316   2
 -10  -7  -1 3648.92 313.673   8
 -10  -7   1 3567.67 277.340   8
  10   7  -1 2999.56 256.791   8
 -10   7   1 3045.32 221.107   6
  10   7  -1 3264.24 352.774   6
  10   7   1 3943.90 376.186   6
  10   8  -1 18187.8 490.099   4
  10  -8  -1 16013.1 705.392   3
  10  -8   1 13983.8 643.405   2
  10  -8  -1 13469.6 563.855   2
  10  -8   1 17199.8 696.863   3
 -10  -8  -1 16482.3 662.606   8
 -10  -8   1 15906.2 580.746   8
  10   8  -1 14762.5 556.510   8
 -10   8   1 14841.5 485.739   6
  10   8  -1 17184.7 786.688   6
  10   8   1 19609.6 814.380   6
  10   9  -1 3859.36 227.184   4
  10  -9   1 3903.01 326.958   3
  10  -9  -1 2694.68 266.841   2
  10  -9  -1 3756.87 343.243   3
  10  -9   1 2774.50 285.353   2
 -10  -9  -1 3470.42 317.906   8
  10   9  -1 3138.65 259.085   8
 -10  -9   1 3634.72 286.081   8
 -10   9   1 3038.64 216.417   6
  10   9   1 4230.91 416.705   6
  10   9  -1 3373.27 370.366   6
  10  10  -1 3150.02 202.054   4
  10 -10  -1 2003.28 231.204   2
  10 -10  -1 2620.23 285.311   3
  10 -10   1 2191.51 260.886   2
  10 -10   1 2472.78 256.683   3
 -10 -10  -1 2617.11 269.764   8
 -10 -10   1 2875.69 247.207   8
  10  10  -1 2396.62 230.415   8
 -10  10   1 2162.03 182.742   6
  10  10   1 3244.74 361.896   6
  10  10  -1 2644.83 332.569   6
  10  11  -1 886.030 110.837   4
 -10 -11   1 1187.03 129.011   4
  10 -11  -1 840.153 169.228   3
  10 -11   1 637.972 126.677   2
  10 -11   1 682.996 139.753   3
  10  11  -1 634.924 124.917   8
 -10 -11   1 952.089 150.766   8
 -10 -11  -1 745.625 154.503   8
  10  11  -1 985.434 208.353   6
 -10  11   1 664.496 107.924   6
 -10  11  -1 713.075 96.9396   5
  10  11   1 1104.70 226.769   6
  10  12  -1 31984.9 668.159   4
 -10 -12   1 31564.4 670.389   4
  10 -12  -1 24820.0 905.516   3
  10 -12   1 26719.3 882.300   3
  10  12  -1 22700.1 709.864   8
 -10 -12   1 26063.8 759.026   8
 -10 -12  -1 24147.5 854.349   8
 -10  12  -1 26996.8 572.313   5
  10  12   1 30375.0 1117.49   6
 -10  12   1 21613.9 595.208   6
  10  12  -1 27195.3 1078.34   6
  10 -13  -1 5911.08 447.881   3
 -10 -13   1 7331.09 327.484   4
  10 -13   1 6132.42 426.922   3
 -10 -13   1 6222.03 384.741   8
 -10 -13  -1 6054.40 438.984   8
  10  13   1 7763.46 584.663   6
  10  13  -1 6831.60 540.131   6
 -10  13   1 5018.60 288.646   6
  10 -14  -1 28421.7 1004.46   3
 -10 -14   1 36050.3 755.890   4
  10 -14   1 28254.9 948.968   3
  10 -14   1 25368.1 1049.14   1
 -10 -14  -1 30239.5 981.340   8
 -10 -14   1 30839.4 851.384   8
  10  14   1 35861.3 1291.17   6
  10  14  -1 33862.4 1225.43   6
 -10 -15   1 35564.8 783.663   4
 -10 -15  -1 34491.4 431.048   4
  10 -15  -1 27981.5 982.796   3
  10 -15   1 31163.2 968.538   3
  10 -15   1 26476.5 1093.65   1
  10 -15  -1 26089.8 1036.04   1
 -10 -15   1 29597.5 855.364   8
 -10 -15  -1 30089.1 978.474   8
  10  15   1 35333.4 1316.80   6
 -10  15  -1 31373.3 1195.33   7
  10  15  -1 34410.7 1275.55   6
 -10 -16  -1 5952.87 207.944   4
 -10 -16   1 5598.23 324.130   4
  10 -16  -1 4906.64 415.786   3
  10 -16   1 4779.23 385.160   3
  10 -16  -1 4460.08 457.863   1
  10 -16   1 4567.67 508.609   1
 -10 -16   1 4987.39 365.407   8
 -10 -16  -1 5549.15 440.407   8
  10  16   1 6945.35 603.377   6
 -10  16  -1 4079.31 159.190   6
 -10  16  -1 6025.69 536.884   7
  10  16  -1 5575.29 535.336   6
  10 -17  -1 28732.3 1035.10   3
 -10 -17  -1 36806.1 582.182   4
  10 -17   1 29889.3 966.985   3
 -10 -17   1 36817.4 848.161   4
  10 -17  -1 27827.0 1135.04   1
  10 -17   1 27281.1 1170.38   1
 -10 -17  -1 31743.5 1052.50   8
 -10 -17   1 31115.1 907.151   8
  10  17   1 38042.7 1401.48   6
  10  17  -1 33609.4 1310.94   6
 -10  17  -1 32940.1 1246.33   7
 -10  17  -1 24631.8 419.225   6
 -10 -18  -1 36177.7 633.441   4
  10 -18  -1 28964.4 1032.31   3
  10 -18   1 29287.1 965.859   3
 -10 -18   1 34989.8 858.576   4
  10 -18  -1 26758.1 1135.98   1
  10 -18   1 27588.5 1197.15   1
 -10 -18   1 30600.3 921.709   8
 -10 -18  -1 30589.3 1054.20   8
  10  18  -1 34976.8 1365.63   6
 -10  18  -1 29229.1 486.979   6
  10  18   1 36855.4 1419.54   6
 -10  18  -1 30387.8 1223.74   7
  10 -19   1 2307.24 287.214   3
 -10 -19  -1 2921.84 196.399   4
  10 -19  -1 2406.14 308.730   3
 -10 -19   1 2759.70 260.418   4
  10 -19  -1 2412.84 385.444   1
  10 -19   1 2008.75 352.768   1
 -10 -19  -1 2546.64 321.840   8
 -10 -19   1 2543.41 278.156   8
 -10  19  -1 2649.53 373.616   7
  10  19   1 3381.17 456.366   6
 -10  19  -1 2390.09 155.621   6
  10  19  -1 3063.93 418.198   6
  10 -20  -1 11793.3 688.819   3
  10 -20   1 12722.6 644.559   3
  10 -20  -1 12040.2 799.276   1
  10 -20   1 11151.1 798.311   1
 -10 -20   1 13361.2 626.923   8
 -10 -20  -1 12989.0 707.868   8
 -10  20  -1 12920.3 817.716   7
  10  20   1 16688.4 992.571   6
 -10  20  -1 12486.9 370.358   6
  10  20  -1 14795.8 913.935   6
 -10  20   1 14721.1 854.537   7
  10 -21  -1 3902.39 388.367   3
  10 -21   1 3629.49 354.338   3
  10 -21   1 3315.12 436.009   1
  10 -21  -1 3134.20 430.710   1
 -10 -21  -1 3870.53 402.208   8
 -10 -21   1 3997.87 351.802   8
  10  21  -1 4667.94 530.022   6
 -10  21   1 4617.54 496.136   7
 -10  21  -1 3820.70 460.015   7
  10  21   1 5324.08 569.019   6
  10 -22  -1 1281.79 215.319   3
  10 -22   1 1318.61 205.492   3
  10 -22  -1 1105.52 236.136   1
  10 -22   1 1042.03 231.096   1
 -10 -22   1 1368.49 216.755   8
 -10 -22  -1 1443.21 250.742   8
  10  22   1 1862.94 336.223   6
 -10  22  -1 1473.83 288.245   7
 -10  22   1 1416.74 271.046   7
  10  22  -1 1366.15 285.638   6
  10 -23   1 279.872 103.465   3
  10 -23  -1 141.428 84.7564   3
  10 -23  -1 23.9899 116.978   1
  10 -23   1-6.39994 147.994   1
 -10 -23  -1 191.081 86.4512   8
 -10 -23   1 224.162 85.3966   8
 -10  23  -1 226.159 113.350   7
  10  23   1 425.028 179.868   6
  10  23  -1 283.107 149.082   6
 -10  23   1 204.261 89.5700   7
  10 -24  -1 596.787 140.595   3
  10 -24   1 612.843 156.329   3
  10 -24   1 342.356 131.824   1
  10 -24  -1 279.168 129.769   1
 -10 -24   1 709.701 154.286   8
 -10 -24  -1 658.244 184.615   8
  10  24  -1 931.707 245.195   6
  10  24   1 958.142 282.074   6
 -10  24  -1 581.733 196.701   7
 -10  24   1 691.458 204.410   7
  10 -25  -1 2789.86 331.855   3
  10 -25   1 1913.46 354.856   1
  10 -25  -1 2155.21 364.317   1
 -10 -25   1 2788.32 321.346   8
 -10 -25  -1 2736.10 358.606   8
 -10  25  -1 2907.53 410.782   7
 -10  25   1 2845.83 398.860   7
  10  25   1 3927.27 516.868   6
  10  25  -1 2990.44 450.437   6
  10 -26  -1 681.804 197.372   1
  10 -26   1 525.940 218.515   1
 -10 -26  -1 861.251 202.499   8
 -10  26  -1 981.757 237.583   7
 -10  26   1 1027.52 241.372   7
  10  26  -1 1032.82 283.921   6
  10  26   1 1287.78 322.546   6
  10 -27  -1 6519.31 700.732   1
  10 -27   1 6039.81 700.395   1
 -10 -27  -1 6685.87 569.213   8
  10  27  -1 7534.20 743.614   6
 -10  27  -1 6769.44 664.636   7
  10  27   1 7658.03 771.905   6
 -10  27   1 6931.28 654.037   7
  10 -28   1 1908.08 400.214   1
  10 -28  -1 1680.66 351.344   1
 -10 -28  -1 1911.85 308.462   8
 -10  28  -1 1677.08 314.266   7
  10  28   1 2578.54 473.951   6
 -10  28   1 1804.86 339.566   7
  10  28  -1 2499.90 434.711   6
  10 -29  -1 439.624 181.779   1
  10 -29   1 312.993 169.926   1
 -10  29   1 328.140 114.339   7
  10  29   1 883.550 273.469   6
  10  29  -1 595.633 217.687   6
 -10  29  -1 223.473 123.151   7
  10 -30   1 288.471 111.104   1
  10 -30  -1 162.013 105.580   1
  10  30  -1 502.548 215.517   6
 -10  30   1 489.289 148.974   7
  10  30   1 750.060 256.651   6
 -10  30  -1 282.259 100.461   7
  10 -31   1 24.3683 126.972   1
  10 -31  -1-99.9076 171.033   1
  10 -31  -1-93.9160 165.888   8
 -10  31  -1-144.629 158.690   7
  10  31   1-16.0520 129.367   6
 -10  31   1 0.44151 123.518   7
  10  31  -1-59.4296 128.455   6
  10 -32   1 2509.44 480.728   1
  10 -32  -1 2513.14 458.724   1
  10 -32  -1 2779.10 484.406   8
 -10  32  -1 2091.00 405.932   7
 -10  32   1 2439.79 414.718   7
  10  32   1 2973.39 523.258   6
  10  32  -1 2913.31 497.460   6
  10 -33   1 681.406 295.880   1
  10 -33  -1 429.263 222.402   1
  10 -33  -1 311.841 201.157   8
  10 -33   1 545.180 216.244   8
  10  33   1 234.532 158.345   6
  10  33  -1 440.942 187.415   6
 -10  33  -1 454.917 197.937   7
  10 -34   1 690.824 351.077   1
  10 -34  -1 519.752 262.341   1
  10 -34  -1 530.546 236.414   8
  10 -34   1 353.600 220.251   8
  10  34  -1 224.694 161.981   6
  10  34   1 714.046 307.653   6
  10 -35  -1 1576.27 421.572   1
  10 -35   1 1757.18 468.604   1
  10 -35  -1 1487.56 392.771   8
  10  35   1 1809.04 435.964   6
  10  35  -1 1559.95 396.486   6
  10 -36  -1 1621.04 416.676   1
  10 -36   1 1605.75 442.489   1
  10 -36  -1 1559.80 381.679   8
  10  36   1 1657.83 420.117   6
  10  36  -1 1277.31 360.072   6
  10 -37  -1 80.3227 186.930   1
  10 -37  -1 299.688 208.449   8
  10  37   1-15.5633 129.045   6
  10  37  -1 137.942 198.856   6
  10  38   1 1281.05 374.903   6
  11   0  -1 940.295 193.225   3
 -11   0  -1 656.617 178.439   8
  11   0   1 699.030 131.435   6
  11   0  -1 835.474 163.425   6
  11  -1  -1 1697.94 236.882   3
  11   1  -1 1850.63 247.620   3
 -11   1   1 1533.29 184.741   2
 -11  -1  -1 1421.85 213.223   8
 -11   1  -1 1337.31 216.808   8
  11  -1  -1 1375.96 184.516   6
  11   1   1 1737.24 207.329   6
  11   1  -1 1396.91 197.125   6
  11  -1   1 1367.49 168.493   6
 -11   2   1 633.611 121.193   2
  11   2  -1 758.333 166.662   3
  11  -2  -1 722.818 166.167   3
 -11  -2  -1 525.661 125.147   8
  11  -2   1 561.692 98.1864   6
  11  -2  -1 630.319 124.847   6
  11   2  -1 689.230 152.196   6
 -11   2   1 614.571 122.709   6
  11   2   1 706.499 145.690   6
 -11   3   1 452.734 99.6687   2
  11   3  -1 691.323 167.596   3
  11  -3  -1 699.521 149.106   3
 -11  -3  -1 449.255 115.398   8
 -11  -3   1 457.739 105.872   8
  11   3  -1 651.282 154.799   6
  11  -3   1 576.509 111.471   6
  11   3   1 718.760 156.150   6
  11  -3  -1 512.400 109.420   6
 -11   3   1 400.769 99.1650   6
  11   4  -1 902.944 183.034   3
  11  -4   1 898.599 189.689   3
  11  -4   1 540.801 103.367   2
 -11   4   1 696.294 124.740   2
  11  -4  -1 667.326 145.187   3
 -11  -4   1 554.836 116.920   8
 -11  -4  -1 560.148 130.352   8
  11  -4   1 739.591 117.745   6
  11   4   1 703.090 153.769   6
  11  -4  -1 657.982 127.055   6
  11   4  -1 723.790 152.034   6
 -11   4   1 546.179 108.446   6
  11   5  -1 369.145 79.6367   4
  11  -5  -1 243.848 54.6314   2
  11  -5  -1 394.605 116.597   3
  11  -5   1 346.455 119.594   3
 -11   5   1 239.211 75.5145   2
  11   5  -1 506.989 145.656   3
  11  -5   1 139.192 49.8037   2
 -11  -5   1 409.684 101.121   8
 -11  -5  -1 270.019 72.4287   8
  11  -5   1 378.024 73.1348   6
  11   5  -1 302.077 107.607   6
  11   5   1 421.642 122.557   6
  11  -5  -1 321.318 75.3296   6
 -11   5   1 238.592 63.4204   6
  11   6  -1 6711.85 325.780   4
  11  -6  -1 4948.40 333.874   2
  11  -6   1 4773.10 367.435   2
  11  -6  -1 5778.36 441.429   3
  11  -6   1 6345.66 446.791   3
 -11  -6  -1 5073.35 385.615   8
 -11  -6   1 5249.73 358.674   8
  11  -6   1 4813.24 249.697   6
  11   6  -1 6042.13 455.634   6
  11   6   1 6832.98 476.368   6
 -11   6   1 5020.33 308.316   6
  11   7  -1 29827.7 665.774   4
  11   7   1 29689.9 440.265   4
  11  -7  -1 27084.3 936.456   3
  11  -7   1 22667.8 813.804   2
  11  -7   1 29065.9 941.035   3
  11  -7  -1 22321.8 723.724   2
 -11  -7   1 25866.2 778.680   8
 -11  -7  -1 25763.5 871.404   8
 -11   7   1 24720.3 663.376   6
  11   7   1 29235.3 1022.76   6
  11  -7   1 22441.9 498.672   6
  11   7  -1 27467.6 982.816   6
  11   8  -1 9634.14 371.074   4
  11  -8   1 7302.65 475.959   2
  11  -8  -1 8684.89 543.809   3
  11  -8   1 9878.97 558.142   3
  11  -8  -1 7203.20 431.469   2
 -11  -8  -1 9133.12 514.659   8
 -11  -8   1 8733.27 455.525   8
 -11   8   1 7756.93 366.756   6
  11   8   1 10062.1 611.335   6
  11   8  -1 8908.29 591.924   6
  11   9  -1 11782.9 401.269   4
  11  -9   1 7978.18 506.500   2
  11  -9   1 11211.0 595.716   3
  11  -9  -1 10116.9 590.536   3
  11  -9  -1 7921.23 458.480   2
 -11  -9   1 9851.74 483.349   8
 -11  -9  -1 9894.84 540.405   8
  11   9  -1 10111.1 649.058   6
  11   9   1 11535.1 674.502   6
 -11   9   1 8825.87 389.111   6
  11  10  -1 7215.26 312.397   4
  11 -10  -1 6219.23 466.685   3
  11 -10  -1 4739.45 366.852   2
  11 -10   1 6397.57 450.994   3
  11 -10   1 5129.30 406.328   2
 -11 -10  -1 6160.59 423.502   8
 -11 -10   1 5997.02 381.402   8
  11  10  -1 6174.09 499.608   6
  11  10   1 7143.21 530.783   6
 -11  10   1 5209.73 294.413   6
  11  11  -1 976.304 111.310   4
  11 -11   1 518.444 87.0226   3
  11 -11  -1 575.076 116.832   2
  11 -11  -1 847.738 183.657   3
 -11 -11   1 731.506 123.988   8
 -11 -11  -1 796.356 163.742   8
  11  11  -1 964.135 195.345   6
 -11  11   1 655.524 99.2145   6
  11  11   1 1118.38 224.461   6
  11  12  -1 471.441 78.4250   4
  11 -12  -1 231.116 53.7260   2
  11 -12   1 420.608 115.859   3
  11 -12  -1 379.544 130.199   3
 -11 -12   1 311.106 89.1604   8
 -11 -12  -1 230.893 87.7710   8
  11  12   1 514.523 177.667   6
 -11  12  -1 417.511 74.6220   5
 -11  12   1 257.424 61.6495   6
  11  12  -1 464.025 160.134   6
 -11 -13   1 4007.58 237.188   4
  11 -13  -1 2996.25 338.927   3
  11 -13   1 3329.33 329.685   3
 -11 -13  -1 2905.93 294.951   8
 -11 -13   1 3389.06 290.693   8
 -11  13   1 2654.80 211.433   6
  11  13  -1 3672.27 400.532   6
 -11  13  -1 3511.32 208.253   5
  11  13   1 4046.46 432.294   6
 -11 -14   1 798.695 102.330   4
  11 -14   1 526.715 117.293   3
  11 -14  -1 721.214 170.742   3
 -11 -14  -1 403.542 80.0120   8
 -11 -14   1 687.906 141.610   8
  11  14  -1 1000.37 244.451   6
 -11  14   1 393.925 71.9639   6
  11  14   1 1359.92 283.351   6
  11 -15  -1 2136.77 277.941   3
 -11 -15   1 2502.58 199.201   4
  11 -15   1 2308.36 267.596   3
 -11 -15  -1 1901.03 242.944   8
 -11 -15   1 2365.83 256.921   8
 -11  15   1 1707.76 172.172   6
  11  15   1 2773.99 385.063   6
  11  15  -1 2458.03 337.422   6
 -11 -16   1 922.325 135.074   4
  11 -16  -1 637.327 166.225   3
  11 -16   1 482.514 157.335   1
  11 -16   1 788.295 153.642   3
 -11 -16  -1 528.501 133.886   8
 -11 -16   1 879.545 168.319   8
  11  16  -1 645.165 170.790   6
 -11  16  -1 944.827 243.311   7
 -11  16   1 593.884 111.916   6
  11  16   1 1052.14 272.218   6
  11 -17  -1 1617.54 253.748   3
 -11 -17   1 2056.95 203.348   4
  11 -17   1 1799.18 258.775   3
  11 -17   1 1775.05 313.797   1
 -11 -17  -1 1754.18 252.994   8
 -11 -17   1 2092.66 249.705   8
  11  17  -1 2114.82 350.984   6
  11  17   1 2432.12 411.549   6
 -11  17  -1 2254.28 367.707   7
 -11 -18  -1 1511.18 106.104   4
  11 -18   1 1379.37 236.798   3
 -11 -18   1 1474.42 178.339   4
  11 -18  -1 1286.63 250.333   3
  11 -18  -1 1247.01 292.237   1
  11 -18   1 1538.79 307.921   1
 -11 -18   1 1322.71 213.284   8
 -11 -18  -1 1314.21 237.672   8
  11  18  -1 1529.58 322.015   6
  11  18   1 2088.63 385.281   6
 -11  18  -1 2134.00 350.667   7
  11 -19  -1 1474.53 240.966   3
  11 -19   1 1462.86 230.112   3
  11 -19   1 1364.77 282.837   1
  11 -19  -1 1407.71 264.173   1
 -11 -19  -1 1438.99 221.594   8
 -11 -19   1 1627.01 207.281   8
 -11  19  -1 1695.17 319.659   7
  11  19   1 2284.64 390.020   6
  11  19  -1 1909.01 339.119   6
  11 -20  -1 100.867 106.949   3
  11 -20   1 147.115 100.592   3
  11 -20   1-61.3638 144.130   1
  11 -20  -1 24.0145 77.5284   1
 -11 -20  -1 111.356 92.8583   8
 -11 -20   1 10.7773 78.6124   8
  11  20   1 326.483 235.727   6
  11  20  -1 125.086 138.878   6
 -11  20  -1 106.252 119.072   7
  11 -21   1 774.651 171.588   3
  11 -21  -1 710.637 153.951   3
  11 -21   1 661.649 188.501   1
  11 -21  -1 427.842 146.836   1
 -11 -21   1 681.269 138.680   8
 -11 -21  -1 829.510 187.597   8
 -11  21   1 944.182 253.061   7
 -11  21  -1 850.967 227.959   7
  11  21   1 1119.35 260.513   6
  11  21  -1 947.060 262.758   6
  11 -22  -1 672.914 168.935   3
  11 -22   1 555.406 131.396   3
  11 -22  -1 496.388 108.387   1
  11 -22   1 271.503 119.738   1
 -11 -22   1 626.385 124.463   8
 -11 -22  -1 624.098 154.939   8
  11  22   1 864.734 267.646   6
 -11  22   1 833.383 227.452   7
 -11  22  -1 471.340 139.585   7
  11  22  -1 668.272 192.629   6
  11 -23  -1 218.475 120.888   3
  11 -23   1 257.612 106.139   3
  11 -23   1-233.515 212.886   1
  11 -23  -1-291.944 219.422   1
 -11 -23  -1 96.8953 90.0995   8
 -11 -23   1 197.799 73.3098   8
  11  23  -1 462.387 167.220   6
 -11  23   1 241.360 124.437   7
  11  23   1 211.693 140.049   6
 -11  23  -1 69.1348 110.754   7
  11 -24   1 2599.61 305.973   3
  11 -24  -1 2132.64 295.500   3
  11 -24  -1 1865.30 327.314   1
  11 -24   1 1928.48 339.603   1
 -11 -24   1 2473.87 291.106   8
 -11 -24  -1 2450.46 335.725   8
  11  24  -1 2706.18 442.006   6
 -11  24   1 2422.13 373.892   7
  11  24   1 3060.63 470.860   6
 -11  24  -1 2700.70 411.945   7
  11 -25  -1 836.803 183.727   3
  11 -25   1 782.709 234.369   1
  11 -25  -1 786.701 235.106   1
 -11 -25  -1 951.411 207.221   8
  11  25   1 1435.92 341.989   6
  11  25  -1 1284.60 331.967   6
 -11  25  -1 822.155 228.069   7
 -11  25   1 1256.74 286.365   7
  11 -26  -1-276.338 184.278   3
  11 -26  -1-47.6383 126.669   1
  11 -26   1-307.594 210.229   1
 -11 -26  -1-195.683 158.235   8
 -11  26  -1-229.856 216.647   7
 -11  26   1-11.0568 93.4271   7
  11  26  -1-23.4968 156.288   6
  11  26   1 118.747 153.575   6
  11 -27   1 877.566 260.573   1
  11 -27  -1 875.349 273.047   1
 -11 -27  -1 704.883 190.856   8
 -11  27   1 867.064 284.169   7
 -11  27  -1 917.215 275.895   7
  11  27   1 1036.91 308.331   6
  11  27  -1 1150.79 324.199   6
  11 -28  -1 2059.62 402.864   1
  11 -28   1 2067.52 406.731   1
  11  28   1 2725.64 458.549   6
 -11  28  -1 1927.47 346.346   7
 -11  28   1 2069.16 366.249   7
  11  28  -1 2327.76 428.504   6
  11 -29   1 8.29313 115.306   1
  11 -29  -1-82.7896 157.317   1
  11  29  -1-54.8860 110.817   6
 -11  29   1-170.506 156.356   7
  11  29   1-160.155 166.989   6
 -11  29  -1-530.545 296.739   7
  11 -30   1 364.889 195.768   1
  11 -30  -1 201.098 143.958   1
  11  30  -1 606.805 246.965   6
 -11  30  -1-28.5736 176.161   7
  11  30   1 486.824 183.337   6
 -11  30   1 219.630 130.037   7
  11 -31  -1-103.067 157.812   1
  11 -31   1 63.4736 120.827   1
 -11  31   1-98.6545 151.315   7
 -11  31  -1-80.1299 187.549   7
  11  31  -1 197.254 161.396   6
  11  31   1-169.864 238.979   6
  11 -32   1 721.033 284.146   1
  11 -32  -1 329.166 185.794   1
  11 -32  -1 543.930 194.397   8
 -11  32   1 780.099 272.897   7
 -11  32  -1 662.488 247.202   7
  11  32   1 550.503 237.819   6
  11  32  -1 512.356 176.294   6
  11 -33   1 162.960 190.987   1
  11 -33  -1 125.422 147.678   1
  11 -33  -1 226.105 181.957   8
  11  33  -1-48.5308 155.065   6
 -11  33  -1 259.785 198.910   7
  11  33   1-86.6081 163.898   6
  11 -34  -1 442.488 269.561   1
  11 -34   1 382.906 295.419   1
  11 -34  -1 40.9297 129.430   8
  11 -34   1 751.824 281.697   8
  11  34  -1 207.051 131.121   6
 -11  34  -1 721.535 269.758   7
  11  34   1 276.885 211.709   6
  11 -35   1 1706.34 441.326   1
  11 -35  -1 1680.65 422.192   1
  11 -35  -1 1490.08 361.297   8
  11 -35   1 1836.48 413.084   8
  11  35   1 1825.49 437.823   6
  11  35  -1 1652.09 407.822   6
  11 -36   1 891.162 361.046   1
  11 -36  -1 267.256 205.592   1
  11 -36  -1 284.294 231.032   8
  11  36  -1 543.054 269.906   6
  11  36   1 64.6669 188.103   6
  11 -37  -1 1097.33 381.316   1
  11 -37  -1 946.957 259.376   8
  11  37  -1 961.171 343.164   6
  11  37   1 1428.42 406.940   6
  11  38   1 734.609 299.421   6
  11  38  -1 293.325 214.693   6
  12   0  -1 56104.7 1383.55   3
 -12   0  -1 48138.9 1278.79   8
  12   0   1 52371.7 1128.59   6
  12   0  -1 51098.5 1174.15   6
  12   1  -1 1103.39 243.169   3
  12  -1  -1 642.296 179.015   3
 -12   1  -1 370.700 125.185   8
 -12  -1  -1 567.205 145.450   8
  12   1   1 587.776 139.849   6
  12  -1   1 412.034 98.7519   6
  12  -1  -1 567.670 130.421   6
  12   1  -1 616.598 153.760   6
  12  -2  -1 19236.2 812.067   3
  12   2  -1 20617.2 830.576   3
 -12  -2  -1 16372.9 711.573   8
  12  -2  -1 16294.1 634.497   6
  12   2  -1 17333.6 719.584   6
  12  -2   1 16849.1 597.282   6
  12   2   1 18161.3 723.040   6
  12   3  -1 2518.50 304.826   3
  12  -3   1 2617.61 314.501   3
  12  -3  -1 2341.49 294.747   3
 -12  -3  -1 1737.57 247.052   8
  12   3   1 2143.63 266.388   6
  12   3  -1 2134.70 271.993   6
  12  -3   1 1956.87 202.294   6
  12  -3  -1 1728.61 208.725   6
  12  -4  -1 20003.2 840.886   3
  12  -4   1 22630.5 877.171   3
  12   4  -1 22313.5 865.888   3
 -12  -4   1 18541.1 705.168   8
 -12  -4  -1 18451.1 776.677   8
  12  -4   1 17672.7 564.741   6
  12  -4  -1 17284.4 617.685   6
  12   4   1 20263.7 801.925   6
 -12   4   1 17765.5 628.827   6
  12   4  -1 19210.5 813.145   6
  12   5  -1 1404.11 161.041   4
  12  -5  -1 1254.58 216.413   3
  12  -5   1 1486.94 241.014   3
  12   5  -1 1500.34 250.124   3
  12  -5   1 893.333 159.825   2
 -12  -5   1 1075.86 175.645   8
 -12  -5  -1 1151.63 190.882   8
  12  -5  -1 949.726 144.771   6
  12   5  -1 1308.53 221.271   6
  12  -5   1 1078.71 133.589   6
 -12   5   1 1066.64 151.139   6
  12   5   1 1307.29 217.716   6
  12   6  -1 8466.75 384.757   4
  12  -6   1 8940.50 554.412   3
  12  -6   1 5947.20 430.449   2
  12  -6  -1 7871.16 532.917   3
  12  -6  -1 6296.63 393.634   2
 -12  -6   1 7460.71 441.397   8
 -12  -6  -1 6993.47 458.307   8
  12   6   1 8513.53 542.738   6
  12  -6   1 6812.55 315.909   6
  12  -6  -1 6464.97 362.811   6
 -12   6   1 6784.87 373.154   6
  12   6  -1 7198.31 512.831   6
  12   7  -1 5357.07 296.926   4
  12   7   1 5496.27 213.341   4
  12  -7  -1 4030.58 317.991   2
  12  -7   1 4970.95 410.778   3
  12  -7  -1 4539.81 409.218   3
  12  -7   1 3955.79 350.441   2
 -12  -7   1 4559.03 348.119   8
 -12  -7  -1 4751.61 393.247   8
 -12   7   1 4046.82 284.353   6
  12  -7   1 4016.19 230.467   6
  12   7  -1 4541.81 417.808   6
  12   7   1 5204.09 455.827   6
  12   8   1 16685.8 319.989   4
  12   8  -1 17309.3 512.279   4
  12  -8   1 13283.7 653.835   2
  12  -8  -1 15545.7 752.953   3
  12  -8  -1 13007.7 586.720   2
  12  -8   1 16682.3 757.471   3
 -12  -8  -1 15055.0 688.631   8
 -12  -8   1 15016.7 616.491   8
  12   8  -1 15574.3 788.883   6
 -12   8   1 13922.4 509.763   6
  12   8   1 16995.3 817.169   6
  12   9  -1 59305.2 933.306   4
  12  -9   1 56022.5 1377.85   3
  12  -9  -1 44709.6 1111.72   2
  12  -9   1 44858.0 1227.40   2
  12  -9  -1 51982.1 1394.19   3
 -12  -9  -1 52344.8 1277.37   8
 -12  -9   1 52993.0 1165.39   8
  12   9  -1 54802.5 1501.41   6
 -12   9   1 47566.8 931.502   6
  12   9   1 59545.2 1549.24   6
  12  10  -1 1844.55 182.173   4
  12 -10   1 1360.74 182.568   3
  12 -10  -1 1090.65 174.834   2
  12 -10  -1 1741.15 259.326   3
 -12 -10   1 1708.09 237.719   8
 -12 -10  -1 1493.47 234.757   8
 -12  10   1 1470.90 164.101   6
  12  10   1 1684.75 279.378   6
  12  10  -1 2270.50 358.253   6
  12  11  -1 3723.44 228.187   4
  12 -11  -1 3009.73 338.423   3
  12 -11   1 2873.62 283.716   3
  12 -11  -1 2528.01 274.071   2
 -12 -11   1 3359.56 301.720   8
 -12 -11  -1 3199.21 322.501   8
  12  11  -1 3603.75 404.498   6
 -12  11   1 2901.20 226.782   6
  12  11   1 4045.89 436.636   6
  12  12  -1 16386.0 480.655   4
  12 -12  -1 13652.3 738.099   3
  12 -12   1 14078.5 706.270   3
  12 -12  -1 11522.4 607.704   2
 -12 -12  -1 14035.0 689.255   8
 -12 -12   1 14343.6 615.226   8
 -12  12   1 11982.8 457.766   6
 -12  12  -1 14472.3 451.415   5
  12  12   1 15412.7 874.336   6
  12  12  -1 15386.0 848.961   6
  12 -13  -1 11782.1 647.922   2
  12 -13   1 14185.4 713.257   3
[truncated: 4,055,971 more chars]
