# Supplementary material for: Discrete μ4‑Oxido Mn(II) Clusters with Controlled Nuclearity: On-Demand Synthesis, Molecular and Self-Assembled Structures
Source: ACS Omega. 2025 Sep 26;10(39):45718–28. doi: 10.1021/acsomega.5c06133 (PMC12508945; doi:10.1021/acsomega.5c06133)
Supplement: Supplementary file 3 [file ao5c06133_si_003.cif]

data_1-Zn
_audit_creation_date               2025-04-26
_audit_creation_method
;
Olex2 1.3
(compiled 2020.11.12 svn.r5f609507 for OlexSys, GUI svn.r6272)
;
_shelx_SHELXL_version_number       '2018/3'
_audit_contact_author_address      ?
_audit_contact_author_email        ?
_audit_contact_author_name         ''
_audit_contact_author_phone        ?
_publ_contact_author_id_orcid      ?
_publ_section_references
;
Dolomanov, O.V., Bourhis, L.J., Gildea, R.J, Howard, J.A.K. & Puschmann, H.
 (2009), J. Appl. Cryst. 42, 339-341.

Sheldrick, G.M. (2015). Acta Cryst. C71, 3-8.
;
_chemical_name_common              ?
_chemical_name_systematic          ?
_chemical_formula_moiety           '2(C42 H42.271 N12 O Zn4), 5(C3 H7 N O)'
_chemical_formula_sum              'C99 H119.27 N29 O7 Zn8'
_chemical_formula_weight           2350.46
_chemical_absolute_configuration   ?
_chemical_melting_point            ?
_chemical_oxdiff_formula           'C40 H40 N8 O2 Zn4'
loop_
  _atom_type_symbol
  _atom_type_description
  _atom_type_scat_dispersion_real
  _atom_type_scat_dispersion_imag
  _atom_type_scat_source
 'C' 'C' 0.0033 0.0016 'International Tables Vol C Tables 4.2.6.8 and 6.1.1.4'
 'H' 'H' 0.0000 0.0000 'International Tables Vol C Tables 4.2.6.8 and 6.1.1.4'
 'N' 'N' 0.0061 0.0033 'International Tables Vol C Tables 4.2.6.8 and 6.1.1.4'
 'O' 'O' 0.0106 0.0060 'International Tables Vol C Tables 4.2.6.8 and 6.1.1.4'
 'Zn' 'Zn' 0.2839 1.4301 'International Tables Vol C Tables 4.2.6.8 and 6.1.1.4'

_shelx_space_group_comment
;
The symmetry employed for this shelxl refinement is uniquely defined
by the following loop, which should always be used as a source of
symmetry information in preference to the above space-group names.
They are only intended as comments.
;
_space_group_crystal_system        'orthorhombic'
_space_group_IT_number             33
_space_group_name_H-M_alt          'P n a 21'
_space_group_name_Hall             'P 2c -2n'
loop_
  _space_group_symop_operation_xyz
 'x, y, z'
 '-x, -y, z+1/2'
 'x+1/2, -y+1/2, z'
 '-x+1/2, y+1/2, z+1/2'

_cell_length_a                     25.4574(3)
_cell_length_b                     15.08700(10)
_cell_length_c                     28.3755(3)
_cell_angle_alpha                  90
_cell_angle_beta                   90
_cell_angle_gamma                  90
_cell_volume                       10898.34(19)
_cell_formula_units_Z              4
_cell_measurement_reflns_used      40437
_cell_measurement_temperature      100.01(10)
_cell_measurement_theta_max        29.9780
_cell_measurement_theta_min        2.6590
_shelx_estimated_absorpt_T_max     ?
_shelx_estimated_absorpt_T_min     ?
_exptl_absorpt_coefficient_mu      1.794
_exptl_absorpt_correction_T_max    0.836
_exptl_absorpt_correction_T_min    0.716
_exptl_absorpt_correction_type     multi-scan
_exptl_absorpt_process_details
;
CrysAlisPro 1.171.40.84a (Rigaku Oxford Diffraction, 2020)
Empirical absorption correction using spherical harmonics,
implemented in SCALE3 ABSPACK scaling algorithm.
;
_exptl_absorpt_special_details     ?
_exptl_crystal_colour             'colorless'
_exptl_crystal_density_diffrn      1.433
_exptl_crystal_density_meas        ?
_exptl_crystal_density_method      ?
_exptl_crystal_description         'block'
_exptl_crystal_F_000               4849
_exptl_crystal_size_max            0.22
_exptl_crystal_size_mid            0.16
_exptl_crystal_size_min            0.10
_exptl_transmission_factor_max     ?
_exptl_transmission_factor_min     ?
_diffrn_reflns_av_R_equivalents    0.0360
_diffrn_reflns_av_unetI/netI       0.0383
_diffrn_reflns_Laue_measured_fraction_full  0.999
_diffrn_reflns_Laue_measured_fraction_max  0.999
_diffrn_reflns_limit_h_max         32
_diffrn_reflns_limit_h_min         -32
_diffrn_reflns_limit_k_max         19
_diffrn_reflns_limit_k_min         -19
_diffrn_reflns_limit_l_max         36
_diffrn_reflns_limit_l_min         -36
_diffrn_reflns_number              86856
_diffrn_reflns_point_group_measured_fraction_full  0.973
_diffrn_reflns_point_group_measured_fraction_max  0.969
_diffrn_reflns_theta_full          25.242
_diffrn_reflns_theta_max           27.000
_diffrn_reflns_theta_min           2.127
_diffrn_ambient_environment        N~2~
_diffrn_ambient_temperature        100.01(10)
_diffrn_detector                   'CCD plate'
_diffrn_detector_area_resol_mean   16.2974
_diffrn_detector_type              Eos
_diffrn_measured_fraction_theta_full  0.999
_diffrn_measured_fraction_theta_max  0.999
_diffrn_measurement_details
;
List of Runs (angles in degrees, time in seconds):

  # Type    Start    End  Width  t~exp~   \w     \q     \k     \f   Frames
--------------------------------------------------------------------------
  1  \w    -18.00   9.72   0.77   45.00    --  -19.62 -77.00-150.00   36
  2  \w    -27.00   9.19   0.77   45.00    --  -19.62 -77.00  30.00   47
  3  \w    -16.00  37.13   0.77   45.00    --   22.43 -57.00   0.00   69
  4  \w    -46.00  44.09   0.77   45.00    --   22.43 -57.00  90.00  117
  5  \w    -26.00  38.68   0.77   45.00    --   22.43 -57.00-150.00   84
  6  \w    -28.00  49.00   0.77   45.00    --   22.43 -77.00-180.00  100
  7  \w    -33.00  44.77   0.77   45.00    --   22.43 -77.00 -30.00  101
;
_diffrn_measurement_device         'four-circle diffractometer'
_diffrn_measurement_device_type    'SuperNova, Dual, Cu at home/near, Eos'
_diffrn_measurement_method         '\w scans'
_diffrn_orient_matrix_type        
 'CrysAlisPro convention (1999,Acta A55,543-557)'
_diffrn_orient_matrix_UB_11        0.0042931000
_diffrn_orient_matrix_UB_12        -0.0236455000
_diffrn_orient_matrix_UB_13        -0.0135170000
_diffrn_orient_matrix_UB_21        0.0248150000
_diffrn_orient_matrix_UB_22        0.0001900000
_diffrn_orient_matrix_UB_23        0.0213584000
_diffrn_orient_matrix_UB_31        -0.0119021000
_diffrn_orient_matrix_UB_32        -0.0081426000
_diffrn_orient_matrix_UB_33        0.0396294000
_diffrn_radiation_monochromator    mirror
_diffrn_radiation_probe            x-ray
_diffrn_radiation_type             'Mo K\a'
_diffrn_radiation_wavelength       0.71073
_diffrn_source                     'micro-focus sealed X-ray tube'
_diffrn_source_type                'SuperNova (Mo) X-ray Source'
_reflns_Friedel_coverage           0.901
_reflns_Friedel_fraction_full      0.947
_reflns_Friedel_fraction_max       0.938
_reflns_number_gt                  20134
_reflns_number_total               23066
_reflns_odcompleteness_completeness  99.87
_reflns_odcompleteness_iscentric   1
_reflns_odcompleteness_theta       27.42
_reflns_special_details
;
 Reflections were merged by SHELXL according to the crystal
 class for the calculation of statistics and refinement.
 
 Structure factors included contributions from the .fab file.
 
 _reflns_Friedel_fraction is defined as the number of unique
 Friedel pairs measured divided by the number that would be
 possible theoretically, ignoring centric projections and
 systematic absences.
;
_reflns_threshold_expression       'I > 2\s(I)'
_computing_cell_refinement         'CrysAlisPro 1.171.40.84a (Rigaku OD, 2020)'
_computing_data_collection         'CrysAlisPro 1.171.40.84a (Rigaku OD, 2020)'
_computing_data_reduction          'CrysAlisPro 1.171.40.84a (Rigaku OD, 2020)'
_computing_molecular_graphics      'Olex2 1.3 (Dolomanov et al., 2009)'
_computing_publication_material    'Olex2 1.3 (Dolomanov et al., 2009)'
_computing_structure_refinement    'SHELXL 2018/3 (Sheldrick, 2015)'
_computing_structure_solution      'SHELXT 2014/5 (Sheldrick, 2014)'
_refine_diff_density_max           0.717
_refine_diff_density_min           -0.452
_refine_diff_density_rms           0.077
_refine_ls_abs_structure_details
;
 Flack x determined using 8232 quotients [(I+)-(I-)]/[(I+)+(I-)]
 (Parsons, Flack and Wagner, Acta Cryst. B69 (2013) 249-259).
;
_refine_ls_abs_structure_Flack     0.006(3)
_refine_ls_extinction_coef         .
_refine_ls_extinction_method       none
_refine_ls_goodness_of_fit_ref     1.020
_refine_ls_hydrogen_treatment      constr
_refine_ls_matrix_type             full
_refine_ls_number_parameters       1429
_refine_ls_number_reflns           23066
_refine_ls_number_restraints       347
_refine_ls_R_factor_all            0.0497
_refine_ls_R_factor_gt             0.0395
_refine_ls_restrained_S_all        1.015
_refine_ls_shift/su_max            0.059
_refine_ls_shift/su_mean           0.015
_refine_ls_structure_factor_coef   Fsqd
_refine_ls_weighting_details      
 'w=1/[\s^2^(Fo^2^)+(0.0504P)^2^+9.5663P] where P=(Fo^2^+2Fc^2^)/3'
_refine_ls_weighting_scheme        calc
_refine_ls_wR_factor_gt            0.0930
_refine_ls_wR_factor_ref           0.0987
_refine_special_details            ?
_olex2_refinement_description
;
1. Fixed Uiso
 At 1.2 times of:
  All C(H) groups, All C(H,H) groups, All N(H) groups
 At 1.5 times of:
  All C(H,H,H) groups, All C(H,H,H,H,H,H) groups
2. Restrained distances
 N26-C88
 1.45 with sigma of 0.001
 N26-C89
 1.45 with sigma of 0.001
 N28-C95
 1.45 with sigma of 0.001
 N28-C94
 1.45 with sigma of 0.001
3. Uiso/Uaniso restraints and constraints
C31 \\sim C32 \\sim C33 \\sim C31A \\sim C32A \\sim C33A: within 2A with sigma
of 0.002 and sigma for terminal atoms of 0.002 within 2A
C5 \\sim C6 \\sim C7 \\sim C5A \\sim C6A \\sim C7A: within 2A with sigma of
0.02 and sigma for terminal atoms of 0.02 within 2A
C66 \\sim C67 \\sim C69 \\sim C70 \\sim C66A \\sim C67A \\sim C69A \\sim C70A:
within 2A with sigma of 0.02 and sigma for terminal atoms of 0.02 within 2A
O7 \\sim C98 \\sim C99 \\sim N29 \\sim O7A \\sim C98A \\sim C99A \\sim N29A:
within 2A with sigma of 0.02 and sigma for terminal atoms of 0.02 within 2A
4. Rigid body (RIGU) restrains
 C31, C32, C33, C31A, C32A, C33A
 with sigma for 1-2 distances of 0.004 and sigma for 1-3 distances of 0.004
 C5, C6, C7, C5A, C6A, C7A
 with sigma for 1-2 distances of 0.004 and sigma for 1-3 distances of 0.004
 C66, C67, C69, C70, C66A, C67A, C69A, C70A
 with sigma for 1-2 distances of 0.004 and sigma for 1-3 distances of 0.004
 O7, C98, C99, N29, O7A, C98A, C99A, N29A
 with sigma for 1-2 distances of 0.004 and sigma for 1-3 distances of 0.004
5. Others
 Sof(H30)=Sof(C31A)=Sof(H31A)=Sof(C32A)=Sof(H32A)=Sof(C33A)=Sof(H33A)=
 Sof(H34A)=1-FVAR(1)
 Sof(C31)=Sof(H31)=Sof(C32)=Sof(H32)=Sof(C33)=Sof(H33)=Sof(H34)=FVAR(1)
 Sof(H4B)=Sof(C5A)=Sof(H5A)=Sof(C6A)=Sof(H6A)=Sof(C7A)=Sof(H7A)=1-FVAR(2)
 Sof(H4A)=Sof(C5)=Sof(H5)=Sof(C6)=Sof(H6)=Sof(C7)=Sof(H7)=FVAR(2)
 Sof(C66A)=Sof(H66A)=Sof(C67A)=Sof(H67A)=Sof(C69A)=Sof(H69A)=Sof(C70A)=
 Sof(H70A)=Sof(H68A)=1-FVAR(3)
 Sof(C66)=Sof(H66)=Sof(C67)=Sof(H67)=Sof(C69)=Sof(H69)=Sof(C70)=Sof(H70)=
 Sof(H68)=FVAR(3)
 Sof(H97D)=Sof(H97E)=Sof(H97F)=Sof(O7A)=Sof(C98A)=Sof(H98D)=Sof(H98E)=
 Sof(H98F)=Sof(C99A)=Sof(H99A)=Sof(N29A)=1-FVAR(4)
 Sof(H97A)=Sof(H97B)=Sof(H97C)=Sof(O7)=Sof(C98)=Sof(H98A)=Sof(H98B)=Sof(H98C)=
 Sof(C99)=Sof(H99)=Sof(N29)=FVAR(4)
6.a Ternary CH refined with riding coordinates:
 C30(H30)
6.b Aromatic/amide H refined with riding coordinates:
 C3(H3), C4(H4A), C4(H4B), C5(H5), C6(H6), C7(H7), C5A(H5A), C6A(H6A),
 C7A(H7A), C10(H10), C11(H11), C12(H12), C13(H13), C14(H14), C17(H17), C18(H18),
  C19(H19), C20(H20), C21(H21), C24(H24), C25(H25), C26(H26), C27(H27),
 C28(H28), C31(H31), C32(H32), C33(H33), C31A(H31A), C32A(H32A), C33A(H33A),
 C34(H34), C34(H34A), C35(H35), C38(H38), C39(H39), C40(H40), C41(H41),
 C42(H42), C45(H45), C46(H46), C47(H47), C48(H48), C49(H49), C52(H52), C53(H53),
  C54(H54), C55(H55), C56(H56), C59(H59), C60(H60), C61(H61), C62(H62),
 C63(H63), C66(H66), C67(H67), C69(H69), C70(H70), C66A(H66A), C67A(H67A),
 C69A(H69A), C70A(H70A), C68(H68), C68(H68A), C73(H73), C74(H74), C75(H75),
 C76(H76), C77(H77), C80(H80), C81(H81), C82(H82), C83(H83), C84(H84), C87(H87),
  C90(H90), C93(H93), C96(H96), N1(H1), N2(H2), N3(H3A), N4(H4), N5(H5B),
 N6(H6B), N7(H7B), N8(H8), N9(H9), N10(H10A), N11(H11A), N12(H12A), N13(H13A),
 N14(H14A), N15(H15), N16(H16), N17(H17A), N18(H18A), N19(H19A), N20(H20A),
 N21(H21A), N22(H22), N23(H23), N24(H24A), C99(H99), C99A(H99A)
6.c Idealised Me refined as rotating group:
 C85(H85A,H85B,H85C), C86(H86A,H86B,H86C), C88(H88A,H88B,H88C), C89(H89A,H89B,
 H89C), C91(H91A,H91B,H91C), C92(H92A,H92B,H92C), C94(H94A,H94B,H94C), C95(H95A,
 H95B,H95C), C97(H97A,H97B,H97C), C97(H97D,H97E,H97F), C98(H98A,H98B,H98C),
 C98A(H98D,H98E,H98F)
;
_atom_sites_solution_hydrogens     geom
_atom_sites_solution_primary       ?
_atom_sites_solution_secondary     ?
loop_
  _atom_site_label
  _atom_site_type_symbol
  _atom_site_fract_x
  _atom_site_fract_y
  _atom_site_fract_z
  _atom_site_U_iso_or_equiv
  _atom_site_adp_type
  _atom_site_occupancy
  _atom_site_site_symmetry_order
  _atom_site_calc_flag
  _atom_site_refinement_flags_posn
  _atom_site_refinement_flags_adp
  _atom_site_refinement_flags_occupancy
  _atom_site_disorder_assembly
  _atom_site_disorder_group
 C1 C 0.5079(2) 0.3114(4) 0.5312(2) 0.0255(12) Uani 1 1 d . . . . .
 C2 C 0.4811(3) 0.3446(4) 0.5749(2) 0.0281(13) Uani 1 1 d . . . . .
 C3 C 0.4661(3) 0.4305(4) 0.5808(3) 0.0447(18) Uani 1 1 d . . . . .
 H3 H 0.472787 0.471424 0.556030 0.054 Uiso 1 1 calc R U . . .
 C4 C 0.4415(3) 0.4609(4) 0.6215(3) 0.0419(18) Uani 1 1 d . . . . .
 H4A H 0.436036 0.522667 0.625814 0.050 Uiso 0.743(14) 1 calc R U P A 1
 H4B H 0.417727 0.509365 0.620392 0.050 Uiso 0.257(14) 1 calc R U P A 2
 C5 C 0.4253(5) 0.4025(7) 0.6551(4) 0.039(3) Uani 0.743(14) 1 d . U P A 1
 H5 H 0.407399 0.422605 0.682450 0.047 Uiso 0.743(14) 1 calc R U P A 1
 C6 C 0.4354(5) 0.3147(6) 0.6486(4) 0.058(3) Uani 0.743(14) 1 d . U P A 1
 H6 H 0.424208 0.273265 0.671686 0.069 Uiso 0.743(14) 1 calc R U P A 1
 C7 C 0.4618(6) 0.2843(7) 0.6087(4) 0.054(3) Uani 0.743(14) 1 d . U P A 1
 H7 H 0.466793 0.222469 0.604234 0.064 Uiso 0.743(14) 1 calc R U P A 1
 C5A C 0.4789(15) 0.3431(19) 0.6595(10) 0.052(6) Uani 0.257(14) 1 d . U P A 2
 H5A H 0.486995 0.313064 0.688010 0.062 Uiso 0.257(14) 1 calc R U P A 2
 C6A C 0.4945(19) 0.307(2) 0.6161(12) 0.056(7) Uani 0.257(14) 1 d . U P A 2
 H6A H 0.515032 0.254431 0.615845 0.067 Uiso 0.257(14) 1 calc R U P A 2
 C7A C 0.4521(16) 0.421(2) 0.6609(13) 0.044(6) Uani 0.257(14) 1 d . U P A 2
 H7A H 0.441337 0.446166 0.690055 0.053 Uiso 0.257(14) 1 calc R U P A 2
 C8 C 0.4863(2) 0.3306(4) 0.3492(2) 0.0245(12) Uani 1 1 d . . . . .
 C9 C 0.4454(2) 0.3700(4) 0.3176(2) 0.0303(13) Uani 1 1 d . . . . .
 C10 C 0.4553(3) 0.4477(4) 0.2930(2) 0.0347(14) Uani 1 1 d . . . . .
 H10 H 0.488763 0.475250 0.295644 0.042 Uiso 1 1 calc R U . . .
 C11 C 0.4176(3) 0.4854(5) 0.2648(3) 0.0488(19) Uani 1 1 d . . . . .
 H11 H 0.425724 0.537671 0.247600 0.059 Uiso 1 1 calc R U . . .
 C12 C 0.3691(3) 0.4498(6) 0.2611(2) 0.052(2) Uani 1 1 d . . . . .
 H12 H 0.343112 0.476782 0.241825 0.063 Uiso 1 1 calc R U . . .
 C13 C 0.3580(3) 0.3721(6) 0.2862(3) 0.0487(19) Uani 1 1 d . . . . .
 H13 H 0.324085 0.346122 0.284290 0.058 Uiso 1 1 calc R U . . .
 C14 C 0.3965(3) 0.3332(5) 0.3140(2) 0.0439(17) Uani 1 1 d . . . . .
 H14 H 0.388756 0.280201 0.330641 0.053 Uiso 1 1 calc R U . . .
 C15 C 0.6638(2) 0.4341(4) 0.4347(2) 0.0296(13) Uani 1 1 d . . . . .
 C16 C 0.6969(2) 0.5161(4) 0.4315(2) 0.0344(14) Uani 1 1 d . . . . .
 C17 C 0.6790(3) 0.5964(5) 0.4489(3) 0.050(2) Uani 1 1 d . . . . .
 H17 H 0.644936 0.599916 0.462386 0.060 Uiso 1 1 calc R U . . .
 C18 C 0.7103(4) 0.6722(5) 0.4470(4) 0.078(3) Uani 1 1 d . . . . .
 H18 H 0.697296 0.726868 0.458827 0.093 Uiso 1 1 calc R U . . .
 C19 C 0.7597(4) 0.6679(6) 0.4279(4) 0.077(3) Uani 1 1 d . . . . .
 H19 H 0.781388 0.719179 0.427504 0.092 Uiso 1 1 calc R U . . .
 C20 C 0.7784(3) 0.5882(5) 0.4091(3) 0.060(2) Uani 1 1 d . . . . .
 H20 H 0.812273 0.585350 0.395048 0.072 Uiso 1 1 calc R U . . .
 C21 C 0.7469(3) 0.5133(5) 0.4111(3) 0.0480(19) Uani 1 1 d . . . . .
 H21 H 0.759464 0.459010 0.398398 0.058 Uiso 1 1 calc R U . . .
 C22 C 0.5040(2) 0.0226(3) 0.4198(2) 0.0222(11) Uani 1 1 d . . . . .
 C23 C 0.4674(2) -0.0547(3) 0.4139(2) 0.0208(11) Uani 1 1 d . . . . .
 C24 C 0.4581(2) -0.1136(3) 0.4506(2) 0.0217(11) Uani 1 1 d . . . . .
 H24 H 0.475012 -0.105097 0.480097 0.026 Uiso 1 1 calc R U . . .
 C25 C 0.4242(2) -0.1850(4) 0.4443(2) 0.0281(13) Uani 1 1 d . . . . .
 H25 H 0.417742 -0.224379 0.469834 0.034 Uiso 1 1 calc R U . . .
 C26 C 0.3998(2) -0.1994(4) 0.4018(2) 0.0312(14) Uani 1 1 d . . . . .
 H26 H 0.377484 -0.249238 0.397483 0.037 Uiso 1 1 calc R U . . .
 C27 C 0.4084(2) -0.1401(4) 0.3652(2) 0.0332(14) Uani 1 1 d . . . . .
 H27 H 0.391103 -0.148691 0.335925 0.040 Uiso 1 1 calc R U . . .
 C28 C 0.4419(2) -0.0684(4) 0.3710(2) 0.0300(13) Uani 1 1 d . . . . .
 H28 H 0.447487 -0.028453 0.345597 0.036 Uiso 1 1 calc R U . . .
 C29 C 0.6745(3) 0.1184(4) 0.5087(2) 0.0351(15) Uani 1 1 d . . . . .
 C30 C 0.7146(3) 0.0921(5) 0.5451(3) 0.055(2) Uani 1 1 d . . . . .
 H30 H 0.710548 0.139244 0.569591 0.066 Uiso 0.271(9) 1 calc R U P B 2
 C31 C 0.7051(6) 0.0995(10) 0.5928(6) 0.089(3) Uani 0.729(9) 1 d . U P B 1
 H31 H 0.670358 0.113009 0.602769 0.107 Uiso 0.729(9) 1 calc R U P B 1
 C32 C 0.7432(6) 0.0883(10) 0.6270(6) 0.090(3) Uani 0.729(9) 1 d . U P B 1
 H32 H 0.734848 0.093788 0.659479 0.108 Uiso 0.729(9) 1 calc R U P B 1
 C33 C 0.7928(7) 0.0694(10) 0.6129(6) 0.090(3) Uani 0.729(9) 1 d . U P B 1
 H33 H 0.819019 0.054673 0.635413 0.108 Uiso 0.729(9) 1 calc R U P B 1
 C31A C 0.6960(17) 0.005(3) 0.5722(15) 0.090(3) Uani 0.271(9) 1 d . U P B 2
 H31A H 0.660982 -0.014981 0.568571 0.108 Uiso 0.271(9) 1 calc R U P B 2
 C32A C 0.7274(17) -0.037(3) 0.5987(15) 0.090(3) Uani 0.271(9) 1 d . U P B 2
 H32A H 0.715569 -0.087560 0.615478 0.109 Uiso 0.271(9) 1 calc R U P B 2
 C33A C 0.7727(17) -0.012(3) 0.6027(15) 0.091(3) Uani 0.271(9) 1 d . U P B 2
 H33A H 0.793452 -0.042113 0.625537 0.109 Uiso 0.271(9) 1 calc R U P B 2
 C34 C 0.8035(4) 0.0714(9) 0.5709(6) 0.119(6) Uani 1 1 d . . . . .
 H34 H 0.838495 0.060514 0.560713 0.142 Uiso 0.729(9) 1 calc R U P B 1
 H34A H 0.837316 0.097182 0.574831 0.142 Uiso 0.271(9) 1 calc R U P B 2
 C35 C 0.7656(4) 0.0893(9) 0.5390(5) 0.113(5) Uani 1 1 d . . . . .
 H35 H 0.777445 0.101446 0.507962 0.136 Uiso 1 1 calc R U . . .
 C36 C 0.6638(2) 0.1821(4) 0.3215(2) 0.0280(13) Uani 1 1 d . . . . .
 C37 C 0.6954(3) 0.1778(5) 0.2760(2) 0.0442(17) Uani 1 1 d . . . . .
 C38 C 0.6922(4) 0.1086(8) 0.2469(3) 0.079(3) Uani 1 1 d . . . . .
 H38 H 0.671425 0.058993 0.255739 0.095 Uiso 1 1 calc R U . . .
 C39 C 0.7191(5) 0.1072(11) 0.2029(4) 0.113(5) Uani 1 1 d . . . . .
 H39 H 0.715788 0.058834 0.181637 0.136 Uiso 1 1 calc R U . . .
 C40 C 0.7503(4) 0.1796(11) 0.1925(4) 0.096(4) Uani 1 1 d . . . . .
 H40 H 0.768649 0.180831 0.163357 0.115 Uiso 1 1 calc R U . . .
 C41 C 0.7554(4) 0.2481(9) 0.2222(4) 0.086(4) Uani 1 1 d . . . . .
 H41 H 0.778108 0.295786 0.214227 0.103 Uiso 1 1 calc R U . . .
 C42 C 0.7282(3) 0.2501(6) 0.2644(3) 0.059(2) Uani 1 1 d . . . . .
 H42 H 0.731472 0.299269 0.285109 0.071 Uiso 1 1 calc R U . . .
 C43 C 0.5918(2) 0.8538(4) 0.6734(2) 0.0286(13) Uani 1 1 d . . . . .
 C44 C 0.6213(2) 0.9060(4) 0.7109(2) 0.0319(13) Uani 1 1 d . . . . .
 C45 C 0.6454(4) 0.9843(6) 0.7017(3) 0.078(3) Uani 1 1 d . . . . .
 H45 H 0.644605 1.008103 0.670703 0.094 Uiso 1 1 calc R U . . .
 C46 C 0.6717(5) 1.0304(7) 0.7378(4) 0.095(4) Uani 1 1 d . . . . .
 H46 H 0.687341 1.086029 0.730811 0.114 Uiso 1 1 calc R U . . .
 C47 C 0.6752(3) 0.9987(6) 0.7813(3) 0.057(2) Uani 1 1 d . . . . .
 H47 H 0.692441 1.031511 0.805358 0.068 Uiso 1 1 calc R U . . .
 C48 C 0.6542(6) 0.9204(7) 0.7904(4) 0.100(4) Uani 1 1 d . . . . .
 H48 H 0.659557 0.894302 0.820442 0.120 Uiso 1 1 calc R U . . .
 C49 C 0.6236(4) 0.8740(6) 0.7561(3) 0.072(3) Uani 1 1 d . . . . .
 H49 H 0.605047 0.821655 0.764500 0.086 Uiso 1 1 calc R U . . .
 C50 C 0.4242(2) 0.9301(4) 0.5679(2) 0.0278(13) Uani 1 1 d . . . . .
 C51 C 0.3883(2) 1.0070(4) 0.5566(2) 0.0354(14) Uani 1 1 d . . . . .
 C52 C 0.3963(4) 1.0893(5) 0.5772(3) 0.062(2) Uani 1 1 d . . . . .
 H52 H 0.424908 1.098282 0.598128 0.075 Uiso 1 1 calc R U . . .
 C53 C 0.3617(5) 1.1596(6) 0.5669(4) 0.083(3) Uani 1 1 d . . . . .
 H53 H 0.366697 1.215757 0.581392 0.099 Uiso 1 1 calc R U . . .
 C54 C 0.3214(4) 1.1473(7) 0.5364(3) 0.071(3) Uani 1 1 d . . . . .
 H54 H 0.298440 1.195160 0.529453 0.085 Uiso 1 1 calc R U . . .
 C55 C 0.3136(3) 1.0678(7) 0.5158(4) 0.070(3) Uani 1 1 d . . . . .
 H55 H 0.285199 1.060071 0.494500 0.084 Uiso 1 1 calc R U . . .
 C56 C 0.3469(3) 0.9972(6) 0.5255(3) 0.053(2) Uani 1 1 d . . . . .
 H56 H 0.341179 0.941629 0.510635 0.063 Uiso 1 1 calc R U . . .
 C57 C 0.5813(2) 0.8217(4) 0.4832(2) 0.0252(12) Uani 1 1 d . . . . .
 C58 C 0.6026(2) 0.8604(4) 0.4376(2) 0.0297(13) Uani 1 1 d . . . . .
 C59 C 0.6371(3) 0.9298(4) 0.4374(2) 0.0360(15) Uani 1 1 d . . . . .
 H59 H 0.648687 0.953899 0.466548 0.043 Uiso 1 1 calc R U . . .
 C60 C 0.6558(3) 0.9661(4) 0.3951(3) 0.0408(16) Uani 1 1 d . . . . .
 H60 H 0.679695 1.014440 0.395549 0.049 Uiso 1 1 calc R U . . .
 C61 C 0.6395(3) 0.9315(5) 0.3534(3) 0.055(2) Uani 1 1 d . . . . .
 H61 H 0.653219 0.954461 0.324782 0.065 Uiso 1 1 calc R U . . .
 C62 C 0.6027(3) 0.8625(5) 0.3521(3) 0.0494(19) Uani 1 1 d . . . . .
 H62 H 0.590707 0.839741 0.322754 0.059 Uiso 1 1 calc R U . . .
 C63 C 0.5838(3) 0.8277(4) 0.3943(3) 0.0386(15) Uani 1 1 d . . . . .
 H63 H 0.558222 0.781858 0.393889 0.046 Uiso 1 1 calc R U . . .
 C64 C 0.4213(2) 0.6115(3) 0.5031(2) 0.0226(11) Uani 1 1 d . . . . .
 C65 C 0.3831(2) 0.5787(4) 0.4664(2) 0.0269(12) Uani 1 1 d . . . . .
 C66 C 0.3995(5) 0.5649(10) 0.4194(5) 0.030(3) Uani 0.516(15) 1 d . U P C 1
 H66 H 0.434980 0.575731 0.410840 0.036 Uiso 0.516(15) 1 calc R U P C 1
 C67 C 0.3643(6) 0.5358(11) 0.3859(5) 0.036(3) Uani 0.516(15) 1 d . U P C 1
 H67 H 0.375937 0.524209 0.354679 0.043 Uiso 0.516(15) 1 calc R U P C 1
 C69 C 0.2972(5) 0.5843(12) 0.4325(6) 0.040(3) Uani 0.516(15) 1 d . U P C 1
 H69 H 0.262182 0.606004 0.433052 0.048 Uiso 0.516(15) 1 calc R U P C 1
 C70 C 0.3324(4) 0.6131(9) 0.4661(5) 0.028(3) Uani 0.516(15) 1 d . U P C 1
 H70 H 0.322088 0.655997 0.488780 0.034 Uiso 0.516(15) 1 calc R U P C 1
 C66A C 0.3305(5) 0.5607(11) 0.4777(6) 0.039(3) Uani 0.484(15) 1 d . U P C 2
 H66A H 0.318878 0.566788 0.509304 0.047 Uiso 0.484(15) 1 calc R U P C 2
 C67A C 0.3611(7) 0.4892(14) 0.4008(7) 0.048(4) Uani 0.484(15) 1 d . U P C 2
 H67A H 0.371539 0.444891 0.378976 0.058 Uiso 0.484(15) 1 calc R U P C 2
 C69A C 0.2955(6) 0.5341(13) 0.4431(6) 0.043(4) Uani 0.484(15) 1 d . U P C 2
 H69A H 0.259760 0.523355 0.450936 0.052 Uiso 0.484(15) 1 calc R U P C 2
 C70A C 0.3972(6) 0.5173(13) 0.4355(6) 0.042(4) Uani 0.484(15) 1 d . U P C 2
 H70A H 0.431434 0.492167 0.436778 0.051 Uiso 0.484(15) 1 calc R U P C 2
 C68 C 0.3122(3) 0.5235(5) 0.3976(3) 0.0462(17) Uani 1 1 d . . . . .
 H68 H 0.289706 0.480137 0.384044 0.055 Uiso 0.516(15) 1 calc R U P C 1
 H68A H 0.293316 0.537207 0.369667 0.055 Uiso 0.484(15) 1 calc R U P C 2
 C71 C 0.4267(2) 0.6599(4) 0.6873(2) 0.0260(12) Uani 1 1 d . . . . .
 C72 C 0.3930(2) 0.6217(4) 0.7255(2) 0.0243(11) Uani 1 1 d . . . . .
 C73 C 0.3492(3) 0.5724(5) 0.7138(2) 0.0401(16) Uani 1 1 d . . . . .
 H73 H 0.340171 0.565035 0.681601 0.048 Uiso 1 1 calc R U . . .
 C74 C 0.3180(3) 0.5333(5) 0.7483(2) 0.0408(16) Uani 1 1 d . . . . .
 H74 H 0.288416 0.498618 0.739686 0.049 Uiso 1 1 calc R U . . .
 C75 C 0.3306(3) 0.5455(4) 0.7951(2) 0.0376(15) Uani 1 1 d . . . . .
 H75 H 0.309890 0.518660 0.819020 0.045 Uiso 1 1 calc R U . . .
 C76 C 0.3737(2) 0.5969(4) 0.8072(2) 0.0316(13) Uani 1 1 d . . . . .
 H76 H 0.381359 0.607837 0.839401 0.038 Uiso 1 1 calc R U . . .
 C77 C 0.4054(2) 0.6323(4) 0.7725(2) 0.0267(12) Uani 1 1 d . . . . .
 H77 H 0.436061 0.664227 0.781057 0.032 Uiso 1 1 calc R U . . .
 C78 C 0.5950(2) 0.5377(3) 0.5937(2) 0.0242(11) Uani 1 1 d . . . . .
 C79 C 0.6351(2) 0.4649(4) 0.5971(2) 0.0268(12) Uani 1 1 d . . . . .
 C80 C 0.6379(2) 0.3990(4) 0.5636(2) 0.0292(13) Uani 1 1 d . . . . .
 H80 H 0.614150 0.399259 0.537781 0.035 Uiso 1 1 calc R U . . .
 C81 C 0.6754(3) 0.3316(4) 0.5673(3) 0.0410(16) Uani 1 1 d . . . . .
 H81 H 0.676475 0.285342 0.544553 0.049 Uiso 1 1 calc R U . . .
 C82 C 0.7109(3) 0.3327(5) 0.6041(3) 0.053(2) Uani 1 1 d . . . . .
 H82 H 0.736334 0.286876 0.606915 0.063 Uiso 1 1 calc R U . . .
 C83 C 0.7094(3) 0.3993(6) 0.6362(3) 0.054(2) Uani 1 1 d . . . . .
 H83 H 0.734560 0.400603 0.660965 0.065 Uiso 1 1 calc R U . . .
 C84 C 0.6722(3) 0.4647(5) 0.6336(2) 0.0417(16) Uani 1 1 d . . . . .
 H84 H 0.671446 0.510249 0.656687 0.050 Uiso 1 1 calc R U . . .
 C85 C 0.4807(3) 0.9791(6) 0.7572(3) 0.057(2) Uani 1 1 d . . . . .
 H85A H 0.476193 1.036193 0.773142 0.086 Uiso 1 1 calc R U . . .
 H85B H 0.516554 0.974737 0.744824 0.086 Uiso 1 1 calc R U . . .
 H85C H 0.474528 0.930874 0.779685 0.086 Uiso 1 1 calc R U . . .
 C86 C 0.4407(5) 0.8920(7) 0.6933(3) 0.079(3) Uani 1 1 d . . . . .
 H86A H 0.406199 0.888440 0.678172 0.118 Uiso 1 1 calc R U . . .
 H86B H 0.445320 0.841422 0.714558 0.118 Uiso 1 1 calc R U . . .
 H86C H 0.468230 0.890982 0.669127 0.118 Uiso 1 1 calc R U . . .
 C87 C 0.4151(5) 1.0439(8) 0.7088(4) 0.093(4) Uani 1 1 d . . . . .
 H87 H 0.391071 1.038128 0.683364 0.112 Uiso 1 1 calc R U . . .
 C88 C 0.5847(11) 1.2975(8) 0.6788(7) 0.262(17) Uani 1 1 d D . . . .
 H88A H 0.602776 1.317455 0.650235 0.393 Uiso 1 1 calc R U . . .
 H88B H 0.608233 1.303840 0.705952 0.393 Uiso 1 1 calc R U . . .
 H88C H 0.553174 1.333585 0.683804 0.393 Uiso 1 1 calc R U . . .
 C89 C 0.5412(8) 1.1567(13) 0.7095(6) 0.190(10) Uani 1 1 d D . . . .
 H89A H 0.511389 1.192217 0.720366 0.285 Uiso 1 1 calc R U . . .
 H89B H 0.564631 1.144215 0.736105 0.285 Uiso 1 1 calc R U . . .
 H89C H 0.528401 1.100747 0.696229 0.285 Uiso 1 1 calc R U . . .
 C90 C 0.5780(5) 1.1740(8) 0.6297(4) 0.092(4) Uani 1 1 d . . . . .
 H90 H 0.595261 1.210614 0.607335 0.110 Uiso 1 1 calc R U . . .
 C91 C 0.4909(4) 0.6899(6) 0.3279(4) 0.067(2) Uani 1 1 d . . . . .
 H91A H 0.477428 0.688882 0.360197 0.101 Uiso 1 1 calc R U . . .
 H91B H 0.464930 0.663656 0.306576 0.101 Uiso 1 1 calc R U . . .
 H91C H 0.497734 0.751358 0.318418 0.101 Uiso 1 1 calc R U . . .
 C92 C 0.5643(4) 0.6368(6) 0.2790(4) 0.070(3) Uani 1 1 d . . . . .
 H92A H 0.601400 0.621345 0.283180 0.106 Uiso 1 1 calc R U . . .
 H92B H 0.561590 0.694694 0.263577 0.106 Uiso 1 1 calc R U . . .
 H92C H 0.547127 0.591756 0.259465 0.106 Uiso 1 1 calc R U . . .
 C93 C 0.5602(3) 0.5991(5) 0.3611(3) 0.0458(17) Uani 1 1 d . . . . .
 H93 H 0.592874 0.570313 0.356103 0.055 Uiso 1 1 calc R U . . .
 C94 C 0.8988(6) 0.2011(11) 0.4602(4) 0.214(13) Uani 1 1 d D . . . .
 H94A H 0.874632 0.159536 0.475552 0.321 Uiso 1 1 calc R U . . .
 H94B H 0.918677 0.233433 0.484245 0.321 Uiso 1 1 calc R U . . .
 H94C H 0.923119 0.168195 0.439953 0.321 Uiso 1 1 calc R U . . .
 C95 C 0.8915(5) 0.3497(7) 0.4219(6) 0.185(11) Uani 1 1 d D . . . .
 H95A H 0.864466 0.388383 0.408533 0.278 Uiso 1 1 calc R U . . .
 H95B H 0.920406 0.343149 0.399388 0.278 Uiso 1 1 calc R U . . .
 H95C H 0.904870 0.375753 0.451215 0.278 Uiso 1 1 calc R U . . .
 C96 C 0.8238(3) 0.2438(5) 0.4142(3) 0.0442(17) Uani 1 1 d . . . . .
 H96 H 0.810029 0.187121 0.421853 0.053 Uiso 1 1 calc R U . . .
 C97 C 0.1688(3) 0.7761(6) 0.5733(4) 0.064(2) Uani 1 1 d . . . . .
 H97A H 0.152088 0.759273 0.543518 0.096 Uiso 0.666(10) 1 calc R U P D 1
 H97B H 0.174314 0.840350 0.573930 0.096 Uiso 0.666(10) 1 calc R U P D 1
 H97C H 0.146137 0.758809 0.599662 0.096 Uiso 0.666(10) 1 calc R U P D 1
 H97D H 0.162604 0.787148 0.606882 0.096 Uiso 0.334(10) 1 calc R U P D 2
 H97E H 0.160264 0.714265 0.565958 0.096 Uiso 0.334(10) 1 calc R U P D 2
 H97F H 0.146589 0.815519 0.554472 0.096 Uiso 0.334(10) 1 calc R U P D 2
 N1 N 0.51838(19) 0.3666(3) 0.49637(17) 0.0273(11) Uani 1 1 d . . . . .
 H1 H 0.506287 0.420591 0.500693 0.033 Uiso 1 1 calc R U . . .
 N2 N 0.5212(2) 0.2281(3) 0.52804(19) 0.0368(13) Uani 1 1 d . . . . .
 H2 H 0.510138 0.196590 0.552161 0.044 Uiso 1 1 calc R U . . .
 N3 N 0.50849(19) 0.3795(3) 0.38178(17) 0.0273(11) Uani 1 1 d . . . . .
 H3A H 0.501005 0.436306 0.379531 0.033 Uiso 1 1 calc R U . . .
 N4 N 0.4989(2) 0.2458(3) 0.34327(17) 0.0287(11) Uani 1 1 d . . . . .
 H4 H 0.477675 0.216419 0.324453 0.034 Uiso 1 1 calc R U . . .
 N5 N 0.61210(18) 0.4419(3) 0.43509(17) 0.0250(10) Uani 1 1 d . . . . .
 H5B H 0.600466 0.496825 0.434892 0.030 Uiso 1 1 calc R U . . .
 N6 N 0.68677(19) 0.3567(3) 0.4368(2) 0.0353(13) Uani 1 1 d . . . . .
 H6B H 0.719904 0.358542 0.445562 0.042 Uiso 1 1 calc R U . . .
 N7 N 0.51188(19) 0.0584(3) 0.46137(17) 0.0237(10) Uani 1 1 d . . . . .
 H7B H 0.492499 0.036335 0.484206 0.028 Uiso 1 1 calc R U . . .
 N8 N 0.5280(2) 0.0541(3) 0.38200(17) 0.0286(11) Uani 1 1 d . . . . .
 H8 H 0.531037 0.016385 0.358518 0.034 Uiso 1 1 calc R U . . .
 N9 N 0.6240(2) 0.1106(3) 0.51725(18) 0.0316(12) Uani 1 1 d . . . . .
 H9 H 0.616369 0.080734 0.543001 0.038 Uiso 1 1 calc R U . . .
 N10 N 0.6921(2) 0.1533(4) 0.4698(2) 0.0398(14) Uani 1 1 d . . . . .
 H10A H 0.724501 0.137714 0.462765 0.048 Uiso 1 1 calc R U . . .
 N11 N 0.6136(2) 0.1616(3) 0.32023(18) 0.0294(11) Uani 1 1 d . . . . .
 H11A H 0.602660 0.139564 0.293273 0.035 Uiso 1 1 calc R U . . .
 N12 N 0.6878(2) 0.2067(3) 0.35968(19) 0.0342(12) Uani 1 1 d . . . . .
 H12A H 0.722093 0.211905 0.356927 0.041 Uiso 1 1 calc R U . . .
 N13 N 0.5746(2) 0.8968(3) 0.63642(17) 0.0289(11) Uani 1 1 d . . . . .
 H13A H 0.582042 0.953748 0.636632 0.035 Uiso 1 1 calc R U . . .
 N14 N 0.5853(2) 0.7685(4) 0.67811(19) 0.0350(12) Uani 1 1 d . . . . .
 H14A H 0.605898 0.743505 0.699143 0.042 Uiso 1 1 calc R U . . .
 N15 N 0.4749(2) 0.9447(3) 0.57467(18) 0.0302(11) Uani 1 1 d . . . . .
 H15 H 0.483932 1.000754 0.577497 0.036 Uiso 1 1 calc R U . . .
 N16 N 0.40423(19) 0.8505(3) 0.56958(19) 0.0316(12) Uani 1 1 d . . . . .
 H16 H 0.371121 0.848485 0.560747 0.038 Uiso 1 1 calc R U . . .
 N17 N 0.57545(19) 0.8752(3) 0.51980(17) 0.0252(10) Uani 1 1 d . . . . .
 H17A H 0.592005 0.926284 0.517640 0.030 Uiso 1 1 calc R U . . .
 N18 N 0.56868(19) 0.7373(3) 0.48458(18) 0.0259(10) Uani 1 1 d . . . . .
 H18A H 0.578717 0.707686 0.459420 0.031 Uiso 1 1 calc R U . . .
 N19 N 0.40304(19) 0.6462(3) 0.54224(19) 0.0315(12) Uani 1 1 d . . . . .
 H19A H 0.371355 0.627689 0.549732 0.038 Uiso 1 1 calc R U . . .
 N20 N 0.47262(18) 0.6083(3) 0.49520(17) 0.0252(10) Uani 1 1 d . . . . .
 H20A H 0.482164 0.578051 0.470099 0.030 Uiso 1 1 calc R U . . .
 N21 N 0.40497(19) 0.6964(4) 0.65058(18) 0.0300(11) Uani 1 1 d . . . . .
 H21A H 0.371239 0.707279 0.654144 0.036 Uiso 1 1 calc R U . . .
 N22 N 0.47858(19) 0.6542(3) 0.69099(18) 0.0273(11) Uani 1 1 d . . . . .
 H22 H 0.489717 0.633373 0.718193 0.033 Uiso 1 1 calc R U . . .
 N23 N 0.57955(19) 0.5645(3) 0.55230(17) 0.0260(10) Uani 1 1 d . . . . .
 H23 H 0.592803 0.533744 0.528767 0.031 Uiso 1 1 calc R U . . .
 N24 N 0.5774(2) 0.5746(3) 0.63335(18) 0.0320(11) Uani 1 1 d . . . . .
 H24A H 0.585508 0.544925 0.659034 0.038 Uiso 1 1 calc R U . . .
 N25 N 0.4443(3) 0.9724(5) 0.7196(2) 0.0580(19) Uani 1 1 d . . . . .
 N26 N 0.5698(4) 1.2053(6) 0.6736(3) 0.096(3) Uani 1 1 d D . . . .
 N27 N 0.5383(3) 0.6406(4) 0.3255(3) 0.0542(17) Uani 1 1 d . . . . .
 N28 N 0.8690(2) 0.2634(5) 0.4319(3) 0.077(3) Uani 1 1 d D . . . .
 O1 O 0.58332(13) 0.2287(2) 0.42773(14) 0.0197(7) Uani 1 1 d . . . . .
 O2 O 0.50988(14) 0.7346(2) 0.58642(14) 0.0230(8) Uani 1 1 d . . . . .
 O3 O 0.4168(4) 1.1213(6) 0.7305(3) 0.121(3) Uani 1 1 d . . . . .
 O4 O 0.5636(3) 1.0995(3) 0.6179(2) 0.0613(16) Uani 1 1 d . . . . .
 O5 O 0.5403(2) 0.5956(3) 0.40117(16) 0.0422(11) Uani 1 1 d . . . . .
 O6 O 0.7967(2) 0.2908(4) 0.3886(2) 0.0542(14) Uani 1 1 d . . . . .
 Zn1 Zn 0.55643(2) 0.34974(4) 0.43609(2) 0.01963(14) Uani 1 1 d . . . . .
 Zn2 Zn 0.56101(3) 0.15546(4) 0.48118(2) 0.02225(14) Uani 1 1 d . . . . .
 Zn3 Zn 0.55835(2) 0.17286(4) 0.36997(2) 0.02157(14) Uani 1 1 d . . . . .
 Zn4 Zn 0.65969(2) 0.23462(4) 0.42354(3) 0.02459(14) Uani 1 1 d . . . . .
 Zn5 Zn 0.53445(2) 0.85736(4) 0.57941(2) 0.02297(14) Uani 1 1 d . . . . .
 Zn6 Zn 0.43303(2) 0.73268(4) 0.58794(2) 0.02356(14) Uani 1 1 d . . . . .
 Zn7 Zn 0.53134(2) 0.66221(4) 0.53204(2) 0.02118(14) Uani 1 1 d . . . . .
 Zn8 Zn 0.53595(2) 0.68462(4) 0.64535(2) 0.02497(15) Uani 1 1 d . . . . .
 O7 O 0.3061(3) 0.7341(7) 0.5751(4) 0.062(3) Uani 0.666(10) 1 d . U P D 1
 C98 C 0.2133(5) 0.6377(8) 0.5840(6) 0.070(4) Uani 0.666(10) 1 d . U P D 1
 H98A H 0.210343 0.624413 0.617659 0.105 Uiso 0.666(10) 1 calc R U P D 1
 H98B H 0.245119 0.609876 0.571317 0.105 Uiso 0.666(10) 1 calc R U P D 1
 H98C H 0.182470 0.614514 0.567382 0.105 Uiso 0.666(10) 1 calc R U P D 1
 C99 C 0.2635(4) 0.7705(10) 0.5712(5) 0.056(3) Uani 0.666(10) 1 d . U P D 1
 H99 H 0.263966 0.831512 0.562987 0.067 Uiso 0.666(10) 1 calc R U P D 1
 N29 N 0.2163(3) 0.7337(6) 0.5773(3) 0.041(2) Uani 0.666(10) 1 d . U P D 1
 O7A O 0.3031(7) 0.7558(14) 0.5433(11) 0.071(5) Uani 0.334(10) 1 d . U P D 2
 C98A C 0.2348(9) 0.8818(15) 0.5668(10) 0.054(5) Uani 0.334(10) 1 d . U P D 2
 H98D H 0.234636 0.909156 0.535459 0.081 Uiso 0.334(10) 1 calc R U P D 2
 H98E H 0.269869 0.887193 0.580683 0.081 Uiso 0.334(10) 1 calc R U P D 2
 H98F H 0.209136 0.911874 0.586988 0.081 Uiso 0.334(10) 1 calc R U P D 2
 C99A C 0.2616(10) 0.734(2) 0.5443(13) 0.068(5) Uani 0.334(10) 1 d . U P D 2
 H99A H 0.252325 0.676644 0.532996 0.082 Uiso 0.334(10) 1 calc R U P D 2
 N29A N 0.2215(7) 0.7921(12) 0.5628(7) 0.040(4) Uani 0.334(10) 1 d . U P D 2

loop_
  _atom_site_aniso_label
  _atom_site_aniso_U_11
  _atom_site_aniso_U_22
  _atom_site_aniso_U_33
  _atom_site_aniso_U_23
  _atom_site_aniso_U_13
  _atom_site_aniso_U_12
 C1 0.027(3) 0.026(3) 0.023(3) -0.001(2) -0.004(2) 0.000(2)
 C2 0.041(3) 0.024(3) 0.019(3) -0.003(2) -0.002(2) 0.007(2)
 C3 0.074(5) 0.023(3) 0.038(4) 0.001(3) 0.025(4) 0.008(3)
 C4 0.069(5) 0.022(3) 0.035(4) -0.008(3) 0.019(3) 0.009(3)
 C5 0.057(7) 0.042(5) 0.019(4) -0.004(4) 0.012(5) 0.014(5)
 C6 0.104(9) 0.032(4) 0.037(5) 0.012(4) 0.032(6) 0.009(5)
 C7 0.099(10) 0.028(5) 0.033(5) 0.002(4) 0.022(6) 0.016(6)
 C5A 0.088(13) 0.039(10) 0.028(9) 0.009(8) 0.025(10) 0.036(9)
 C6A 0.099(16) 0.038(12) 0.031(11) 0.008(9) 0.024(13) 0.037(12)
 C7A 0.072(15) 0.029(11) 0.031(12) 0.006(9) 0.021(13) 0.026(11)
 C8 0.022(3) 0.028(3) 0.024(3) 0.006(2) 0.000(2) -0.001(2)
 C9 0.029(3) 0.042(3) 0.020(3) 0.000(2) -0.004(2) 0.006(3)
 C10 0.047(4) 0.035(3) 0.022(3) 0.002(3) -0.006(3) 0.007(3)
 C11 0.073(6) 0.045(4) 0.029(4) 0.001(3) -0.011(4) 0.021(4)
 C12 0.057(5) 0.073(5) 0.027(4) -0.018(4) -0.019(3) 0.035(4)
 C13 0.029(3) 0.081(5) 0.036(4) -0.014(4) -0.015(3) 0.008(3)
 C14 0.035(4) 0.065(5) 0.031(4) -0.003(3) -0.007(3) -0.002(3)
 C15 0.035(3) 0.027(3) 0.027(3) -0.005(2) 0.003(2) -0.007(2)
 C16 0.035(3) 0.035(3) 0.034(4) -0.011(3) 0.005(3) -0.011(2)
 C17 0.036(4) 0.040(4) 0.075(6) -0.018(4) 0.027(4) -0.013(3)
 C18 0.075(6) 0.039(4) 0.119(9) -0.039(5) 0.049(6) -0.029(4)
 C19 0.070(6) 0.066(5) 0.094(7) -0.030(5) 0.029(6) -0.044(5)
 C20 0.038(4) 0.062(5) 0.080(6) -0.022(4) 0.025(4) -0.025(4)
 C21 0.034(4) 0.043(4) 0.067(5) -0.012(3) 0.013(3) -0.011(3)
 C22 0.023(3) 0.018(2) 0.026(3) 0.001(2) 0.001(2) 0.003(2)
 C23 0.021(3) 0.017(2) 0.024(3) -0.003(2) 0.002(2) 0.000(2)
 C24 0.024(3) 0.019(2) 0.022(3) 0.001(2) 0.003(2) 0.007(2)
 C25 0.029(3) 0.019(3) 0.036(3) 0.005(2) 0.006(3) -0.002(2)
 C26 0.026(3) 0.018(3) 0.050(4) -0.005(3) -0.001(3) -0.001(2)
 C27 0.035(3) 0.033(3) 0.031(3) -0.008(3) -0.006(3) 0.003(3)
 C28 0.039(3) 0.025(3) 0.026(3) 0.002(2) 0.003(3) -0.001(2)
 C29 0.044(4) 0.025(3) 0.036(4) -0.002(3) -0.015(3) 0.009(3)
 C30 0.066(5) 0.050(4) 0.048(5) 0.010(4) -0.020(4) 0.020(4)
 C31 0.094(6) 0.082(5) 0.092(6) 0.024(5) -0.053(5) 0.013(5)
 C32 0.096(6) 0.082(5) 0.093(6) 0.024(5) -0.053(5) 0.013(5)
 C33 0.095(6) 0.082(5) 0.093(6) 0.026(5) -0.054(5) 0.012(5)
 C31A 0.094(6) 0.082(6) 0.092(7) 0.024(5) -0.052(6) 0.013(5)
 C32A 0.095(6) 0.083(6) 0.093(7) 0.025(5) -0.053(6) 0.013(5)
 C33A 0.096(6) 0.083(5) 0.093(6) 0.025(5) -0.053(5) 0.013(5)
 C34 0.062(6) 0.136(11) 0.158(13) 0.089(10) -0.063(8) -0.038(7)
 C35 0.069(7) 0.135(11) 0.136(11) 0.084(9) -0.064(7) -0.045(7)
 C36 0.032(3) 0.032(3) 0.020(3) 0.003(2) 0.004(2) 0.007(2)
 C37 0.033(4) 0.070(5) 0.030(4) 0.009(3) 0.005(3) 0.018(3)
 C38 0.072(6) 0.118(9) 0.047(6) -0.028(6) 0.014(5) -0.011(6)
 C39 0.092(9) 0.194(15) 0.053(7) -0.042(8) 0.019(6) -0.015(10)
 C40 0.055(6) 0.198(14) 0.035(5) 0.041(7) 0.011(4) -0.011(7)
 C41 0.060(6) 0.130(10) 0.068(7) 0.049(7) 0.025(5) 0.022(6)
 C42 0.048(5) 0.066(5) 0.065(6) 0.029(4) 0.022(4) 0.017(4)
 C43 0.027(3) 0.040(3) 0.020(3) -0.006(2) 0.001(2) -0.004(2)
 C44 0.022(3) 0.048(4) 0.026(3) -0.006(3) 0.000(2) 0.001(3)
 C45 0.114(8) 0.065(6) 0.056(6) 0.007(4) -0.041(6) -0.023(6)
 C46 0.138(10) 0.066(6) 0.081(8) -0.004(6) -0.046(7) -0.034(7)
 C47 0.056(5) 0.073(6) 0.042(5) -0.027(4) -0.016(4) 0.007(4)
 C48 0.194(13) 0.062(6) 0.045(6) -0.005(5) -0.059(7) -0.012(7)
 C49 0.111(8) 0.061(5) 0.043(5) -0.001(4) -0.025(5) -0.002(5)
 C50 0.037(3) 0.028(3) 0.018(3) -0.001(2) 0.005(2) 0.009(2)
 C51 0.032(3) 0.043(4) 0.031(3) 0.006(3) 0.009(3) 0.015(3)
 C52 0.093(6) 0.047(4) 0.047(5) -0.005(4) -0.008(4) 0.031(4)
 C53 0.128(9) 0.058(5) 0.062(6) 0.006(4) 0.014(6) 0.051(6)
 C54 0.079(7) 0.076(6) 0.057(6) 0.020(5) 0.013(5) 0.047(5)
 C55 0.046(5) 0.091(7) 0.072(6) 0.029(6) -0.003(4) 0.018(5)
 C56 0.035(4) 0.063(5) 0.061(5) 0.017(4) -0.001(3) 0.003(3)
 C57 0.024(3) 0.029(3) 0.023(3) 0.006(2) 0.000(2) -0.001(2)
 C58 0.038(3) 0.026(3) 0.025(3) 0.002(2) 0.008(3) 0.005(2)
 C59 0.042(4) 0.029(3) 0.037(4) 0.003(3) 0.014(3) 0.001(3)
 C60 0.045(4) 0.029(3) 0.049(4) 0.010(3) 0.016(3) 0.006(3)
 C61 0.070(5) 0.040(4) 0.053(5) 0.018(4) 0.029(4) 0.011(4)
 C62 0.070(5) 0.042(4) 0.035(4) 0.006(3) 0.013(4) 0.014(4)
 C63 0.050(4) 0.030(3) 0.036(4) 0.002(3) 0.007(3) 0.005(3)
 C64 0.032(3) 0.016(2) 0.020(3) 0.003(2) 0.000(2) 0.000(2)
 C65 0.030(3) 0.025(3) 0.026(3) -0.002(2) 0.003(2) -0.004(2)
 C66 0.023(5) 0.045(7) 0.022(6) -0.005(5) 0.011(4) -0.011(5)
 C67 0.037(6) 0.044(8) 0.027(7) -0.007(6) 0.005(5) 0.002(6)
 C69 0.029(6) 0.046(8) 0.046(8) -0.002(7) -0.003(5) -0.005(6)
 C70 0.021(5) 0.027(6) 0.036(6) 0.004(5) -0.001(4) -0.004(5)
 C66A 0.029(6) 0.040(8) 0.048(8) -0.007(7) 0.002(5) -0.010(6)
 C67A 0.042(8) 0.058(10) 0.045(9) -0.019(8) -0.002(6) -0.009(8)
 C69A 0.030(7) 0.046(9) 0.054(8) -0.009(7) -0.002(6) -0.010(7)
 C70A 0.036(7) 0.055(9) 0.036(8) -0.016(7) 0.005(6) -0.012(7)
 C68 0.040(4) 0.053(4) 0.045(4) -0.011(3) -0.015(3) -0.004(3)
 C71 0.029(3) 0.028(3) 0.021(3) -0.007(2) 0.004(2) 0.000(2)
 C72 0.028(3) 0.024(3) 0.021(3) -0.004(2) 0.005(2) 0.005(2)
 C73 0.036(4) 0.054(4) 0.030(3) -0.017(3) 0.005(3) -0.008(3)
 C74 0.034(4) 0.047(4) 0.041(4) -0.012(3) 0.009(3) -0.012(3)
 C75 0.034(3) 0.041(4) 0.038(4) 0.002(3) 0.012(3) 0.002(3)
 C76 0.034(3) 0.039(3) 0.023(3) 0.003(3) 0.003(2) 0.008(3)
 C77 0.031(3) 0.025(3) 0.024(3) -0.002(2) -0.002(2) 0.004(2)
 C78 0.024(3) 0.023(3) 0.025(3) 0.005(2) 0.003(2) 0.000(2)
 C79 0.024(3) 0.029(3) 0.028(3) 0.002(2) -0.001(2) 0.001(2)
 C80 0.026(3) 0.030(3) 0.031(3) 0.007(2) -0.001(2) 0.002(2)
 C81 0.049(4) 0.030(3) 0.043(4) -0.005(3) -0.002(3) 0.013(3)
 C82 0.048(4) 0.054(5) 0.055(5) -0.004(4) -0.012(4) 0.030(4)
 C83 0.059(5) 0.069(5) 0.034(4) -0.001(4) -0.021(3) 0.020(4)
 C84 0.043(4) 0.047(4) 0.035(4) -0.004(3) -0.010(3) 0.015(3)
 C85 0.056(5) 0.073(6) 0.043(5) 0.019(4) 0.006(4) -0.015(4)
 C86 0.110(8) 0.083(7) 0.043(5) -0.023(5) 0.024(5) -0.028(6)
 C87 0.136(10) 0.074(7) 0.070(7) 0.016(6) -0.016(7) 0.019(7)
 C88 0.47(4) 0.19(2) 0.129(17) 0.014(15) -0.02(2) -0.23(3)
 C89 0.21(2) 0.168(19) 0.19(2) 0.089(17) 0.012(17) -0.058(16)
 C90 0.125(10) 0.100(9) 0.050(6) -0.012(6) 0.000(6) 0.000(7)
 C91 0.061(5) 0.069(6) 0.072(6) -0.006(5) -0.011(5) 0.023(5)
 C92 0.088(7) 0.064(5) 0.059(6) 0.001(4) 0.027(5) 0.019(5)
 C93 0.057(5) 0.035(4) 0.045(4) 0.004(3) 0.003(3) 0.003(3)
 C94 0.159(15) 0.42(3) 0.067(9) -0.063(14) -0.045(9) 0.21(2)
 C95 0.058(7) 0.26(2) 0.24(2) -0.188(18) 0.068(10) -0.072(10)
 C96 0.035(4) 0.046(4) 0.051(5) -0.007(3) 0.006(3) 0.007(3)
 C97 0.033(4) 0.077(6) 0.082(7) 0.016(5) 0.007(4) 0.004(4)
 N1 0.031(3) 0.023(2) 0.027(3) 0.002(2) 0.010(2) 0.008(2)
 N2 0.066(4) 0.021(2) 0.024(3) 0.000(2) 0.017(3) 0.004(2)
 N3 0.028(3) 0.025(2) 0.029(3) 0.004(2) -0.004(2) 0.001(2)
 N4 0.030(3) 0.031(3) 0.025(3) 0.001(2) -0.005(2) -0.003(2)
 N5 0.027(2) 0.020(2) 0.028(3) -0.0002(19) 0.003(2) 0.0001(18)
 N6 0.017(2) 0.028(2) 0.060(4) -0.013(2) -0.006(2) -0.0036(19)
 N7 0.030(3) 0.020(2) 0.021(2) 0.0020(18) -0.0003(19) -0.0025(19)
 N8 0.044(3) 0.023(2) 0.019(3) 0.0001(19) 0.007(2) -0.007(2)
 N9 0.049(3) 0.023(2) 0.023(3) 0.005(2) -0.010(2) 0.000(2)
 N10 0.032(3) 0.045(3) 0.043(4) 0.010(3) -0.005(3) 0.014(2)
 N11 0.038(3) 0.032(3) 0.019(3) 0.000(2) 0.001(2) -0.005(2)
 N12 0.026(3) 0.039(3) 0.037(3) 0.003(2) 0.009(2) 0.002(2)
 N13 0.036(3) 0.027(2) 0.024(3) 0.001(2) -0.006(2) -0.005(2)
 N14 0.033(3) 0.042(3) 0.031(3) 0.003(2) -0.015(2) 0.001(2)
 N15 0.038(3) 0.024(2) 0.028(3) -0.006(2) -0.007(2) 0.006(2)
 N16 0.023(2) 0.039(3) 0.034(3) 0.006(2) -0.002(2) 0.004(2)
 N17 0.030(3) 0.023(2) 0.023(3) -0.0014(19) -0.004(2) 0.000(2)
 N18 0.032(3) 0.024(2) 0.022(2) -0.0019(19) 0.005(2) -0.001(2)
 N19 0.022(3) 0.039(3) 0.034(3) -0.007(2) 0.007(2) -0.005(2)
 N20 0.025(2) 0.028(2) 0.022(3) -0.005(2) -0.0002(19) 0.0045(19)
 N21 0.024(2) 0.047(3) 0.018(2) 0.000(2) 0.001(2) 0.007(2)
 N22 0.027(3) 0.037(3) 0.018(2) 0.007(2) -0.0010(19) 0.003(2)
 N23 0.030(3) 0.024(2) 0.024(3) 0.0024(19) 0.004(2) 0.006(2)
 N24 0.038(3) 0.033(3) 0.025(3) 0.008(2) 0.002(2) 0.010(2)
 N25 0.078(5) 0.065(5) 0.031(4) -0.005(3) 0.009(3) -0.013(4)
 N26 0.143(9) 0.077(6) 0.066(6) -0.032(5) 0.030(6) -0.029(6)
 N27 0.060(4) 0.050(4) 0.053(4) 0.004(3) -0.007(3) 0.013(3)
 N28 0.025(3) 0.143(7) 0.063(5) -0.057(5) -0.010(3) 0.025(4)
 O1 0.0182(17) 0.0182(17) 0.023(2) -0.0019(15) -0.0016(15) -0.0034(14)
 O2 0.0192(18) 0.0295(19) 0.0202(19) 0.0003(16) 0.0019(16) 0.0039(15)
 O3 0.182(9) 0.098(6) 0.084(6) 0.011(5) 0.026(6) 0.038(6)
 O4 0.096(5) 0.025(3) 0.062(4) 0.007(2) 0.006(3) -0.001(3)
 O5 0.064(3) 0.034(2) 0.028(3) -0.002(2) 0.012(2) 0.006(2)
 O6 0.039(3) 0.057(3) 0.066(4) -0.006(3) -0.014(3) 0.006(2)
 Zn1 0.0208(3) 0.0174(3) 0.0206(3) 0.0017(2) -0.0017(2) -0.0007(2)
 Zn2 0.0316(4) 0.0171(3) 0.0181(3) 0.0001(2) -0.0005(3) 0.0010(2)
 Zn3 0.0263(3) 0.0196(3) 0.0189(3) 0.0013(2) 0.0008(3) -0.0035(2)
 Zn4 0.0230(3) 0.0223(3) 0.0284(3) -0.0022(3) -0.0021(3) 0.0007(2)
 Zn5 0.0246(3) 0.0242(3) 0.0200(4) -0.0012(3) -0.0017(3) 0.0012(2)
 Zn6 0.0240(3) 0.0281(3) 0.0185(3) -0.0011(3) -0.0009(3) 0.0028(2)
 Zn7 0.0222(3) 0.0215(3) 0.0198(3) 0.0018(3) 0.0004(2) 0.0027(2)
 Zn8 0.0245(3) 0.0295(3) 0.0208(3) 0.0033(3) 0.0003(3) 0.0042(3)
 O7 0.029(4) 0.074(6) 0.082(8) -0.024(6) 0.005(5) 0.005(4)
 C98 0.070(8) 0.044(6) 0.096(11) -0.009(7) 0.022(8) 0.010(6)
 C99 0.032(5) 0.070(7) 0.065(7) -0.024(6) 0.011(5) -0.008(4)
 N29 0.029(4) 0.047(5) 0.047(5) -0.013(4) 0.000(4) 0.003(4)
 O7A 0.026(6) 0.068(10) 0.120(14) -0.024(11) 0.001(9) -0.003(7)
 C98A 0.042(10) 0.042(8) 0.078(14) 0.001(9) -0.004(10) -0.002(8)
 C99A 0.035(7) 0.066(10) 0.103(12) -0.025(10) 0.006(9) -0.002(7)
 N29A 0.037(8) 0.033(7) 0.050(9) 0.003(7) -0.001(7) -0.001(6)

_geom_special_details
;
 All esds (except the esd in the dihedral angle between two l.s. planes)
 are estimated using the full covariance matrix.  The cell esds are taken
 into account individually in the estimation of esds in distances, angles
 and torsion angles; correlations between esds in cell parameters are only
 used when they are defined by crystal symmetry.  An approximate (isotropic)
 treatment of cell esds is used for estimating esds involving l.s. planes.
;
loop_
  _geom_bond_atom_site_label_1
  _geom_bond_atom_site_label_2
  _geom_bond_distance
  _geom_bond_site_symmetry_2
  _geom_bond_publ_flag
 C1 C2 1.504(8) . ?
 C1 N1 1.318(7) . ?
 C1 N2 1.304(7) . ?
 C2 C3 1.361(8) . ?
 C2 C7 1.410(13) . ?
 C2 C6A 1.34(4) . ?
 C3 H3 0.9500 . ?
 C3 C4 1.391(9) . ?
 C4 H4A 0.9500 . ?
 C4 H4B 0.9500 . ?
 C4 C5 1.363(13) . ?
 C4 C7A 1.30(3) . ?
 C5 H5 0.9500 . ?
 C5 C6 1.363(14) . ?
 C6 H6 0.9500 . ?
 C6 C7 1.393(14) . ?
 C7 H7 0.9500 . ?
 C5A H5A 0.9500 . ?
 C5A C6A 1.41(4) . ?
 C5A C7A 1.36(4) . ?
 C6A H6A 0.9500 . ?
 C7A H7A 0.9500 . ?
 C8 C9 1.498(8) . ?
 C8 N3 1.311(8) . ?
 C8 N4 1.330(7) . ?
 C9 C10 1.388(9) . ?
 C9 C14 1.367(9) . ?
 C10 H10 0.9500 . ?
 C10 C11 1.373(9) . ?
 C11 H11 0.9500 . ?
 C11 C12 1.350(12) . ?
 C12 H12 0.9500 . ?
 C12 C13 1.400(12) . ?
 C13 H13 0.9500 . ?
 C13 C14 1.387(10) . ?
 C14 H14 0.9500 . ?
 C15 C16 1.499(8) . ?
 C15 N5 1.322(7) . ?
 C15 N6 1.307(8) . ?
 C16 C17 1.386(9) . ?
 C16 C21 1.398(9) . ?
 C17 H17 0.9500 . ?
 C17 C18 1.394(10) . ?
 C18 H18 0.9500 . ?
 C18 C19 1.372(12) . ?
 C19 H19 0.9500 . ?
 C19 C20 1.400(12) . ?
 C20 H20 0.9500 . ?
 C20 C21 1.388(9) . ?
 C21 H21 0.9500 . ?
 C22 C23 1.502(7) . ?
 C22 N7 1.313(7) . ?
 C22 N8 1.324(7) . ?
 C23 C24 1.389(8) . ?
 C23 C28 1.396(8) . ?
 C24 H24 0.9500 . ?
 C24 C25 1.393(8) . ?
 C25 H25 0.9500 . ?
 C25 C26 1.374(9) . ?
 C26 H26 0.9500 . ?
 C26 C27 1.387(9) . ?
 C27 H27 0.9500 . ?
 C27 C28 1.387(8) . ?
 C28 H28 0.9500 . ?
 C29 C30 1.506(9) . ?
 C29 N9 1.312(9) . ?
 C29 N10 1.304(9) . ?
 C30 H30 1.0000 . ?
 C30 C31 1.381(19) . ?
 C30 C31A 1.59(4) . ?
 C30 C35 1.308(14) . ?
 C31 H31 0.9500 . ?
 C31 C32 1.381(17) . ?
 C32 H32 0.9500 . ?
 C32 C33 1.36(2) . ?
 C33 H33 0.9500 . ?
 C33 C34 1.22(2) . ?
 C31A H31A 0.9500 . ?
 C31A C32A 1.27(4) . ?
 C32A H32A 0.9500 . ?
 C32A C33A 1.21(5) . ?
 C33A H33A 0.9500 . ?
 C33A C34 1.74(4) . ?
 C34 H34 0.9500 . ?
 C34 H34A 0.9500 . ?
 C34 C35 1.351(13) . ?
 C35 H35 0.9500 . ?
 C36 C37 1.522(9) . ?
 C36 N11 1.315(8) . ?
 C36 N12 1.297(8) . ?
 C37 C38 1.334(12) . ?
 C37 C42 1.413(11) . ?
 C38 H38 0.9500 . ?
 C38 C39 1.426(14) . ?
 C39 H39 0.9500 . ?
 C39 C40 1.381(18) . ?
 C40 H40 0.9500 . ?
 C40 C41 1.340(18) . ?
 C41 H41 0.9500 . ?
 C41 C42 1.383(13) . ?
 C42 H42 0.9500 . ?
 C43 C44 1.523(8) . ?
 C43 N13 1.308(8) . ?
 C43 N14 1.305(8) . ?
 C44 C45 1.357(11) . ?
 C44 C49 1.371(11) . ?
 C45 H45 0.9500 . ?
 C45 C46 1.407(12) . ?
 C46 H46 0.9500 . ?
 C46 C47 1.327(14) . ?
 C47 H47 0.9500 . ?
 C47 C48 1.323(13) . ?
 C48 H48 0.9500 . ?
 C48 C49 1.430(13) . ?
 C49 H49 0.9500 . ?
 C50 C51 1.511(8) . ?
 C50 N15 1.323(8) . ?
 C50 N16 1.305(8) . ?
 C51 C52 1.387(10) . ?
 C51 C56 1.383(10) . ?
 C52 H52 0.9500 . ?
 C52 C53 1.408(11) . ?
 C53 H53 0.9500 . ?
 C53 C54 1.355(15) . ?
 C54 H54 0.9500 . ?
 C54 C55 1.349(14) . ?
 C55 H55 0.9500 . ?
 C55 C56 1.389(11) . ?
 C56 H56 0.9500 . ?
 C57 C58 1.521(8) . ?
 C57 N17 1.324(7) . ?
 C57 N18 1.314(7) . ?
 C58 C59 1.366(9) . ?
 C58 C63 1.408(10) . ?
 C59 H59 0.9500 . ?
 C59 C60 1.404(9) . ?
 C60 H60 0.9500 . ?
 C60 C61 1.356(12) . ?
 C61 H61 0.9500 . ?
 C61 C62 1.402(11) . ?
 C62 H62 0.9500 . ?
 C62 C63 1.394(10) . ?
 C63 H63 0.9500 . ?
 C64 C65 1.509(8) . ?
 C64 N19 1.313(8) . ?
 C64 N20 1.326(7) . ?
 C65 C66 1.412(13) . ?
 C65 C70 1.393(13) . ?
 C65 C66A 1.403(15) . ?
 C65 C70A 1.324(16) . ?
 C66 H66 0.9500 . ?
 C66 C67 1.378(18) . ?
 C67 H67 0.9500 . ?
 C67 C68 1.381(16) . ?
 C69 H69 0.9500 . ?
 C69 C70 1.376(18) . ?
 C69 C68 1.403(17) . ?
 C70 H70 0.9500 . ?
 C66A H66A 0.9500 . ?
 C66A C69A 1.39(2) . ?
 C67A H67A 0.9500 . ?
 C67A C70A 1.41(2) . ?
 C67A C68 1.351(19) . ?
 C69A H69A 0.9500 . ?
 C69A C68 1.367(19) . ?
 C70A H70A 0.9500 . ?
 C68 H68 0.9500 . ?
 C68 H68A 0.9500 . ?
 C71 C72 1.497(8) . ?
 C71 N21 1.301(8) . ?
 C71 N22 1.328(7) . ?
 C72 C73 1.380(8) . ?
 C72 C77 1.380(8) . ?
 C73 H73 0.9500 . ?
 C73 C74 1.391(10) . ?
 C74 H74 0.9500 . ?
 C74 C75 1.379(10) . ?
 C75 H75 0.9500 . ?
 C75 C76 1.385(9) . ?
 C76 H76 0.9500 . ?
 C76 C77 1.381(9) . ?
 C77 H77 0.9500 . ?
 C78 C79 1.502(8) . ?
 C78 N23 1.304(7) . ?
 C78 N24 1.333(8) . ?
 C79 C80 1.377(8) . ?
 C79 C84 1.401(9) . ?
 C80 H80 0.9500 . ?
 C80 C81 1.398(8) . ?
 C81 H81 0.9500 . ?
 C81 C82 1.382(10) . ?
 C82 H82 0.9500 . ?
 C82 C83 1.358(11) . ?
 C83 H83 0.9500 . ?
 C83 C84 1.370(10) . ?
 C84 H84 0.9500 . ?
 C85 H85A 0.9800 . ?
 C85 H85B 0.9800 . ?
 C85 H85C 0.9800 . ?
 C85 N25 1.417(11) . ?
 C86 H86A 0.9800 . ?
 C86 H86B 0.9800 . ?
 C86 H86C 0.9800 . ?
 C86 N25 1.427(11) . ?
 C87 H87 0.9500 . ?
 C87 N25 1.345(13) . ?
 C87 O3 1.320(14) . ?
 C88 H88A 0.9800 . ?
 C88 H88B 0.9800 . ?
 C88 H88C 0.9800 . ?
 C88 N26 1.4500(15) . ?
 C89 H89A 0.9857 . ?
 C89 H89B 0.9858 . ?
 C89 H89C 0.9858 . ?
 C89 N26 1.4495(15) . ?
 C90 H90 0.9500 . ?
 C90 N26 1.348(13) . ?
 C90 O4 1.229(13) . ?
 C91 H91A 0.9800 . ?
 C91 H91B 0.9800 . ?
 C91 H91C 0.9800 . ?
 C91 N27 1.419(10) . ?
 C92 H92A 0.9800 . ?
 C92 H92B 0.9800 . ?
 C92 H92C 0.9800 . ?
 C92 N27 1.477(11) . ?
 C93 H93 0.9500 . ?
 C93 N27 1.312(10) . ?
 C93 O5 1.244(9) . ?
 C94 H94A 0.9800 . ?
 C94 H94B 0.9800 . ?
 C94 H94C 0.9800 . ?
 C94 N28 1.4502(15) . ?
 C95 H95A 0.9800 . ?
 C95 H95B 0.9800 . ?
 C95 H95C 0.9800 . ?
 C95 N28 1.4497(15) . ?
 C96 H96 0.9500 . ?
 C96 N28 1.289(9) . ?
 C96 O6 1.227(9) . ?
 C97 H97A 0.9800 . ?
 C97 H97B 0.9800 . ?
 C97 H97C 0.9800 . ?
 C97 H97D 0.9800 . ?
 C97 H97E 0.9800 . ?
 C97 H97F 0.9800 . ?
 C97 N29 1.372(11) . ?
 C97 N29A 1.394(19) . ?
 N1 H1 0.8800 . ?
 N1 Zn1 1.982(5) . ?
 N2 H2 0.8800 . ?
 N2 Zn2 1.998(5) . ?
 N3 H3A 0.8800 . ?
 N3 Zn1 2.016(5) . ?
 N4 H4 0.8800 . ?
 N4 Zn3 2.019(5) . ?
 N5 H5B 0.8800 . ?
 N5 Zn1 1.986(4) . ?
 N6 H6B 0.8800 . ?
 N6 Zn4 2.002(5) . ?
 N7 H7B 0.8800 . ?
 N7 Zn2 2.006(5) . ?
 N8 H8 0.8800 . ?
 N8 Zn3 1.980(5) . ?
 N9 H9 0.8800 . ?
 N9 Zn2 2.020(5) . ?
 N10 H10A 0.8800 . ?
 N10 Zn4 1.977(5) . ?
 N11 H11A 0.8800 . ?
 N11 Zn3 2.000(5) . ?
 N12 H12A 0.8800 . ?
 N12 Zn4 1.993(5) . ?
 N13 H13A 0.8800 . ?
 N13 Zn5 2.004(5) . ?
 N14 H14A 0.8800 . ?
 N14 Zn8 2.010(5) . ?
 N15 H15 0.8800 . ?
 N15 Zn5 2.012(5) . ?
 N16 H16 0.8800 . ?
 N16 Zn6 1.992(5) . ?
 N17 H17A 0.8800 . ?
 N17 Zn5 2.006(5) . ?
 N18 H18A 0.8800 . ?
 N18 Zn7 2.000(5) . ?
 N19 H19A 0.8800 . ?
 N19 Zn6 1.991(5) . ?
 N20 H20A 0.8800 . ?
 N20 Zn7 1.997(5) . ?
 N21 H21A 0.8800 . ?
 N21 Zn6 1.992(5) . ?
 N22 H22 0.8800 . ?
 N22 Zn8 2.005(5) . ?
 N23 H23 0.8800 . ?
 N23 Zn7 2.003(5) . ?
 N24 H24A 0.8800 . ?
 N24 Zn8 1.996(5) . ?
 O1 Zn1 1.965(3) . ?
 O1 Zn2 1.960(4) . ?
 O1 Zn3 1.949(4) . ?
 O1 Zn4 1.950(3) . ?
 O2 Zn5 1.964(4) . ?
 O2 Zn6 1.957(3) . ?
 O2 Zn7 1.968(4) . ?
 O2 Zn8 1.951(4) . ?
 Zn3 Zn4 3.1359(9) . ?
 Zn6 Zn7 3.1481(9) . ?
 O7 C99 1.221(15) . ?
 C98 H98A 0.9800 . ?
 C98 H98B 0.9800 . ?
 C98 H98C 0.9800 . ?
 C98 N29 1.463(15) . ?
 C99 H99 0.9500 . ?
 C99 N29 1.333(14) . ?
 O7A C99A 1.11(3) . ?
 C98A H98D 0.9800 . ?
 C98A H98E 0.9800 . ?
 C98A H98F 0.9800 . ?
 C98A N29A 1.40(3) . ?
 C99A H99A 0.9500 . ?
 C99A N29A 1.45(3) . ?

loop_
  _geom_angle_atom_site_label_1
  _geom_angle_atom_site_label_2
  _geom_angle_atom_site_label_3
  _geom_angle
  _geom_angle_site_symmetry_1
  _geom_angle_site_symmetry_3
  _geom_angle_publ_flag
 N1 C1 C2 120.0(5) . . ?
 N2 C1 C2 119.7(5) . . ?
 N2 C1 N1 120.3(5) . . ?
 C3 C2 C1 123.0(6) . . ?
 C3 C2 C7 115.8(7) . . ?
 C7 C2 C1 120.3(6) . . ?
 C6A C2 C1 117.5(14) . . ?
 C6A C2 C3 111.6(15) . . ?
 C2 C3 H3 118.6 . . ?
 C2 C3 C4 122.7(6) . . ?
 C4 C3 H3 118.6 . . ?
 C3 C4 H4A 119.9 . . ?
 C3 C4 H4B 121.0 . . ?
 C5 C4 C3 120.3(7) . . ?
 C5 C4 H4A 119.9 . . ?
 C7A C4 C3 118.1(15) . . ?
 C7A C4 H4B 121.0 . . ?
 C4 C5 H5 120.8 . . ?
 C6 C5 C4 118.4(9) . . ?
 C6 C5 H5 120.8 . . ?
 C5 C6 H6 119.3 . . ?
 C5 C6 C7 121.4(9) . . ?
 C7 C6 H6 119.3 . . ?
 C2 C7 H7 119.8 . . ?
 C6 C7 C2 120.5(9) . . ?
 C6 C7 H7 119.8 . . ?
 C6A C5A H5A 119.9 . . ?
 C7A C5A H5A 120.0 . . ?
 C7A C5A C6A 120(3) . . ?
 C2 C6A C5A 122(3) . . ?
 C2 C6A H6A 119.1 . . ?
 C5A C6A H6A 119.1 . . ?
 C4 C7A C5A 119(3) . . ?
 C4 C7A H7A 120.7 . . ?
 C5A C7A H7A 120.7 . . ?
 N3 C8 C9 119.9(5) . . ?
 N3 C8 N4 121.8(5) . . ?
 N4 C8 C9 118.3(5) . . ?
 C10 C9 C8 120.6(6) . . ?
 C14 C9 C8 121.2(6) . . ?
 C14 C9 C10 118.1(6) . . ?
 C9 C10 H10 119.5 . . ?
 C11 C10 C9 121.0(7) . . ?
 C11 C10 H10 119.5 . . ?
 C10 C11 H11 119.3 . . ?
 C12 C11 C10 121.3(7) . . ?
 C12 C11 H11 119.3 . . ?
 C11 C12 H12 120.7 . . ?
 C11 C12 C13 118.6(6) . . ?
 C13 C12 H12 120.7 . . ?
 C12 C13 H13 120.0 . . ?
 C14 C13 C12 120.0(7) . . ?
 C14 C13 H13 120.0 . . ?
 C9 C14 C13 120.9(7) . . ?
 C9 C14 H14 119.5 . . ?
 C13 C14 H14 119.5 . . ?
 N5 C15 C16 119.1(5) . . ?
 N6 C15 C16 119.3(5) . . ?
 N6 C15 N5 121.6(5) . . ?
 C17 C16 C15 121.0(5) . . ?
 C17 C16 C21 118.2(6) . . ?
 C21 C16 C15 120.7(6) . . ?
 C16 C17 H17 119.5 . . ?
 C16 C17 C18 121.1(6) . . ?
 C18 C17 H17 119.5 . . ?
 C17 C18 H18 120.0 . . ?
 C19 C18 C17 120.0(7) . . ?
 C19 C18 H18 120.0 . . ?
 C18 C19 H19 119.9 . . ?
 C18 C19 C20 120.2(7) . . ?
 C20 C19 H19 119.9 . . ?
 C19 C20 H20 120.4 . . ?
 C21 C20 C19 119.2(7) . . ?
 C21 C20 H20 120.4 . . ?
 C16 C21 H21 119.4 . . ?
 C20 C21 C16 121.3(7) . . ?
 C20 C21 H21 119.4 . . ?
 N7 C22 C23 120.9(5) . . ?
 N7 C22 N8 120.6(5) . . ?
 N8 C22 C23 118.4(5) . . ?
 C24 C23 C22 121.3(5) . . ?
 C24 C23 C28 118.7(5) . . ?
 C28 C23 C22 120.1(5) . . ?
 C23 C24 H24 119.8 . . ?
 C23 C24 C25 120.3(5) . . ?
 C25 C24 H24 119.8 . . ?
 C24 C25 H25 119.5 . . ?
 C26 C25 C24 120.9(5) . . ?
 C26 C25 H25 119.5 . . ?
 C25 C26 H26 120.5 . . ?
 C25 C26 C27 118.9(5) . . ?
 C27 C26 H26 120.5 . . ?
 C26 C27 H27 119.6 . . ?
 C28 C27 C26 120.8(6) . . ?
 C28 C27 H27 119.6 . . ?
 C23 C28 H28 119.9 . . ?
 C27 C28 C23 120.3(6) . . ?
 C27 C28 H28 119.9 . . ?
 N9 C29 C30 120.9(7) . . ?
 N10 C29 C30 117.0(7) . . ?
 N10 C29 N9 122.0(6) . . ?
 C29 C30 H30 102.6 . . ?
 C29 C30 C31A 110.3(14) . . ?
 C31 C30 C29 122.1(9) . . ?
 C31A C30 H30 102.5 . . ?
 C35 C30 C29 126.2(9) . . ?
 C35 C30 H30 102.6 . . ?
 C35 C30 C31 107.8(10) . . ?
 C35 C30 C31A 109.4(16) . . ?
 C30 C31 H31 118.2 . . ?
 C30 C31 C32 123.7(16) . . ?
 C32 C31 H31 118.2 . . ?
 C31 C32 H32 120.9 . . ?
 C33 C32 C31 118.3(17) . . ?
 C33 C32 H32 120.8 . . ?
 C32 C33 H33 120.3 . . ?
 C34 C33 C32 119.3(14) . . ?
 C34 C33 H33 120.3 . . ?
 C30 C31A H31A 119.6 . . ?
 C32A C31A C30 121(4) . . ?
 C32A C31A H31A 119.6 . . ?
 C31A C32A H32A 120.1 . . ?
 C33A C32A C31A 120(4) . . ?
 C33A C32A H32A 120.1 . . ?
 C32A C33A H33A 116.5 . . ?
 C32A C33A C34 127(3) . . ?
 C34 C33A H33A 116.5 . . ?
 C33 C34 H34 120.1 . . ?
 C33 C34 C35 119.8(15) . . ?
 C33A C34 H34A 130.2 . . ?
 C35 C34 C33A 99.7(14) . . ?
 C35 C34 H34 120.1 . . ?
 C35 C34 H34A 130.1 . . ?
 C30 C35 C34 128.9(13) . . ?
 C30 C35 H35 115.6 . . ?
 C34 C35 H35 115.6 . . ?
 N11 C36 C37 118.7(5) . . ?
 N12 C36 C37 118.1(5) . . ?
 N12 C36 N11 123.2(5) . . ?
 C38 C37 C36 121.7(8) . . ?
 C38 C37 C42 119.7(8) . . ?
 C42 C37 C36 118.6(7) . . ?
 C37 C38 H38 119.2 . . ?
 C37 C38 C39 121.7(11) . . ?
 C39 C38 H38 119.2 . . ?
 C38 C39 H39 121.6 . . ?
 C40 C39 C38 116.8(12) . . ?
 C40 C39 H39 121.6 . . ?
 C39 C40 H40 118.9 . . ?
 C41 C40 C39 122.1(10) . . ?
 C41 C40 H40 118.9 . . ?
 C40 C41 H41 119.6 . . ?
 C40 C41 C42 120.8(11) . . ?
 C42 C41 H41 119.6 . . ?
 C37 C42 H42 120.6 . . ?
 C41 C42 C37 118.8(10) . . ?
 C41 C42 H42 120.6 . . ?
 N13 C43 C44 118.0(5) . . ?
 N14 C43 C44 120.0(5) . . ?
 N14 C43 N13 121.9(5) . . ?
 C45 C44 C43 122.6(6) . . ?
 C45 C44 C49 117.9(7) . . ?
 C49 C44 C43 119.5(7) . . ?
 C44 C45 H45 119.8 . . ?
 C44 C45 C46 120.3(9) . . ?
 C46 C45 H45 119.8 . . ?
 C45 C46 H46 118.9 . . ?
 C47 C46 C45 122.1(10) . . ?
 C47 C46 H46 118.9 . . ?
 C46 C47 H47 120.8 . . ?
 C48 C47 C46 118.4(8) . . ?
 C48 C47 H47 120.8 . . ?
 C47 C48 H48 119.1 . . ?
 C47 C48 C49 121.8(9) . . ?
 C49 C48 H48 119.1 . . ?
 C44 C49 C48 119.1(9) . . ?
 C44 C49 H49 120.4 . . ?
 C48 C49 H49 120.5 . . ?
 N15 C50 C51 119.5(5) . . ?
 N16 C50 C51 118.5(6) . . ?
 N16 C50 N15 121.9(5) . . ?
 C52 C51 C50 120.7(6) . . ?
 C56 C51 C50 121.0(6) . . ?
 C56 C51 C52 118.4(7) . . ?
 C51 C52 H52 120.1 . . ?
 C51 C52 C53 119.8(9) . . ?
 C53 C52 H52 120.1 . . ?
 C52 C53 H53 119.9 . . ?
 C54 C53 C52 120.1(9) . . ?
 C54 C53 H53 119.9 . . ?
 C53 C54 H54 119.7 . . ?
 C55 C54 C53 120.7(8) . . ?
 C55 C54 H54 119.7 . . ?
 C54 C55 H55 119.8 . . ?
 C54 C55 C56 120.4(9) . . ?
 C56 C55 H55 119.8 . . ?
 C51 C56 C55 120.7(8) . . ?
 C51 C56 H56 119.7 . . ?
 C55 C56 H56 119.7 . . ?
 N17 C57 C58 118.2(5) . . ?
 N18 C57 C58 119.0(5) . . ?
 N18 C57 N17 122.8(5) . . ?
 C59 C58 C57 121.8(6) . . ?
 C59 C58 C63 119.0(6) . . ?
 C63 C58 C57 119.1(5) . . ?
 C58 C59 H59 119.3 . . ?
 C58 C59 C60 121.3(7) . . ?
 C60 C59 H59 119.3 . . ?
 C59 C60 H60 120.3 . . ?
 C61 C60 C59 119.5(7) . . ?
 C61 C60 H60 120.3 . . ?
 C60 C61 H61 119.5 . . ?
 C60 C61 C62 120.9(7) . . ?
 C62 C61 H61 119.5 . . ?
 C61 C62 H62 120.4 . . ?
 C63 C62 C61 119.1(7) . . ?
 C63 C62 H62 120.4 . . ?
 C58 C63 H63 120.0 . . ?
 C62 C63 C58 120.1(7) . . ?
 C62 C63 H63 120.0 . . ?
 N19 C64 C65 119.1(5) . . ?
 N19 C64 N20 120.5(5) . . ?
 N20 C64 C65 120.3(5) . . ?
 C66 C65 C64 120.7(7) . . ?
 C70 C65 C64 118.7(7) . . ?
 C70 C65 C66 108.8(9) . . ?
 C66A C65 C64 121.4(8) . . ?
 C70A C65 C64 120.8(8) . . ?
 C70A C65 C66A 105.9(10) . . ?
 C65 C66 H66 119.8 . . ?
 C67 C66 C65 120.5(10) . . ?
 C67 C66 H66 119.8 . . ?
 C66 C67 H67 120.0 . . ?
 C66 C67 C68 120.1(11) . . ?
 C68 C67 H67 120.0 . . ?
 C70 C69 H69 119.4 . . ?
 C70 C69 C68 121.2(12) . . ?
 C68 C69 H69 119.4 . . ?
 C65 C70 H70 120.3 . . ?
 C69 C70 C65 119.3(11) . . ?
 C69 C70 H70 120.3 . . ?
 C65 C66A H66A 119.7 . . ?
 C69A C66A C65 120.6(14) . . ?
 C69A C66A H66A 119.7 . . ?
 C70A C67A H67A 118.9 . . ?
 C68 C67A H67A 118.9 . . ?
 C68 C67A C70A 122.2(14) . . ?
 C66A C69A H69A 119.9 . . ?
 C68 C69A C66A 120.1(13) . . ?
 C68 C69A H69A 119.9 . . ?
 C65 C70A C67A 119.6(14) . . ?
 C65 C70A H70A 120.2 . . ?
 C67A C70A H70A 120.2 . . ?
 C67 C68 C69 110.1(10) . . ?
 C67 C68 H68 125.0 . . ?
 C69 C68 H68 125.0 . . ?
 C67A C68 C69A 105.6(12) . . ?
 C67A C68 H68A 127.2 . . ?
 C69A C68 H68A 127.2 . . ?
 N21 C71 C72 119.9(5) . . ?
 N21 C71 N22 120.9(5) . . ?
 N22 C71 C72 119.2(5) . . ?
 C73 C72 C71 119.8(5) . . ?
 C73 C72 C77 118.5(6) . . ?
 C77 C72 C71 121.6(5) . . ?
 C72 C73 H73 119.3 . . ?
 C72 C73 C74 121.4(6) . . ?
 C74 C73 H73 119.3 . . ?
 C73 C74 H74 120.4 . . ?
 C75 C74 C73 119.2(6) . . ?
 C75 C74 H74 120.4 . . ?
 C74 C75 H75 120.1 . . ?
 C74 C75 C76 119.8(6) . . ?
 C76 C75 H75 120.1 . . ?
 C75 C76 H76 119.9 . . ?
 C77 C76 C75 120.2(6) . . ?
 C77 C76 H76 119.9 . . ?
 C72 C77 C76 120.7(6) . . ?
 C72 C77 H77 119.6 . . ?
 C76 C77 H77 119.6 . . ?
 N23 C78 C79 119.3(5) . . ?
 N23 C78 N24 121.9(5) . . ?
 N24 C78 C79 118.8(5) . . ?
 C80 C79 C78 121.3(5) . . ?
 C80 C79 C84 118.3(5) . . ?
 C84 C79 C78 120.4(5) . . ?
 C79 C80 H80 119.7 . . ?
 C79 C80 C81 120.6(6) . . ?
 C81 C80 H80 119.7 . . ?
 C80 C81 H81 120.2 . . ?
 C82 C81 C80 119.6(6) . . ?
 C82 C81 H81 120.2 . . ?
 C81 C82 H82 120.1 . . ?
 C83 C82 C81 119.9(6) . . ?
 C83 C82 H82 120.1 . . ?
 C82 C83 H83 119.5 . . ?
 C82 C83 C84 121.0(7) . . ?
 C84 C83 H83 119.5 . . ?
 C79 C84 H84 119.7 . . ?
 C83 C84 C79 120.5(6) . . ?
 C83 C84 H84 119.7 . . ?
 H85A C85 H85B 109.5 . . ?
 H85A C85 H85C 109.5 . . ?
 H85B C85 H85C 109.5 . . ?
 N25 C85 H85A 109.5 . . ?
 N25 C85 H85B 109.5 . . ?
 N25 C85 H85C 109.5 . . ?
 H86A C86 H86B 109.5 . . ?
 H86A C86 H86C 109.5 . . ?
 H86B C86 H86C 109.5 . . ?
 N25 C86 H86A 109.5 . . ?
 N25 C86 H86B 109.5 . . ?
 N25 C86 H86C 109.5 . . ?
 N25 C87 H87 117.1 . . ?
 O3 C87 H87 117.1 . . ?
 O3 C87 N25 125.8(11) . . ?
 H88A C88 H88B 109.5 . . ?
 H88A C88 H88C 109.5 . . ?
 H88B C88 H88C 109.5 . . ?
 N26 C88 H88A 109.5 . . ?
 N26 C88 H88B 109.6 . . ?
 N26 C88 H88C 109.4 . . ?
 H89A C89 H89B 108.9 . . ?
 H89A C89 H89C 108.8 . . ?
 H89B C89 H89C 108.8 . . ?
 N26 C89 H89A 110.0 . . ?
 N26 C89 H89B 110.2 . . ?
 N26 C89 H89C 110.1 . . ?
 N26 C90 H90 119.1 . . ?
 O4 C90 H90 119.1 . . ?
 O4 C90 N26 121.7(12) . . ?
 H91A C91 H91B 109.5 . . ?
 H91A C91 H91C 109.5 . . ?
 H91B C91 H91C 109.5 . . ?
 N27 C91 H91A 109.5 . . ?
 N27 C91 H91B 109.5 . . ?
 N27 C91 H91C 109.5 . . ?
 H92A C92 H92B 109.5 . . ?
 H92A C92 H92C 109.5 . . ?
 H92B C92 H92C 109.5 . . ?
 N27 C92 H92A 109.5 . . ?
 N27 C92 H92B 109.5 . . ?
 N27 C92 H92C 109.5 . . ?
 N27 C93 H93 118.3 . . ?
 O5 C93 H93 118.3 . . ?
 O5 C93 N27 123.5(7) . . ?
 H94A C94 H94B 109.5 . . ?
 H94A C94 H94C 109.5 . . ?
 H94B C94 H94C 109.5 . . ?
 N28 C94 H94A 109.5 . . ?
 N28 C94 H94B 109.5 . . ?
 N28 C94 H94C 109.5 . . ?
 H95A C95 H95B 109.5 . . ?
 H95A C95 H95C 109.5 . . ?
 H95B C95 H95C 109.5 . . ?
 N28 C95 H95A 109.5 . . ?
 N28 C95 H95B 109.5 . . ?
 N28 C95 H95C 109.5 . . ?
 N28 C96 H96 116.5 . . ?
 O6 C96 H96 116.5 . . ?
 O6 C96 N28 126.9(8) . . ?
 H97A C97 H97B 109.5 . . ?
 H97A C97 H97C 109.5 . . ?
 H97B C97 H97C 109.5 . . ?
 H97D C97 H97E 109.5 . . ?
 H97D C97 H97F 109.4 . . ?
 H97E C97 H97F 109.6 . . ?
 N29 C97 H97A 109.5 . . ?
 N29 C97 H97B 109.5 . . ?
 N29 C97 H97C 109.5 . . ?
 N29A C97 H97D 109.7 . . ?
 N29A C97 H97E 109.3 . . ?
 N29A C97 H97F 109.3 . . ?
 C1 N1 H1 114.2 . . ?
 C1 N1 Zn1 131.6(4) . . ?
 Zn1 N1 H1 114.2 . . ?
 C1 N2 H2 112.6 . . ?
 C1 N2 Zn2 134.8(4) . . ?
 Zn2 N2 H2 112.6 . . ?
 C8 N3 H3A 113.8 . . ?
 C8 N3 Zn1 132.4(4) . . ?
 Zn1 N3 H3A 113.8 . . ?
 C8 N4 H4 114.4 . . ?
 C8 N4 Zn3 131.1(4) . . ?
 Zn3 N4 H4 114.4 . . ?
 C15 N5 H5B 114.8 . . ?
 C15 N5 Zn1 130.4(4) . . ?
 Zn1 N5 H5B 114.8 . . ?
 C15 N6 H6B 114.4 . . ?
 C15 N6 Zn4 131.2(4) . . ?
 Zn4 N6 H6B 114.4 . . ?
 C22 N7 H7B 114.8 . . ?
 C22 N7 Zn2 130.4(4) . . ?
 Zn2 N7 H7B 114.8 . . ?
 C22 N8 H8 114.9 . . ?
 C22 N8 Zn3 130.2(4) . . ?
 Zn3 N8 H8 114.9 . . ?
 C29 N9 H9 114.6 . . ?
 C29 N9 Zn2 130.8(4) . . ?
 Zn2 N9 H9 114.6 . . ?
 C29 N10 H10A 114.0 . . ?
 C29 N10 Zn4 132.0(5) . . ?
 Zn4 N10 H10A 114.0 . . ?
 C36 N11 H11A 114.9 . . ?
 C36 N11 Zn3 130.1(4) . . ?
 Zn3 N11 H11A 114.9 . . ?
 C36 N12 H12A 114.7 . . ?
 C36 N12 Zn4 130.6(4) . . ?
 Zn4 N12 H12A 114.7 . . ?
 C43 N13 H13A 113.9 . . ?
 C43 N13 Zn5 132.1(4) . . ?
 Zn5 N13 H13A 113.9 . . ?
 C43 N14 H14A 114.6 . . ?
 C43 N14 Zn8 130.7(4) . . ?
 Zn8 N14 H14A 114.6 . . ?
 C50 N15 H15 115.3 . . ?
 C50 N15 Zn5 129.4(4) . . ?
 Zn5 N15 H15 115.3 . . ?
 C50 N16 H16 113.3 . . ?
 C50 N16 Zn6 133.4(4) . . ?
 Zn6 N16 H16 113.3 . . ?
 C57 N17 H17A 115.2 . . ?
 C57 N17 Zn5 129.6(4) . . ?
 Zn5 N17 H17A 115.2 . . ?
 C57 N18 H18A 113.4 . . ?
 C57 N18 Zn7 133.2(4) . . ?
 Zn7 N18 H18A 113.4 . . ?
 C64 N19 H19A 113.7 . . ?
 C64 N19 Zn6 132.5(4) . . ?
 Zn6 N19 H19A 113.7 . . ?
 C64 N20 H20A 115.4 . . ?
 C64 N20 Zn7 129.3(4) . . ?
 Zn7 N20 H20A 115.4 . . ?
 C71 N21 H21A 113.7 . . ?
 C71 N21 Zn6 132.7(4) . . ?
 Zn6 N21 H21A 113.7 . . ?
 C71 N22 H22 114.4 . . ?
 C71 N22 Zn8 131.2(4) . . ?
 Zn8 N22 H22 114.4 . . ?
 C78 N23 H23 113.9 . . ?
 C78 N23 Zn7 132.2(4) . . ?
 Zn7 N23 H23 113.9 . . ?
 C78 N24 H24A 114.0 . . ?
 C78 N24 Zn8 132.0(4) . . ?
 Zn8 N24 H24A 114.0 . . ?
 C85 N25 C86 119.7(9) . . ?
 C87 N25 C85 118.4(8) . . ?
 C87 N25 C86 121.8(9) . . ?
 C89 N26 C88 123.0(13) . . ?
 C90 N26 C88 112.9(12) . . ?
 C90 N26 C89 123.3(12) . . ?
 C91 N27 C92 116.3(7) . . ?
 C93 N27 C91 125.1(8) . . ?
 C93 N27 C92 118.6(7) . . ?
 C95 N28 C94 118.9(12) . . ?
 C96 N28 C94 122.2(10) . . ?
 C96 N28 C95 118.8(8) . . ?
 Zn2 O1 Zn1 109.23(18) . . ?
 Zn3 O1 Zn1 112.92(18) . . ?
 Zn3 O1 Zn2 108.22(16) . . ?
 Zn3 O1 Zn4 107.08(18) . . ?
 Zn4 O1 Zn1 108.18(15) . . ?
 Zn4 O1 Zn2 111.22(18) . . ?
 Zn5 O2 Zn7 110.82(19) . . ?
 Zn6 O2 Zn5 109.56(17) . . ?
 Zn6 O2 Zn7 106.64(18) . . ?
 Zn8 O2 Zn5 110.07(18) . . ?
 Zn8 O2 Zn6 108.38(18) . . ?
 Zn8 O2 Zn7 111.27(17) . . ?
 N1 Zn1 N3 109.6(2) . . ?
 N1 Zn1 N5 105.8(2) . . ?
 N5 Zn1 N3 105.37(19) . . ?
 O1 Zn1 N1 113.17(18) . . ?
 O1 Zn1 N3 109.01(18) . . ?
 O1 Zn1 N5 113.61(16) . . ?
 N2 Zn2 N7 105.7(2) . . ?
 N2 Zn2 N9 104.4(2) . . ?
 N7 Zn2 N9 113.11(19) . . ?
 O1 Zn2 N2 110.65(18) . . ?
 O1 Zn2 N7 112.03(17) . . ?
 O1 Zn2 N9 110.54(19) . . ?
 N4 Zn3 Zn4 129.53(14) . . ?
 N8 Zn3 N4 105.4(2) . . ?
 N8 Zn3 N11 108.6(2) . . ?
 N8 Zn3 Zn4 120.38(15) . . ?
 N11 Zn3 N4 108.0(2) . . ?
 N11 Zn3 Zn4 77.78(15) . . ?
 O1 Zn3 N4 108.93(17) . . ?
 O1 Zn3 N8 111.89(18) . . ?
 O1 Zn3 N11 113.60(18) . . ?
 O1 Zn3 Zn4 36.46(10) . . ?
 N6 Zn4 Zn3 130.37(15) . . ?
 N10 Zn4 N6 107.6(2) . . ?
 N10 Zn4 N12 108.8(2) . . ?
 N10 Zn4 Zn3 118.74(18) . . ?
 N12 Zn4 N6 104.0(2) . . ?
 N12 Zn4 Zn3 77.99(16) . . ?
 O1 Zn4 N6 111.98(17) . . ?
 O1 Zn4 N10 110.3(2) . . ?
 O1 Zn4 N12 113.8(2) . . ?
 O1 Zn4 Zn3 36.45(11) . . ?
 N13 Zn5 N15 104.1(2) . . ?
 N13 Zn5 N17 112.1(2) . . ?
 N17 Zn5 N15 104.3(2) . . ?
 O2 Zn5 N13 111.12(18) . . ?
 O2 Zn5 N15 112.59(18) . . ?
 O2 Zn5 N17 112.21(18) . . ?
 N16 Zn6 Zn7 117.52(15) . . ?
 N19 Zn6 N16 105.8(2) . . ?
 N19 Zn6 N21 105.3(2) . . ?
 N19 Zn6 Zn7 75.84(14) . . ?
 N21 Zn6 N16 110.3(2) . . ?
 N21 Zn6 Zn7 129.93(14) . . ?
 O2 Zn6 N16 110.40(18) . . ?
 O2 Zn6 N19 112.26(18) . . ?
 O2 Zn6 N21 112.47(19) . . ?
 O2 Zn6 Zn7 36.80(12) . . ?
 N18 Zn7 N23 108.6(2) . . ?
 N18 Zn7 Zn6 121.72(14) . . ?
 N20 Zn7 N18 103.5(2) . . ?
 N20 Zn7 N23 108.0(2) . . ?
 N20 Zn7 Zn6 78.83(14) . . ?
 N23 Zn7 Zn6 126.25(14) . . ?
 O2 Zn7 N18 110.21(17) . . ?
 O2 Zn7 N20 115.39(17) . . ?
 O2 Zn7 N23 110.73(18) . . ?
 O2 Zn7 Zn6 36.56(10) . . ?
 N22 Zn8 N14 107.5(2) . . ?
 N24 Zn8 N14 105.8(2) . . ?
 N24 Zn8 N22 107.7(2) . . ?
 O2 Zn8 N14 111.42(19) . . ?
 O2 Zn8 N22 113.24(18) . . ?
 O2 Zn8 N24 110.81(19) . . ?
 H98A C98 H98B 109.5 . . ?
 H98A C98 H98C 109.5 . . ?
 H98B C98 H98C 109.5 . . ?
 N29 C98 H98A 109.5 . . ?
 N29 C98 H98B 109.5 . . ?
 N29 C98 H98C 109.5 . . ?
 O7 C99 H99 116.5 . . ?
 O7 C99 N29 127.0(14) . . ?
 N29 C99 H99 116.5 . . ?
 C97 N29 C98 115.2(9) . . ?
 C99 N29 C97 126.1(11) . . ?
 C99 N29 C98 118.4(10) . . ?
 H98D C98A H98E 109.5 . . ?
 H98D C98A H98F 109.5 . . ?
 H98E C98A H98F 109.5 . . ?
 N29A C98A H98D 109.4 . . ?
 N29A C98A H98E 109.5 . . ?
 N29A C98A H98F 109.5 . . ?
 O7A C99A H99A 120.0 . . ?
 O7A C99A N29A 120(3) . . ?
 N29A C99A H99A 120.0 . . ?
 C97 N29A C98A 112.5(16) . . ?
 C97 N29A C99A 130.6(18) . . ?
 C98A N29A C99A 116(2) . . ?

loop_
  _geom_torsion_atom_site_label_1
  _geom_torsion_atom_site_label_2
  _geom_torsion_atom_site_label_3
  _geom_torsion_atom_site_label_4
  _geom_torsion
  _geom_torsion_site_symmetry_1
  _geom_torsion_site_symmetry_2
  _geom_torsion_site_symmetry_3
  _geom_torsion_site_symmetry_4
  _geom_torsion_publ_flag
 C1 C2 C3 C4 -179.6(7) . . . . ?
 C1 C2 C7 C6 -178.0(11) . . . . ?
 C1 C2 C6A C5A 169(3) . . . . ?
 C2 C1 N1 Zn1 175.7(4) . . . . ?
 C2 C1 N2 Zn2 -174.7(5) . . . . ?
 C2 C3 C4 C5 -8.4(14) . . . . ?
 C2 C3 C4 C7A 29(2) . . . . ?
 C3 C2 C7 C6 -8.5(18) . . . . ?
 C3 C2 C6A C5A 19(5) . . . . ?
 C3 C4 C5 C6 2.2(16) . . . . ?
 C3 C4 C7A C5A -11(5) . . . . ?
 C4 C5 C6 C7 0(2) . . . . ?
 C5 C6 C7 C2 3(2) . . . . ?
 C7 C2 C3 C4 11.2(13) . . . . ?
 C6A C2 C3 C4 -31(3) . . . . ?
 C6A C5A C7A C4 0(6) . . . . ?
 C7A C5A C6A C2 -4(7) . . . . ?
 C8 C9 C10 C11 -178.4(6) . . . . ?
 C8 C9 C14 C13 177.2(6) . . . . ?
 C9 C8 N3 Zn1 170.2(4) . . . . ?
 C9 C8 N4 Zn3 168.9(4) . . . . ?
 C9 C10 C11 C12 1.9(11) . . . . ?
 C10 C9 C14 C13 0.3(10) . . . . ?
 C10 C11 C12 C13 -0.8(11) . . . . ?
 C11 C12 C13 C14 -0.4(11) . . . . ?
 C12 C13 C14 C9 0.7(11) . . . . ?
 C14 C9 C10 C11 -1.6(10) . . . . ?
 C15 C16 C17 C18 178.4(8) . . . . ?
 C15 C16 C21 C20 -178.2(7) . . . . ?
 C16 C15 N5 Zn1 176.9(4) . . . . ?
 C16 C15 N6 Zn4 -160.6(5) . . . . ?
 C16 C17 C18 C19 -0.5(17) . . . . ?
 C17 C16 C21 C20 1.2(12) . . . . ?
 C17 C18 C19 C20 2.0(19) . . . . ?
 C18 C19 C20 C21 -1.8(17) . . . . ?
 C19 C20 C21 C16 0.1(14) . . . . ?
 C21 C16 C17 C18 -1.1(13) . . . . ?
 C22 C23 C24 C25 -179.7(5) . . . . ?
 C22 C23 C28 C27 179.4(5) . . . . ?
 C23 C22 N7 Zn2 175.6(4) . . . . ?
 C23 C22 N8 Zn3 156.8(4) . . . . ?
 C23 C24 C25 C26 0.9(8) . . . . ?
 C24 C23 C28 C27 -0.6(8) . . . . ?
 C24 C25 C26 C27 -1.8(9) . . . . ?
 C25 C26 C27 C28 1.5(9) . . . . ?
 C26 C27 C28 C23 -0.3(9) . . . . ?
 C28 C23 C24 C25 0.3(8) . . . . ?
 C29 C30 C31 C32 -170.3(12) . . . . ?
 C29 C30 C31A C32A 168(4) . . . . ?
 C29 C30 C35 C34 175.6(12) . . . . ?
 C30 C29 N9 Zn2 169.8(5) . . . . ?
 C30 C29 N10 Zn4 -154.7(5) . . . . ?
 C30 C31 C32 C33 0(2) . . . . ?
 C30 C31A C32A C33A -2(7) . . . . ?
 C31 C30 C35 C34 18(2) . . . . ?
 C31 C32 C33 C34 7(3) . . . . ?
 C32 C33 C34 C35 -2(3) . . . . ?
 C33 C34 C35 C30 -12(3) . . . . ?
 C31A C30 C35 C34 -49(3) . . . . ?
 C31A C32A C33A C34 -7(8) . . . . ?
 C32A C33A C34 C35 -7(5) . . . . ?
 C33A C34 C35 C30 39(3) . . . . ?
 C35 C30 C31 C32 -11.1(18) . . . . ?
 C35 C30 C31A C32A 25(5) . . . . ?
 C36 C37 C38 C39 175.8(9) . . . . ?
 C36 C37 C42 C41 -177.6(7) . . . . ?
 C37 C36 N11 Zn3 -172.0(4) . . . . ?
 C37 C36 N12 Zn4 171.7(5) . . . . ?
 C37 C38 C39 C40 2.3(18) . . . . ?
 C38 C37 C42 C41 1.4(12) . . . . ?
 C38 C39 C40 C41 0.3(19) . . . . ?
 C39 C40 C41 C42 -1.9(18) . . . . ?
 C40 C41 C42 C37 1.1(14) . . . . ?
 C42 C37 C38 C39 -3.1(15) . . . . ?
 C43 C44 C45 C46 179.2(9) . . . . ?
 C43 C44 C49 C48 176.0(9) . . . . ?
 C44 C43 N13 Zn5 -179.8(4) . . . . ?
 C44 C43 N14 Zn8 164.0(4) . . . . ?
 C44 C45 C46 C47 2.0(19) . . . . ?
 C45 C44 C49 C48 -4.6(14) . . . . ?
 C45 C46 C47 C48 1.4(18) . . . . ?
 C46 C47 C48 C49 -6.4(18) . . . . ?
 C47 C48 C49 C44 8.2(18) . . . . ?
 C49 C44 C45 C46 -0.1(15) . . . . ?
 C50 C51 C52 C53 -178.7(8) . . . . ?
 C50 C51 C56 C55 179.1(7) . . . . ?
 C51 C50 N15 Zn5 -168.7(4) . . . . ?
 C51 C50 N16 Zn6 -173.8(4) . . . . ?
 C51 C52 C53 C54 -1.2(15) . . . . ?
 C52 C51 C56 C55 -1.1(11) . . . . ?
 C52 C53 C54 C55 0.5(16) . . . . ?
 C53 C54 C55 C56 -0.1(15) . . . . ?
 C54 C55 C56 C51 0.4(13) . . . . ?
 C56 C51 C52 C53 1.4(12) . . . . ?
 C57 C58 C59 C60 -178.8(6) . . . . ?
 C57 C58 C63 C62 179.7(6) . . . . ?
 C58 C57 N17 Zn5 164.4(4) . . . . ?
 C58 C57 N18 Zn7 -170.5(4) . . . . ?
 C58 C59 C60 C61 -0.2(10) . . . . ?
 C59 C58 C63 C62 3.7(10) . . . . ?
 C59 C60 C61 C62 2.6(11) . . . . ?
 C60 C61 C62 C63 -1.7(11) . . . . ?
 C61 C62 C63 C58 -1.5(10) . . . . ?
 C63 C58 C59 C60 -2.9(9) . . . . ?
 C64 C65 C66 C67 -179.3(11) . . . . ?
 C64 C65 C70 C69 179.5(11) . . . . ?
 C64 C65 C66A C69A 177.3(12) . . . . ?
 C64 C65 C70A C67A -178.5(13) . . . . ?
 C65 C64 N19 Zn6 -154.9(4) . . . . ?
 C65 C64 N20 Zn7 169.9(4) . . . . ?
 C65 C66 C67 C68 3(2) . . . . ?
 C65 C66A C69A C68 1(2) . . . . ?
 C66 C65 C70 C69 36.2(16) . . . . ?
 C66 C67 C68 C69 31.8(19) . . . . ?
 C70 C65 C66 C67 -36.9(17) . . . . ?
 C70 C69 C68 C67 -32.4(19) . . . . ?
 C66A C65 C70A C67A 38(2) . . . . ?
 C66A C69A C68 C67A 37(2) . . . . ?
 C70A C65 C66A C69A -40(2) . . . . ?
 C70A C67A C68 C69A -39(2) . . . . ?
 C68 C69 C70 C65 -2(2) . . . . ?
 C68 C67A C70A C65 0(3) . . . . ?
 C71 C72 C73 C74 177.7(6) . . . . ?
 C71 C72 C77 C76 179.7(5) . . . . ?
 C72 C71 N21 Zn6 -166.1(4) . . . . ?
 C72 C71 N22 Zn8 172.7(4) . . . . ?
 C72 C73 C74 C75 1.2(11) . . . . ?
 C73 C72 C77 C76 -2.2(9) . . . . ?
 C73 C74 C75 C76 0.6(10) . . . . ?
 C74 C75 C76 C77 -3.2(10) . . . . ?
 C75 C76 C77 C72 4.0(9) . . . . ?
 C77 C72 C73 C74 -0.4(10) . . . . ?
 C78 C79 C80 C81 -179.9(6) . . . . ?
 C78 C79 C84 C83 -178.7(7) . . . . ?
 C79 C78 N23 Zn7 -175.8(4) . . . . ?
 C79 C78 N24 Zn8 166.9(4) . . . . ?
 C79 C80 C81 C82 -1.9(10) . . . . ?
 C80 C79 C84 C83 -1.4(10) . . . . ?
 C80 C81 C82 C83 -0.4(12) . . . . ?
 C81 C82 C83 C84 1.8(14) . . . . ?
 C82 C83 C84 C79 -0.9(13) . . . . ?
 C84 C79 C80 C81 2.7(9) . . . . ?
 N1 C1 C2 C3 0.5(10) . . . . ?
 N1 C1 C2 C7 169.2(9) . . . . ?
 N1 C1 C2 C6A -146(3) . . . . ?
 N1 C1 N2 Zn2 4.6(10) . . . . ?
 N2 C1 C2 C3 179.8(7) . . . . ?
 N2 C1 C2 C7 -11.4(11) . . . . ?
 N2 C1 C2 C6A 33(3) . . . . ?
 N2 C1 N1 Zn1 -3.6(9) . . . . ?
 N3 C8 C9 C10 52.6(8) . . . . ?
 N3 C8 C9 C14 -124.1(7) . . . . ?
 N3 C8 N4 Zn3 -11.4(9) . . . . ?
 N4 C8 C9 C10 -127.7(6) . . . . ?
 N4 C8 C9 C14 55.5(8) . . . . ?
 N4 C8 N3 Zn1 -9.4(9) . . . . ?
 N5 C15 C16 C17 28.4(10) . . . . ?
 N5 C15 C16 C21 -152.2(7) . . . . ?
 N5 C15 N6 Zn4 19.1(10) . . . . ?
 N6 C15 C16 C17 -151.9(7) . . . . ?
 N6 C15 C16 C21 27.5(10) . . . . ?
 N6 C15 N5 Zn1 -2.8(9) . . . . ?
 N7 C22 C23 C24 -27.5(8) . . . . ?
 N7 C22 C23 C28 152.5(5) . . . . ?
 N7 C22 N8 Zn3 -22.9(8) . . . . ?
 N8 C22 C23 C24 152.8(5) . . . . ?
 N8 C22 C23 C28 -27.2(7) . . . . ?
 N8 C22 N7 Zn2 -4.7(8) . . . . ?
 N9 C29 C30 C31 -31.6(13) . . . . ?
 N9 C29 C30 C31A 38(2) . . . . ?
 N9 C29 C30 C35 173.3(10) . . . . ?
 N9 C29 N10 Zn4 21.9(10) . . . . ?
 N10 C29 C30 C31 145.0(10) . . . . ?
 N10 C29 C30 C31A -145.4(19) . . . . ?
 N10 C29 C30 C35 -10.1(13) . . . . ?
 N10 C29 N9 Zn2 -6.7(9) . . . . ?
 N11 C36 C37 C38 -46.6(10) . . . . ?
 N11 C36 C37 C42 132.4(7) . . . . ?
 N11 C36 N12 Zn4 -7.6(9) . . . . ?
 N12 C36 C37 C38 134.1(8) . . . . ?
 N12 C36 C37 C42 -46.9(9) . . . . ?
 N12 C36 N11 Zn3 7.3(9) . . . . ?
 N13 C43 C44 C45 -22.4(10) . . . . ?
 N13 C43 C44 C49 156.9(7) . . . . ?
 N13 C43 N14 Zn8 -17.6(9) . . . . ?
 N14 C43 C44 C45 156.1(8) . . . . ?
 N14 C43 C44 C49 -24.6(10) . . . . ?
 N14 C43 N13 Zn5 1.8(9) . . . . ?
 N15 C50 C51 C52 -36.3(9) . . . . ?
 N15 C50 C51 C56 143.5(6) . . . . ?
 N15 C50 N16 Zn6 7.9(9) . . . . ?
 N16 C50 C51 C52 145.4(7) . . . . ?
 N16 C50 C51 C56 -34.8(9) . . . . ?
 N16 C50 N15 Zn5 9.6(8) . . . . ?
 N17 C57 C58 C59 31.0(8) . . . . ?
 N17 C57 C58 C63 -144.9(6) . . . . ?
 N17 C57 N18 Zn7 8.3(9) . . . . ?
 N18 C57 C58 C59 -150.1(6) . . . . ?
 N18 C57 C58 C63 34.0(8) . . . . ?
 N18 C57 N17 Zn5 -14.4(8) . . . . ?
 N19 C64 C65 C66 161.7(9) . . . . ?
 N19 C64 C65 C70 22.9(10) . . . . ?
 N19 C64 C65 C66A -18.4(12) . . . . ?
 N19 C64 C65 C70A -155.9(11) . . . . ?
 N19 C64 N20 Zn7 -7.6(8) . . . . ?
 N20 C64 C65 C66 -15.8(11) . . . . ?
 N20 C64 C65 C70 -154.6(8) . . . . ?
 N20 C64 C65 C66A 164.0(10) . . . . ?
 N20 C64 C65 C70A 26.6(13) . . . . ?
 N20 C64 N19 Zn6 22.7(9) . . . . ?
 N21 C71 C72 C73 42.6(8) . . . . ?
 N21 C71 C72 C77 -139.4(6) . . . . ?
 N21 C71 N22 Zn8 -5.9(9) . . . . ?
 N22 C71 C72 C73 -136.0(6) . . . . ?
 N22 C71 C72 C77 42.1(8) . . . . ?
 N22 C71 N21 Zn6 12.4(9) . . . . ?
 N23 C78 C79 C80 -31.3(8) . . . . ?
 N23 C78 C79 C84 145.9(6) . . . . ?
 N23 C78 N24 Zn8 -11.3(9) . . . . ?
 N24 C78 C79 C80 150.4(6) . . . . ?
 N24 C78 C79 C84 -32.3(8) . . . . ?
 N24 C78 N23 Zn7 2.4(9) . . . . ?
 O3 C87 N25 C85 -0.3(17) . . . . ?
 O3 C87 N25 C86 -178.4(11) . . . . ?
 O4 C90 N26 C88 -173.9(15) . . . . ?
 O4 C90 N26 C89 -4(2) . . . . ?
 O5 C93 N27 C91 3.0(13) . . . . ?
 O5 C93 N27 C92 -177.1(7) . . . . ?
 O6 C96 N28 C94 -177.3(9) . . . . ?
 O6 C96 N28 C95 1.0(13) . . . . ?
 O7 C99 N29 C97 179.1(12) . . . . ?
 O7 C99 N29 C98 -8(2) . . . . ?
 O7A C99A N29A C97 -171(3) . . . . ?
 O7A C99A N29A C98A 17(5) . . . . ?

_smtbx_masks_special_details       
;
A solvent mask was calculated and 126.8 electrons were 
found in a volume of 851\%A^3^ in in four void per unit cell. 
This is consistent with the presence of 
3.2 [C3H7NO - DMF]  per Unit Cell 
which account for 126.8 electrons 
per unit cell.
; 
loop_
  _smtbx_masks_void_nr
  _smtbx_masks_void_average_x
  _smtbx_masks_void_average_y
  _smtbx_masks_void_average_z
  _smtbx_masks_void_volume
  _smtbx_masks_void_count_electrons
  _smtbx_masks_void_content
 1 0.255 0.224 0.767 212.7 31.8 ?
 2 0.245 0.724 0.267 212.7 31.8 ?
 3 0.755 0.276 0.767 212.7 31.6 ?
 4 0.745 0.776 0.267 212.7 31.6 ?

_smtbx_masks_void_probe_radius     1.2
_smtbx_masks_void_truncation_radius  1.2
_shelx_res_file
;
TITL dj112zn4o_a.res in Pna2(1)
    dj112zn4o.res
    created by SHELXL-2018/3 at 09:09:09 on 26-Apr-2025
CELL 0.71073 25.4574 15.087 28.3755 90 90 90
ZERR 4 0.0003 0.0001 0.0003 0 0 0
LATT -1
SYMM -X,-Y,0.5+Z
SYMM 0.5+X,0.5-Y,+Z
SYMM 0.5-X,0.5+Y,0.5+Z
SFAC C H N O Zn
UNIT 396 477.09 116 28 32
SIMU 0.002 0.002 2 C31 > C33A
RIGU C31 > C33A
SIMU 0.02 0.02 2 C5 > C7A
RIGU C5 > C7A
SIMU 0.02 0.02 2 C66 > C70A
RIGU C66 > C70A
SIMU 0.02 0.02 2 O7 > N29A
RIGU O7 > N29A
DFIX 1.45 0.001 N26 C88
DFIX 1.45 0.001 N26 C89
DFIX 1.45 0.001 N28 C95
DFIX 1.45 0.001 N28 C94

L.S. 20
PLAN  21
TEMP -173
CONF
MORE -1
BOND $H
LIST 4
ABIN
fmap 2
acta
MERG 2
OMIT -2 54
OMIT 0 3 -1
OMIT 0 3 1
OMIT 3 2 0
OMIT 4 1 -3
OMIT 4 1 3
OMIT 21 1 0
REM <olex2.extras>
REM <HklSrc "%.\\DJ112Zn4O.hkl">
REM </olex2.extras>

WGHT    0.050400    9.566300
FVAR       0.16821   0.72871   0.74269   0.51551   0.66642
C1    1    0.507937    0.311383    0.531154    11.00000    0.02736    0.02598 =
         0.02301   -0.00129   -0.00393   -0.00035
C2    1    0.481056    0.344618    0.574930    11.00000    0.04082    0.02424 =
         0.01912   -0.00270   -0.00187    0.00726
C3    1    0.466135    0.430510    0.580770    11.00000    0.07351    0.02251 =
         0.03815    0.00121    0.02461    0.00815
AFIX  43
H3    2    0.472787    0.471424    0.556030    11.00000   -1.20000
AFIX   0
C4    1    0.441543    0.460930    0.621456    11.00000    0.06858    0.02217 =
         0.03498   -0.00842    0.01914    0.00854
PART 1
AFIX  43
H4A   2    0.436036    0.522667    0.625814    31.00000   -1.20000
AFIX  43
PART 2
H4B   2    0.417727    0.509365    0.620392   -31.00000   -1.20000
AFIX   0
PART 1
C5    1    0.425319    0.402534    0.655090    31.00000    0.05655    0.04184 =
         0.01931   -0.00354    0.01163    0.01423
AFIX  43
H5    2    0.407399    0.422605    0.682450    31.00000   -1.20000
AFIX   0
C6    1    0.435404    0.314681    0.648554    31.00000    0.10436    0.03186 =
         0.03708    0.01166    0.03157    0.00857
AFIX  43
H6    2    0.424208    0.273265    0.671686    31.00000   -1.20000
AFIX   0
C7    1    0.461769    0.284296    0.608698    31.00000    0.09930    0.02777 =
         0.03347    0.00168    0.02171    0.01645
AFIX  43
H7    2    0.466793    0.222469    0.604234    31.00000   -1.20000
AFIX   0
PART 2
C5A   1    0.478850    0.343145    0.659519   -31.00000    0.08816    0.03931 =
         0.02788    0.00930    0.02487    0.03576
AFIX  43
H5A   2    0.486995    0.313064    0.688010   -31.00000   -1.20000
AFIX   0
C6A   1    0.494452    0.306956    0.616093   -31.00000    0.09878    0.03788 =
         0.03148    0.00790    0.02441    0.03692
AFIX  43
H6A   2    0.515032    0.254431    0.615845   -31.00000   -1.20000
AFIX   0
C7A   1    0.452073    0.421268    0.660851   -31.00000    0.07192    0.02865 =
         0.03114    0.00579    0.02111    0.02612
AFIX  43
H7A   2    0.441337    0.446166    0.690055   -31.00000   -1.20000
AFIX   0
PART 0
C8    1    0.486341    0.330622    0.349193    11.00000    0.02174    0.02827 =
         0.02359    0.00566   -0.00005   -0.00120
C9    1    0.445390    0.370038    0.317597    11.00000    0.02884    0.04171 =
         0.02032    0.00039   -0.00441    0.00582
C10   1    0.455330    0.447730    0.292975    11.00000    0.04650    0.03538 =
         0.02222    0.00162   -0.00618    0.00736
AFIX  43
H10   2    0.488763    0.475250    0.295644    11.00000   -1.20000
AFIX   0
C11   1    0.417573    0.485439    0.264809    11.00000    0.07272    0.04450 =
         0.02929    0.00085   -0.01075    0.02082
AFIX  43
H11   2    0.425724    0.537671    0.247600    11.00000   -1.20000
AFIX   0
C12   1    0.369110    0.449787    0.261083    11.00000    0.05717    0.07308 =
         0.02712   -0.01797   -0.01944    0.03456
AFIX  43
H12   2    0.343112    0.476782    0.241825    11.00000   -1.20000
AFIX   0
C13   1    0.357999    0.372140    0.286225    11.00000    0.02936    0.08111 =
         0.03552   -0.01363   -0.01537    0.00850
AFIX  43
H13   2    0.324085    0.346122    0.284290    11.00000   -1.20000
AFIX   0
C14   1    0.396484    0.333206    0.313950    11.00000    0.03508    0.06542 =
         0.03123   -0.00280   -0.00736   -0.00239
AFIX  43
H14   2    0.388756    0.280201    0.330641    11.00000   -1.20000
AFIX   0
C15   1    0.663818    0.434086    0.434672    11.00000    0.03455    0.02718 =
         0.02694   -0.00500    0.00289   -0.00660
C16   1    0.696899    0.516071    0.431460    11.00000    0.03482    0.03472 =
         0.03362   -0.01068    0.00549   -0.01104
C17   1    0.679027    0.596439    0.448896    11.00000    0.03617    0.04000 =
         0.07489   -0.01776    0.02717   -0.01274
AFIX  43
H17   2    0.644936    0.599916    0.462386    11.00000   -1.20000
AFIX   0
C18   1    0.710262    0.672207    0.446956    11.00000    0.07494    0.03880 =
         0.11888   -0.03871    0.04880   -0.02862
AFIX  43
H18   2    0.697296    0.726868    0.458827    11.00000   -1.20000
AFIX   0
C19   1    0.759743    0.667891    0.427903    11.00000    0.07000    0.06605 =
         0.09409   -0.02984    0.02886   -0.04383
AFIX  43
H19   2    0.781388    0.719179    0.427504    11.00000   -1.20000
AFIX   0
C20   1    0.778420    0.588156    0.409057    11.00000    0.03778    0.06219 =
         0.08044   -0.02206    0.02506   -0.02525
AFIX  43
H20   2    0.812273    0.585350    0.395048    11.00000   -1.20000
AFIX   0
C21   1    0.746863    0.513257    0.411093    11.00000    0.03434    0.04309 =
         0.06667   -0.01235    0.01305   -0.01068
AFIX  43
H21   2    0.759464    0.459010    0.398398    11.00000   -1.20000
AFIX   0
C22   1    0.504001    0.022619    0.419811    11.00000    0.02300    0.01774 =
         0.02586    0.00140    0.00136    0.00344
C23   1    0.467372   -0.054657    0.413922    11.00000    0.02131    0.01721 =
         0.02379   -0.00345    0.00215    0.00016
C24   1    0.458111   -0.113567    0.450590    11.00000    0.02366    0.01912 =
         0.02238    0.00065    0.00258    0.00653
AFIX  43
H24   2    0.475012   -0.105097    0.480097    11.00000   -1.20000
AFIX   0
C25   1    0.424155   -0.185047    0.444330    11.00000    0.02938    0.01870 =
         0.03616    0.00482    0.00613   -0.00199
AFIX  43
H25   2    0.417742   -0.224379    0.469834    11.00000   -1.20000
AFIX   0
C26   1    0.399818   -0.199449    0.401795    11.00000    0.02601    0.01798 =
         0.04961   -0.00479   -0.00082   -0.00084
AFIX  43
H26   2    0.377484   -0.249238    0.397483    11.00000   -1.20000
AFIX   0
C27   1    0.408385   -0.140106    0.365245    11.00000    0.03516    0.03308 =
         0.03138   -0.00785   -0.00555    0.00302
AFIX  43
H27   2    0.391103   -0.148691    0.335925    11.00000   -1.20000
AFIX   0
C28   1    0.441878   -0.068388    0.370989    11.00000    0.03873    0.02473 =
         0.02639    0.00162    0.00277   -0.00130
AFIX  43
H28   2    0.447487   -0.028453    0.345597    11.00000   -1.20000
AFIX   0
C29   1    0.674483    0.118436    0.508731    11.00000    0.04376    0.02530 =
         0.03628   -0.00222   -0.01504    0.00904
C30   1    0.714637    0.092080    0.545103    11.00000    0.06574    0.05007 =
         0.04796    0.01023   -0.01986    0.01962
PART 2
AFIX  13
H30   2    0.710548    0.139244    0.569591   -21.00000   -1.20000
AFIX   0
PART 1
C31   1    0.705085    0.099485    0.592846    21.00000    0.09396    0.08159 =
         0.09215    0.02371   -0.05283    0.01305
AFIX  43
H31   2    0.670358    0.113009    0.602769    21.00000   -1.20000
AFIX   0
C32   1    0.743196    0.088331    0.626977    21.00000    0.09550    0.08244 =
         0.09284    0.02425   -0.05291    0.01264
AFIX  43
H32   2    0.734848    0.093788    0.659479    21.00000   -1.20000
AFIX   0
C33   1    0.792826    0.069390    0.612886    21.00000    0.09543    0.08208 =
         0.09261    0.02593   -0.05396    0.01248
AFIX  43
H33   2    0.819019    0.054673    0.635413    21.00000   -1.20000
AFIX   0
PART 2
C31A  1    0.696045    0.005436    0.572236   -21.00000    0.09436    0.08233 =
         0.09216    0.02448   -0.05246    0.01317
AFIX  43
H31A  2    0.660982   -0.014981    0.568571   -21.00000   -1.20000
AFIX   0
C32A  1    0.727436   -0.036838    0.598738   -21.00000    0.09550    0.08318 =
         0.09268    0.02483   -0.05251    0.01287
AFIX  43
H32A  2    0.715569   -0.087560    0.615478   -21.00000   -1.20000
AFIX   0
C33A  1    0.772688   -0.012331    0.602665   -21.00000    0.09582    0.08307 =
         0.09287    0.02475   -0.05310    0.01263
AFIX  43
H33A  2    0.793452   -0.042113    0.625537   -21.00000   -1.20000
AFIX   0
PART 0
C34   1    0.803542    0.071438    0.570903    11.00000    0.06233    0.13553 =
         0.15804    0.08851   -0.06255   -0.03792
PART 1
AFIX  43
H34   2    0.838495    0.060514    0.560713    21.00000   -1.20000
AFIX  43
PART 2
H34A  2    0.837316    0.097182    0.574831   -21.00000   -1.20000
AFIX   0
PART 0
C35   1    0.765556    0.089276    0.539031    11.00000    0.06948    0.13500 =
         0.13595    0.08386   -0.06363   -0.04508
AFIX  43
H35   2    0.777445    0.101446    0.507962    11.00000   -1.20000
AFIX   0
C36   1    0.663819    0.182102    0.321524    11.00000    0.03192    0.03233 =
         0.01963    0.00343    0.00429    0.00718
C37   1    0.695406    0.177842    0.276026    11.00000    0.03255    0.07042 =
         0.02969    0.00937    0.00535    0.01772
C38   1    0.692185    0.108606    0.246901    11.00000    0.07179    0.11824 =
         0.04714   -0.02822    0.01421   -0.01050
AFIX  43
H38   2    0.671425    0.058993    0.255739    11.00000   -1.20000
AFIX   0
C39   1    0.719120    0.107223    0.202851    11.00000    0.09170    0.19405 =
         0.05350   -0.04172    0.01911   -0.01522
AFIX  43
H39   2    0.715788    0.058834    0.181637    11.00000   -1.20000
AFIX   0
C40   1    0.750281    0.179569    0.192492    11.00000    0.05493    0.19753 =
         0.03525    0.04148    0.01111   -0.01084
AFIX  43
H40   2    0.768649    0.180831    0.163357    11.00000   -1.20000
AFIX   0
C41   1    0.755447    0.248066    0.222215    11.00000    0.05981    0.13046 =
         0.06840    0.04920    0.02528    0.02163
AFIX  43
H41   2    0.778108    0.295786    0.214227    11.00000   -1.20000
AFIX   0
C42   1    0.728198    0.250141    0.264374    11.00000    0.04771    0.06590 =
         0.06482    0.02855    0.02210    0.01698
AFIX  43
H42   2    0.731472    0.299269    0.285109    11.00000   -1.20000
AFIX   0

C43   1    0.591772    0.853850    0.673378    11.00000    0.02658    0.03963 =
         0.01960   -0.00611    0.00083   -0.00351
C44   1    0.621319    0.905992    0.710911    11.00000    0.02191    0.04756 =
         0.02635   -0.00587    0.00017    0.00087
C45   1    0.645434    0.984298    0.701689    11.00000    0.11372    0.06483 =
         0.05568    0.00662   -0.04142   -0.02306
AFIX  43
H45   2    0.644605    1.008103    0.670703    11.00000   -1.20000
AFIX   0
C46   1    0.671667    1.030419    0.737805    11.00000    0.13793    0.06619 =
         0.08149   -0.00388   -0.04648   -0.03396
AFIX  43
H46   2    0.687341    1.086029    0.730811    11.00000   -1.20000
AFIX   0
C47   1    0.675216    0.998741    0.781306    11.00000    0.05575    0.07328 =
         0.04175   -0.02744   -0.01625    0.00744
AFIX  43
H47   2    0.692441    1.031511    0.805358    11.00000   -1.20000
AFIX   0
C48   1    0.654181    0.920407    0.790359    11.00000    0.19399    0.06219 =
         0.04483   -0.00468   -0.05860   -0.01184
AFIX  43
H48   2    0.659557    0.894302    0.820442    11.00000   -1.20000
AFIX   0
C49   1    0.623573    0.873977    0.756089    11.00000    0.11118    0.06137 =
         0.04324   -0.00057   -0.02474   -0.00215
AFIX  43
H49   2    0.605047    0.821655    0.764500    11.00000   -1.20000
AFIX   0
C50   1    0.424247    0.930096    0.567931    11.00000    0.03733    0.02832 =
         0.01778   -0.00112    0.00498    0.00908
C51   1    0.388347    1.006994    0.556617    11.00000    0.03210    0.04317 =
         0.03084    0.00581    0.00867    0.01456
C52   1    0.396278    1.089344    0.577187    11.00000    0.09251    0.04745 =
         0.04681   -0.00545   -0.00839    0.03079
AFIX  43
H52   2    0.424908    1.098282    0.598128    11.00000   -1.20000
AFIX   0
C53   1    0.361740    1.159605    0.566909    11.00000    0.12815    0.05772 =
         0.06175    0.00559    0.01409    0.05129
AFIX  43
H53   2    0.366697    1.215757    0.581392    11.00000   -1.20000
AFIX   0
C54   1    0.321432    1.147313    0.536398    11.00000    0.07916    0.07594 =
         0.05712    0.01973    0.01340    0.04704
AFIX  43
H54   2    0.298440    1.195160    0.529453    11.00000   -1.20000
AFIX   0
C55   1    0.313633    1.067806    0.515788    11.00000    0.04563    0.09118 =
         0.07218    0.02925   -0.00291    0.01833
AFIX  43
H55   2    0.285199    1.060071    0.494500    11.00000   -1.20000
AFIX   0
C56   1    0.346919    0.997208    0.525505    11.00000    0.03504    0.06275 =
         0.06069    0.01672   -0.00115    0.00286
AFIX  43
H56   2    0.341179    0.941629    0.510635    11.00000   -1.20000
AFIX   0
C57   1    0.581297    0.821672    0.483228    11.00000    0.02422    0.02877 =
         0.02262    0.00557    0.00023   -0.00134
C58   1    0.602629    0.860406    0.437583    11.00000    0.03828    0.02561 =
         0.02529    0.00158    0.00841    0.00499
C59   1    0.637117    0.929755    0.437422    11.00000    0.04240    0.02898 =
         0.03670    0.00267    0.01424    0.00074
AFIX  43
H59   2    0.648687    0.953899    0.466548    11.00000   -1.20000
AFIX   0
C60   1    0.655809    0.966069    0.395055    11.00000    0.04467    0.02868 =
         0.04892    0.01013    0.01621    0.00596
AFIX  43
H60   2    0.679695    1.014440    0.395549    11.00000   -1.20000
AFIX   0
C61   1    0.639495    0.931543    0.353431    11.00000    0.07024    0.04041 =
         0.05302    0.01761    0.02857    0.01146
AFIX  43
H61   2    0.653219    0.954461    0.324782    11.00000   -1.20000
AFIX   0
C62   1    0.602655    0.862495    0.352073    11.00000    0.07034    0.04235 =
         0.03549    0.00616    0.01326    0.01381
AFIX  43
H62   2    0.590707    0.839741    0.322754    11.00000   -1.20000
AFIX   0
C63   1    0.583803    0.827697    0.394307    11.00000    0.05013    0.02970 =
         0.03595    0.00164    0.00673    0.00469
AFIX  43
H63   2    0.558222    0.781858    0.393889    11.00000   -1.20000
AFIX   0
C64   1    0.421322    0.611537    0.503118    11.00000    0.03153    0.01620 =
         0.01994    0.00254   -0.00001   -0.00002
C65   1    0.383125    0.578691    0.466371    11.00000    0.03009    0.02473 =
         0.02579   -0.00152    0.00270   -0.00428
PART 1
C66   1    0.399481    0.564888    0.419401    41.00000    0.02293    0.04479 =
         0.02244   -0.00482    0.01074   -0.01079
AFIX  43
H66   2    0.434980    0.575731    0.410840    41.00000   -1.20000
AFIX   0
C67   1    0.364308    0.535796    0.385889    41.00000    0.03686    0.04378 =
         0.02743   -0.00683    0.00460    0.00183
AFIX  43
H67   2    0.375937    0.524209    0.354679    41.00000   -1.20000
AFIX   0
C69   1    0.297207    0.584296    0.432544    41.00000    0.02925    0.04585 =
         0.04615   -0.00177   -0.00253   -0.00549
AFIX  43
H69   2    0.262182    0.606004    0.433052    41.00000   -1.20000
AFIX   0
C70   1    0.332354    0.613091    0.466072    41.00000    0.02119    0.02672 =
         0.03602    0.00394   -0.00121   -0.00447
AFIX  43
H70   2    0.322088    0.655997    0.488780    41.00000   -1.20000
AFIX   0
PART 2
C66A  1    0.330548    0.560712    0.477668   -41.00000    0.02924    0.03987 =
         0.04844   -0.00733    0.00200   -0.00976
AFIX  43
H66A  2    0.318878    0.566788    0.509304   -41.00000   -1.20000
AFIX   0
C67A  1    0.361094    0.489247    0.400813   -41.00000    0.04189    0.05823 =
         0.04505   -0.01931   -0.00233   -0.00922
AFIX  43
H67A  2    0.371539    0.444891    0.378976   -41.00000   -1.20000
AFIX   0
C69A  1    0.295462    0.534147    0.443059   -41.00000    0.03015    0.04620 =
         0.05408   -0.00925   -0.00210   -0.01049
AFIX  43
H69A  2    0.259760    0.523355    0.450936   -41.00000   -1.20000
AFIX   0
C70A  1    0.397234    0.517254    0.435548   -41.00000    0.03614    0.05479 =
         0.03624   -0.01593    0.00498   -0.01155
AFIX  43
H70A  2    0.431434    0.492167    0.436778   -41.00000   -1.20000
AFIX   0
PART 0
C68   1    0.312160    0.523461    0.397624    11.00000    0.04046    0.05277 =
         0.04547   -0.01081   -0.01476   -0.00434
PART 1
AFIX  43
H68   2    0.289706    0.480137    0.384044    41.00000   -1.20000
AFIX  43
PART 2
H68A  2    0.293316    0.537207    0.369667   -41.00000   -1.20000
AFIX   0
PART 0
C71   1    0.426679    0.659895    0.687277    11.00000    0.02913    0.02796 =
         0.02104   -0.00741    0.00443   -0.00023
C72   1    0.392987    0.621694    0.725467    11.00000    0.02844    0.02358 =
         0.02094   -0.00416    0.00470    0.00510
C73   1    0.349215    0.572413    0.713844    11.00000    0.03629    0.05400 =
         0.03008   -0.01740    0.00484   -0.00814
AFIX  43
H73   2    0.340171    0.565035    0.681601    11.00000   -1.20000
AFIX   0
C74   1    0.318043    0.533304    0.748302    11.00000    0.03440    0.04657 =
         0.04135   -0.01224    0.00879   -0.01194
AFIX  43
H74   2    0.288416    0.498618    0.739686    11.00000   -1.20000
AFIX   0
C75   1    0.330641    0.545459    0.795119    11.00000    0.03362    0.04057 =
         0.03849    0.00167    0.01199    0.00177
AFIX  43
H75   2    0.309890    0.518660    0.819020    11.00000   -1.20000
AFIX   0
C76   1    0.373653    0.596876    0.807166    11.00000    0.03351    0.03864 =
         0.02259    0.00260    0.00292    0.00822
AFIX  43
H76   2    0.381359    0.607837    0.839401    11.00000   -1.20000
AFIX   0
C77   1    0.405370    0.632255    0.772471    11.00000    0.03086    0.02533 =
         0.02384   -0.00202   -0.00239    0.00444
AFIX  43
H77   2    0.436061    0.664227    0.781057    11.00000   -1.20000
AFIX   0
C78   1    0.595035    0.537672    0.593722    11.00000    0.02442    0.02329 =
         0.02486    0.00499    0.00274    0.00028
C79   1    0.635102    0.464864    0.597079    11.00000    0.02356    0.02908 =
         0.02772    0.00211   -0.00064    0.00100
C80   1    0.637908    0.398954    0.563598    11.00000    0.02624    0.03020 =
         0.03112    0.00698   -0.00057    0.00227
AFIX  43
H80   2    0.614150    0.399259    0.537781    11.00000   -1.20000
AFIX   0
C81   1    0.675411    0.331585    0.567257    11.00000    0.04944    0.03013 =
         0.04349   -0.00548   -0.00173    0.01252
AFIX  43
H81   2    0.676475    0.285342    0.544553    11.00000   -1.20000
AFIX   0
C82   1    0.710912    0.332666    0.604090    11.00000    0.04842    0.05409 =
         0.05540   -0.00360   -0.01181    0.02992
AFIX  43
H82   2    0.736334    0.286876    0.606915    11.00000   -1.20000
AFIX   0
C83   1    0.709402    0.399301    0.636247    11.00000    0.05884    0.06870 =
         0.03421   -0.00090   -0.02056    0.01980
AFIX  43
H83   2    0.734560    0.400603    0.660965    11.00000   -1.20000
AFIX   0
C84   1    0.672152    0.464683    0.633589    11.00000    0.04291    0.04727 =
         0.03506   -0.00450   -0.00985    0.01544
AFIX  43
H84   2    0.671446    0.510249    0.656687    11.00000   -1.20000
AFIX   0

C85   1    0.480709    0.979071    0.757206    11.00000    0.05576    0.07302 =
         0.04301    0.01920    0.00622   -0.01534
AFIX 137
H85A  2    0.476193    1.036193    0.773142    11.00000   -1.50000
H85B  2    0.516554    0.974737    0.744824    11.00000   -1.50000
H85C  2    0.474528    0.930874    0.779685    11.00000   -1.50000
AFIX   0
C86   1    0.440741    0.892026    0.693298    11.00000    0.10990    0.08319 =
         0.04296   -0.02314    0.02445   -0.02772
AFIX 137
H86A  2    0.406199    0.888440    0.678172    11.00000   -1.50000
H86B  2    0.445320    0.841422    0.714558    11.00000   -1.50000
H86C  2    0.468230    0.890982    0.669127    11.00000   -1.50000
AFIX   0
C87   1    0.415080    1.043874    0.708812    11.00000    0.13608    0.07370 =
         0.06997    0.01646   -0.01619    0.01894
AFIX  43
H87   2    0.391071    1.038128    0.683364    11.00000   -1.20000
AFIX   0

C88   1    0.584703    1.297512    0.678826    11.00000    0.46731    0.18960 =
         0.12933    0.01374   -0.01875   -0.22929
AFIX 137
H88A  2    0.602776    1.317455    0.650235    11.00000   -1.50000
H88B  2    0.608233    1.303840    0.705952    11.00000   -1.50000
H88C  2    0.553174    1.333585    0.683804    11.00000   -1.50000
AFIX   0
C89   1    0.541243    1.156677    0.709486    11.00000    0.21161    0.16825 =
         0.18953    0.08884    0.01176   -0.05821
AFIX 137
H89A  2    0.511389    1.192217    0.720366    11.00000   -1.50000
H89B  2    0.564631    1.144215    0.736105    11.00000   -1.50000
H89C  2    0.528401    1.100747    0.696229    11.00000   -1.50000
AFIX   0
C90   1    0.577959    1.174042    0.629736    11.00000    0.12519    0.09972 =
         0.04984   -0.01204   -0.00024    0.00019
AFIX  43
H90   2    0.595261    1.210614    0.607335    11.00000   -1.20000
AFIX   0

C91   1    0.490938    0.689938    0.327861    11.00000    0.06142    0.06882 =
         0.07212   -0.00590   -0.01130    0.02253
AFIX 137
H91A  2    0.477428    0.688882    0.360197    11.00000   -1.50000
H91B  2    0.464930    0.663656    0.306576    11.00000   -1.50000
H91C  2    0.497734    0.751358    0.318418    11.00000   -1.50000
AFIX   0
C92   1    0.564294    0.636776    0.279025    11.00000    0.08778    0.06449 =
         0.05911    0.00055    0.02658    0.01872
AFIX 137
H92A  2    0.601400    0.621345    0.283180    11.00000   -1.50000
H92B  2    0.561590    0.694694    0.263577    11.00000   -1.50000
H92C  2    0.547127    0.591756    0.259465    11.00000   -1.50000
AFIX   0
C93   1    0.560174    0.599127    0.361149    11.00000    0.05747    0.03492 =
         0.04512    0.00367    0.00302    0.00280
AFIX  43
H93   2    0.592874    0.570313    0.356103    11.00000   -1.20000
AFIX   0

C94   1    0.898774    0.201084    0.460201    11.00000    0.15941    0.41520 =
         0.06699   -0.06264   -0.04458    0.21317
AFIX 137
H94A  2    0.874632    0.159536    0.475552    11.00000   -1.50000
H94B  2    0.918677    0.233433    0.484245    11.00000   -1.50000
H94C  2    0.923119    0.168195    0.439953    11.00000   -1.50000
AFIX   0
C95   1    0.891513    0.349652    0.421947    11.00000    0.05803    0.26123 =
         0.23660   -0.18790    0.06840   -0.07190
AFIX 137
H95A  2    0.864466    0.388383    0.408533    11.00000   -1.50000
H95B  2    0.920406    0.343149    0.399388    11.00000   -1.50000
H95C  2    0.904870    0.375753    0.451215    11.00000   -1.50000
AFIX   0
C96   1    0.823811    0.243849    0.414220    11.00000    0.03473    0.04647 =
         0.05129   -0.00666    0.00608    0.00665
AFIX  43
H96   2    0.810029    0.187121    0.421853    11.00000   -1.20000
AFIX   0

C97   1    0.168822    0.776068    0.573311    11.00000    0.03296    0.07701 =
         0.08160    0.01613    0.00693    0.00374
PART 1
AFIX 137
H97A  2    0.152088    0.759273    0.543518    51.00000   -1.50000
H97B  2    0.174314    0.840350    0.573930    51.00000   -1.50000
H97C  2    0.146137    0.758809    0.599662    51.00000   -1.50000
AFIX 137
PART 2
H97D  2    0.162604    0.787148    0.606882   -51.00000   -1.50000
H97E  2    0.160264    0.714265    0.565958   -51.00000   -1.50000
H97F  2    0.146589    0.815519    0.554472   -51.00000   -1.50000
AFIX   0

PART 0
N1    3    0.518384    0.366559    0.496369    11.00000    0.03122    0.02350 =
         0.02722    0.00196    0.00997    0.00795
AFIX  43
H1    2    0.506287    0.420591    0.500693    11.00000   -1.20000
AFIX   0
N2    3    0.521245    0.228094    0.528038    11.00000    0.06590    0.02083 =
         0.02354    0.00024    0.01719    0.00403
AFIX  43
H2    2    0.510138    0.196590    0.552161    11.00000   -1.20000
AFIX   0
N3    3    0.508494    0.379521    0.381783    11.00000    0.02826    0.02451 =
         0.02910    0.00389   -0.00352    0.00121
AFIX  43
H3A   2    0.501005    0.436306    0.379531    11.00000   -1.20000
AFIX   0
N4    3    0.498926    0.245818    0.343267    11.00000    0.02996    0.03089 =
         0.02519    0.00072   -0.00516   -0.00345
AFIX  43
H4    2    0.477675    0.216419    0.324453    11.00000   -1.20000
AFIX   0
N5    3    0.612102    0.441902    0.435089    11.00000    0.02660    0.02042 =
         0.02794   -0.00020    0.00312    0.00014
AFIX  43
H5B   2    0.600466    0.496825    0.434892    11.00000   -1.20000
AFIX   0
N6    3    0.686768    0.356672    0.436785    11.00000    0.01723    0.02816 =
         0.06040   -0.01338   -0.00588   -0.00362
AFIX  43
H6B   2    0.719904    0.358542    0.445562    11.00000   -1.20000
AFIX   0
N7    3    0.511880    0.058436    0.461372    11.00000    0.03023    0.02024 =
         0.02063    0.00196   -0.00026   -0.00248
AFIX  43
H7B   2    0.492499    0.036335    0.484206    11.00000   -1.20000
AFIX   0
N8    3    0.528048    0.054140    0.382005    11.00000    0.04407    0.02269 =
         0.01910    0.00007    0.00691   -0.00725
AFIX  43
H8    2    0.531037    0.016385    0.358518    11.00000   -1.20000
AFIX   0
N9    3    0.624030    0.110569    0.517254    11.00000    0.04866    0.02321 =
         0.02281    0.00451   -0.00973   -0.00046
AFIX  43
H9    2    0.616369    0.080734    0.543001    11.00000   -1.20000
AFIX   0
N10   3    0.692120    0.153290    0.469782    11.00000    0.03155    0.04498 =
         0.04284    0.00976   -0.00462    0.01409
AFIX  43
H10A  2    0.724501    0.137714    0.462765    11.00000   -1.20000
AFIX   0
N11   3    0.613642    0.161644    0.320234    11.00000    0.03756    0.03153 =
         0.01908    0.00021    0.00136   -0.00494
AFIX  43
H11A  2    0.602660    0.139564    0.293273    11.00000   -1.20000
AFIX   0
N12   3    0.687801    0.206697    0.359684    11.00000    0.02647    0.03923 =
         0.03689    0.00302    0.00874    0.00166
AFIX  43
H12A  2    0.722093    0.211905    0.356927    11.00000   -1.20000
AFIX   0

N13   3    0.574576    0.896797    0.636415    11.00000    0.03606    0.02668 =
         0.02382    0.00145   -0.00562   -0.00492
AFIX  43
H13A  2    0.582042    0.953748    0.636632    11.00000   -1.20000
AFIX   0
N14   3    0.585261    0.768498    0.678109    11.00000    0.03288    0.04151 =
         0.03074    0.00265   -0.01508    0.00129
AFIX  43
H14A  2    0.605898    0.743505    0.699143    11.00000   -1.20000
AFIX   0
N15   3    0.474930    0.944690    0.574672    11.00000    0.03848    0.02440 =
         0.02784   -0.00601   -0.00733    0.00600
AFIX  43
H15   2    0.483932    1.000754    0.577497    11.00000   -1.20000
AFIX   0
N16   3    0.404234    0.850519    0.569583    11.00000    0.02252    0.03850 =
         0.03387    0.00634   -0.00241    0.00440
AFIX  43
H16   2    0.371121    0.848485    0.560747    11.00000   -1.20000
AFIX   0
N17   3    0.575447    0.875245    0.519801    11.00000    0.03007    0.02272 =
         0.02281   -0.00142   -0.00363   -0.00049
AFIX  43
H17A  2    0.592005    0.926284    0.517640    11.00000   -1.20000
AFIX   0
N18   3    0.568676    0.737281    0.484580    11.00000    0.03196    0.02422 =
         0.02155   -0.00194    0.00496   -0.00085
AFIX  43
H18A  2    0.578717    0.707686    0.459420    11.00000   -1.20000
AFIX   0
N19   3    0.403045    0.646244    0.542240    11.00000    0.02186    0.03877 =
         0.03383   -0.00747    0.00726   -0.00541
AFIX  43
H19A  2    0.371355    0.627689    0.549732    11.00000   -1.20000
AFIX   0
N20   3    0.472622    0.608297    0.495196    11.00000    0.02514    0.02816 =
         0.02224   -0.00544   -0.00021    0.00450
AFIX  43
H20A  2    0.482164    0.578051    0.470099    11.00000   -1.20000
AFIX   0
N21   3    0.404971    0.696437    0.650583    11.00000    0.02449    0.04719 =
         0.01839   -0.00045    0.00115    0.00708
AFIX  43
H21A  2    0.371239    0.707279    0.654144    11.00000   -1.20000
AFIX   0
N22   3    0.478578    0.654151    0.690992    11.00000    0.02666    0.03727 =
         0.01791    0.00685   -0.00098    0.00313
AFIX  43
H22   2    0.489717    0.633373    0.718193    11.00000   -1.20000
AFIX   0
N23   3    0.579551    0.564458    0.552299    11.00000    0.02955    0.02397 =
         0.02435    0.00238    0.00374    0.00637
AFIX  43
H23   2    0.592803    0.533744    0.528767    11.00000   -1.20000
AFIX   0
N24   3    0.577375    0.574611    0.633355    11.00000    0.03830    0.03309 =
         0.02465    0.00758    0.00191    0.00973
AFIX  43
H24A  2    0.585508    0.544925    0.659034    11.00000   -1.20000
AFIX   0

N25   3    0.444340    0.972433    0.719556    11.00000    0.07750    0.06550 =
         0.03109   -0.00499    0.00886   -0.01324
N26   3    0.569799    1.205269    0.673629    11.00000    0.14319    0.07742 =
         0.06601   -0.03188    0.03037   -0.02851
N27   3    0.538313    0.640597    0.325536    11.00000    0.05965    0.04968 =
         0.05317    0.00433   -0.00705    0.01257
N28   3    0.869022    0.263367    0.431866    11.00000    0.02529    0.14317 =
         0.06276   -0.05723   -0.01040    0.02486
O1    4    0.583323    0.228676    0.427728    11.00000    0.01818    0.01818 =
         0.02276   -0.00192   -0.00164   -0.00339
O2    4    0.509881    0.734643    0.586423    11.00000    0.01920    0.02955 =
         0.02016    0.00031    0.00190    0.00394
O3    4    0.416754    1.121251    0.730475    11.00000    0.18201    0.09840 =
         0.08395    0.01118    0.02609    0.03801
O4    4    0.563604    1.099475    0.617920    11.00000    0.09633    0.02529 =
         0.06238    0.00724    0.00601   -0.00098
O5    4    0.540329    0.595561    0.401170    11.00000    0.06441    0.03429 =
         0.02797   -0.00222    0.01232    0.00589
O6    4    0.796701    0.290751    0.388618    11.00000    0.03933    0.05698 =
         0.06615   -0.00564   -0.01352    0.00629
ZN1   5    0.556428    0.349743    0.436087    11.00000    0.02085    0.01744 =
         0.02061    0.00171   -0.00173   -0.00069
ZN2   5    0.561008    0.155464    0.481179    11.00000    0.03156    0.01711 =
         0.01810    0.00008   -0.00053    0.00097
ZN3   5    0.558353    0.172855    0.369968    11.00000    0.02630    0.01957 =
         0.01885    0.00126    0.00080   -0.00347
ZN4   5    0.659687    0.234620    0.423538    11.00000    0.02305    0.02232 =
         0.02839   -0.00224   -0.00214    0.00070
ZN5   5    0.534447    0.857361    0.579407    11.00000    0.02463    0.02425 =
         0.02002   -0.00119   -0.00171    0.00122
ZN6   5    0.433026    0.732680    0.587942    11.00000    0.02402    0.02815 =
         0.01852   -0.00112   -0.00089    0.00282
ZN7   5    0.531342    0.662207    0.532044    11.00000    0.02219    0.02151 =
         0.01984    0.00176    0.00036    0.00269
ZN8   5    0.535946    0.684624    0.645354    11.00000    0.02454    0.02955 =
         0.02084    0.00327    0.00031    0.00424
PART 1
O7    4    0.306118    0.734096    0.575120    51.00000    0.02913    0.07448 =
         0.08212   -0.02390    0.00469    0.00502
C98   1    0.213318    0.637707    0.583959    51.00000    0.06995    0.04380 =
         0.09599   -0.00859    0.02225    0.01011
AFIX 137
H98A  2    0.210343    0.624413    0.617659    51.00000   -1.50000
H98B  2    0.245119    0.609876    0.571317    51.00000   -1.50000
H98C  2    0.182470    0.614514    0.567382    51.00000   -1.50000
AFIX   0
C99   1    0.263482    0.770482    0.571217    51.00000    0.03162    0.07022 =
         0.06478   -0.02427    0.01073   -0.00778
AFIX  43
H99   2    0.263966    0.831512    0.562987    51.00000   -1.20000
AFIX   0
N29   3    0.216337    0.733734    0.577267    51.00000    0.02945    0.04729 =
         0.04698   -0.01330    0.00042    0.00319
PART 2
O7A   4    0.303107    0.755798    0.543323   -51.00000    0.02633    0.06760 =
         0.12017   -0.02411    0.00088   -0.00270
C98A  1    0.234773    0.881806    0.566784   -51.00000    0.04155    0.04208 =
         0.07788    0.00142   -0.00402   -0.00214
AFIX 137
H98D  2    0.234636    0.909156    0.535459   -51.00000   -1.50000
H98E  2    0.269869    0.887193    0.580683   -51.00000   -1.50000
H98F  2    0.209136    0.911874    0.586988   -51.00000   -1.50000
AFIX   0
C99A  1    0.261577    0.733813    0.544312   -51.00000    0.03452    0.06642 =
         0.10311   -0.02501    0.00606   -0.00184
AFIX  43
H99A  2    0.252325    0.676644    0.532996   -51.00000   -1.20000
AFIX   0
N29A  3    0.221457    0.792098    0.562818   -51.00000    0.03656    0.03322 =
         0.04977    0.00274   -0.00137   -0.00087
HKLF 4


REM  dj112zn4o_a.res in Pna2(1)
REM wR2 = 0.0987, GooF = S = 1.020, Restrained GooF = 1.015 for all data
REM R1 = 0.0395 for 20134 Fo > 4sig(Fo) and 0.0497 for all 23066 data
REM 1429 parameters refined using 347 restraints

END

WGHT      0.0504      9.5673

REM Highest difference peak  0.717,  deepest hole -0.452,  1-sigma level  0.077
Q1    1   0.5305  0.6360  0.6413  11.00000  0.05    0.72
Q2    1   0.4857  1.0427  0.7800  11.00000  0.05    0.67
Q3    1   0.6563  0.8589  0.7405  11.00000  0.05    0.62
Q4    1   0.8889  0.1674  0.4618  11.00000  0.05    0.60
Q5    1   0.5313  0.8018  0.5804  11.00000  0.05    0.59
Q6    1   0.6106  0.9990  0.7170  11.00000  0.05    0.57
Q7    1   0.5461  1.1171  0.6532  11.00000  0.05    0.50
Q8    1   0.5301  0.6052  0.5327  11.00000  0.05    0.48
Q9    1   0.9019  0.3199  0.4318  11.00000  0.05    0.47
Q10   1   0.7605  0.1355  0.5427  11.00000  0.05    0.47
Q11   1   0.5601  0.1168  0.3674  11.00000  0.05    0.46
Q12   1   0.5628  0.0945  0.4795  11.00000  0.05    0.45
Q13   1   0.6865  0.9104  0.7732  11.00000  0.05    0.45
Q14   1   0.5293  0.1743  0.3683  11.00000  0.05    0.45
Q15   1   0.4306  0.7976  0.5886  11.00000  0.05    0.45
Q16   1   0.5081  0.6270  0.3698  11.00000  0.05    0.43
Q17   1   0.6601  0.1720  0.4237  11.00000  0.05    0.42
Q18   1   0.6327  1.0478  0.7480  11.00000  0.05    0.42
Q19   1   0.5320  0.7264  0.5322  11.00000  0.05    0.42
Q20   1   0.5887  0.6328  0.3328  11.00000  0.05    0.41
Q21   1   0.7691  0.0725  0.5249  11.00000  0.05    0.40
;
_shelx_res_checksum                16569
_shelx_hkl_file
;
   0   0  -4 1172.83   11.40
   0   0   4 1138.00   11.40
   0   0  -5   12.54    2.29
   0   0   5   18.46    2.35
   0   0   7   17.37    3.11
   0   0  -7    7.30    2.21
   0   0  -8 3889.37   29.89
   0   0   8 4029.95   29.77
   0   0  -9    3.21    1.29
   0   0  -9    3.08    1.85
   0   0   9    4.71    2.21
   0   0 -10  499.95    9.09
   0   0 -10  451.55   11.55
   0   0  10  485.01   11.81
   0   0 -11    6.32    1.60
   0   0 -11    4.65    2.34
   0   0 -12  804.92   12.71
   0   0 -12  787.38   16.83
   0   0 -13   26.18    3.43
   0   0 -13   26.62    4.90
   0   0 -14 4531.25   32.93
   0   0 -14 4590.04   43.81
   0   0 -15   26.41    3.30
   0   0 -15   17.48    4.29
   0   0 -16  280.61    8.74
   0   0 -16  272.75   11.81
   0   0 -17   79.80    5.82
   0   0 -17   81.85    9.23
   0   0 -18 5890.31   56.92
   0   0 -19  136.12   11.39
   0   0 -20 4080.59   50.86
   0   0 -21   41.29    7.36
   0   0 -22  342.05   15.74
   0   0 -23   13.12    5.01
   0   0 -24  161.18   11.81
   0   0 -25    8.15    4.58
   0   0 -26    7.86    4.56
   0   0 -27    9.76    5.25
   0   0 -28  425.63   20.78
   0   0 -29    3.81    4.57
   0   0 -30   30.90    7.01
   0   0 -31    1.76    4.65
   0   0 -32  156.15   14.26
   0   0 -33    8.12    6.45
   0   0 -34   80.48   11.30
   0   0 -35    5.90    6.15
   0   0 -36  125.17   14.10
   0   0 -37    5.05    6.50
   0   0 -38  168.57   16.89
   0   0 -39    1.83    6.73
   1   0   3    0.67    0.41
  -1   0  -3    0.09    0.19
   1   0   4    0.63    0.51
   1   0  -4    0.98    0.74
  -1   0  -4    2.50    0.67
  -1   0  -5    2.08    0.77
   1   0  -5    3.45    1.04
   1   0   5    0.62    0.65
   1   0  -6    2.38    0.56
  -1   0   6   -0.29    1.11
   1   0   6    1.83    0.95
   1   0  -6    3.26    1.31
  -1   0  -6    1.08    0.86
   1   0  -7    0.47    0.50
   1   0   7    0.61    0.97
   1   0  -7    2.16    1.29
  -1   0   7   -0.04    1.21
  -1   0  -7    1.23    0.96
   1   0  -8    0.46    0.54
  -1   0  -8   -0.08    1.10
  -1   0   8    0.93    1.07
   1   0   8    2.59    1.25
   1   0  -8    0.10    1.48
   1   0  -9    0.96    0.68
   1   0  -9    0.78    1.34
  -1   0   9   -0.02    1.56
  -1   0  -9    1.63    1.37
   1   0   9    1.06    1.31
   1   0 -10    0.26    0.67
  -1   0 -10   -0.07    1.39
   1   0 -10   -0.47    1.70
   1   0  10    1.02    1.38
   1   0 -11    0.74    0.84
   1   0 -11    0.59    1.52
  -1   0 -11    3.35    1.73
   1   0 -12    1.22    0.90
  -1   0 -12    2.67    1.84
   1   0 -12    0.82    1.85
   1   0 -13    1.49    1.08
  -1   0 -13    3.95    2.06
   1   0 -13    1.64    2.03
   1   0 -14    1.02    1.19
  -1   0 -14    0.98    1.57
  -1   0 -14    1.17    2.04
   1   0 -14    2.64    2.39
   1   0 -15    0.46    1.15
  -1   0 -15   -0.18    1.56
   1   0 -15    2.13    2.44
  -1   0 -15    0.43    2.29
  -1   0 -16    0.37    1.60
   1   0 -16    0.33    1.24
  -1   0 -16    1.04    2.30
   1   0 -16    1.18    2.50
   1   0 -17   -0.38    1.39
   1   0 -17    0.02    3.13
  -1   0 -17    0.88    2.60
   1   0 -18    0.81    1.67
  -1   0 -18    2.92    3.03
   1   0 -18    3.82    3.63
   1   0 -19    0.15    1.64
  -1   0 -19   -0.18    2.95
   1   0 -19    2.71    3.61
   1   0 -20    4.41    3.92
  -1   0 -20    2.57    3.55
  -1   0 -21   -2.07    3.46
   1   0 -21   -1.15    3.68
   1   0 -22    0.85    3.69
  -1   0 -22   -0.19    3.23
   1   0 -23   -0.22    3.76
  -1   0 -23   -3.02    3.90
  -1   0 -24   -0.67    3.78
   1   0 -24    1.17    3.86
  -1   0 -25   -2.30    4.09
   1   0 -25   -1.18    4.34
  -1   0 -26   -3.82    4.37
   1   0 -26   -2.31    4.68
  -1   0 -27   -1.38    4.74
   1   0 -27   -3.17    5.38
  -1   0 -28    2.24    4.14
   1   0 -28   -4.19    5.54
   1   0 -29   -6.43    5.63
  -1   0 -29   -3.78    4.94
   1   0 -30   -8.11    5.99
  -1   0 -30   -3.41    5.29
  -1   0 -31   -3.28    5.38
   1   0 -31   -2.80    5.46
   1   0 -32   -1.36    5.50
  -1   0 -32    2.21    5.04
  -1   0 -33   -0.78    5.28
   1   0 -33   -4.14    6.34
   1   0 -34   -1.76    6.11
  -1   0 -34   -1.85    5.96
  -1   0 -35   -4.14    6.06
   1   0 -35   -5.29    6.85
   1   0 -36   -8.39    7.50
  -1   0 -36   -3.45    6.33
   1   0 -37  -10.70    8.25
  -1   0 -37   -7.35    7.17
  -1   0 -38   -6.87    7.26
   1   0 -38   -7.08    7.56
   1   0 -39   -4.15    7.30
  -1   0 -39   -6.62    7.72
   2   0  -3 1163.56   15.96
   2   0   3 1101.85    8.62
  -2   0  -3 1167.49    8.85
   2   0   3 1042.21    9.71
  -2   0  -3 1224.88   10.66
   2   0  -4 2097.93   19.59
  -2   0  -4 1998.42   13.41
   2   0   4 2123.04   14.08
   2   0   4 2102.94   15.93
   2   0   5 1607.93   13.83
   2   0  -5 1581.71   17.62
  -2   0  -5 1541.97   13.48
  -2   0  -6 3151.10   21.20
   2   0  -6 3087.25   26.02
   2   0   6 3098.74   21.40
   2   0  -7 1393.66   10.68
  -2   0   7 1312.49   10.23
   2   0  -7 1420.45   18.99
  -2   0  -7 1402.85   15.64
   2   0   7 1330.29   15.27
  -2   0   7 1378.14   20.83
   2   0  -8  845.18    8.98
  -2   0  -8  859.99   13.11
  -2   0   8  896.39   17.76
   2   0  -8  864.09   15.72
   2   0   8  874.33   13.46
   2   0  -9 1090.16   10.86
   2   0  -9 1104.96   18.61
   2   0   9 1176.30   16.53
  -2   0   9 1149.19   21.18
  -2   0  -9 1085.37   15.85
   2   0 -10 1120.87   11.74
   2   0 -10 1152.62   19.96
  -2   0 -10 1149.52   17.07
   2   0 -11  962.48   11.56
   2   0 -11  960.36   19.20
  -2   0 -11  971.21   16.61
   2   0  11  924.31   16.25
   2   0 -12   63.19    3.20
  -2   0 -12   69.84    4.90
   2   0 -12   61.50    5.43
   2   0 -13  220.09    6.23
  -2   0 -13  229.22    9.20
   2   0 -13  222.52   10.23
   2   0 -14 1163.29   14.70
  -2   0 -14 1172.50   21.18
   2   0 -14 1161.36   23.52
   2   0 -15 1354.82   16.52
  -2   0 -15 1326.49   23.52
   2   0 -15 1316.08   25.97
   2   0 -16  585.03   11.39
   2   0 -16  565.83   17.85
  -2   0 -16  604.52   16.32
   2   0 -17  896.48   14.58
   2   0 -17  829.28   22.34
  -2   0 -17  866.98   20.33
   2   0 -18 2022.38   22.70
  -2   0 -18 1993.32   31.87
   2   0 -18 2013.09   35.24
   2   0 -19 1327.08   19.20
   2   0 -19 1381.10   30.41
  -2   0 -19 1333.36   26.83
   2   0 -20 1972.00   23.72
   2   0 -20 1950.10   37.25
  -2   0 -20 1861.00   32.75
   2   0 -21  499.19   12.65
   2   0 -21  524.32   20.03
  -2   0 -21  504.84   17.90
   2   0 -22  511.21   20.22
  -2   0 -22  485.30   17.97
  -2   0 -23  210.66   12.34
   2   0 -23  211.41   13.71
   2   0 -24  343.62   17.51
  -2   0 -24  335.16   15.88
  -2   0 -25  426.44   18.34
   2   0 -25  445.69   20.37
   2   0 -26  138.74   12.22
  -2   0 -26  124.26   10.60
   2   0 -27   31.31    6.68
  -2   0 -27   28.36    6.06
   2   0 -28  272.46   17.39
  -2   0 -28  277.05   16.16
  -2   0 -29  128.65   11.64
   2   0 -29  132.17   13.11
  -2   0 -30   79.80    9.58
   2   0 -30   84.31   10.72
   2   0 -31   33.38    7.89
  -2   0 -31   35.23    7.46
  -2   0 -32  134.02   12.82
   2   0 -32  135.06   14.11
   2   0 -33  190.59   16.91
  -2   0 -33  178.34   14.97
  -2   0 -34  166.36   14.79
   2   0 -34  167.19   15.85
   2   0 -35   26.09    7.77
  -2   0 -35   21.22    7.17
  -2   0 -36   70.21   10.83
   2   0 -36   71.59   11.70
   2   0 -37    8.25    6.50
  -2   0 -37   12.54    6.61
  -2   0 -38  105.95   13.45
   2   0 -38   88.95   13.29
   2   0 -39   44.36   10.55
   3   0   0    0.11    0.35
   3   0   0    0.12    0.36
   3   0   1    0.29    0.35
  -3   0  -1    0.83    0.53
   3   0   1    0.33    0.40
  -3   0  -1    0.83    0.52
   3   0  -1    1.20    0.65
   3   0   1    1.77    0.63
  -3   0  -2    0.51    0.40
   3   0   2    4.06    0.77
   3   0  -2    0.49    0.56
  -3   0  -2    1.97    0.68
   3   0   3    0.19    0.34
  -3   0  -3    0.84    0.57
   3   0   3    1.03    0.62
  -3   0   4    1.61    0.50
   3   0   4    1.53    0.58
  -3   0  -4    0.29    0.47
   3   0   4    2.06    0.78
  -3   0  -4    0.54    0.62
  -3   0   5    2.20    0.52
   3   0  -5    0.64    0.40
   3   0   5    0.54    0.62
  -3   0  -5    1.33    0.69
   3   0  -5    1.54    1.42
   3   0   5    1.47    0.84
   3   0  -6    1.01    0.48
  -3   0   6    0.15    0.46
  -3   0  -6    1.97    0.84
   3   0  -6    0.06    1.35
   3   0   6    4.06    1.00
   3   0   6    1.83    1.06
   3   0  -7    0.92    0.52
   3   0   7    0.59    0.79
   3   0  -7    1.06    1.42
  -3   0  -7   -0.19    0.94
  -3   0   8    0.23    0.54
   3   0  -8    0.94    0.59
  -3   0  -8   -0.07    1.09
   3   0  -8    1.44    1.44
   3   0   8    2.52    1.10
  -3   0   9    2.70    0.74
   3   0  -9    0.61    0.56
  -3   0  -9    0.46    1.15
   3   0  -9    0.85    1.68
   3   0   9   -0.02    1.13
  -3   0  10    1.43    0.79
   3   0 -10    0.35    0.68
   3   0 -10    0.53    1.71
  -3   0 -10    0.23    1.21
   3   0  10    0.81    1.16
   3   0 -11   -0.12    0.80
   3   0  11    0.43    1.26
   3   0 -11   -0.16    1.93
  -3   0 -11    0.84    1.34
   3   0 -12    0.17    0.77
  -3   0 -12    0.79    1.47
   3   0 -12    0.35    2.20
   3   0 -13    0.56    0.86
  -3   0 -13    0.14    1.68
   3   0 -13   -0.47    2.35
   3   0 -14    0.30    1.02
   3   0 -14   -0.63    2.81
  -3   0 -14    0.02    1.90
   3   0 -15   -0.44    1.18
   3   0 -15   -2.00    3.25
  -3   0 -15   -2.10    2.28
   3   0 -16    0.10    1.23
  -3   0 -16   -0.56    2.45
   3   0 -16   -1.30    3.13
   3   0 -17   -1.36    1.51
  -3   0 -17   -1.68    2.81
   3   0 -17   -1.55    3.23
   3   0 -18   -2.10    1.76
  -3   0 -18   -1.87    2.87
   3   0 -18   -0.21    3.06
   3   0 -19   -0.74    1.51
   3   0 -19    1.42    3.57
  -3   0 -19    0.05    2.52
   3   0 -20   -1.29    1.71
  -3   0 -20   -1.38    3.10
   3   0 -20    0.07    3.46
   3   0 -21   -0.22    1.52
  -3   0 -21   -1.00    3.23
   3   0 -21    0.93    3.74
   3   0 -22    1.10    3.82
  -3   0 -22   -1.42    3.14
   3   0 -23    0.70    4.06
  -3   0 -23    0.87    3.17
  -3   0 -24    1.43    3.53
   3   0 -24    2.84    4.84
   3   0 -25    3.26    5.02
  -3   0 -25    3.08    4.02
  -3   0 -26   -3.56    4.38
   3   0 -26   -0.66    4.98
   3   0 -27   -2.15    5.52
  -3   0 -27   -5.70    4.75
  -3   0 -28   -1.95    4.22
   3   0 -28    0.50    4.99
   3   0 -29   -4.18    5.99
  -3   0 -29   -3.14    4.75
   3   0 -30   -1.46    5.77
  -3   0 -30   -2.40    4.78
   3   0 -31   -1.26    5.62
  -3   0 -31   -4.43    5.13
  -3   0 -32    0.67    4.83
   3   0 -32   -4.60    6.68
  -3   0 -33   -2.24    5.29
   3   0 -33    3.71    6.03
   3   0 -34    0.36    6.26
  -3   0 -34    1.53    4.96
   3   0 -35   -6.70    7.89
  -3   0 -35   -3.68    5.73
  -3   0 -36   13.14    9.66
   3   0 -36  -11.25    8.71
  -3   0 -36   -0.87    6.08
   3   0  36   -2.68    5.11
  -3   0 -37   -5.79    6.51
   3   0 -37   -9.79    8.51
   3   0 -38   -6.74    8.10
  -4   0   0   57.58    3.23
   4   0   0   59.78    3.50
   4   0   1 1887.00   11.37
   4   0   1 1887.04   17.66
  -4   0  -1 1929.98   11.38
  -4   0  -1 1895.49   17.04
   4   0   1 1913.13   17.31
  -4   0  -1 1905.96   16.91
   4   0  -1 1964.42   19.17
   4   0   1 1876.87   18.71
   4   0   2 1485.15   16.58
   4   0   2 1482.59   15.54
   4   0   2 1459.57   11.71
  -4   0  -2 1471.80   11.53
   4   0   2 1514.24   14.68
   4   0  -2 1489.00   16.78
  -4   0  -2 1501.72   14.53
  -4   0  -3  774.48    9.34
   4   0   3  799.56   10.67
   4   0  -3  770.97   12.55
  -4   0  -3  775.09   10.54
  -4   0   4 1852.82   13.25
   4   0   4 1777.04   13.02
   4   0   4 1847.82   16.53
  -4   0  -4 1734.44   16.40
  -4   0   5  751.97    8.22
  -4   0  -5  730.00    8.90
   4   0   5  734.37    9.28
   4   0  -5  820.51   18.69
  -4   0  -5  731.53   11.19
   4   0   5  756.77   11.16
  -4   0   6  445.00    6.33
  -4   0  -6  421.07    7.38
   4   0  -6  459.78   13.09
   4   0   6  449.73    7.96
   4   0   6  445.74    9.03
   4   0  -7 5941.85   45.62
   4   0   7 5858.05   31.17
   4   0   7 5828.04   34.71
   4   0  -8  856.42    8.61
  -4   0   8  810.55    8.82
   4   0  -8  835.26   17.60
  -4   0  -8  854.26   12.38
   4   0   8  830.13   12.66
   4   0   8  782.57   13.39
   4   0  -9 1052.29    9.97
  -4   0   9 1018.20   10.27
   4   0  -9 1065.57   20.55
  -4   0  -9 1062.04   14.86
   4   0   9 1083.33   15.40
   4   0   9 1068.47   16.50
  -4   0  10  303.62    5.84
   4   0 -10  245.93    5.09
   4   0  10  322.72    8.93
   4   0 -10  249.44   10.30
  -4   0 -10  239.49    7.51
   4   0 -11 1488.99   13.10
  -4   0  11 1593.28   13.94
   4   0  11 1593.33   20.72
   4   0 -11 1478.32   25.95
  -4   0 -11 1456.55   19.58
   4   0 -12   51.16    2.68
  -4   0 -12   50.15    4.14
   4   0  12   61.03    4.55
   4   0 -12   51.18    5.31
   4   0 -13  453.69    7.98
  -4   0 -13  450.79   12.00
   4   0 -13  466.18   15.64
   4   0 -14  122.14    4.32
   4   0 -14  115.09    8.39
  -4   0 -14  115.22    6.47
   4   0 -15  130.32    4.74
   4   0 -15  119.63    8.75
  -4   0 -15  126.25    7.23
   4   0 -16  883.10   12.55
   4   0 -16  890.95   23.61
  -4   0 -16  874.67   18.88
   4   0 -17   78.72    4.05
  -4   0 -17   84.83    6.58
   4   0 -17   77.64    7.74
   4   0 -18  385.04    8.95
  -4   0 -18  389.65   13.74
   4   0 -18  395.82   17.17
   4   0 -19 1396.60   17.50
   4   0 -19 1343.34   31.95
  -4   0 -19 1376.08   26.50
   4   0 -20  458.89   10.37
   4   0 -20  471.96   19.43
  -4   0 -20  441.90   15.85
   4   0 -21  934.89   15.15
   4   0 -21  961.18   28.45
  -4   0 -21  901.10   22.93
  -4   0 -22  156.42   10.32
   4   0 -22  160.89   12.62
   4   0 -23  655.83   24.76
  -4   0 -23  621.36   20.05
  -4   0 -24  547.52   19.50
   4   0 -24  554.90   23.66
  -4   0 -25  832.58   24.64
   4   0 -25  899.99   30.41
   4   0 -26  493.36   23.23
  -4   0 -26  446.71   18.61
  -4   0 -27   91.37    9.10
   4   0 -27  105.25   11.52
  -4   0 -28   28.82    6.64
   4   0 -28   37.18    8.74
   4   0 -29  602.45   27.25
  -4   0 -29  557.89   22.44
  -4   0 -30   68.94    9.09
   4   0 -30   68.21   10.45
   4   0 -31   86.24   11.87
  -4   0 -31   82.31    9.77
  -4   0 -32    3.99    4.66
   4   0 -32    7.25    6.29
   4   0  32    7.39    4.90
  -4   0 -33  188.13   14.76
   4   0 -33  200.95   17.59
   4   0  33  178.62   13.95
  -4   0 -34   85.32   10.65
   4   0 -34   76.89   12.19
   4   0  34   69.18    9.45
  -4   0 -35   27.18   10.64
  -4   0 -35    9.36    5.52
   4   0 -35    8.56    6.61
   4   0  35   11.43    5.32
  -4   0 -36  113.27   16.16
  -4   0 -36   85.54   11.13
   4   0 -36   83.15   12.81
   4   0  36   68.76    9.59
   4   0 -37   -1.63    8.33
   4   0 -38   13.86    7.40
   5   0   0   23.15    1.58
  -5   0   0   27.22    3.03
  -5   0   0   21.88    2.69
   5   0   0   25.80    3.18
  -5   0  -1    0.86    1.07
   5   0   1    0.72    0.57
  -5   0  -1    1.20    0.54
   5   0   1   -0.05    0.87
  -5   0  -1    1.79    0.88
   5   0   1    0.53    0.86
   5   0  -1    1.13    1.06
   5   0   1    0.45    0.99
  -5   0  -2    0.56    0.84
  -5   0  -2    0.33    0.96
   5   0   2    0.80    0.59
  -5   0  -2    0.46    0.54
   5   0   2    0.97    0.89
   5   0   2    1.07    0.99
   5   0   2    0.84    1.05
   5   0  -2   -0.31    1.07
  -5   0  -2    1.00    0.85
   5   0   3    0.44    1.09
  -5   0  -3    0.52    0.68
   5   0   3    0.83    1.00
   5   0   3    3.71    1.05
   5   0  -3    2.36    1.28
  -5   0  -3    0.89    0.79
  -5   0  -4    1.52    0.90
   5   0   4    0.88    0.88
  -5   0  -4    1.55    0.93
  -5   0   5    5.62    1.14
  -5   0  -5    4.36    1.45
   5   0   5    4.33    1.03
  -5   0  -5    5.16    1.48
   5   0   5    5.79    1.52
   5   0   6    0.58    0.88
   5   0   6    1.27    1.04
  -5   0  -6    3.16    1.29
  -5   0   7    2.02    0.81
   5   0   7    1.17    0.95
   5   0  -7   -0.03    2.37
  -5   0  -7    0.62    0.93
   5   0   7    2.06    1.23
  -5   0   8    3.08    0.76
   5   0  -8    1.69    1.94
   5   0   8    0.16    0.85
  -5   0  -8    0.97    0.96
   5   0   8   -0.14    1.34
  -5   0   9    0.21    0.65
   5   0  -9    1.69    0.72
   5   0  -9    0.02    2.03
  -5   0  -9    0.57    1.03
   5   0   9    2.27    1.24
   5   0   9    0.06    1.31
  -5   0  10    1.98    0.86
   5   0 -10    2.68    0.85
  -5   0 -10    1.72    1.29
   5   0 -10    3.62    2.62
   5   0  10    2.97    1.45
   5   0  10    2.12    1.56
  -5   0  11    0.27    0.80
   5   0 -11    0.52    0.67
  -5   0 -11    0.28    1.38
   5   0 -11    1.27    2.31
   5   0  11    0.59    1.33
   5   0  11    0.17    1.45
   5   0 -12    0.80    0.71
  -5   0  12    0.67    0.77
   5   0  12   -0.13    1.47
  -5   0 -12    0.83    1.49
   5   0 -12    2.60    2.66
   5   0  12   -0.89    1.86
  -5   0  13    1.23    0.97
   5   0 -13    0.01    0.80
   5   0 -13    0.05    2.64
  -5   0 -13   -0.72    1.71
   5   0  13    1.03    1.66
   5   0 -14    0.10    0.89
  -5   0 -14    0.08    1.67
   5   0 -14   -0.21    2.81
   5   0  14    0.28    1.91
   5   0 -15    2.94    1.12
   5   0 -15    2.02    3.12
  -5   0 -15    2.64    2.19
   5   0 -16    0.89    0.97
   5   0 -16    0.70    3.16
  -5   0 -16   -0.89    2.07
   5   0 -17    1.38    1.17
  -5   0 -17    0.84    2.38
   5   0 -17   -1.40    3.63
   5   0 -18    0.67    1.12
   5   0 -18   -1.72    3.78
  -5   0 -18   -0.23    2.37
   5   0 -19   -0.08    1.17
   5   0 -19    0.20    3.67
  -5   0 -19   -0.13    2.43
   5   0 -20    0.33    1.23
  -5   0 -20    0.68    2.43
   5   0 -20   -2.13    4.15
   5   0 -21    1.45    3.95
  -5   0 -21   -0.28    2.61
  -5   0 -22    0.89    2.98
   5   0 -22   -0.09    4.20
   5   0 -23    0.41    3.92
  -5   0 -23    3.39    3.12
   5   0 -24   -0.63    4.63
  -5   0 -24    0.14    3.47
   5   0 -25    7.56    5.89
  -5   0 -25    4.04    4.01
  -5   0 -26    1.64    3.65
   5   0 -26    4.15    5.05
   5   0 -27   -3.37    5.92
  -5   0 -27   -2.57    4.28
  -5   0 -28    0.47    3.78
   5   0 -28    1.46    5.09
   5   0  28    2.81    3.75
   5   0 -29   -1.23    5.96
  -5   0 -29    2.26    4.10
   5   0  29    0.27    3.67
   5   0 -30   -3.05    6.51
  -5   0 -30    2.15    4.26
   5   0  30    0.55    3.63
  -5   0 -31   -3.42    4.59
   5   0 -31   -2.16    5.87
   5   0  31   -0.01    3.71
  -5   0 -32    0.63    4.51
   5   0 -32    0.57    6.10
   5   0  32    2.30    4.01
  -5   0 -33   -1.59    4.80
   5   0 -33   -9.19    8.00
   5   0  33   -0.59    4.11
  -5   0 -34    9.77    7.95
  -5   0 -34   -3.36    5.40
   5   0 -34   -4.63    7.31
   5   0  34   -3.03    4.72
  -5   0 -35    8.42    8.24
  -5   0 -35   -3.29    5.88
   5   0 -35   -5.32    8.14
   5   0  35   -2.22    5.05
  -5   0 -36    4.04    8.28
   5   0 -36  -15.08    9.51
   5   0 -37   -8.38    8.73
   5   0 -38  -16.34   10.29
   6   0   0 1457.37   11.29
  -6   0   0 1423.21   18.71
  -6   0   0 1383.80   18.69
   6   0   0 1500.66   20.82
  -6   0   0 1477.81   20.34
   6   0   1 5439.87   22.96
  -6   0  -1 5655.90   36.91
  -6   0  -1 5975.67   36.86
  -6   0   1 5760.93   39.28
   6   0   1 5615.72   38.31
  -6   0   1 5482.02   39.33
   6   0  -1 5940.24   41.61
  -6   0  -1 5942.67   39.76
   6   0   1 5802.88   40.79
  -6   0  -2 1590.12   20.74
  -6   0  -2 1595.97   13.38
   6   0   2 1684.75   20.46
   6   0   2 1727.96   14.04
  -6   0  -2 1586.61   19.30
  -6   0  -2 1637.80   18.79
   6   0   2 1696.45   19.85
   6   0  -2 1616.13   21.51
   6   0   2 1695.88   21.87
   6   0   3  930.94   15.25
  -6   0  -3  886.18   10.93
   6   0   3  922.91   11.50
   6   0   3  921.78   14.26
   6   0   3  928.77   16.18
  -6   0  -3  890.90   13.73
   6   0  -3  912.95   16.38
   6   0   4 1241.18   18.08
  -6   0  -4 1177.78   13.77
   6   0   4 1297.99   16.68
   6   0  -4 1227.05   19.26
  -6   0  -4 1238.52   16.26
  -6   0  -5  730.86   11.62
   6   0   5  686.48    9.45
  -6   0  -5  746.10   12.94
   6   0   5  740.79   12.77
  -6   0   6  403.89    7.68
  -6   0  -6  393.03    9.18
   6   0   6  398.83    7.58
   6   0  -6  440.56   17.57
   6   0   6  414.37    9.72
  -6   0  -6  400.08    9.82
  -6   0   7 1328.63   13.51
   6   0   7 1343.77   14.78
   6   0   7 1312.25   17.74
  -6   0  -7 1326.82   18.21
  -6   0   8  752.81   10.04
   6   0   8  774.92   11.94
   6   0  -8  852.52   21.05
  -6   0  -8  744.92   11.66
  -6   0  -8  794.68   14.78
   6   0   8  747.58   13.79
  -6   0   9   73.21    3.24
  -6   0  -9   61.42    3.69
   6   0   9   85.41    4.31
   6   0  -9   59.91    5.92
   6   0   9   82.97    4.97
  -6   0  10  666.69    9.48
   6   0 -10  747.70   20.01
  -6   0 -10  752.58   12.94
   6   0  10  738.98   13.26
   6   0  10  702.95   14.41
  -6   0  11 3603.75   22.08
   6   0 -11 3741.76   45.18
  -6   0 -11 3696.15   29.90
   6   0  11 3620.41   33.98
  -6   0  12  121.47    4.19
   6   0 -12  119.17    3.84
   6   0 -12  122.53    8.82
   6   0  12  124.82    6.13
  -6   0 -12  118.28    5.86
   6   0  12  124.95    6.74
  -6   0  13  135.43    4.55
   6   0 -13  154.61    4.41
   6   0 -13  147.65    9.92
  -6   0 -13  148.32    6.79
   6   0  13  127.87    6.95
   6   0 -14    6.55    1.20
  -6   0  14    5.76    1.28
  -6   0 -14    6.13    2.05
   6   0 -14   13.74    3.94
   6   0  14    4.89    2.06
   6   0 -15  247.21    5.83
  -6   0 -15  237.97    9.33
   6   0 -15  252.18   13.53
   6   0 -16  362.75    7.19
   6   0 -16  375.62   16.67
  -6   0 -16  360.13   11.88
   6   0  16  349.55   12.51
   6   0 -17  369.42    7.49
  -6   0 -17  378.33   12.58
   6   0 -17  371.97   17.17
   6   0  17  374.78   13.34
   6   0 -18  439.42    8.36
   6   0 -18  461.28   19.80
  -6   0 -18  432.96   14.03
   6   0  18  417.52   14.62
   6   0 -19 1547.69   15.86
  -6   0 -19 1484.24   26.54
   6   0 -19 1554.07   36.14
   6   0 -20   45.21    3.08
   6   0 -20   45.16    7.89
  -6   0 -20   42.00    5.46
   6   0  20   30.37    4.89
  -6   0 -21  394.33   14.71
   6   0 -21  391.89   19.61
   6   0  21  356.54   14.47
   6   0 -22  396.01   19.97
  -6   0 -22  367.59   14.73
   6   0  22  368.99   15.03
  -6   0 -23  144.67    9.80
   6   0 -23  154.33   13.24
   6   0  23  118.22    9.02
  -6   0 -24  229.26   12.54
   6   0 -24  238.31   16.64
   6   0  24  218.46   12.24
   6   0 -25  583.78   25.97
  -6   0 -25  550.52   19.61
   6   0  25  530.05   19.29
   6   0 -26  694.71   29.08
  -6   0 -26  676.02   22.01
   6   0  26  618.46   21.21
  -6   0 -27   38.29    7.19
   6   0 -27   39.06    9.24
   6   0  27   39.89    7.03
   6   0 -28  832.72   32.88
  -6   0 -28  763.04   24.62
   6   0 -29  684.09   30.59
  -6   0 -29  605.84   22.85
  -6   0 -30   33.32    6.86
   6   0 -30   32.67    8.65
   6   0  30   30.25    6.34
  -6   0 -31   43.37    7.50
   6   0 -31   42.39    9.91
   6   0  31   33.29    6.60
  -6   0 -32   80.60   12.49
   6   0 -32   71.54   11.76
  -6   0 -32   58.86    8.62
   6   0  32   51.02    7.74
   6   0 -33  145.34   16.07
  -6   0 -33  134.66   12.15
   6   0  33  121.14   11.56
  -6   0 -34   18.79    7.92
   6   0 -34    1.14    7.17
  -6   0 -34   14.32    5.76
   6   0  34   10.83    5.06
  -6   0 -35   10.05    7.86
   6   0 -35    2.77    7.47
  -6   0 -36   69.43   12.66
   6   0 -36   43.36   10.39
   6   0 -37   25.87    9.17
   7   0   0   17.12    1.88
  -7   0   0   31.88    4.20
  -7   0   0   19.19    3.41
  -7   0   0   26.44    4.26
   7   0   0    9.22    2.78
  -7   0  -1    1.51    0.72
  -7   0  -1    7.78    2.74
   7   0   1    6.71    1.52
   7   0   1   -0.41    1.54
  -7   0   1    1.41    1.58
  -7   0  -1    7.45    2.56
  -7   0   1    2.19    1.64
  -7   0  -1    3.62    2.42
   7   0   1    3.58    1.80
   7   0  -1    7.38    2.98
  -7   0  -2    0.26    1.00
  -7   0  -2    0.74    0.75
   7   0   2    3.03    1.43
  -7   0  -2    0.76    1.30
   7   0   2    1.04    0.87
  -7   0  -2    2.39    1.34
   7   0   2    0.71    1.18
   7   0   2    0.48    1.47
  -7   0   2    1.04    1.43
   7   0  -2    2.19    1.77
  -7   0  -3    0.34    0.74
   7   0   3    0.04    0.87
   7   0   3   -0.04    1.24
  -7   0   3    0.20    1.12
   7   0  -3    1.79    1.40
  -7   0  -3    0.34    1.09
   7   0   3   -0.25    1.38
  -7   0  -4    0.41    0.95
   7   0   4    0.10    1.14
   7   0   4    3.75    1.61
  -7   0  -4    0.18    1.10
  -7   0   4    1.67    1.44
   7   0  -4    0.67    1.28
  -7   0  -5    1.59    1.17
   7   0   5    0.71    1.42
  -7   0  -5    0.94    1.14
   7   0   5   -0.23    1.23
  -7   0   6    0.65    0.92
  -7   0  -6    2.30    1.32
   7   0   6    2.53    0.97
   7   0   6   -0.10    1.21
  -7   0  -6    2.20    1.22
  -7   0   7    3.25    1.27
  -7   0  -7    4.25    1.70
   7   0   7    3.36    1.22
  -7   0  -7    5.54    1.83
   7   0   7    6.29    1.94
  -7   0   8    3.24    1.16
  -7   0  -8    3.84    1.79
   7   0   8    1.49    1.07
   7   0   8    0.86    1.30
  -7   0  -8    0.66    1.25
  -7   0   9    0.91    0.99
   7   0  -9   -0.36    3.01
   7   0   9    2.01    1.14
   7   0   9   -0.26    1.40
  -7   0  10    0.44    0.87
   7   0 -10   -0.04    2.62
   7   0  10   -0.26    1.23
  -7   0 -10    0.83    1.29
   7   0  10    1.84    1.61
  -7   0  11    0.53    0.90
   7   0 -11    3.38    2.79
   7   0  11    0.41    1.31
  -7   0 -11   -1.10    1.49
   7   0  11    0.35    1.69
  -7   0  12    0.22    0.90
   7   0  12    2.21    1.56
   7   0 -12    3.41    2.99
  -7   0 -12   -0.33    1.52
   7   0  12    0.11    1.67
  -7   0  13    1.01    0.99
   7   0 -13    1.85    3.13
  -7   0 -13    0.90    1.53
   7   0  13    1.57    1.67
   7   0  13    0.14    1.85
  -7   0  14    1.47    1.10
   7   0 -14    2.34    3.26
  -7   0 -14    1.78    1.83
   7   0  14    3.11    2.14
  -7   0  15    0.53    1.02
   7   0 -15    1.31    3.28
  -7   0 -15    0.79    1.83
   7   0  15    1.14    2.14
   7   0 -16    1.70    1.07
  -7   0  16   -0.39    1.29
  -7   0 -16    2.04    2.05
   7   0 -16   -2.00    3.91
   7   0  16    0.16    2.05
   7   0 -17    0.69    0.95
   7   0 -17   -3.30    4.40
  -7   0 -17   -0.26    2.15
   7   0  17   -1.25    2.62
   7   0 -18    0.21    1.00
   7   0 -18   -1.31    4.10
  -7   0 -18   -0.35    2.36
   7   0  18   -0.46    2.66
   7   0 -19    0.47    1.04
   7   0 -19    3.88    4.81
  -7   0 -19    1.02    2.41
   7   0  19   -2.71    2.96
  -7   0 -20    0.39    2.64
   7   0 -20    2.87    4.55
   7   0  20   -3.20    3.02
   7   0 -21   -0.53    4.31
  -7   0 -21    0.09    2.69
   7   0  21   -1.63    2.94
   7   0 -22   -0.60    4.69
  -7   0 -22   -0.73    2.94
   7   0  22    2.15    2.72
   7   0 -23   -2.83    5.10
  -7   0 -23   -0.10    2.93
   7   0  23    0.92    2.80
  -7   0 -24   -0.92    3.19
   7   0 -24    1.50    5.04
   7   0  24    3.19    3.43
   7   0 -25    2.06    5.28
  -7   0 -25    1.08    3.22
   7   0  25    2.05    3.49
  -7   0 -26   -0.58    3.52
   7   0 -26    0.07    5.10
   7   0  26    3.74    3.57
  -7   0 -27    2.25    3.79
   7   0 -27   -1.90    5.92
   7   0  27    1.41    3.60
  -7   0 -28    2.98    4.44
   7   0 -28    0.92    5.58
   7   0  28    4.18    4.06
   7   0 -29   -1.89    6.28
  -7   0 -29    0.52    3.75
   7   0  29   -0.32    3.56
  -7   0 -30    1.54    6.12
  -7   0 -30   -1.18    4.17
   7   0 -30   -0.26    5.94
   7   0  30   -2.28    3.82
  -7   0 -31    7.67    6.76
  -7   0 -31   -1.94    4.25
   7   0 -31   -2.07    6.76
   7   0  31   -2.21    3.99
  -7   0 -32    9.79    7.12
  -7   0 -32    2.25    4.03
   7   0 -32   -3.21    7.16
   7   0  32   -1.78    3.96
  -7   0 -33    6.25    7.25
   7   0 -33   -0.12    6.74
  -7   0 -33   -2.57    4.89
   7   0  33   -0.45    3.99
  -7   0 -34    1.07    6.97
   7   0 -34   -8.98    9.02
  -7   0 -35    5.02    7.22
   7   0 -35  -16.46   10.13
  -7   0 -36    4.79    7.22
   7   0 -36   -9.40    8.98
   7   0 -37  -13.35    9.99
  -8   0   0 9975.55   56.64
  -8   0   0 9999.00   61.02
  -8   0  -1 4946.14   21.88
  -8   0  -1 5087.56   39.39
  -8   0  -1 4996.10   39.03
   8   0   1 4972.49   42.23
  -8   0   1 5004.67   41.87
  -8   0  -1 5058.87   42.35
  -8   0   1 4954.92   43.43
   8   0  -1 5038.10   43.93
   8   0   1 5123.45   44.76
  -8   0  -2 1139.51   12.42
  -8   0  -2 1148.83   18.85
   8   0   2 1357.85   13.97
   8   0   2 1295.60   21.16
  -8   0  -2 1181.90   12.77
  -8   0  -2 1173.24   18.49
   8   0   2 1313.31   20.99
   8   0   2 1325.53   22.98
  -8   0   2 1329.03   22.06
  -8   0  -2 1179.17   20.31
   8   0  -2 1212.09   21.60
  -8   0  -3  316.90    7.07
   8   0   3  285.36    9.89
   8   0   3  309.41    7.09
  -8   0  -3  318.12   10.04
  -8   0  -3  319.08    9.63
   8   0   3  292.52    9.59
   8   0  -3  328.22   11.29
  -8   0   3  290.10   10.37
   8   0   3  291.12   10.47
   8   0   4 1261.09   20.57
  -8   0  -4 1175.15   14.40
   8   0   4 1217.07   19.23
   8   0  -4 1134.09   21.12
   8   0   4 1222.91   21.66
  -8   0  -4 1181.17   18.45
   8   0   5 1745.84   26.18
  -8   0  -5 1941.28   19.87
   8   0   5 1794.77   25.02
   8   0   5 1844.61   23.23
   8   0  -5 1946.45   28.18
  -8   0  -5 1993.61   23.81
  -8   0  -6  925.66   14.51
  -8   0  -6  945.84   16.59
  -8   0   7  774.03   12.62
  -8   0  -7  814.15   14.40
   8   0   7  776.15   11.73
   8   0   7  796.43   15.25
  -8   0  -7  828.71   15.88
  -8   0   8  751.01   12.16
  -8   0  -8  639.85   13.40
   8   0  -8  721.75   23.62
   8   0   8  746.73   12.17
   8   0   8  773.91   15.30
  -8   0  -8  640.17   14.45
  -8   0   9 1017.64   13.86
  -8   0  -9 1054.25   18.19
   8   0   9 1045.33   15.16
   8   0   9 1027.63   17.94
  -8   0  -9 1092.32   19.21
  -8   0  10  898.30   12.84
  -8   0 -10  953.73   18.10
   8   0  10  970.93   15.05
   8   0 -10 1020.34   26.01
   8   0  10  917.68   17.35
  -8   0  11   27.68    2.42
  -8   0 -11   20.71    3.09
   8   0 -11   23.73    4.79
   8   0  11   31.03    3.05
   8   0  11   27.85    3.48
  -8   0  12   21.66    2.05
   8   0  12   20.79    2.77
   8   0 -12    8.99    3.70
   8   0  12   19.14    3.02
  -8   0  13  401.91    8.24
   8   0  13  399.95   11.64
  -8   0 -13  445.29   11.47
   8   0  13  409.43   12.69
  -8   0  14  902.66   12.40
   8   0 -14  961.78   26.84
  -8   0 -14  910.86   16.91
   8   0  14  912.00   19.29
  -8   0  15 1313.14   15.16
  -8   0 -15 1228.78   20.55
   8   0 -15 1317.36   32.12
   8   0  15 1274.95   23.47
  -8   0  16  504.85    9.57
   8   0 -16  482.24   20.10
  -8   0 -16  447.00   12.98
   8   0  16  477.79   14.84
  -8   0 -17  674.72   16.23
   8   0 -17  674.74   24.61
   8   0  17  681.41   18.09
  -8   0 -18  861.94   18.97
   8   0 -18  914.57   29.63
   8   0  18  829.59   20.56
   8   0 -19 1294.99   35.38
  -8   0 -19 1244.91   23.46
   8   0  19 1187.30   25.22
   8   0 -20 1036.73   32.29
  -8   0 -20  957.51   21.45
   8   0  20  942.65   22.76
   8   0 -21   32.49    7.21
  -8   0 -21   27.47    4.47
   8   0  21   29.59    4.71
   8   0 -22   13.48    5.55
  -8   0 -22   12.72    3.46
   8   0  22   15.42    3.75
  -8   0 -23   49.54    5.88
   8   0 -23   51.49    9.05
   8   0  23   47.17    6.14
   8   0 -24  119.44   13.11
  -8   0 -24  116.11    8.77
   8   0  24  118.50    9.24
   8   0 -25  374.85   22.30
  -8   0 -25  351.51   15.29
   8   0  25  342.13   15.51
  -8   0 -26  613.95   20.43
   8   0 -26  652.22   29.45
   8   0  26  583.24   20.43
   8   0 -27  338.26   22.31
  -8   0 -27  292.74   14.70
   8   0  27  301.84   15.34
  -8   0 -28  521.34   24.09
  -8   0 -28  461.05   18.85
   8   0 -28  499.33   27.36
  -8   0 -29  150.45   14.28
   8   0 -29  136.26   15.17
  -8   0 -29  128.65   10.62
   8   0  29  114.51   10.11
  -8   0 -30   80.00   11.20
   8   0 -30   66.95   11.85
  -8   0 -30   64.43    8.01
   8   0  30   58.41    7.57
  -8   0 -31   25.22    8.20
   8   0 -31   21.96    8.32
  -8   0 -31   17.24    5.33
   8   0  31   24.10    5.69
  -8   0 -32  111.47   13.49
   8   0 -32   97.33   14.20
   8   0  32   68.09    8.57
  -8   0 -33   73.72   11.49
   8   0 -33   73.99   13.06
   8   0  33   59.95    8.27
  -8   0 -34   39.55    9.65
   8   0 -34   26.52    9.11
  -8   0 -35  118.67   15.47
   8   0 -35  112.84   16.21
  -8   0 -36  108.31   14.77
   8   0 -36   94.93   14.90
   9   0   0    3.70    1.25
  -9   0   0    7.96    2.81
  -9   0   0    4.20    2.46
   9   0   0    4.21    2.95
  -9   0  -1    6.81    3.14
   9   0   1    3.40    1.51
  -9   0  -1    1.07    0.72
  -9   0  -1    3.79    2.26
   9   0   1   -0.75    1.96
  -9   0   1    1.93    1.68
   9   0  -1    5.22    3.10
   9   0   1    0.73    1.82
  -9   0  -2    0.10    0.87
   9   0   2    0.51    0.94
  -9   0  -2    1.92    1.81
  -9   0  -2    1.94    0.93
  -9   0  -2   -0.06    1.16
   9   0   2   -0.83    2.17
   9   0   2    0.12    1.91
   9   0  -2    0.48    1.60
   9   0   3   -0.06    1.69
   9   0   3    1.44    1.36
  -9   0  -3    1.42    1.02
  -9   0  -3    1.93    1.04
  -9   0  -3    1.48    1.88
   9   0   3    0.83    1.50
   9   0   3   -0.07    1.83
  -9   0  -3   -0.32    1.42
   9   0  -3    0.56    1.75
  -9   0  -4    0.87    1.00
   9   0   4    0.89    1.67
   9   0   4    1.28    1.86
  -9   0  -4   -0.24    1.39
   9   0   5    2.33    1.97
  -9   0  -5    1.64    1.22
   9   0   5    1.82    1.73
   9   0  -5    0.98    2.12
  -9   0  -5   -0.18    1.32
   9   0   6    1.27    1.88
  -9   0  -6    0.85    1.20
   9   0   6    2.26    1.86
  -9   0  -6    1.05    1.33
  -9   0   7    0.53    1.23
  -9   0  -7    1.56    1.60
   9   0   7    0.11    1.05
   9   0   7   -0.26    1.57
  -9   0  -7   -0.86    1.62
  -9   0   8    0.51    1.16
  -9   0  -8    4.98    1.79
   9   0   8    0.24    1.02
   9   0   8    1.14    1.65
  -9   0  -8   -0.07    1.38
  -9   0   9    1.63    1.21
  -9   0  -9    1.21    1.61
   9   0   9    1.52    1.22
   9   0   9    1.44    1.75
  -9   0  10    2.25    1.18
  -9   0 -10    0.44    1.74
   9   0 -10    6.05    4.64
   9   0  10    0.52    1.21
   9   0  10    1.30    1.62
  -9   0  11    0.58    1.05
  -9   0 -11    0.41    1.87
   9   0  11    1.01    1.45
   9   0 -11    0.82    3.02
   9   0  11    0.95    1.69
  -9   0  12    0.23    1.07
  -9   0 -12    1.57    2.24
   9   0  12    0.85    1.52
   9   0 -12    1.71    3.63
   9   0  12    1.14    1.83
  -9   0  13    0.06    1.06
  -9   0 -13    1.92    2.57
   9   0  13    0.47    1.58
   9   0 -13    4.16    3.99
   9   0  13    4.38    2.17
  -9   0  14    0.79    1.08
  -9   0 -14    2.97    3.10
   9   0 -14    5.88    4.82
   9   0  14   -1.34    2.04
  -9   0  15    0.35    1.16
  -9   0 -15    1.08    2.89
  -9   0 -15    0.25    1.87
   9   0 -15   -0.42    3.89
   9   0  15   -0.04    2.03
  -9   0  16   -0.26    1.33
  -9   0 -16   -0.47    1.97
   9   0 -16   -0.64    3.78
   9   0  16    0.81    2.47
  -9   0  17   -1.04    1.48
   9   0 -17   -2.43    4.56
  -9   0 -17    1.52    2.08
   9   0  17    3.27    2.72
  -9   0  18    0.63    1.48
  -9   0 -18    1.34    2.14
   9   0 -18   -0.35    4.89
   9   0  18    1.89    2.68
   9   0 -19    1.35    4.22
  -9   0 -19    2.19    2.73
   9   0  19    0.22    2.48
  -9   0 -20    1.80    2.51
   9   0 -20    8.02    5.42
   9   0  20    0.90    2.79
  -9   0 -21    1.58    2.46
   9   0 -21    0.18    4.97
   9   0  21   -0.89    2.78
   9   0 -22    0.13    5.12
  -9   0 -22    0.10    2.65
   9   0  22   -0.52    2.70
  -9   0 -23    2.37    4.20
  -9   0 -23    0.83    2.66
   9   0 -23   -3.65    6.04
   9   0  23    0.08    3.16
  -9   0 -24    3.04    4.61
  -9   0 -24   -1.52    3.08
   9   0 -24    0.85    5.37
   9   0  24   -0.29    2.82
  -9   0 -25    2.24    4.72
  -9   0 -25   -1.08    3.24
   9   0 -25    2.55    5.43
   9   0  25    0.87    2.98
  -9   0 -26    6.79    5.71
  -9   0 -26   -2.41    3.42
   9   0 -26   -0.67    5.67
   9   0  26   -3.54    3.75
  -9   0 -27    5.32    5.53
   9   0 -27    1.61    6.08
  -9   0 -27   -2.07    3.64
   9   0  27   -1.06    3.50
  -9   0 -28    9.48    6.25
   9   0 -28   -3.24    7.13
  -9   0 -28   -1.07    3.83
   9   0  28   -1.58    3.74
  -9   0 -29   -0.81    4.87
  -9   0 -29   -0.17    3.59
   9   0 -29    3.69    5.85
   9   0  29   -3.43    4.00
  -9   0 -30    5.08    6.15
   9   0 -30   -2.21    6.91
  -9   0 -30   -0.32    3.77
   9   0  30   -2.19    3.88
  -9   0 -31   -1.64    5.59
   9   0 -31    2.30    6.55
   9   0  31    0.88    3.57
  -9   0 -32    2.35    5.84
   9   0 -32   -3.63    7.71
   9   0  32    1.06    3.76
  -9   0 -33   11.64    7.70
   9   0 -33   -3.38    7.33
  -9   0 -34    5.79    7.62
   9   0 -34   -2.98    7.49
  -9   0 -35    0.62    6.24
   9   0 -35   -7.96    9.20
  -9   0 -36    2.74    6.56
   9   0 -36   -5.31    9.08
  10   0   0 1092.19   12.36
 -10   0   0 1057.18   20.72
 -10   0   0 1060.59    8.41
  10   0   0 1051.02   22.96
 -10   0  -1 1418.96   12.36
  10   0   1 1555.23   15.03
 -10   0  -1 1283.36   23.08
  10   0  -1 1412.69   14.17
  10   0   1 1518.82   27.78
  10   0  -1 1379.01   26.09
  10   0   2  169.84    5.32
 -10   0  -2  172.99    8.30
 -10   0  -2  178.59    5.07
  10   0   2  149.70    8.25
  10   0   2  148.44    8.85
  10   0  -2  181.62    9.61
 -10   0  -3 3965.96   26.29
  10   0   3 4196.98   27.93
 -10   0  -3 3991.36   39.35
 -10   0  -3 4076.57   27.01
  10   0   3 3994.86   40.77
 -10   0  -3 4059.31   38.03
  10   0   3 4009.65   44.73
  10   0  -3 4026.70   44.66
 -10   0  -4  535.22   10.39
 -10   0  -4  572.09   11.38
  10   0   4  565.61   15.12
  10   0   4  567.28   16.67
 -10   0  -4  542.42   14.03
  10   0  -4  553.94   16.66
 -10   0  -5 1659.14   19.05
  10   0   5 1572.01   24.57
 -10   0  -5 1647.12   24.27
  10   0  -5 1627.18   28.32
  10   0   5 1521.08   27.24
 -10   0  -6   82.18    4.59
  10   0   6  109.56    6.49
  10   0  -6   90.62    7.08
  10   0   6  111.38    7.51
  10   0   7   92.26    6.98
 -10   0  -7  110.34    5.63
  10   0   7   89.12    5.96
 -10   0   8    2.74    1.40
 -10   0  -8    6.31    1.91
  10   0  -8    1.36    5.84
  10   0   8    3.00    1.32
  10   0   8    1.04    1.57
 -10   0   9   15.73    2.33
 -10   0  -9   28.21    3.35
  10   0   9   19.95    2.38
  10   0   9   17.72    2.98
 -10   0  10  101.07    5.08
 -10   0 -10   99.98    6.21
  10   0 -10  107.62    9.68
  10   0  10  107.69    5.25
  10   0  10  108.78    6.66
 -10   0  11   14.18    2.17
 -10   0 -11   15.49    3.01
  10   0 -11   17.61    5.05
  10   0  11   14.53    2.21
  10   0  11   14.38    2.86
 -10   0  12   13.99    2.09
 -10   0 -12    9.95    2.81
  10   0 -12    8.40    4.25
  10   0  12   13.12    2.34
  10   0  12   14.98    3.05
 -10   0  13  225.11    7.19
 -10   0 -13  212.77   10.00
  10   0  13  250.52    9.03
  10   0 -13  224.12   13.72
  10   0  13  234.50   10.07
 -10   0  14  858.24   13.47
 -10   0 -14  953.46   21.38
  10   0 -14  966.76   28.62
  10   0  14  898.63   19.79
 -10   0  15 3401.18   26.28
 -10   0 -15 3510.01   42.11
  10   0 -15 3630.11   56.89
  10   0  15 3463.94   39.59
 -10   0  16  110.93    4.88
 -10   0 -16  132.90    9.28
  10   0 -16  122.64   11.58
  10   0  16  128.36    8.16
 -10   0  17 1674.67   18.36
 -10   0 -17 1565.11   30.23
  10   0 -17 1647.67   39.88
  10   0  17 1555.72   27.85
 -10   0  18 1424.20   17.15
 -10   0 -18 1342.14   28.91
  10   0 -18 1411.97   37.92
 -10   0 -19  196.32   11.71
  10   0 -19  179.45   14.59
 -10   0 -19  176.07    9.09
  10   0  19  191.85   10.77
 -10   0 -20  540.75   19.58
  10   0 -20  580.41   25.91
 -10   0 -20  547.87   16.05
  10   0  20  504.75   17.10
 -10   0 -21  390.92   17.20
 -10   0 -21  357.28   13.43
  10   0 -21  423.17   22.49
  10   0  21  417.29   15.78
 -10   0 -22   55.89    7.36
 -10   0 -22   47.24    5.48
  10   0 -22   56.82    9.46
  10   0  22   46.91    6.07
 -10   0 -23  218.36   13.93
  10   0 -23  230.88   17.64
 -10   0 -23  204.10   10.79
  10   0  23  181.97   11.13
 -10   0 -24  101.37   10.02
 -10   0 -24   86.46    7.50
  10   0 -24   90.30   11.63
  10   0  24   92.62    8.27
 -10   0 -25  183.97   13.52
 -10   0 -25  171.00   10.50
  10   0 -25  191.60   16.84
  10   0  25  159.63   10.95
 -10   0 -26  110.21   11.21
  10   0 -26  112.44   13.75
 -10   0 -26   99.55    8.50
  10   0  26   90.50    8.63
 -10   0 -27  207.21   14.96
  10   0 -27  226.35   18.91
 -10   0 -27  184.18   11.56
  10   0  27  168.31   11.63
 -10   0 -28  236.67   16.27
  10   0 -28  246.13   20.61
 -10   0 -28  221.40   12.96
  10   0  28  207.09   12.96
 -10   0 -29   14.67    6.40
  10   0 -29    9.92    6.75
 -10   0 -29   10.97    4.29
  10   0  29   14.54    4.74
 -10   0 -30   16.23    6.77
  10   0 -30   14.34    8.43
  10   0  30   14.03    4.77
 -10   0 -31   22.65    7.43
  10   0 -31   10.25    7.41
  10   0  31   22.87    5.69
 -10   0 -32   45.53    9.95
  10   0 -32   32.42   10.59
 -10   0 -33  287.12   20.42
  10   0 -33  298.74   24.41
 -10   0 -34   12.93    8.00
  10   0 -34   14.42    9.24
 -10   0 -35  240.69   19.98
  10   0 -35  213.57   22.08
  11   0   0    0.65    0.91
 -11   0   0    2.18    2.29
  11   0   0    2.70    2.47
 -11   0  -1    2.58    2.59
 -11   0  -1    1.52    0.88
  11   0   1    2.76    1.51
  11   0  -1    0.53    0.97
 -11   0   1    2.62    2.22
  11   0  -1    2.55    2.92
  11   0   1    0.14    2.09
 -11   0  -2    1.57    0.97
  11   0   2    0.70    1.03
 -11   0  -2    0.48    1.93
  11   0   2    0.37    2.23
  11   0  -2    0.89    2.31
  11   0   2   -0.04    2.31
 -11   0  -3    2.15    3.06
  11   0   3    4.93    2.01
 -11   0  -3    1.16    1.28
 -11   0  -3   -0.36    1.12
  11   0   3   -1.31    2.61
  11   0  -3    4.31    3.48
  11   0   3   -0.97    2.50
 -11   0  -4    1.26    1.09
 -11   0  -4    0.73    1.18
  11   0   4   -0.59    2.02
  11   0  -4    0.60    2.46
  11   0   4   -0.89    2.61
 -11   0  -5    2.50    1.54
 -11   0  -5    2.68    1.40
  11   0   5    0.69    1.75
  11   0   5    0.44    2.21
  11   0  -5    1.95    2.26
  11   0   6   -1.29    2.76
 -11   0  -6    1.47    1.49
  11   0  -6    1.50    0.63
  11   0   6    1.01    2.00
  11   0  -6   -0.58    2.50
  11   0   7   -0.33    2.18
  11   0   7    1.66    2.21
  11   0  -7    0.32    0.70
 -11   0  -7   -0.29    1.73
 -11   0   8    0.49    1.58
  11   0   8    2.35    2.84
 -11   0  -8    1.81    1.68
  11   0   8    0.44    1.12
  11   0  -8    0.24    5.38
  11   0   8    4.12    2.76
 -11   0   9    0.82    1.35
 -11   0  -9   -0.81    1.70
  11   0  -9   -4.33    5.76
  11   0   9    1.09    1.15
  11   0   9   -0.17    1.86
 -11   0  10    0.08    1.38
 -11   0 -10    2.12    1.80
  11   0  10    0.12    1.19
  11   0 -10    5.67    4.31
  11   0  10    0.42    2.02
 -11   0  11    2.90    1.70
 -11   0 -11    5.49    2.56
  11   0 -11    4.15    4.12
  11   0  11    3.98    1.68
  11   0  11    1.94    1.92
 -11   0  12    1.34    1.48
 -11   0 -12    0.71    2.15
  11   0  12    0.64    1.50
  11   0 -12    2.08    3.93
  11   0  12    0.49    1.99
 -11   0  13    0.62    1.35
 -11   0 -13    2.52    2.54
  11   0 -13    0.80    4.00
  11   0  13   -0.61    1.85
  11   0  13    0.12    2.08
 -11   0  14    1.10    1.59
 -11   0 -14    1.08    3.24
  11   0 -14    7.52    5.27
  11   0  14    4.98    3.10
 -11   0  15    1.09    1.45
 -11   0 -15    3.59    3.52
  11   0  15    4.79    2.92
 -11   0  16   -0.20    1.46
 -11   0 -16    4.05    3.56
  11   0 -16    0.55    4.58
  11   0  16    0.57    2.43
 -11   0  17    0.77    1.31
 -11   0 -17    4.57    3.81
  11   0 -17    0.03    5.08
  11   0  17    4.17    2.84
 -11   0  18    0.62    1.32
 -11   0 -18    3.06    3.23
  11   0 -18   -0.77    5.10
  11   0  18    0.65    2.51
 -11   0  19    2.02    1.75
 -11   0 -19    4.82    4.04
  11   0 -19   -2.69    5.36
  11   0  19    3.50    3.49
 -11   0  20    0.51    1.47
 -11   0 -20    1.68    3.63
  11   0 -20   -0.10    5.23
  11   0  20    0.85    2.62
 -11   0 -21   -0.75    3.63
  11   0 -21   -2.31    5.60
  11   0  21    1.36    2.70
 -11   0 -22    2.28    3.97
  11   0 -22    3.25    5.39
  11   0  22    2.41    2.96
 -11   0 -23    3.90    4.28
  11   0 -23   -0.67    5.78
  11   0  23   -0.63    3.12
 -11   0 -24    0.99    3.93
  11   0 -24   -0.71    5.35
  11   0  24   -1.57    3.23
 -11   0 -25    1.75    4.43
  11   0 -25    4.79    6.48
 -11   0 -25   -0.23    3.13
  11   0  25    1.16    3.25
 -11   0 -26   -0.50    4.63
  11   0 -26    2.16    5.76
 -11   0 -26   -1.26    3.22
  11   0  26   -0.91    3.29
 -11   0 -27   -5.19    4.90
 -11   0 -27   -4.07    3.62
  11   0 -27   -2.57    6.78
  11   0  27   -2.54    3.44
 -11   0 -28   -0.12    4.90
  11   0 -28    3.88    6.89
  11   0  28   -0.04    3.33
 -11   0 -29   -1.42    5.31
  11   0 -29   -0.48    6.53
  11   0  29   -0.61    3.41
 -11   0 -30   -0.78    4.95
  11   0 -30    1.31    7.13
  11   0  30    3.22    3.93
 -11   0 -31    4.75    6.16
  11   0 -31    0.83    6.78
 -11   0 -32    3.95    6.55
  11   0 -32   -0.11    7.73
 -11   0 -33    8.54    7.06
  11   0 -33    2.92    7.58
 -11   0 -34    6.99    7.42
  11   0 -34    5.19    8.28
 -11   0 -35    2.19    6.54
  11   0 -35   -0.26    8.37
  12   0   0   14.96    1.77
 -12   0   0    9.77    2.80
  12   0   0   15.15    3.56
 -12   0  -1  632.64   17.36
  12   0   1  774.92   11.38
 -12   0   1  730.14   19.03
 -12   0  -1  654.46    8.58
  12   0  -1  676.82   10.48
  12   0   1  733.74   21.30
  12   0  -1  628.57   19.52
 -12   0  -2  176.67    9.20
 -12   0  -2  181.94    5.31
  12   0   2  171.94    5.71
  12   0   2  160.50   10.19
  12   0  -2  171.64   10.46
 -12   0  -3 2346.52   21.71
 -12   0  -3 2285.13   32.81
 -12   0  -3 2453.74   21.43
  12   0   3 2525.86   23.32
  12   0   3 2401.63   36.10
  12   0   3 2413.50   38.68
  12   0  -3 2385.52   37.63
 -12   0  -4  471.99   10.32
 -12   0  -4  436.61    9.94
  12   0   4  452.59   15.43
  12   0  -4  468.04   16.79
  12   0   4  481.37   17.20
 -12   0  -5  172.30    6.58
 -12   0  -5  178.57    6.93
  12   0   5  127.24    8.04
  12   0  -5  168.37   10.24
  12   0   5  131.11    9.16
 -12   0  -6    5.99    1.92
 -12   0  -6    8.15    2.15
  12   0   6    5.66    2.58
  12   0  -6    5.94    3.14
  12   0   6    6.78    3.11
 -12   0  -7  149.61    6.63
  12   0  -7  149.19    3.50
  12   0   7  152.13    8.50
  12   0   7  144.37    9.56
  12   0   8   36.80    5.33
  12   0   8   33.04    3.10
  12   0   8   36.85    4.65
  12   0  -8   38.59    6.28
 -12   0  -8   45.67    4.00
  12   0  -8   49.52    2.43
 -12   0   9   22.80    3.10
  12   0   9   24.94    4.86
  12   0  -9   30.99    6.64
  12   0   9   33.87    4.37
  12   0   9   21.31    2.61
 -12   0  -9   26.94    3.38
  12   0  -9   25.15    2.08
 -12   0  10  192.34    7.85
  12   0 -10  202.40   14.11
  12   0  10  191.83    9.36
  12   0  10  188.33    7.09
  12   0 -10  181.56    5.66
 -12   0 -10  191.08    8.49
 -12   0  11  225.33    8.40
 -12   0 -11  178.05    8.55
  12   0 -11  191.70   13.69
  12   0  11  228.20    8.05
  12   0  11  222.73   10.15
 -12   0  12  318.08    9.64
 -12   0 -12  328.95   11.89
  12   0  12  333.13    9.99
  12   0 -12  329.50   17.51
  12   0  12  315.78   12.14
 -12   0  13  271.23    8.93
 -12   0 -13  277.36   11.32
  12   0 -13  286.16   16.53
  12   0  13  298.41    9.81
  12   0  13  275.01   11.54
 -12   0  14  517.23   11.98
 -12   0 -14  507.18   15.85
  12   0  14  569.74   14.09
  12   0 -14  537.09   22.38
  12   0  14  544.05   16.20
 -12   0  15 1965.99   22.78
  12   0  15 2045.30   31.51
 -12   0  16  555.91   11.78
 -12   0 -16  589.25   18.28
  12   0 -16  615.95   25.39
  12   0  16  569.96   17.06
 -12   0  17 1117.55   16.40
 -12   0 -17 1141.23   26.02
  12   0 -17 1184.95   36.02
  12   0  17 1146.09   24.52
 -12   0  18  209.41    7.10
 -12   0 -18  175.47   10.74
  12   0 -18  174.93   14.50
  12   0  18  199.48   10.64
 -12   0  19   34.76    3.12
 -12   0 -19   42.81    6.08
  12   0 -19   33.43    7.22
  12   0  19   30.53    4.60
 -12   0 -20   70.66    7.76
  12   0 -20   65.92    9.89
  12   0  20   93.48    7.86
 -12   0 -21  354.96   16.31
  12   0 -21  374.43   22.46
  12   0  21  330.63   14.31
 -12   0 -22  180.95   12.38
  12   0 -22  187.69   16.69
  12   0  22  169.37   10.58
 -12   0 -23  248.13   14.64
  12   0 -23  260.35   19.72
  12   0  23  248.22   12.82
 -12   0 -24  362.46   17.87
  12   0 -24  394.12   24.24
  12   0  24  355.50   15.70
 -12   0 -25  180.74   13.30
  12   0 -25  206.70   18.24
  12   0  25  172.92   11.35
 -12   0 -26   60.94    8.97
  12   0 -26   70.85   11.98
  12   0  26   57.08    7.27
 -12   0 -27  147.97   12.98
  12   0 -27  169.89   17.71
  12   0  27  131.78   10.49
 -12   0 -28  241.34   16.38
  12   0 -28  272.24   22.03
  12   0  28  226.38   13.51
 -12   0 -29   70.21   10.33
  12   0 -29   80.60   13.48
  12   0  29   66.68    8.09
 -12   0 -30  194.10   15.88
  12   0 -30  222.00   20.80
 -12   0 -31   62.94   10.26
  12   0 -31   66.15   12.97
 -12   0 -32   17.31    7.48
  12   0 -32    2.31    7.96
 -12   0 -33  275.69   19.92
  12   0 -33  275.00   24.32
 -12   0 -34  148.16   15.54
  12   0 -34  153.38   19.73
 -12   0 -35  244.30   19.83
 -13   0   0    0.07    2.28
  13   0   0    0.63    1.00
  13   0   0    0.62    2.66
 -13   0  -1    0.25    0.74
  13   0  -1    0.36    1.05
 -13   0   1    0.88    2.29
  13   0   1    1.40    1.23
 -13   0  -1    1.11    2.40
  13   0  -1    1.28    2.84
  13   0   1    0.55    2.54
 -13   0  -2    1.01    1.01
 -13   0  -2    2.05    2.72
  13   0   2    0.98    1.39
  13   0  -2    0.21    1.00
  13   0  -2    0.80    2.77
  13   0   2    0.19    2.45
  13   0   3    2.55    1.79
 -13   0  -3    0.97    1.18
 -13   0  -3    6.00    3.40
  13   0   3   -1.63    2.81
  13   0   3    0.32    2.63
  13   0  -3    3.74    3.50
 -13   0  -4    0.13    1.14
 -13   0  -4   -0.21    1.34
 -13   0  -4    0.97    2.19
  13   0   4   -0.67    2.98
  13   0  -4   -0.92    2.52
  13   0   4   -0.16    2.97
 -13   0  -5   -0.64    1.50
 -13   0  -5    0.93    1.38
  13   0   5   -3.13    3.06
  13   0   5   -2.07    3.27
  13   0  -5   -0.37    2.43
 -13   0  -6    1.29    1.61
 -13   0  -6    0.89    1.47
  13   0   6   -0.91    2.39
  13   0   6   -0.10    2.62
  13   0  -6    0.90    2.84
 -13   0  -7    3.60    1.81
  13   0   7    1.65    2.24
  13   0  -7    6.64    3.68
  13   0   8    0.77    2.93
  13   0   8    1.60    2.23
 -13   0  -8    1.39    1.69
  13   0  -8    0.79    0.75
  13   0   9    1.76    3.06
 -13   0   9    0.64    1.67
  13   0   9    2.42    2.53
  13   0   9    0.77    1.36
 -13   0  -9   -0.29    2.24
  13   0  -9    0.44    0.87
  13   0  10    5.98    3.86
 -13   0  10    0.27    1.70
  13   0  10    4.77    2.73
  13   0 -10   -5.05    4.98
  13   0  10   -0.08    1.37
  13   0 -10    0.52    1.08
 -13   0 -10   -0.27    1.90
 -13   0  11    0.40    1.77
  13   0  11    2.87    3.31
  13   0 -11    2.06    1.28
 -13   0 -11   -2.06    2.41
  13   0 -11   -1.51    3.97
  13   0  11   -1.07    2.48
  13   0  11   -1.02    1.72
 -13   0  12    0.82    1.74
 -13   0 -12   -0.36    2.51
  13   0 -12    0.51    1.22
  13   0 -12    2.19    4.25
  13   0  12   -1.63    2.00
  13   0  12   -4.70    3.07
 -13   0  13    2.40    1.91
 -13   0 -13    1.95    2.70
  13   0 -13    1.42    1.42
  13   0 -13    5.95    4.76
  13   0  13   -0.97    2.13
  13   0  13    0.55    2.46
 -13   0  14    1.16    1.78
 -13   0 -14    1.48    2.93
  13   0  14   -0.08    1.93
  13   0 -14    5.28    5.34
  13   0  14    0.38    2.28
 -13   0  15    1.37    1.77
 -13   0 -15    4.28    3.16
  13   0 -15    5.20    5.16
  13   0  15    0.37    2.39
 -13   0  16    1.59    1.92
 -13   0 -16    4.85    3.61
  13   0 -16    0.22    4.86
  13   0  16    1.49    2.53
 -13   0  17    0.61    1.42
 -13   0 -17    2.23    3.48
  13   0 -17    3.06    5.18
  13   0  17   -0.88    2.72
 -13   0  18    0.02    1.55
 -13   0 -18    1.21    3.19
  13   0 -18   -3.59    5.47
  13   0  18   -1.05    2.55
 -13   0  19    0.17    1.37
 -13   0 -19   -1.84    3.48
  13   0 -19   -4.09    6.17
  13   0  19   -1.58    2.73
 -13   0 -20    0.47    3.53
  13   0  20   -1.33    2.86
 -13   0 -21   -3.70    3.75
  13   0 -21   -2.91    5.69
  13   0  21    1.47    3.04
 -13   0 -22   -1.28    3.76
  13   0 -22    3.93    6.31
  13   0  22    1.59    3.04
 -13   0 -23    4.13    4.55
  13   0 -23    1.17    5.42
  13   0  23    6.28    3.59
 -13   0 -24    2.81    4.37
  13   0 -24    1.60    6.59
  13   0  24    3.37    3.70
 -13   0 -25    3.10    4.54
  13   0 -25    4.96    7.00
  13   0  25    3.59    4.00
 -13   0 -26    2.53    4.73
  13   0 -26    1.94    6.90
  13   0  26    4.28    3.69
 -13   0 -27   -3.64    5.23
  13   0 -27    2.54    6.82
  13   0  27    1.70    3.48
 -13   0 -28    1.54    5.08
  13   0 -28    3.94    7.58
  13   0  28    1.21    3.42
 -13   0 -29    2.65    5.71
  13   0 -29   10.80    9.14
 -13   0 -30    2.83    5.33
  13   0 -30    6.44    8.54
 -13   0 -31    0.86    5.64
  13   0 -31    4.76    8.42
 -13   0 -32    2.27    5.73
  13   0 -32   -5.22    8.20
 -13   0 -33    0.30    6.46
  13   0 -33   -5.55    9.38
 -13   0 -34    9.62    7.11
  13   0 -34   -2.93    7.65
 -13   0 -35   10.90    8.33
  14   0   0  107.88    4.54
 -14   0   0   99.59    7.69
  14   0   0   98.62    8.61
  14   0  -1  113.76    4.65
  14   0   1   99.34    4.50
 -14   0  -1  107.14    7.90
 -14   0  -1  107.94    3.54
 -14   0   1   92.68    7.55
  14   0  -1  103.50    8.95
  14   0   1   96.22    8.63
 -14   0  -2  110.27    4.22
  14   0   2  108.44    4.87
 -14   0  -2  107.63    7.85
 -14   0   2  100.84    7.91
  14   0  -2  103.09    4.61
  14   0  -2  100.57    8.81
  14   0   2  102.14    8.86
  14   0   3  412.63    9.69
 -14   0  -3  376.70    8.58
 -14   0  -3  354.22   14.00
  14   0  -3  355.12   15.94
  14   0   3  379.91   16.78
 -14   0  -4  155.95    6.30
 -14   0  -4  153.28    6.15
 -14   0  -4  154.20    9.45
  14   0   4  133.86    9.22
  14   0   4  135.28   10.12
  14   0  -4  149.92   10.44
 -14   0  -5  256.37    8.25
 -14   0  -5  258.71    8.39
  14   0   5  277.45   13.15
  14   0  -5  250.67   13.57
  14   0   5  287.13   14.56
 -14   0  -6   77.28    4.85
  14   0   6   89.87    7.50
  14   0   6   88.43    8.25
  14   0  -6   73.05    7.84
 -14   0  -7  639.28   14.11
  14   0   7  607.95   18.41
  14   0  -7  649.35   21.98
  14   0   7  603.82   20.52
  14   0  -8 1119.23    8.64
 -14   0  -8 1114.73   19.15
  14   0   8 1185.63   25.22
  14   0  -8 1169.39   38.89
  14   0   8 1164.88   28.71
 -14   0   9  692.90   17.00
 -14   0  -9  700.48   15.96
  14   0  -9  696.29    8.59
  14   0   9  685.57   18.94
  14   0   9  633.13   13.30
  14   0  -9  738.93   29.29
  14   0   9  632.99   21.38
 -14   0  10  801.17   17.76
 -14   0 -10  860.94   18.22
  14   0 -10  813.61   10.50
  14   0  10  776.46   14.91
  14   0  10  809.35   20.39
  14   0 -10  871.69   30.71
  14   0  10  803.41   23.96
 -14   0  11  429.41   12.81
  14   0  11  436.03   17.90
  14   0  11  446.15   15.22
  14   0 -11  484.21   21.99
  14   0  11  441.24   11.53
  14   0 -11  446.82    8.67
 -14   0 -11  469.84   14.22
  14   0  12  309.72   15.28
 -14   0  12  309.72   10.75
 -14   0 -12  279.77   11.32
  14   0 -12  255.90    7.11
  14   0  12  315.75    9.90
  14   0 -12  289.36   16.99
  14   0  12  314.55   12.78
 -14   0  13    7.90    2.22
 -14   0 -13   13.29    3.31
  14   0 -13   13.30    2.08
  14   0  13    9.62    2.11
  14   0 -13   16.84    5.80
  14   0  13    7.21    2.43
 -14   0  14   61.41    4.97
 -14   0 -14   54.77    5.90
  14   0  14   48.11    5.61
  14   0 -14   53.17    8.31
 -14   0  15  453.73   12.49
 -14   0 -15  499.29   16.39
  14   0 -15  498.37   22.90
  14   0  15  439.73   15.49
 -14   0  16  493.55   12.58
 -14   0 -16  515.23   17.19
  14   0 -16  497.07   23.77
  14   0  16  487.59   16.55
 -14   0  17  168.28    7.18
 -14   0 -17  216.04   11.68
  14   0 -17  216.04   16.12
  14   0  17  162.94    9.78
 -14   0  18  167.32    7.02
 -14   0 -18  180.56   11.00
  14   0 -18  190.15   15.53
  14   0  18  168.37   10.13
 -14   0  19   68.85    4.47
 -14   0 -19   53.90    6.76
  14   0 -19   49.03    8.47
  14   0  19   61.93    6.52
 -14   0 -20    6.37    3.86
  14   0 -20   -1.11    6.42
  14   0  20    7.53    3.32
 -14   0 -21   29.87    5.79
  14   0 -21   21.83    7.25
  14   0  21   25.00    4.62
 -14   0 -22   10.54    4.58
  14   0 -22   11.54    6.22
  14   0  22   13.63    3.85
 -14   0 -23  215.03   13.69
  14   0 -23  228.33   19.21
  14   0  23  221.61   12.36
 -14   0 -24  300.93   16.57
  14   0 -24  332.03   23.01
  14   0  24  290.55   14.34
 -14   0 -25  446.95   20.35
  14   0 -25  487.14   28.26
  14   0  25  453.72   18.11
 -14   0 -26  439.69   20.85
  14   0 -26  480.73   28.28
  14   0  26  430.80   17.88
 -14   0 -27  229.57   15.56
  14   0  27  199.14   12.64
 -14   0 -28  491.17   22.82
  14   0 -28  524.00   30.95
 -14   0 -29  399.43   21.74
  14   0 -29  448.64   29.16
 -14   0 -30   79.70   10.68
  14   0 -30   97.64   16.05
 -14   0 -31  152.51   14.46
  14   0 -31  155.86   18.88
 -14   0 -32   12.34    6.64
  14   0 -32    6.51    8.73
 -14   0 -33    6.25    6.36
  14   0 -33    7.87    8.16
 -14   0 -34   56.45   10.60
  15   0   0    1.88    1.33
  15   0   0    3.09    3.26
  15   0   1    1.40    1.35
  15   0  -1    0.26    1.09
  15   0   1    2.52    3.03
  15   0  -1    2.45    3.10
  15   0   2    6.48    2.29
  15   0  -2    1.15    1.54
 -15   0  -2    2.67    1.48
  15   0   2    7.00    4.81
  15   0   3    2.53    1.59
 -15   0  -3    1.10    1.17
  15   0  -3    0.29    1.15
  15   0  -3    1.34    2.70
  15   0   3   -0.43    2.87
 -15   0  -4    1.15    1.35
  15   0   4   -1.37    3.07
  15   0   4   -0.85    3.50
  15   0  -4   -2.21    3.57
 -15   0  -5   -0.25    1.79
 -15   0  -5    0.72    1.39
  15   0   5   -3.81    3.99
  15   0   5   -3.14    4.43
  15   0  -5    0.97    2.96
 -15   0  -6    0.73    1.59
  15   0   6   -8.87    4.39
  15   0  -6    1.19    3.20
  15   0   6   -0.08    3.60
 -15   0  -7    2.06    2.00
  15   0   7   -1.69    3.41
  15   0   7    0.39    3.63
  15   0  -7    6.20    4.28
 -15   0  -8    0.12    1.93
  15   0   8    0.28    2.96
  15   0   8    0.66    3.25
 -15   0   9   -3.26    3.06
 -15   0  -9    3.86    2.19
  15   0  -9   -0.05    0.70
  15   0   9   -0.45    1.76
  15   0   9   -0.33    2.54
  15   0   9   -2.24    3.61
  15   0  10    1.28    3.44
 -15   0  10    1.45    2.16
  15   0 -10   -4.25    5.34
  15   0  10    0.22    2.41
  15   0  10    0.70    1.66
 -15   0 -10    1.18    2.00
  15   0 -10    0.40    0.92
 -15   0  11    0.20    1.99
  15   0  11   -0.22    3.13
  15   0 -11    3.47    5.05
  15   0  11    2.33    3.17
  15   0  11    0.58    1.55
 -15   0 -11   -0.78    2.51
  15   0 -11    0.54    1.07
  15   0  12    1.89    3.55
 -15   0  12    0.90    2.01
  15   0  12    3.17    3.20
  15   0  12   -0.59    1.83
  15   0 -12    1.80    4.44
 -15   0 -12    0.17    2.39
  15   0 -12    0.20    1.14
  15   0  13    0.94    3.40
 -15   0  13   -0.22    2.03
  15   0 -13    1.04    4.22
  15   0  13    4.63    3.15
  15   0  13   -0.37    1.85
 -15   0 -13   -1.19    2.71
  15   0 -13    0.12    1.21
  15   0  14    5.95    4.35
 -15   0  14    0.93    1.97
 -15   0 -14    1.59    2.78
  15   0 -14    5.14    5.15
  15   0  14    1.42    2.74
 -15   0  15    5.69    2.56
 -15   0 -15    7.44    3.80
  15   0 -15   10.16    5.71
  15   0  15    4.47    2.94
 -15   0  16    2.73    2.11
 -15   0 -16    3.33    3.18
  15   0 -16    1.27    4.56
  15   0  16    0.44    2.52
 -15   0  17    0.39    1.68
 -15   0 -17    3.81    3.36
  15   0 -17    1.65    4.77
  15   0  17    1.46    2.85
 -15   0  18    0.48    1.68
 -15   0 -18    1.28    3.34
  15   0 -18   -2.64    6.19
  15   0  18   -2.19    2.97
 -15   0 -19    0.85    3.27
  15   0 -19   -3.69    6.06
  15   0  19   -3.95    3.21
 -15   0 -20   -0.03    3.62
  15   0  20   -1.00    3.07
 -15   0 -21    0.08    3.64
  15   0  21   -1.53    2.82
 -15   0 -22   -1.46    4.07
  15   0 -22    0.48    6.30
  15   0  22   -1.65    3.22
 -15   0 -23   -1.08    4.08
  15   0 -23   -1.30    5.94
  15   0  23   -1.13    3.49
 -15   0 -24   -2.76    4.58
  15   0 -24    1.65    6.69
  15   0  24   -0.82    3.30
 -15   0 -25   12.78    5.86
  15   0 -25    6.39    8.11
  15   0  25    4.17    4.28
 -15   0 -26    8.35    5.89
  15   0 -26   15.42    9.45
  15   0  26    9.36    4.50
 -15   0 -27    9.68    6.33
  15   0 -27   10.61    8.58
 -15   0 -28    2.40    5.59
  15   0 -28   14.43    9.58
 -15   0 -29   -0.41    5.26
  15   0 -29    7.00    8.75
 -15   0 -30    2.48    5.38
  15   0 -30   -0.47    6.87
 -15   0 -31    1.53    5.47
  15   0 -31   -7.52    8.97
 -15   0 -32    2.85    5.76
  15   0 -32   -0.57    7.53
 -15   0 -33    1.56    5.65
  15   0 -33   -2.73    8.71
 -15   0 -34   -2.64    6.66
  16   0   0    1.15    1.23
  16   0   0    1.21    3.40
  16   0   1  136.23    5.57
  16   0  -1  167.19    5.85
  16   0  -1  166.56   11.96
  16   0   1  133.96   10.92
  16   0   2 1228.28   16.71
 -16   0  -2 1175.75   13.37
  16   0  -2 1166.15   15.47
  16   0   2 1113.67   30.59
  16   0  -2 1136.28   30.57
 -16   0  -3  234.86    6.92
  16   0   3  244.90    7.89
  16   0  -3  229.05    7.02
  16   0  -3  224.47   13.65
  16   0   3  218.77   14.07
 -16   0  -4  113.35    5.36
  16   0   4  111.92   10.22
  16   0  -4   98.66    9.26
 -16   0  -5  189.19    7.26
 -16   0  -5  185.60    7.25
  16   0   5  138.67   10.14
  16   0   5  146.47   11.21
  16   0  -5  171.18   12.05
 -16   0  -6  122.82    6.20
  16   0   6  111.52    9.09
  16   0   6  122.64   10.51
  16   0  -6  124.08   10.57
 -16   0  -7  112.73    6.28
  16   0   7  100.71    8.60
  16   0  -7  118.61   10.58
  16   0   7  108.63   10.04
 -16   0  -8 1965.59   26.07
  16   0   8 1970.95   35.65
  16   0   8 1977.47   40.68
 -16   0  -9   97.92    6.43
  16   0  -9   97.91   11.66
  16   0   9   93.65    8.08
  16   0   9   96.57    9.45
 -16   0  10  582.55   16.83
 -16   0 -10  619.02   15.83
  16   0 -10  606.96    7.01
  16   0 -10  634.33   26.84
  16   0  10  545.73   13.23
  16   0  10  548.20   18.45
  16   0  10  562.77   21.73
 -16   0  11   20.10    3.69
  16   0  11   19.98    5.28
 -16   0 -11   18.55    3.37
  16   0 -11   16.22    1.64
  16   0  11   18.82    4.42
  16   0 -11   35.41    7.29
  16   0  11   16.90    2.75
 -16   0  12  204.76    9.74
 -16   0 -12  207.70    9.95
  16   0  12  194.33    8.28
  16   0 -12  213.70   15.06
  16   0  12  200.84   11.31
  16   0  12  206.59   13.70
 -16   0  13  541.44   15.33
  16   0  13  531.22   21.58
  16   0  13  530.08   17.66
  16   0 -13  525.28   23.52
 -16   0 -13  536.69   16.39
 -16   0  14   26.39    3.81
  16   0  14   27.56    6.12
  16   0 -14   21.73    6.23
  16   0  14   26.17    4.98
 -16   0 -14   20.41    4.10
  16   0  15  443.92   20.43
 -16   0  15  451.04   13.75
  16   0  15  451.25   16.56
  16   0 -15  425.58   21.61
 -16   0 -15  453.90   15.89
 -16   0  16  607.37   15.60
  16   0  16  601.78   23.60
 -16   0 -16  613.06   19.03
  16   0 -16  569.37   25.75
  16   0  16  575.00   18.87
 -16   0  17    6.07    2.33
 -16   0 -17    6.34    3.67
  16   0 -17   -1.35    5.70
  16   0  17    3.66    3.11
 -16   0  18  202.14    8.58
 -16   0 -18  209.36   12.01
  16   0 -18  205.93   16.52
  16   0  18  199.69   11.54
 -16   0 -19  102.23    8.96
  16   0 -19   81.82   11.13
  16   0  19  117.64    9.06
 -16   0 -20   13.85    4.48
  16   0  20   10.18    3.51
 -16   0 -21   14.89    4.67
  16   0  21    9.99    3.61
 -16   0 -22    0.50    4.01
  16   0 -22    3.93    6.40
  16   0  22    0.94    2.94
 -16   0 -23   42.76    6.81
  16   0 -23   56.12   11.20
  16   0  23   44.82    6.17
 -16   0 -24   90.20    9.68
  16   0 -24   90.39   13.29
  16   0  24   79.09    8.05
 -16   0 -25   19.26    6.34
  16   0 -25   23.54    9.60
  16   0  25   17.85    5.17
 -16   0 -26  879.20   29.21
  16   0 -26  887.01   39.48
 -16   0 -27   85.59   10.67
  16   0 -27   97.98   15.57
 -16   0 -28  686.90   27.21
  16   0 -28  726.04   36.84
 -16   0 -29  139.21   13.22
  16   0 -29  148.16   18.01
 -16   0 -30   -1.39    5.51
  16   0 -30    3.14    8.03
 -16   0 -31    0.03    5.68
  16   0 -31    3.30    8.09
 -16   0 -32  163.90   15.09
  16   0 -32  176.56   21.25
 -16   0 -33    0.48    5.71
 -16   0 -34   31.20    8.96
  17   0   0    2.01    1.31
  17   0   0    3.64    3.97
  17   0   1    3.53    1.73
 -17   0   1    4.92    4.07
  17   0  -1    2.42    1.66
  17   0  -1    3.83    4.74
  17   0   1    5.42    4.66
 -17   0   2   12.15    6.18
  17   0   2   18.15    3.24
  17   0  -2    5.33    2.48
  17   0   2   22.69    6.46
  17   0  -2   20.43    7.54
 -17   0  -3    3.35    1.86
 -17   0  -3    6.55    4.54
  17   0  -3    0.43    1.65
  17   0   3    5.98    2.28
 -17   0   3    7.56    3.62
  17   0  -3    4.95    5.38
  17   0   3    7.49    4.07
 -17   0  -4   -0.30    1.33
 -17   0  -4   -3.53    3.31
  17   0  -4   -1.83    1.77
  17   0  -4   -2.51    3.51
  17   0   4   -2.47    3.73
 -17   0  -5    0.87    1.71
  17   0   5  -11.06    5.22
  17   0  -5    1.52    4.34
  17   0   5   -2.15    4.63
 -17   0  -6   -1.74    2.22
  17   0   6   -6.40    4.52
  17   0   6   -6.83    5.44
  17   0  -6   -2.85    4.02
 -17   0  -7   -0.69    2.21
  17   0  -7   -8.97    9.11
  17   0   7   -4.33    4.50
  17   0  -7   -1.30    4.25
  17   0   7   -6.88    5.60
 -17   0  -8   -0.24    2.14
  17   0   8   -3.66    3.84
  17   0  -8   -3.95    6.48
  17   0   8   -4.69    4.94
 -17   0  -9    0.50    2.07
  17   0  -9   -0.46    4.74
  17   0   9   -3.13    3.38
  17   0   9   -1.80    4.39
 -17   0  10    0.51    2.53
 -17   0 -10   -0.24    2.11
  17   0  10   -0.02    1.81
  17   0 -10    5.06    5.32
  17   0  10   -0.32    2.76
  17   0  10   -1.06    4.03
 -17   0  11   -1.07    2.51
 -17   0 -11   -1.15    2.49
  17   0 -11   10.23    5.83
  17   0  11    1.39    3.03
  17   0  11    8.10    4.24
  17   0  12    2.02    4.40
 -17   0  12   -0.02    2.33
  17   0  12   -0.25    2.77
  17   0 -12    3.35    5.25
 -17   0 -12    0.14    2.27
  17   0  13    3.45    4.58
 -17   0  13    1.05    2.58
  17   0 -13    6.87    5.31
  17   0  13    2.58    3.13
 -17   0 -13    0.67    2.55
  17   0  14    5.06    4.84
 -17   0  14    1.84    2.44
  17   0  14    6.47    3.74
  17   0 -14    4.73    5.35
 -17   0 -14   -0.23    2.78
  17   0  15   16.15    6.31
 -17   0  15    6.35    3.18
  17   0 -15    3.32    5.21
  17   0  15   13.33    4.37
 -17   0 -15    6.19    3.65
 -17   0  16    4.03    2.82
  17   0  16   16.03    6.27
  17   0  16   11.33    4.23
  17   0 -16    2.15    4.63
 -17   0 -16    7.71    3.92
  17   0  17   13.49    6.09
 -17   0  17    6.16    2.70
  17   0  17    9.30    4.35
  17   0 -17    0.51    5.41
 -17   0 -17    2.20    3.19
  17   0  18    8.66    6.16
 -17   0 -18    1.59    3.31
  17   0 -18   -0.60    5.67
  17   0  18    5.64    3.85
 -17   0 -19    1.77    3.43
  17   0  19    2.17    3.18
 -17   0 -20    1.69    3.56
  17   0  20    2.91    3.27
 -17   0 -21   -1.39    4.11
  17   0  21   -0.35    3.18
 -17   0 -22   -5.92    4.87
  17   0 -22   -4.46    6.92
  17   0  22   -4.57    4.11
 -17   0 -23    0.54    4.32
  17   0 -23    5.73    6.89
  17   0  23   -4.00    4.06
 -17   0 -24   -0.38    4.51
  17   0 -24    3.62    6.27
  17   0  24   -3.93    3.94
 -17   0 -25    1.13    4.62
  17   0 -25    8.13    8.05
 -17   0 -26    2.67    5.07
  17   0 -26   16.81    9.43
 -17   0 -27    2.89    5.25
  17   0 -27    9.70    8.53
 -17   0 -28    1.38    5.13
  17   0 -28   12.00    9.24
 -17   0 -29   -0.29    5.24
  17   0 -29    7.11    8.12
 -17   0 -30   -5.56    6.26
  17   0 -30    6.35    8.73
 -17   0 -31   -0.26    5.70
  17   0 -31    3.35    8.42
 -17   0 -32   -3.14    5.92
 -17   0 -33   -2.68    6.58
 -17   0 -34   -7.16    7.21
  18   0   0    6.75    1.80
 -18   0   0    9.21    4.17
  18   0   0    8.46    4.87
  18   0  -1  300.83    8.03
  18   0   1  350.80    9.17
 -18   0   1  334.97   15.57
 -18   0  -1  295.37   14.39
  18   0  -1  289.91   16.78
  18   0   1  337.13   18.22
 -18   0   2 1939.55   37.07
  18   0  -2 1981.32   20.75
  18   0   2 2066.23   22.42
 -18   0  -2 2021.56   37.68
  18   0   2 1903.95   42.45
  18   0  -2 1995.44   42.87
 -18   0  -3  447.32   18.06
 -18   0  -3  464.72    9.42
 -18   0   3  482.41   18.83
  18   0  -3  430.60    9.92
  18   0   3  468.91   21.38
  18   0  -3  457.97   20.91
 -18   0  -4  485.73   18.85
 -18   0  -4  510.81   10.98
  18   0  -4  482.12   10.76
  18   0  -4  482.41   21.43
  18   0   4  456.47   21.42
 -18   0  -5  623.67   13.04
  18   0  -5  594.79   23.69
  18   0   5  610.46   24.65
  18   0  -6  189.58   16.40
  18   0   6  275.83   15.05
  18   0  -6  214.96   14.67
  18   0   6  268.11   16.49
 -18   0  -7  352.08   11.08
  18   0   7  336.23   16.57
  18   0  -7  396.10   23.38
  18   0   7  333.47   18.39
  18   0  -7  345.19   18.47
 -18   0  -8  437.05   12.71
  18   0   8  428.10   18.32
  18   0   8  421.19   20.53
  18   0  -8  433.43   20.81
 -18   0  -9  221.17    9.56
  18   0   9  247.18   13.77
  18   0  -9  270.06   18.18
  18   0   9  246.71   15.86
 -18   0  10   23.63    4.47
 -18   0 -10   22.20    3.78
  18   0  10   18.52    4.45
  18   0 -10   26.41    7.54
  18   0  10   16.72    5.43
 -18   0  11  291.84   12.94
 -18   0 -11  296.51   11.67
  18   0 -11  339.07   19.14
  18   0  11  280.18   14.22
  18   0  11  287.65   16.97
 -18   0  12   54.46    5.86
 -18   0 -12   55.00    5.75
  18   0 -12   63.90    9.39
  18   0  12   60.47    6.99
  18   0  12   61.01    8.92
 -18   0  13  480.23   15.88
 -18   0 -13  494.93   15.83
  18   0 -13  520.30   23.52
  18   0  13  468.34   17.95
  18   0  13  478.38   21.67
 -18   0  14   85.12    6.85
 -18   0 -14   76.51    6.84
  18   0 -14   82.58   10.39
  18   0  14   91.92    8.28
  18   0  14   90.30   10.23
 -18   0  15  159.83    9.12
 -18   0 -15  129.06    8.98
  18   0  15  161.54   10.80
  18   0 -15  118.82   12.39
  18   0  15  171.75   13.67
  18   0  16  778.90   28.32
 -18   0  16  787.39   19.42
  18   0  16  755.45   22.49
  18   0 -16  759.68   30.34
 -18   0 -16  824.84   22.26
  18   0  17  350.87   19.44
 -18   0  17  344.41   12.66
  18   0  17  330.10   15.05
  18   0 -17  341.87   21.15
 -18   0 -17  380.79   15.57
  18   0  18  389.88   20.58
  18   0 -18  335.52   21.37
  18   0  18  348.82   15.51
 -18   0 -18  370.24   15.92
  18   0  19  289.35   18.36
  18   0  19  268.94   13.84
 -18   0 -19  252.42   13.59
  18   0  20  183.32   15.25
 -18   0 -20  170.66   11.68
  18   0  20  162.11   10.94
 -18   0 -21   84.21    8.84
  18   0  21   81.91    8.06
 -18   0 -22   77.02    8.56
  18   0 -22   76.44   11.66
  18   0  22   61.58    7.11
 -18   0 -23   20.46    5.71
  18   0 -23   28.91    9.71
  18   0  23   15.63    4.29
 -18   0 -24   43.49    7.20
  18   0 -24   45.07   10.70
 -18   0 -25   97.10   10.18
  18   0 -25   89.50   13.84
 -18   0 -26  287.50   17.09
  18   0 -26  296.17   23.70
 -18   0 -27  165.49   13.82
  18   0 -27  169.13   18.68
 -18   0 -28  190.64   15.21
  18   0 -28  208.54   21.06
 -18   0 -29   -0.15    5.18
  18   0 -29    3.38    7.81
 -18   0 -30   -2.33    5.90
  18   0 -30    3.56    7.38
 -18   0 -31   36.62    8.05
 -18   0 -32   -1.56    6.38
 -18   0 -33   37.61    8.94
 -19   0   0    8.43    4.55
  19   0   0    2.10    1.56
  19   0   0    8.61    4.97
  19   0  -1    8.75    2.31
 -19   0   1   18.86    6.22
  19   0   1   10.15    2.54
 -19   0  -1   19.46    5.83
  19   0  -1   19.00    6.69
  19   0   1   10.63    6.44
 -19   0   2   25.33    6.51
  19   0  -2   12.03    2.78
 -19   0  -2   27.03    6.78
  19   0   2   18.65    3.21
  19   0   2   16.86    6.40
  19   0  -2   22.51    7.01
 -19   0  -3   31.22    7.11
 -19   0   3   27.23    6.39
  19   0  -3    4.35    2.60
  19   0   3   23.18    8.23
  19   0  -3   27.38    8.46
 -19   0  -4    4.33    3.75
 -19   0   4   -4.57    4.70
 -19   0  -4    1.64    1.83
  19   0   4   -2.06    4.43
  19   0  -4    8.82    5.48
 -19   0  -5    0.52    1.71
  19   0   5   -7.69    6.88
  19   0  -5   -0.86    4.02
  19   0  -6  -28.70   10.39
  19   0  -6   -8.11    6.27
  19   0   6  -16.75    7.51
  19   0   7   -3.49    4.43
  19   0  -7  -10.64    7.45
  19   0   7  -12.08    6.78
  19   0  -7   -3.75    4.99
 -19   0  -8   -2.93    2.54
  19   0   8   -6.46    4.92
  19   0  -8    5.85    6.68
  19   0  -8   -6.13    5.43
  19   0   8   -7.95    6.23
 -19   0  -9   -2.05    2.46
  19   0  -9    8.99    6.22
  19   0   9   -1.11    3.98
  19   0   9   -1.34    5.02
 -19   0  10   -0.12    3.13
 -19   0 -10   -0.30    2.22
  19   0  10   -3.11    3.97
  19   0  10   -3.70    4.90
 -19   0  11   -1.59    3.08
 -19   0 -11   -0.34    2.32
  19   0  11   -2.40    4.05
  19   0 -11    7.26    5.54
  19   0  11   -3.34    5.19
 -19   0  12   -0.79    2.73
 -19   0 -12    1.82    2.81
  19   0 -12    9.42    5.98
  19   0  12   -1.35    3.85
  19   0  12   -1.15    4.42
 -19   0  13   -0.53    2.65
 -19   0 -13    0.26    2.66
  19   0 -13    8.05    5.86
  19   0  13    0.52    3.11
  19   0  13   -1.92    4.13
 -19   0  14    1.63    2.66
 -19   0 -14    4.68    3.42
  19   0 -14    7.43    5.65
  19   0  14   11.51    4.55
  19   0  14    4.53    5.09
 -19   0  15    1.24    2.93
  19   0  15    8.19    5.75
  19   0 -15    7.64    6.12
  19   0  15    8.10    4.23
 -19   0 -15    5.40    3.80
 -19   0  16    8.95    3.74
  19   0  16   21.77    7.46
  19   0 -16    4.00    4.95
  19   0  16   11.27    4.63
 -19   0 -16   16.55    5.25
  19   0  17   13.03    6.44
  19   0  17   10.79    4.34
  19   0 -17    1.79    5.57
 -19   0 -17    9.77    4.73
  19   0  18   15.31    7.04
  19   0  18    9.45    4.28
  19   0 -18   -6.35    7.34
 -19   0 -18    0.68    3.55
  19   0  19   10.79    6.64
  19   0  19    5.30    4.15
 -19   0 -19    3.57    4.08
  19   0  20    9.71    6.37
  19   0  20    4.58    3.72
 -19   0 -20    4.76    4.13
  19   0  21    7.65    6.09
  19   0  21    2.26    3.42
 -19   0 -21   -3.10    4.62
  19   0  22    8.73    6.17
  19   0  22    4.60    3.66
  19   0 -22    6.21    6.29
 -19   0 -22   -5.64    4.78
  19   0  23    2.54    5.63
 -19   0 -23   -2.31    4.52
  19   0 -23    6.52    7.27
 -19   0 -24   -3.14    4.98
  19   0 -24    1.00    6.58
 -19   0 -25   -4.46    5.14
  19   0 -25    3.16    6.45
 -19   0 -26   -0.04    4.80
  19   0 -26   13.12    9.11
 -19   0 -27   -1.26    5.00
  19   0 -27   -0.36    6.54
 -19   0 -28   -2.60    5.53
  19   0 -28    9.23    8.76
 -19   0 -29   -5.83    6.07
  19   0 -29    4.44    8.18
 -19   0 -30   -5.32    6.51
  19   0 -30    1.84    7.47
 -19   0 -31   -5.10    6.01
 -19   0 -32   -3.98    6.40
 -19   0 -33   -6.01    7.33
 -20   0   0   36.21    6.06
  20   0   0   46.66    8.41
 -20   0   1  977.77   27.76
 -20   0  -1  941.07   26.85
  20   0   1  998.57   32.60
  20   0  -1  937.30   31.50
 -20   0  -2 1144.76   29.71
 -20   0   2 1114.70   29.84
  20   0  -2 1127.14   34.42
  20   0   2 1084.95   34.28
 -20   0  -3 1540.26   34.96
 -20   0   3 1688.91   36.93
  20   0   3 1587.52   42.00
  20   0  -3 1541.17   40.33
 -20   0   4  513.38   20.75
  20   0   4  495.95   23.60
 -20   0   5  139.95   11.20
  20   0  -5  135.30   14.49
  20   0   5  139.03   12.50
  20   0  -5  156.64   13.25
  20   0  -6   51.73    9.66
  20   0  -6   47.41    7.97
  20   0   6   33.02    6.52
  20   0  -7    7.00    5.27
  20   0   7   -0.41    5.80
  20   0  -7    7.93    4.47
 -20   0  -8   59.86    5.09
  20   0   8   59.01    7.71
  20   0  -8   76.44   10.38
  20   0   8   53.76    8.05
  20   0  -8   57.09    8.54
 -20   0  -9   60.39    5.26
  20   0   9   60.14    7.64
  20   0  -9   73.47   10.34
  20   0   9   56.76    8.34
 -20   0 -10   60.58    5.48
 -20   0  10   48.29    6.22
  20   0  10   46.91    6.84
  20   0  10   42.64    7.57
 -20   0  11   56.73    6.58
 -20   0 -11   49.93    5.11
  20   0 -11   68.17    9.56
  20   0  11   51.25    6.88
  20   0  11   49.36    8.16
 -20   0  12   75.30    7.30
 -20   0 -12   72.09    6.36
  20   0 -12   86.71   10.42
  20   0  12   71.80    8.09
  20   0  12   67.93    9.50
 -20   0  13   14.20    3.79
 -20   0 -13   22.48    4.33
  20   0 -13   25.00    6.69
  20   0  13   11.65    4.14
  20   0  13   14.47    5.46
 -20   0  14   55.02    6.17
 -20   0 -14   54.21    6.01
  20   0 -14   45.23    8.40
  20   0  14   44.01    6.50
  20   0  14   54.74    8.89
 -20   0  15  816.94   21.66
 -20   0 -15  800.22   21.66
  20   0  15  780.02   24.65
  20   0 -15  761.19   29.71
  20   0  15  792.35   30.18
 -20   0  16  281.79   12.81
 -20   0 -16  350.96   14.78
  20   0  16  262.95   14.52
  20   0 -16  339.19   20.55
  20   0  16  283.57   18.57
 -20   0 -17 1014.55   25.48
  20   0 -17  925.96   34.75
  20   0  17  919.42   26.44
  20   0  17  968.32   33.74
 -20   0 -18  278.22   14.17
  20   0 -18  240.76   18.48
  20   0  18  243.28   13.90
  20   0  18  260.66   18.42
  20   0  19    9.66    6.36
  20   0  19    8.93    4.40
 -20   0 -19    9.04    4.45
  20   0  20   46.84    9.09
  20   0  20   33.04    5.98
 -20   0 -20   44.85    6.73
  20   0  21  326.10   20.76
  20   0  21  294.39   15.23
 -20   0 -21  323.60   16.12
  20   0  22   82.84   11.59
  20   0 -22   89.10   12.79
 -20   0 -22   79.27    8.62
  20   0  23   29.65    8.09
  20   0 -23   33.09    9.87
 -20   0 -23   14.29    5.02
  20   0  24   44.41    9.33
  20   0 -24   36.33   10.33
 -20   0 -24   29.61    6.25
  20   0  25   26.84    8.74
  20   0 -25   17.34    8.18
 -20   0 -25    5.87    4.59
  20   0  26   53.23   10.37
  20   0 -26   66.09   12.94
 -20   0 -26   49.34    8.01
  20   0  27  132.33   14.88
 -20   0 -27  108.58   11.28
  20   0 -27  132.82   16.86
 -20   0 -28   14.01    5.86
  20   0 -28   22.42    9.68
 -20   0 -29   -5.77    6.15
  20   0 -29   10.90    8.54
 -20   0 -30    9.39    5.85
 -20   0 -31   -4.91    6.46
 -20   0 -32   -4.81    6.95
 -20   0 -33   46.35    9.42
 -21   0   0   26.11    6.85
  21   0   0   25.32    7.77
 -21   0   1   21.25    6.57
 -21   0  -1   24.10    6.58
  21   0  -1   32.80    8.53
  21   0   1   24.57    7.50
 -21   0   2    8.41    4.94
 -21   0  -2   11.72    5.42
  21   0   2    9.94    6.26
  21   0  -2    9.98    6.16
 -21   0   3   18.07    7.65
 -21   0  -3   38.52    7.90
  21   0  -3   27.50    9.00
  21   0   3   38.82    9.02
 -21   0   4   -2.94    5.19
  21   0  -4    1.10    4.41
  21   0   4   -3.11    5.46
 -21   0   5   -5.41    5.71
  21   0  -5  -18.36    9.03
  21   0   5   -4.47    5.99
  21   0  -5    4.95    5.05
  21   0  -6   -4.70    6.51
  21   0  -6   -5.77    5.84
  21   0   6  -11.32    7.18
  21   0  -7   10.56    7.22
  21   0   7   -5.22    6.04
  21   0  -7   -6.34    6.07
  21   0   8   -5.77    6.08
  21   0  -8   -4.65    5.76
 -21   0  -9   -1.22    2.51
  21   0   9    0.08    3.75
  21   0   9   -9.83    6.81
 -21   0 -10    0.27    2.47
 -21   0  10   -0.77    3.35
  21   0  10   -4.24    4.64
  21   0 -10   10.80    6.35
  21   0  10   -4.99    6.12
 -21   0  11    1.28    2.87
 -21   0 -11   -2.15    2.84
  21   0 -11    8.02    5.89
  21   0  11   -4.14    4.72
  21   0  11   -5.09    6.43
 -21   0  12   -1.34    3.04
 -21   0 -12   -1.91    2.96
  21   0 -12    5.28    5.55
  21   0  12   -7.57    4.94
  21   0  12   -9.90    6.97
 -21   0  13    2.49    3.13
 -21   0 -13    0.07    2.70
  21   0  13   -5.52    4.94
  21   0 -13    0.32    4.77
 -21   0  14   -0.51    2.96
 -21   0 -14    0.86    2.87
  21   0 -14    0.65    4.97
  21   0  14   -5.94    4.83
  21   0  14   -5.37    5.64
 -21   0  15    0.66    2.98
 -21   0 -15    1.99    3.15
  21   0 -15    0.80    5.02
  21   0  15   -5.49    4.36
  21   0  15   -2.03    5.40
 -21   0 -16    4.00    4.01
  21   0 -16    2.11    5.72
  21   0  16    7.00    4.28
  21   0  16    4.52    6.01
 -21   0 -17    7.91    4.21
  21   0 -17    3.42    5.80
  21   0  17    3.23    3.99
  21   0  17   13.59    6.83
  21   0  18    8.11    6.39
  21   0  18    4.12    4.04
 -21   0 -18    7.27    4.13
  21   0  19    5.23    6.03
  21   0 -19  -10.66    8.33
  21   0  19    2.95    3.77
 -21   0 -19    0.52    3.86
  21   0  20    6.66    6.47
  21   0  20    3.48    4.20
 -21   0 -20    2.62    3.85
  21   0  21    5.34    6.09
 -21   0 -21   -0.80    4.07
  21   0  22    3.67    5.80
  21   0 -22   15.16    8.22
 -21   0 -22   -1.81    4.34
  21   0  23    0.23    5.14
 -21   0 -23   -5.33    5.01
  21   0  24    0.98    5.90
  21   0 -24   13.71    8.97
 -21   0 -24   -6.74    5.51
  21   0  25    4.18    6.47
 -21   0 -25   -7.46    5.47
  21   0  26    7.20    7.02
 -21   0 -26   -3.20    5.74
  21   0  27    0.20    5.32
 -21   0 -27   -4.25    5.47
  21   0  28    0.49    6.29
  21   0 -28   11.01    8.73
 -21   0 -28   -5.39    6.08
 -21   0 -29   -8.67    6.92
  21   0  29    4.17    5.78
 -21   0 -30   -6.14    6.85
 -22   0   0  468.14   20.26
  22   0   0  469.22   23.94
 -22   0   1  756.58   25.40
 -22   0  -1  800.22   26.45
  22   0  -1  824.87   31.24
  22   0   1  759.60   30.18
 -22   0   2  307.88   16.78
 -22   0  -2  280.29   15.74
  22   0  -2  298.33   19.22
  22   0   2  311.65   19.83
 -22   0   3 1568.41   37.40
 -22   0  -3 1471.84   35.88
  22   0   3 1543.70   43.31
  22   0  -3 1501.27   42.04
 -22   0   4   15.13    5.04
  22   0  -4    9.66    6.63
  22   0  -4    9.16    5.78
  22   0   4   15.42    6.77
 -22   0   5  396.49   19.42
  22   0  -5  395.14   22.08
  22   0   5  391.16   22.26
 -22   0   6   46.00    7.61
  22   0  -6   39.78    8.98
  22   0  -6   39.90    7.74
  22   0   6   36.06    7.52
  22   0  -7   91.19   11.15
  22   0   7   71.09   10.28
  22   0  -7   64.33    9.81
  22   0  -8  117.08   12.41
  22   0   8  104.62   12.48
  22   0  -8   95.57   11.82
  22   0  -9  710.34   27.03
  22   0   9  604.78   28.08
 -22   0  10  174.52   11.89
 -22   0 -10  151.20    8.55
  22   0 -10  195.45   14.93
  22   0  10  155.37   12.59
  22   0  10  142.53   14.53
 -22   0 -11   53.75    5.46
 -22   0  11   56.51    7.01
  22   0  11   47.07    7.53
  22   0  11   34.59    7.28
 -22   0 -12   59.08    5.89
 -22   0  12   49.36    6.45
  22   0 -12   69.31    9.74
  22   0  12   39.15    6.73
  22   0  12   34.97    7.43
 -22   0  13  142.19   10.26
 -22   0 -13  163.45    9.73
  22   0  13  128.02   11.30
  22   0  13  141.14   14.09
 -22   0  14    3.12    3.26
 -22   0 -14    1.59    2.91
  22   0 -14    4.93    5.37
  22   0  14   -4.89    4.81
  22   0  14   -0.94    5.92
 -22   0 -15  397.63   15.64
  22   0 -15  413.62   22.72
  22   0  15  320.82   17.04
  22   0  15  342.25   21.15
 -22   0 -16   26.76    5.26
  22   0 -16   23.95    7.99
  22   0  16   28.51    5.75
  22   0  16   38.90    9.27
 -22   0 -17  748.26   22.34
  22   0 -17  726.94   31.33
  22   0  17  647.95   23.67
  22   0  17  661.42   29.64
 -22   0 -18  365.07   16.17
  22   0 -18  354.34   22.39
  22   0  18  324.76   16.93
  22   0  18  337.91   21.78
 -22   0 -19   26.65    5.76
  22   0 -19    9.53    7.08
  22   0  19   15.77    5.21
  22   0  19   19.30    7.22
 -22   0 -20  229.76   13.55
  22   0 -20  185.40   17.55
  22   0  20  222.51   17.98
 -22   0 -21  102.04    9.69
  22   0 -21   81.89   12.57
  22   0  21   86.71   12.16
  22   0  22    2.90    6.05
 -22   0 -22   -2.53    4.21
  22   0  23    7.39    6.72
 -22   0 -23    6.97    4.64
  22   0  24   31.85    8.97
  22   0 -24   47.89   11.40
 -22   0 -24   30.58    6.76
  22   0  25   54.53   10.68
  22   0 -25   81.64   13.85
  22   0  26   19.64    8.25
  22   0 -26   53.87   13.02
  22   0  27  260.72   20.91
  22   0 -27  284.69   23.81
  22   0  28   11.45    7.20
 -23   0   0   21.92    6.63
  23   0   0   29.87    8.41
 -23   0   1    2.04    4.42
 -23   0  -1    4.80    4.81
  23   0   1    4.10    5.72
  23   0  -1    2.50    4.92
 -23   0  -2    4.32    4.56
 -23   0   2    1.22    4.26
  23   0   2    4.22    5.66
  23   0  -2    4.46    5.35
 -23   0  -3    6.89    5.15
 -23   0   3   13.82    6.17
  23   0   3   14.38    6.91
  23   0  -3   19.98    7.48
 -23   0   4    6.44    4.98
  23   0   4   -0.97    5.07
  23   0  -4    1.05    4.82
 -23   0   5    1.43    4.39
  23   0  -5   -7.19    7.48
  23   0  -5   -0.14    4.96
  23   0   5   -0.34    5.15
 -23   0   6    0.36    4.35
  23   0  -6   -0.12    5.25
  23   0   6    2.41    5.11
  23   0  -6    0.59    5.11
 -23   0   7   -1.20    4.80
  23   0  -7    8.99    6.81
  23   0   7   -0.09    5.23
  23   0  -7    3.96    5.86
  23   0  -8   15.91    6.90
  23   0   8   11.47    6.97
  23   0  -8   10.92    6.71
 -23   0   9    8.54    5.30
  23   0  -9   14.23    7.13
  23   0   9    4.10    7.31
 -23   0  10    6.53    4.61
  23   0 -10    9.38    6.42
  23   0  10    8.50    5.96
 -23   0  11    2.28    3.76
  23   0  11   -2.76    4.66
 -23   0  12   -1.18    3.54
  23   0 -12    0.89    4.72
  23   0  12   -1.88    4.17
  23   0  12  -12.23    8.12
 -23   0  13    0.25    3.26
  23   0  13  -10.31    5.80
  23   0 -13    4.71    5.44
  23   0  13  -15.88    8.60
 -23   0  14    0.84    3.16
  23   0  14   -8.82    5.48
  23   0 -14    0.47    5.05
  23   0  14  -12.48    7.72
  23   0 -15   -0.42    5.26
  23   0  15   -8.68    5.98
  23   0  15   -8.05    7.28
  23   0  16   -4.83    4.91
  23   0 -16   -3.66    6.17
  23   0  16   -1.47    6.35
  23   0  17    0.33    3.98
  23   0 -17    2.47    5.44
  23   0  17   -0.54    5.98
  23   0 -18   -2.22    6.91
  23   0  18    2.31    3.89
  23   0  18    0.72    5.18
  23   0 -19  -22.93    9.94
  23   0  19   -1.29    5.62
  23   0 -20  -15.35    9.58
  23   0  20    3.13    6.42
  23   0 -21   -8.18    6.68
  23   0  21   -2.68    5.52
  23   0 -22   47.16   11.82
  23   0  22    5.27    6.17
  23   0  23    4.97    6.06
  23   0 -23   26.28   10.14
  23   0  24    6.76    6.96
  23   0 -24   29.81   10.24
  23   0  25    6.99    7.38
  23   0 -25   50.78   12.22
  23   0  26   11.78    7.69
  23   0 -26   44.33   12.42
  23   0  27    3.08    6.37
  23   0 -27   32.23   11.26
 -24   0   0  109.53   11.06
  24   0   0  119.66   13.85
 -24   0  -1   15.61    5.35
 -24   0   1   13.56    5.19
  24   0  -1   14.06    6.28
  24   0   1   18.11    6.62
 -24   0   2  132.23   11.90
 -24   0  -2  146.88   12.40
  24   0  -2  101.75   12.06
  24   0   2  127.89   13.82
  24   0  -2  131.21   13.84
 -24   0  -3   27.31    6.57
 -24   0   3   52.09    8.36
  24   0  -3   38.93    8.34
  24   0  -3   33.17    8.20
  24   0   3   49.41    9.08
 -24   0   4   50.40    8.21
  24   0  -4   40.37    8.28
  24   0   4   39.82    8.92
  24   0  -4   40.79    8.57
 -24   0   5   19.44    6.10
  24   0  -5   16.97    5.96
  24   0   5   19.18    6.72
  24   0  -5   16.99    6.43
 -24   0   6   36.83    7.85
  24   0  -6   28.57    7.12
  24   0  -6   37.96    8.71
  24   0   6   37.49    8.70
 -24   0   7  137.27   12.85
  24   0  -7  171.55   13.93
  24   0   7  125.21   14.20
  24   0  -7  154.25   15.41
 -24   0   8  346.60   19.74
  24   0  -8  366.39   19.29
  24   0   8  338.84   22.21
  24   0  -8  329.83   21.69
 -24   0   9  635.68   24.99
  24   0   9  656.52   30.47
 -24   0  10  299.34   16.30
  24   0 -10  318.51   18.57
  24   0  10  284.39   21.00
 -24   0  11   40.45    6.92
  24   0 -11   50.42    8.85
  24   0  11   33.45    8.38
 -24   0  12   71.84    8.33
  24   0 -12   86.13   10.63
  24   0  12   58.91   10.04
 -24   0  13  167.28   11.83
  24   0  13  145.88   12.74
  24   0  13  138.90   14.87
  24   0  14   16.25    5.03
  24   0  14   19.41    6.25
  24   0 -15   23.44    7.14
  24   0  15   18.46    5.04
  24   0  15   11.52    6.19
  24   0 -16   84.53   11.42
  24   0  16   66.54    8.81
  24   0  16   77.84   11.92
  24   0  17  193.14   14.33
  24   0 -17  199.08   17.16
  24   0  17  208.27   18.10
  24   0 -18   87.43   12.38
  24   0  18   98.23   13.31
  24   0 -19   85.89   12.20
  24   0  19  115.08   13.96
  24   0 -20   34.07    8.39
  24   0  20   48.65   10.03
  24   0 -21   42.79    9.90
  24   0  21   14.31    6.97
  24   0 -22   69.61   13.04
  24   0  22   46.02   10.40
  24   0 -23   66.74   13.10
  24   0  23   25.57    9.07
  24   0 -24  133.44   16.93
  24   0  24   65.33   11.75
  24   0 -25  113.33   16.51
  24   0  25   36.51    9.53
  24   0 -26  171.13   19.13
  24   0  26  104.50   14.60
 -25   0   0   20.79    6.49
  25   0   0   22.13    8.24
 -25   0  -1   -2.62    4.87
 -25   0   1    1.87    4.39
  25   0  -1  -18.50    9.48
  25   0   1   -1.07    5.24
  25   0  -1   -3.50    6.23
 -25   0  -2    5.26    5.20
 -25   0   2    6.63    5.42
  25   0  -2   -9.02    7.30
  25   0  -2   10.33    6.33
  25   0   2    3.01    6.00
 -25   0   3   10.97    5.79
  25   0  -3    7.56    5.45
  25   0  -3   11.11    6.50
  25   0   3    4.58    6.47
 -25   0   4    0.10    4.77
  25   0  -4   -1.50    5.90
  25   0  -4    1.84    5.32
  25   0   4   -2.74    5.79
 -25   0   5    4.37    5.24
  25   0  -5    0.51    4.84
  25   0   5    2.27    5.85
  25   0  -5    9.81    6.77
 -25   0   6    7.06    5.53
  25   0  -6    3.01    4.97
  25   0   6    4.30    5.28
  25   0  -6   -1.97    5.33
 -25   0   7    3.80    5.91
  25   0  -7    8.93    6.08
  25   0  -7    2.27    6.28
  25   0   7    5.86    6.57
 -25   0   8   -0.37    5.20
  25   0  -8   12.29    6.23
  25   0  -8    5.54    6.48
  25   0   8    3.65    6.31
 -25   0   9    5.91    5.14
  25   0  -9    5.44    5.47
  25   0   9   -1.73    5.72
 -25   0  10    6.54    5.09
  25   0 -10    8.68    6.30
  25   0  10    2.91    6.28
 -25   0  11    5.29    5.00
  25   0 -11    7.82    6.32
  25   0  11    5.47    7.17
 -25   0  12    3.32    3.99
  25   0 -12   10.01    6.20
  25   0  12   -6.50    6.38
  25   0 -13   -0.79    4.96
  25   0  13  -11.34    8.88
  25   0  14   -2.81    4.91
  25   0 -14   -1.87    5.46
  25   0  14  -11.59    8.78
  25   0  15   -3.78    4.93
  25   0 -15   -1.40    5.82
  25   0  15   -6.34    7.27
  25   0 -16   -6.56    7.05
  25   0  16   -5.52    5.03
  25   0  16   -6.64    6.12
  25   0 -17   -7.11    7.29
  25   0  17    0.23    6.80
  25   0 -18   -6.93    8.06
  25   0  18   -7.41    6.86
  25   0 -19  -23.97   10.33
  25   0  19   -3.73    6.82
  25   0 -20  -18.06    9.65
  25   0  20   -3.81    7.16
  25   0 -21   40.80   11.70
  25   0  21   -2.94    7.05
  25   0 -22   62.10   13.25
  25   0  22    0.72    6.49
  25   0 -23   52.59   12.18
  25   0  23    2.00    6.50
  25   0 -24   42.47   12.03
  25   0  24   -3.80    7.55
  25   0 -25   40.10   11.32
  25   0  25    5.49    7.80
 -26   0   0   29.19    7.59
  26   0   0   19.58    7.52
 -26   0  -1    3.55    4.65
 -26   0   1    5.16    5.05
  26   0   1    1.63    6.31
  26   0  -1    4.77    6.14
 -26   0  -2  242.22   16.19
 -26   0   2  220.43   15.55
  26   0  -2  260.62   17.29
  26   0  -2  226.94   18.88
  26   0   2  216.71   18.47
 -26   0   3   98.49   11.02
  26   0  -3  126.03   12.25
  26   0  -3  113.09   13.73
  26   0   3  104.19   13.35
 -26   0   4   13.11    5.72
  26   0  -4   19.45    6.21
  26   0  -4   22.97    7.87
  26   0   4    9.74    6.13
 -26   0   5  140.81   13.14
  26   0  -5  142.91   12.36
  26   0   5  126.01   14.63
  26   0  -5  117.19   13.69
 -26   0   6    1.57    5.20
  26   0  -6    1.26    5.07
  26   0   6   -0.64    5.46
  26   0  -6   -2.63    6.07
 -26   0   7  367.47   20.98
  26   0  -7  440.61   20.69
  26   0   7  358.24   24.04
  26   0  -7  379.92   24.31
 -26   0   8  159.17   14.39
  26   0  -8  176.56   13.83
  26   0   8  156.36   16.43
 -26   0   9   44.09    7.96
 -26   0   9   35.66    8.71
  26   0  -9   31.10    7.33
  26   0   9   34.28    9.48
 -26   0  10  146.41   12.43
  26   0 -10  144.38   13.11
  26   0  10  129.77   15.14
 -26   0  11  328.68   17.88
  26   0 -11  360.10   19.90
  26   0  11  307.71   22.54
 -26   0  12  112.45   10.91
  26   0 -12  130.65   12.81
  26   0  12   96.08   13.70
  26   0 -13   92.06   11.55
  26   0  13   86.08   13.15
  26   0 -14   10.16    6.13
  26   0  14    2.41    6.86
  26   0 -15    6.86    5.67
  26   0  15   -4.68    7.11
  26   0 -16  338.12   21.94
  26   0  16  308.27   23.47
  26   0 -17   -5.61    7.41
  26   0  17    1.58    6.26
  26   0 -18  119.22   13.94
  26   0  18   96.67   14.28
  26   0 -19  -14.03    9.12
  26   0  19   -5.87    7.28
  26   0 -20   12.95    8.49
  26   0  20    0.38    6.27
  26   0 -21   86.80   14.42
  26   0  21   14.91    7.22
  26   0 -22   57.32   12.45
  26   0  22   -2.83    7.32
  26   0 -23  198.63   19.74
  26   0  23  131.60   16.25
  26   0 -24   60.34   12.92
  26   0  24   18.90    8.50
 -27   0   0   17.07    6.88
  27   0   0   13.65    7.33
 -27   0   1    3.51    5.36
 -27   0  -1    0.35    5.20
  27   0   1    2.43    6.54
  27   0  -1    8.04    7.27
 -27   0  -2   16.33    6.78
 -27   0   2   17.38    6.98
  27   0  -2   27.82    6.98
  27   0  -2   23.97    8.79
  27   0   2   23.00    8.67
 -27   0   3    2.51    5.18
  27   0  -3   -0.47    4.55
  27   0   3   -3.10    6.63
  27   0  -3    5.01    6.96
 -27   0   4    6.88    5.45
  27   0  -4    9.58    5.81
  27   0  -4    3.51    6.20
  27   0   4   -2.21    6.35
 -27   0   5   -2.63    5.62
  27   0  -5    9.18    5.59
  27   0  -5    2.33    5.63
  27   0   5   -4.16    6.68
 -27   0   6   -5.40    6.05
  27   0  -6    4.97    5.10
  27   0   6   -6.06    7.44
  27   0  -6   -2.03    6.89
 -27   0   7    0.55    5.46
  27   0  -7    7.92    5.44
  27   0   7   -8.66    7.72
  27   0  -7    1.31    5.43
 -27   0   8    2.04    5.64
  27   0  -8    5.33    5.37
  27   0   8    0.87    6.58
 -27   0   9    4.65    5.25
 -27   0   9   -6.34    6.53
  27   0  -9    6.71    5.57
  27   0   9   -6.57    7.94
 -27   0  10    6.87    5.33
 -27   0  10   -4.14    6.59
  27   0 -10    3.55    4.97
  27   0  10   -4.50    7.01
 -27   0  11    3.21    5.08
  27   0 -11   -1.96    5.18
  27   0  11   -4.94    7.51
  27   0 -12   -0.05    5.36
  27   0  12    3.39    7.27
  27   0 -13   -4.08    5.94
  27   0  13   -2.35    6.82
  27   0 -14   -3.75    6.55
  27   0  14   -1.93    6.26
  27   0 -15   -3.47    6.39
  27   0  15   -0.09    6.54
  27   0 -16   -6.78    6.96
  27   0  16   -7.84    8.14
  27   0 -17   -8.33    8.21
  27   0  17   -1.27    7.07
  27   0 -18  -17.87    9.82
  27   0  18   -5.26    7.67
  27   0 -19  -18.65    9.66
  27   0  19   -5.51    8.31
  27   0 -20   46.42   10.90
  27   0  20   -1.33    7.82
  27   0 -21   42.93   11.69
  27   0  21  -10.54    8.26
  27   0 -22   54.96   12.65
  27   0  22   -7.23    7.86
  27   0 -23   48.00   11.91
 -28   0   0   51.83    9.10
  28   0   0   49.61   10.90
 -28   0  -1   51.65    9.32
 -28   0   1   49.06    9.20
  28   0   1   45.66   10.67
  28   0  -1   49.78   11.21
 -28   0   2  609.38   26.13
  28   0   2  621.77   32.14
  28   0  -2  642.77   32.39
 -28   0   3   25.99    7.79
  28   0  -3   25.05    9.10
  28   0   3   33.30   10.10
 -28   0   4  272.01   17.93
  28   0  -4  324.32   17.26
  28   0  -4  253.75   20.75
  28   0   4  284.65   22.41
 -28   0   5   75.38   10.16
  28   0  -5  100.19   10.36
  28   0   5   76.42   12.91
  28   0  -5   74.33   12.00
 -28   0   6   -4.11    6.55
  28   0  -6    7.89    5.31
  28   0  -6   -5.37    7.51
  28   0   6   -6.95    7.83
 -28   0   7   51.00    8.99
  28   0  -7   72.34    9.34
  28   0  -7   50.74   10.70
  28   0   7   48.87   10.78
 -28   0   8    7.85    6.25
 -28   0   8    7.55    6.42
  28   0  -8    8.29    5.64
  28   0   8    2.42    6.10
 -28   0   9    6.27    5.51
 -28   0   9   -7.03    7.31
  28   0  -9   11.13    5.58
  28   0   9    3.15    5.96
 -28   0  10   10.33    5.79
 -28   0  10    2.67    6.58
  28   0 -10    7.74    5.74
  28   0  10    2.29    6.59
 -28   0  11   78.83   11.65
  28   0 -11   73.49    9.97
  28   0  11   67.35   12.12
  28   0 -12  126.67   12.94
  28   0  12  118.90   15.65
  28   0 -13   29.00    7.76
  28   0  13   19.69    8.50
  28   0 -14   18.00    7.21
  28   0  14   20.41    9.10
  28   0 -15    1.58    6.23
  28   0  15   23.20    9.94
  28   0 -16  464.68   26.18
  28   0  16  448.28   29.30
  28   0 -17   11.32    6.79
  28   0  17   12.98    8.72
  28   0 -18  147.93   15.98
  28   0  18  121.33   16.07
  28   0 -19   33.29    9.92
  28   0  19    0.96    6.77
  28   0 -20  205.34   20.02
  28   0  20  123.46   16.65
  28   0 -21   90.25   14.80
  28   0  21   17.07    8.93
  28   0 -22  123.41   16.13
 -29   0   0   27.53    8.47
  29   0   0   36.22   11.03
 -29   0   1   15.62    7.27
 -29   0  -1   16.07    7.16
  29   0   1   18.60    8.84
  29   0  -1   14.45    9.17
 -29   0   2   15.74    7.32
  29   0   2   14.37    8.19
  29   0  -2   18.25    8.94
 -29   0   3   15.47    6.97
  29   0   3   22.08    9.69
  29   0  -3   15.07    8.70
 -29   0   4    2.79    6.16
  29   0   4   11.26    8.51
  29   0  -4    3.31    6.92
 -29   0   5   -0.08    5.49
  29   0  -5   -0.26    7.11
  29   0   5   -1.01    6.00
 -29   0   6   -6.80    6.99
  29   0   6   -5.83    7.22
  29   0  -6  -14.42    9.43
 -29   0   7   -2.33    6.27
  29   0  -7    3.29    4.82
  29   0  -7   -4.12    8.16
  29   0   7   -4.71    7.69
 -29   0   8    6.82    5.86
 -29   0   8   -6.25    6.97
  29   0  -8    0.55    4.62
  29   0   8   -7.54    7.69
 -29   0   9    6.84    6.00
 -29   0   9    4.52    5.98
  29   0  -9    5.73    5.39
  29   0   9   -5.63    7.13
 -29   0  10    5.70    5.25
 -29   0  10   -4.57    7.21
  29   0 -10    3.68    5.36
  29   0  10   -9.15    7.86
 -29   0  11   -8.99    8.16
  29   0 -11   -7.99    6.39
  29   0  11   -6.41    8.05
 -29   0  12   -1.37    6.97
  29   0 -12   -4.59    6.12
  29   0  12   -2.29    7.55
 -29   0  13   -4.01    7.69
  29   0 -13   -9.42    6.87
  29   0  13   -2.75    7.02
  29   0 -14   -6.40    7.00
  29   0  14   -0.78    6.77
  29   0 -15   -7.22    7.55
  29   0  15    5.30    8.10
  29   0 -16   -9.94    7.73
  29   0  16    5.57    7.69
  29   0 -17  -11.01    8.53
  29   0  17    1.42    7.43
  29   0 -18    6.73    8.59
  29   0  18    1.25    8.11
  29   0 -19   40.48   11.75
  29   0  19   -3.74    8.18
  29   0 -20   58.63   12.90
  29   0 -21   61.30   12.97
 -30   0   0  401.94   23.06
  30   0   0  388.27   27.55
 -30   0  -1  375.04   21.87
 -30   0   1  316.01   20.03
  30   0  -1  358.47   25.74
  30   0   1  324.41   24.81
 -30   0   2  260.53   18.40
  30   0   2  247.26   22.10
  30   0  -2  254.00   22.01
 -30   0   3  266.78   18.48
  30   0   3  257.05   22.40
  30   0  -3  281.92   23.12
 -30   0   4  175.33   15.70
  30   0  -4  172.62   18.10
  30   0   4  183.39   19.16
 -30   0   5   32.96    8.22
  30   0   5   33.60   10.15
  30   0  -5   16.36    7.63
 -30   0   6   35.11    8.27
  30   0  -6   25.66    9.13
  30   0   6   33.27    9.96
 -30   0   7   48.25    9.57
 -30   0   7   51.66   10.14
  30   0  -7   35.61    9.51
  30   0   7   38.20   10.40
 -30   0   8   -0.47    6.94
 -30   0   8   12.34    6.45
  30   0   8   -3.60    7.78
 -30   0   9   20.55    7.37
 -30   0   9    8.69    6.56
  30   0  -9   15.20    6.43
  30   0   9    8.65    6.94
 -30   0  10   17.89    7.80
  30   0 -10   17.84    6.63
  30   0  10   12.66    7.51
 -30   0  11   41.07    9.55
  30   0 -11   30.65    7.61
  30   0  11   32.79   10.31
 -30   0  12   82.02   12.79
  30   0 -12   61.38   10.11
  30   0  12   74.46   13.41
 -30   0  13  105.42   14.36
  30   0 -13   97.52   12.29
  30   0  13  104.46   15.12
 -30   0  14   61.89   12.76
  30   0 -14   39.57    9.30
  30   0  14   58.32   12.78
  30   0 -15   89.10   12.67
  30   0  15   78.06   14.39
  30   0 -16  162.79   16.39
  30   0  16  183.36   20.37
  30   0 -17  191.10   18.54
  30   0  17  206.65   21.39
  30   0 -18  280.79   21.87
  30   0 -19  115.56   15.82
 -31   0   0   28.18    9.05
  31   0   0   28.28   10.39
 -31   0   1   10.36    7.50
  31   0   1   15.69    9.68
  31   0  -1   10.41    8.09
 -31   0   2    6.44    6.51
  31   0  -2    9.11    8.20
  31   0   2   12.79    8.85
 -31   0   3    6.02    7.12
  31   0  -3    4.63    7.72
  31   0   3    6.01    8.52
 -31   0   4    5.54    6.23
  31   0   4    0.87    7.21
  31   0  -4    0.92    7.30
 -31   0   5    3.18    6.16
  31   0   5   -4.10    7.52
  31   0  -5   -5.94    7.62
 -31   0   6   -6.69    7.28
  31   0   6   -3.36    7.42
  31   0  -6    1.37    6.91
 -31   0   7    1.63    6.13
 -31   0   7   13.55    7.26
  31   0   7   -3.13    8.07
 -31   0   8   -0.76    6.33
 -31   0   8   14.89    7.21
  31   0   8   -6.22    8.68
 -31   0   9    1.77    6.59
  31   0   9   -1.27    7.61
 -31   0  10   -4.82    7.57
  31   0  10   -2.48    7.30
 -31   0  11   -5.33    7.54
  31   0  11   -3.65    7.13
 -31   0  12   -6.79    7.73
  31   0 -12   -7.53    7.00
  31   0  12   -4.71    8.26
 -31   0  13   -1.24    7.36
  31   0 -13  -10.05    7.48
  31   0  13   -0.47    6.62
 -31   0  14   -5.03    7.85
  31   0 -14  -13.55    7.87
  31   0  14    4.13    7.71
 -31   0  15    1.98    8.20
  31   0 -15  -13.12    8.28
  31   0  15    2.88    7.55
  31   0 -16   -7.75    7.95
  31   0 -17   33.19    9.67
  31   0 -18   49.55   12.41
  32   0   0  419.00   29.06
 -32   0   1   14.74    7.68
  32   0   1   20.37    9.39
  32   0  -1   11.67    8.54
 -32   0   2   95.55   12.60
  32   0   2   92.69   14.82
  32   0  -2   89.66   14.89
 -32   0   3   42.45    9.42
  32   0  -3   46.89   12.17
  32   0   3   55.78   12.85
 -32   0   4   32.98    8.81
  32   0   4   30.24    9.85
  32   0  -4   31.20   10.49
 -32   0   5    6.25    6.68
  32   0  -5    3.74    7.04
  32   0   5    5.85    7.18
 -32   0   6   38.07    9.37
 -32   0   6   53.71   10.85
  32   0   6   27.23    9.61
  32   0  -6   31.43    9.93
 -32   0   7    1.22    6.52
 -32   0   7   14.99    7.36
  32   0   7   -3.24    7.56
 -32   0   8    5.90    6.67
  32   0   8    1.43    7.13
 -32   0   9   30.38    9.21
  32   0   9   28.15   10.29
 -32   0  10    4.38    7.57
  32   0  10    9.06    8.57
 -32   0  11    9.10    7.67
  32   0  11   11.53    7.98
 -32   0  12   21.44    9.09
  32   0  12   21.41    9.64
 -32   0  13   71.67   13.19
 -32   0  14   29.01   10.15
 -32   0  15    6.61    8.72
  32   0 -15   -4.83    6.79
  32   0 -16   89.13   13.32
  32   0 -17  105.03   14.63
  33   0   0    8.19    8.59
 -33   0   1   -6.27    7.56
  33   0  -1    1.24    7.30
  33   0   1    5.30    8.23
 -33   0   2   -5.26    6.77
  33   0  -2    0.31    7.81
  33   0   2    4.51    7.73
 -33   0   3    2.95    6.56
  33   0   3    2.85    7.83
  33   0  -3    1.87    7.65
 -33   0   4    1.92    6.55
  33   0  -4    5.85    8.55
  33   0   4    0.97    7.72
 -33   0   5    1.23    6.26
  33   0   5   -7.57    9.01
  33   0  -5    4.78    7.87
 -33   0   6   -0.07    6.30
 -33   0   6   13.47    7.79
  33   0  -6    7.07    8.26
  33   0   6    3.03    7.98
 -33   0   7   -1.45    6.64
  33   0   7   -2.20    8.14
 -33   0   8    4.98    6.98
  33   0   8    3.59    7.17
 -33   0   9    0.02    6.69
 -33   0  10    4.22    7.75
 -33   0  11    2.09    7.40
 -33   0  12    1.01    7.43
 -33   0  13   -4.55    8.35
 -34   0   2    7.11    6.48
 -34   0   3    1.81    6.48
 -34   0   4    3.33    6.87
 -34   0   5   30.87    9.35
 -34   0   5    5.70    6.96
 -34   0   6   36.70    9.49
 -34   0   7   22.92    8.57
 -34   0   8   15.43    8.15
 -34   0   9    0.43    7.10
 -34   0  10   29.43    9.91
 -34   0  11   31.02   10.13
 -35   0   2   -5.99    7.81
 -35   0   3   -0.91    7.34
 -35   0   4   25.35    9.61
 -35   0   4   -2.16    7.01
 -35   0   5   -5.27    7.49
 -35   0   6    0.55    7.16
 -35   0   7   -0.13    7.26
   0   1  -3 2932.43   19.01
   0   1   4    1.23    0.59
   0  -1  -4    3.13    0.73
   0   1  -4    0.79    0.68
   0   1  -4    1.80    0.76
   0   1   5 1390.23   12.82
   0  -1  -5 1294.44   12.67
   0  -1  -5 1440.02   20.65
   0   1  -5 1475.01   15.84
   0   1  -5 1280.65   15.71
   0   1   6    1.17    0.75
   0  -1  -6    1.56    0.77
   0  -1   6    1.38    0.99
   0   1  -6    2.67    1.24
   0  -1  -6   -0.15    1.47
   0   1  -6    2.11    1.55
   0  -1  -7  308.89    6.80
   0   1  -7  325.56    8.67
   0  -1   7  329.41    8.56
   0  -1  -7  321.59    8.32
   0  -1  -8    1.62    1.12
   0  -1   8    1.02    1.33
   0   1  -8    1.20    1.51
   0  -1  -8    0.81    1.16
   0  -1  -9 1137.89   14.28
   0   1  -9 1170.07   18.34
   0  -1   9 1236.72   18.20
   0  -1  -9 1169.33   17.07
   0  -1 -10    3.87    1.73
   0   1 -10    7.48    2.85
   0  -1 -10    2.35    1.60
   0  -1 -11 1654.76   18.91
   0   1 -11 1668.11   24.24
   0  -1 -11 1685.74   22.98
   0  -1 -12    2.76    1.68
   0  -1 -12    1.46    1.81
   0   1 -12    6.88    3.06
   0  -1 -13  189.93    7.05
   0   1 -13  190.12    9.07
   0  -1 -13  194.39    8.62
   0  -1 -14   17.00    3.39
   0  -1 -14    9.12    3.34
   0  -1 -15 3355.93   31.16
   0   1 -15 3562.56   28.82
   0   1 -15 3337.07   39.97
   0  -1 -15 3397.29   37.94
   0   1 -16   39.01    4.15
   0  -1 -16   13.47    5.41
   0  -1 -17 5084.88   50.58
   0   1 -17 5069.97   52.62
   0   1 -18   22.88    3.56
   0   1 -18   30.77    6.12
   0   1 -19   92.52    5.30
   0  -1 -19   87.74    7.40
   0   1 -19   86.60    7.76
   0   1 -20   25.90    3.71
   0  -1 -20   17.08    6.30
   0   1 -21 2146.14   38.71
   0  -1 -21 2163.68   37.69
   0  -1 -22   19.45    5.99
   0   1 -22   31.06    6.73
   0   1 -23  532.18   20.36
   0  -1 -23  510.39   19.59
   0  -1 -24    3.64    4.07
   0   1 -24    7.03    4.23
   0  -1 -25  161.12   11.59
   0   1 -25  144.11   11.64
   0   1 -26    0.66    4.19
   0  -1 -26    1.99    3.96
   0  -1 -27   88.31    9.48
   0   1 -27   86.28    9.65
   0   1 -28   -2.05    5.19
   0  -1 -28   -2.65    4.62
   0  -1 -29   53.67    8.19
   0   1 -29   58.19    8.72
   0   1 -30    2.09    4.73
   0  -1 -30    2.13    4.75
   0   1 -31  123.65   12.82
   0  -1 -31  122.02   12.37
   0  -1 -32    8.09    5.89
   0   1 -32    4.50    5.69
   0   1 -33   80.57   11.22
   0  -1 -33   82.53   11.00
   0  -1 -34   17.66    7.66
   0   1 -34   17.11    7.93
   0   1 -35  365.78   22.87
   0  -1 -35  375.32   22.39
   0   1 -36    0.40    6.27
   0  -1 -36    6.33    6.03
   0   1 -36   19.74   11.09
   0   1 -37   12.06    7.04
   0  -1 -37   14.53    7.32
   0  -1 -38   -0.39    5.87
   0   1 -38   -2.51    6.85
   0  -1 -39   40.25    9.67
   0   1 -39   44.17   10.19
  -1  -1   2   42.95    1.82
  -1   1   3   23.42    1.51
   1  -1  -3   26.62    1.61
  -1   1  -3   21.51    1.59
   1   1  -3   18.82    1.61
  -1   1  -3   18.30    1.58
  -1   1  -3   19.60    1.72
  -1  -1   3   37.64    2.01
   1   1  -3   26.78    1.78
  -1  -1  -4   76.39    3.08
   1  -1  -4   75.84    2.80
  -1   1   4   69.21    2.70
   1   1  -4   79.74    3.51
   1  -1   4   73.11    3.16
  -1   1  -4   73.72    3.22
  -1  -1  -4   80.45    3.51
  -1   1  -4   76.30    3.64
   1   1  -4   74.02    3.32
  -1   1  -4   75.77    3.42
  -1  -1   4   78.28    3.27
   1  -1  -5  214.65    5.06
  -1  -1  -5  230.21    5.79
  -1   1   5  208.27    4.88
   1  -1   5  214.40    5.89
   1   1  -5  219.07    6.31
  -1   1  -5  219.81    6.03
  -1  -1  -5  236.94    5.42
  -1   1  -5  208.32    6.54
   1   1  -5  216.93    6.23
  -1  -1  -6 1962.64   17.82
   1  -1  -6 1854.78   15.52
  -1   1   6 1911.39   15.56
   1  -1  -6 2054.02   29.30
  -1   1  -6 1954.26   19.26
  -1  -1  -6 1912.24   16.27
   1   1  -6 1966.59   20.43
   1  -1   6 1966.13   19.30
   1   1  -6 1828.55   20.11
  -1   1   7  916.17   11.33
   1  -1  -7  851.93   11.21
  -1  -1  -7  940.69   12.80
  -1   1  -7  914.16   14.10
  -1  -1  -7  922.25   12.50
   1   1  -7  903.89   14.92
  -1  -1   7  919.03   14.39
   1  -1   7  958.22   14.41
   1  -1  -8 1832.04   16.97
  -1   1   8 1913.31   17.29
  -1  -1  -8 1889.40   19.23
  -1  -1   8 1911.25   22.02
   1   1   8 1738.57   27.68
  -1  -1  -8 1914.53   19.50
   1  -1   8 1911.60   21.34
  -1   1  -8 1859.33   21.41
   1  -1  -8 2076.06   24.03
   1   1  -8 1890.81   22.81
   1  -1  -9  868.44   12.17
  -1  -1  -9  916.93   13.66
  -1   1   9  938.72   12.92
   1   1   9  908.59   21.28
   1  -1  -9  897.83   16.21
   1  -1   9  959.12   15.76
  -1   1  -9  874.61   15.63
  -1  -1   9  978.37   16.56
  -1  -1  -9  916.50   14.32
   1   1  -9  914.22   16.74
  -1  -1 -10 1476.71   17.92
   1  -1 -10 1403.02   16.25
   1  -1  10 1524.64   20.83
   1   1  10 1356.98   26.70
   1   1 -10 1483.14   22.34
   1  -1 -10 1485.72   21.56
  -1   1 -10 1470.58   21.21
  -1  -1 -10 1453.35   19.28
  -1  -1 -11   73.10    4.38
   1   1 -11   77.33    3.16
   1  -1 -11   75.31    3.98
  -1  -1 -11   68.76    4.74
   1  -1 -11   71.71    5.16
   1   1  11   38.09    3.75
   1   1 -11   79.84    5.79
  -1   1 -11   71.09    5.33
   1  -1 -12  154.56    5.84
   1   1 -12  168.14    4.92
  -1  -1 -12  156.39    6.49
   1  -1 -12  152.35    7.78
  -1   1 -12  149.72    7.55
   1   1 -12  156.29    8.10
  -1  -1 -12  165.78    7.21
   1   1 -13   93.43    3.84
   1  -1 -13   88.20    4.63
  -1  -1 -13   85.91    5.04
  -1   1 -13   84.53    6.02
  -1  -1 -13   88.92    5.76
   1   1 -13   91.63    6.42
   1  -1 -13   84.59    6.12
  -1  -1 -14   51.45    4.09
   1  -1 -14   47.98    3.68
   1   1 -14   52.42    3.13
   1  -1 -14   51.63    5.13
   1   1 -14   46.64    5.11
  -1   1 -14   53.52    5.13
  -1  -1 -14   50.99    4.74
   1  -1 -15  221.92    7.77
   1   1 -15  217.44    6.45
  -1  -1 -15  220.32    9.41
   1   1 -15  221.73   10.75
  -1   1 -15  224.18   10.26
   1  -1 -15  213.11   10.24
   1  -1 -16    5.35    1.90
   1   1 -16    6.53    1.63
  -1  -1 -16    6.07    2.78
  -1   1 -16    4.95    2.91
   1  -1 -16    7.65    3.05
   1   1 -16    8.63    3.44
   1   1 -17   16.83    2.31
  -1  -1 -17   16.88    3.89
  -1   1 -17   15.35    3.85
   1  -1 -17   14.35    4.01
   1   1 -17   18.68    4.68
   1   1 -18  344.26    9.04
  -1  -1 -18  329.62   13.24
  -1   1 -18  339.76   13.82
   1  -1 -18  331.18   13.94
   1   1 -18  319.87   14.44
   1   1 -19   55.87    4.13
  -1   1 -19   63.81    6.91
   1   1 -19   59.66    7.06
  -1  -1 -19   50.71    6.17
   1  -1 -19   51.87    6.34
   1   1 -20  802.10   14.68
  -1  -1 -20  793.75   21.49
   1   1 -20  781.02   23.04
  -1   1 -20  776.76   22.04
   1  -1 -20  787.37   22.48
   1   1 -21   14.96    2.83
   1  -1 -21   10.71    4.49
  -1   1 -21   14.47    4.70
  -1  -1 -21   11.19    4.51
   1   1 -21   15.49    5.13
   1  -1 -22   20.47    5.08
  -1  -1 -22   22.72    4.94
  -1   1 -22   24.96    5.16
   1   1 -22   24.11    5.53
  -1   1 -23   25.26    5.60
   1  -1 -23   23.21    5.57
   1   1 -23   23.48    5.80
  -1  -1 -23   22.47    5.12
  -1  -1 -24  166.21   11.38
   1  -1 -24  178.68   12.39
  -1   1 -24  160.67   11.70
   1   1 -24  162.68   12.31
  -1   1 -25   36.86    6.51
   1  -1 -25   43.03    6.82
  -1  -1 -25   42.57    6.69
   1   1 -25   35.97    6.82
   1   1 -26   42.89    7.56
  -1   1 -26   29.23    6.13
   1  -1 -26   41.24    6.97
  -1  -1 -26   36.51    6.43
  -1   1 -27   26.62    6.04
   1   1 -27   27.94    6.65
   1  -1 -27   30.71    6.55
  -1  -1 -27   27.47    6.17
  -1  -1 -28  101.32   10.20
  -1   1 -28   88.36    9.84
   1  -1 -28   87.93   10.04
   1   1 -28   97.40   10.87
  -1   1 -29   18.80    5.98
  -1  -1 -29   20.26    5.76
   1  -1 -29   18.28    6.44
   1   1 -29   17.57    6.21
  -1  -1 -30  175.72   13.93
   1  -1 -30  189.77   15.03
  -1   1 -30  181.19   14.50
   1   1 -30  179.77   14.88
   1  -1 -31   60.14    9.57
  -1  -1 -31   60.34    9.25
   1   1 -31   61.45    9.82
  -1   1 -31   62.63    9.66
   1  -1 -32  206.45   16.49
  -1  -1 -32  206.68   15.75
   1   1 -32  211.38   17.07
  -1   1 -32  204.70   16.03
  -1  -1 -33    8.46    6.16
   1   1 -33   11.12    7.25
   1  -1 -33   11.41    6.61
  -1   1 -33   10.97    6.42
  -1   1 -34  142.04   14.28
   1  -1 -34  148.33   14.67
  -1  -1 -34  147.04   14.38
   1   1 -34  135.81   14.55
  -1   1 -35   20.28   10.65
   1   1 -35    4.31    6.17
  -1  -1 -35    8.06    6.32
   1  -1 -35    9.00    6.42
  -1   1 -35    7.16    6.78
  -1   1 -36   24.65   10.86
   1   1 -36   30.79   12.07
  -1   1 -36    4.81    6.29
   1  -1 -36    4.48    5.79
   1   1 -36   -0.70    7.13
  -1  -1 -36   -0.33    6.25
   1  -1 -37   -2.81    7.25
   1   1 -37    1.65    6.85
  -1   1 -37   -1.91    6.87
  -1  -1 -37    0.76    6.11
  -1   1 -38   30.91    8.76
  -1  -1 -38   32.28    8.16
   1   1 -38   28.12    8.56
   1  -1 -38   29.84    8.80
   1  -1 -39    2.02    7.18
  -1   1 -39   10.71    7.26
   1   1 -39    4.45    6.72
   2  -1   1 2058.14   12.28
  -2  -1   1 2190.84   12.41
  -2   1   1 2116.17   12.70
  -2   1   2  884.65    9.07
  -2   1  -2  838.57    9.44
  -2   1  -2  926.70   10.18
   2   1  -2 1080.14   10.77
   2   1   2  949.77   10.78
   2   1  -2 1148.54   11.75
  -2   1   3 2546.71   15.91
   2  -1  -3 2506.36   15.56
  -2   1  -3 2475.67   18.34
  -2   1  -3 2377.02   18.48
   2   1  -3 2416.09   15.59
  -2  -1   3 2465.25   15.16
   2   1  -3 2403.50   18.05
   2  -1   3 2394.03   16.65
   2   1   3 2493.57   18.48
  -2   1   4  590.50    8.07
   2  -1  -4  585.83    7.86
  -2   1  -4  570.35    9.60
   2   1  -4  556.32    8.65
  -2  -1   4  581.08    8.79
  -2   1  -4  546.09    9.97
  -2  -1  -4  557.30    5.98
   2  -1   4  591.88    8.97
  -2   1  -4  602.21    8.98
   2   1  -4  546.86    9.65
   2   1   4  637.34   10.10
  -2   1   5  517.27    7.76
   2  -1  -5  469.71    7.38
  -2   1  -5  475.63    9.59
  -2   1  -5  454.80    9.88
   2   1  -5  456.29    8.72
   2  -1   5  514.63    9.06
  -2  -1  -5  484.33    6.63
  -2   1  -5  469.58    8.60
   2   1   5  531.29   10.28
   2   1  -5  456.10    9.39
   2   1   5  549.19   10.07
  -2   1   6  414.67    7.28
   2  -1  -6  412.93    7.26
  -2   1  -6  437.29    8.94
   2  -1   6  421.70    8.74
   2   1  -6  418.54    9.67
  -2  -1  -6  434.67    7.19
   2   1   6  441.03    9.68
  -2   1  -6  419.17   10.57
   2   1  -6  422.08    9.30
  -2   1   7  222.89    5.55
   2  -1  -7  269.93    6.12
   2   1   7  232.85    7.44
   2  -1   7  234.84    7.02
   2  -1  -7  277.18   11.59
  -2  -1  -7  275.17    6.31
  -2   1  -7  279.45    7.72
   2   1  -7  269.25    8.51
   2  -1  -8  432.66    8.03
  -2   1   8  424.08    7.97
   2   1  -8  420.50   11.17
   2  -1   8  423.88   10.09
  -2  -1  -8  424.83    8.61
  -2   1  -8  441.43   10.15
   2  -1  -8  480.26   13.73
   2   1   8  418.84   10.64
  -2   1   9  394.55    8.02
   2  -1  -9  427.28    8.43
   2  -1  -9  460.43   12.98
   2  -1   9  407.06   10.41
   2   1   9  391.41   10.99
  -2  -1  -9  416.20    9.21
  -2   1  -9  438.58   10.82
   2   1  -9  421.72   11.82
   2  -1 -10   98.64    4.27
   2   1 -10  103.04    2.81
  -2   1  10  118.02    4.63
   2   1  10  110.60    6.41
   2   1 -10  102.75    6.21
  -2   1 -10  103.34    5.72
  -2  -1 -10   99.55    4.92
   2  -1 -10  120.59    6.76
   2  -1  10  120.86    5.93
   2   1 -11  260.36    4.90
  -2   1  11  257.05    7.25
   2  -1 -11  268.48    7.18
  -2  -1 -11  233.70    8.84
   2   1 -11  264.97   10.37
   2  -1 -11  278.16   10.48
   2   1  11  261.34   10.45
  -2  -1 -11  258.16    8.23
  -2   1 -11  271.62    9.35
  -2  -1 -12  555.41   12.71
   2  -1 -12  510.84   10.26
   2   1 -12  515.10    7.46
   2   1 -12  525.26   14.96
  -2   1 -12  509.77   13.48
  -2  -1 -12  506.53   12.17
   2  -1 -12  531.01   14.89
   2   1  12  585.46   17.04
   2   1 -13  346.78    6.60
   2  -1 -13  345.99    8.90
   2  -1 -13  354.50   12.73
  -2  -1 -13  360.91   10.72
   2   1 -13  354.18   12.92
  -2   1 -13  351.34   11.58
   2   1 -14  340.70    6.94
   2  -1 -14  328.95    8.88
  -2  -1 -14  331.81   10.90
   2  -1 -14  329.56   12.70
   2   1 -14  343.61   13.31
  -2   1 -14  328.05   11.81
   2   1 -15  878.41   11.60
   2  -1 -15  853.32   14.83
   2  -1 -15  883.16   21.29
   2   1 -15  895.50   21.93
  -2   1 -15  867.27   19.66
  -2  -1 -15  881.36   18.48
   2  -1 -16  922.02   15.98
   2   1 -16  952.05   12.69
  -2  -1 -16  923.98   19.79
  -2   1 -16  929.83   21.32
   2  -1 -16  941.04   22.63
   2   1 -16  923.62   23.07
   2   1 -17 1876.06   18.58
   2  -1 -17 1828.99   22.96
   2  -1 -17 1785.83   32.52
  -2   1 -17 1790.48   30.02
   2   1 -17 1860.06   33.31
  -2  -1 -17 1822.01   28.62
   2  -1 -18  760.46   15.58
   2   1 -18  793.03   12.68
  -2   1 -18  788.93   20.67
  -2  -1 -18  773.56   19.43
   2   1 -18  765.83   22.54
   2  -1 -18  782.13   21.84
   2   1 -19  416.48    9.58
   2   1 -19  383.23   16.59
  -2  -1 -19  401.28   14.64
   2  -1 -19  395.73   16.29
  -2   1 -19  392.69   15.27
   2   1 -20  377.11    9.46
   2  -1 -20  351.73   15.56
  -2   1 -20  374.77   15.29
   2   1 -20  358.19   16.29
  -2  -1 -20  356.82   14.18
   2   1 -21  505.04   11.29
   2   1 -21  490.12   19.55
  -2  -1 -21  486.57   17.21
  -2   1 -21  495.02   17.97
   2  -1 -21  494.48   19.02
  -2   1 -22  184.67   11.70
  -2  -1 -22  190.14   11.19
   2   1 -22  189.79   12.95
   2  -1 -22  188.52   12.73
   2   1 -23  239.83   14.61
  -2  -1 -23  243.53   13.00
  -2   1 -23  235.66   13.48
   2  -1 -23  257.40   14.91
   2   1 -24   85.42    9.51
  -2   1 -24   94.06    8.96
   2  -1 -24   93.41    9.69
  -2  -1 -24   87.11    8.47
  -2  -1 -25   60.15    7.41
   2  -1 -25   63.88    8.57
  -2   1 -25   55.98    7.65
   2   1 -25   63.97    8.61
  -2   1 -26  149.88   11.67
  -2  -1 -26  146.70   11.30
   2   1 -26  152.25   12.79
   2  -1 -26  154.24   12.95
   2  -1 -27  255.47   16.38
  -2   1 -27  239.81   15.11
   2   1 -27  251.65   16.58
  -2  -1 -27  254.67   14.77
  -2   1 -28  145.98   12.18
   2  -1 -28  159.65   13.54
   2   1 -28  147.07   13.48
  -2  -1 -28  157.00   12.20
  -2   1 -29   13.13    5.38
  -2  -1 -29   12.37    5.07
   2   1 -29   15.19    6.35
   2  -1 -29   19.53    6.44
  -2   1 -30   29.62    7.40
   2   1 -30   40.15    8.44
  -2  -1 -30   35.77    7.15
   2  -1 -30   40.20    8.23
   2  -1 -31  186.44   15.69
  -2  -1 -31  178.37   14.06
   2   1 -31  179.41   15.68
  -2   1 -31  169.42   14.33
  -2   1 -32   54.68    9.37
   2   1 -32   52.77    9.78
  -2  -1 -32   56.05    9.03
   2  -1 -32   59.51   10.21
  -2   1 -33   20.20   10.04
   2   1 -33    5.61    5.70
   2  -1 -33    6.00    6.03
  -2   1 -33    5.70    5.64
  -2  -1 -33    9.48    5.91
  -2   1 -34  109.92   15.97
   2  -1 -34   78.08   11.79
   2   1 -34   79.64   12.25
  -2   1 -34   68.95   10.78
  -2  -1 -34   73.59   10.49
   2  -1 -35  202.79   17.46
  -2  -1 -35  210.06   16.39
  -2   1 -35  205.57   17.18
   2   1 -35  215.93   18.87
  -2   1 -36   82.55   15.06
  -2   1 -36   43.10    9.30
  -2  -1 -36   50.20    9.35
   2   1 -36   50.08   10.80
   2  -1 -36   52.68   10.37
   2  -1 -37   30.57    8.49
  -2   1 -37   30.00    8.26
   2   1 -37   35.67    9.32
  -2  -1 -37   29.02    7.96
   2   1  37   25.28    7.42
   2   1 -38   23.39    8.45
   2  -1 -38   28.70    8.80
  -2   1 -38   29.63    8.37
   2   1  38   31.11    8.13
   2  -1 -39    6.94    7.50
  -2   1 -39    7.85    6.89
   3   1   0    8.98    1.27
   3  -1   0    8.24    1.06
   3   1   0    8.44    1.31
  -3   1   0    8.96    1.11
  -3   1  -1  135.26    3.82
  -3   1   1  135.80    4.10
   3  -1   1  129.60    3.22
  -3   1  -1  132.29    3.36
   3  -1   1  133.23    3.82
   3   1   1  136.96    4.73
   3   1  -1  133.59    4.90
   3   1  -1  132.64    3.55
   3   1   1  140.19    4.55
  -3  -1   1  132.43    3.29
   3  -1   1  142.40    4.07
   3   1  -1  135.65    4.71
   3   1   1  139.63    4.67
  -3   1  -1  139.16    3.95
   3  -1  -1  140.50    4.06
  -3   1   1  132.42    4.04
   3  -1  -2   45.30    2.23
  -3   1   2   45.07    2.36
  -3   1  -2   46.46    2.46
  -3  -1   2   43.68    1.68
   3  -1   2   48.99    2.33
   3   1   2   47.36    2.89
  -3   1  -2   44.52    2.36
   3  -1   2   45.18    2.41
  -3  -1   2   44.94    2.25
   3   1  -2   43.40    2.38
  -3   1   2   46.59    2.55
   3   1  -2   42.96    2.69
   3   1   2   47.71    2.74
  -3   1   3  525.73    7.80
   3  -1  -3  503.92    7.46
   3  -1   3  497.92    8.53
   3   1  -3  510.02    6.69
  -3   1  -3  509.95    8.60
  -3   1  -3  493.50    8.75
  -3  -1   3  524.79    6.75
   3  -1   3  534.39    8.43
   3   1  -3  494.63    8.84
  -3  -1   3  504.57    8.22
  -3  -1  -3  506.09    9.11
   3   1   3  525.73    9.16
  -3   1   4  717.61    9.32
   3  -1  -4  654.87    8.58
   3  -1   4  704.02   10.86
  -3   1  -4  605.81   10.67
   3   1  -4  630.00    8.87
  -3   1  -4  654.89   10.63
   3  -1   4  676.90    9.88
   3   1  -4  638.01   11.00
   3  -1   4  705.67    7.46
   3   1   4  702.21   11.13
  -3  -1  -4  649.24   10.88
  -3   1   5 1044.97   11.50
   3  -1  -5 1124.60   11.52
  -3   1  -5 1042.28   15.24
  -3   1  -5 1074.05   14.61
   3   1  -5 1075.48   12.80
  -3  -1  -5 1121.59    9.21
   3   1   5 1001.88    9.55
  -3   1  -5 1077.37   12.97
   3  -1   5 1028.46   12.88
   3   1  -5 1049.47   15.41
   3  -1   5 1047.65   10.23
   3   1   5 1068.16   14.37
  -3  -1  -5 1128.18   15.20
   3  -1  -6 2549.20   17.95
  -3   1   6 2631.49   18.73
  -3   1  -6 2494.16   25.96
   3   1  -6 2498.43   21.77
  -3   1  -6 2546.15   24.07
  -3   1  -6 2552.29   21.39
  -3  -1  -6 2630.02   16.55
   3  -1   6 2620.20   21.82
   3   1  -6 2481.74   24.89
   3   1   6 2548.30   17.70
   3   1   6 2691.23   24.30
  -3   1   7 1004.79   11.91
   3  -1  -7  922.72   11.29
   3   1  -7  910.46   14.67
  -3   1  -7  926.50   15.68
   3  -1   7 1020.69   14.46
  -3   1  -7  916.99   13.63
   3   1  -7  897.68   15.90
   3   1   7  996.99   12.52
  -3  -1  -7  947.02   11.11
   3   1   7 1020.11   15.79
   3  -1  -8  986.00   12.13
  -3   1   8  948.66   11.95
  -3  -1  -8 1030.84   12.79
   3   1   8  986.31   13.56
   3  -1   8  977.84   15.16
  -3   1  -8 1010.15   15.23
   3   1  -8  987.89   17.63
  -3   1   9  851.67   11.71
   3  -1  -9  723.91   10.70
   3   1  -9  711.39   15.88
   3  -1  -9  829.57   20.12
  -3  -1  -9  739.53   11.74
   3  -1   9  859.02   15.03
   3   1   9  886.82   14.13
  -3   1  -9  719.70   13.59
   3  -1 -10  729.10   11.17
  -3   1  10  631.40   10.49
   3   1 -10  696.26   16.46
   3   1  10  652.56   13.30
   3  -1 -10  782.94   18.52
   3  -1  10  647.99   13.69
  -3   1 -10  694.05   14.16
  -3  -1 -10  705.75   12.42
   3  -1 -11  410.45    8.69
  -3   1  11  492.16    9.58
   3   1 -11  410.22    5.26
  -3   1 -11  398.30   11.20
   3  -1 -11  426.40   13.73
  -3  -1 -11  403.03   10.04
   3   1  11  485.78   12.65
   3   1 -11  395.27   12.86
   3   1 -12  147.84    3.51
  -3   1  12  129.36    5.24
   3  -1 -12  143.11    5.38
   3   1  12  123.47    6.98
   3  -1 -12  160.24    8.69
  -3   1 -12  136.69    7.02
  -3  -1 -12  151.55    6.55
   3   1 -12  147.71    8.20
   3   1 -13   54.55    2.44
  -3   1  13   56.05    3.64
   3  -1 -13   57.54    3.53
   3   1 -13   60.06    5.66
   3  -1 -13   57.73    5.84
  -3   1 -13   54.29    4.71
  -3  -1 -13   58.06    4.45
   3   1 -14   23.93    1.78
   3  -1 -14   23.97    2.47
  -3  -1 -14   25.22    3.26
  -3   1 -14   24.39    3.50
   3  -1 -14   25.44    4.22
   3   1 -14   24.41    4.04
   3   1 -15    7.50    1.17
   3  -1 -15    4.49    1.49
  -3   1 -15    5.03    2.45
   3   1 -15    4.67    2.91
   3  -1 -15    5.23    3.02
  -3  -1 -15    6.53    2.34
   3  -1 -16   41.70    3.70
   3   1 -16   51.76    2.83
  -3  -1 -16   50.37    4.75
  -3   1 -16   50.40    5.23
   3  -1 -16   48.71    5.97
   3   1 -16   49.09    6.03
   3  -1 -17   27.62    3.18
   3   1 -17   34.51    2.50
  -3   1 -17   37.52    4.77
   3   1 -17   35.53    5.59
   3  -1 -17   27.60    4.58
  -3  -1 -17   31.99    4.16
   3   1 -18   11.52    1.79
   3  -1 -18    9.86    2.19
  -3   1 -18   11.34    3.61
   3   1 -18   15.19    4.68
   3  -1 -18    5.80    3.29
  -3  -1 -18   13.24    3.43
   3  -1 -19  195.18    7.78
   3   1 -19  193.34    6.15
   3  -1 -19  189.41   11.64
  -3  -1 -19  192.50   10.05
   3   1 -19  193.41   12.25
  -3   1 -19  197.93   10.78
   3   1 -20  154.35    5.68
  -3  -1 -20  147.08    9.04
  -3   1 -20  146.51    9.71
   3   1 -20  148.45   11.09
   3  -1 -20  146.27   10.78
   3   1 -21   40.99    3.23
   3   1 -21   49.69    7.05
  -3  -1 -21   45.00    5.59
  -3   1 -21   43.88    5.72
   3  -1 -21   43.89    6.55
   3  -1 -22    4.48    3.68
  -3  -1 -22    5.77    2.89
   3   1 -22    8.04    4.25
  -3   1 -22    5.76    3.54
  -3  -1 -23   26.17    4.87
  -3   1 -23   26.36    5.04
   3   1 -23   25.12    5.93
   3  -1 -23   24.66    5.74
   3   1 -24   75.53    9.17
  -3   1 -24   63.56    7.39
   3  -1 -24   66.62    8.64
  -3  -1 -24   63.62    7.13
  -3  -1 -25   55.19    6.89
  -3   1 -25   56.60    7.44
   3   1 -25   64.57    8.68
   3  -1 -25   53.30    8.07
  -3  -1 -26    8.89    4.07
   3   1 -26   10.62    5.29
   3  -1 -26    8.82    5.18
  -3   1 -26    9.34    4.62
   3  -1 -27   41.34    8.24
  -3  -1 -27   39.46    6.64
   3   1 -27   45.07    8.41
  -3   1 -27   35.25    6.79
   3  -1 -28   60.28    9.36
  -3   1 -28   62.90    8.65
  -3  -1 -28   63.47    8.16
   3   1 -28   63.57    9.93
   3  -1 -29   71.93   10.22
   3   1 -29   69.28    9.92
  -3   1 -29   68.38    8.98
  -3  -1 -29   66.01    8.53
  -3   1 -30   24.26    6.44
  -3  -1 -30   23.19    6.11
   3   1 -30   23.75    7.04
   3  -1 -30   27.77    7.76
   3  -1 -31  133.78   13.96
  -3  -1 -31  136.40   12.19
  -3   1 -31  128.17   12.39
   3   1 -31  125.86   13.87
  -3   1 -32   50.10   11.59
   3  -1 -32   30.30    8.15
  -3  -1 -32   30.27    7.42
   3   1 -32   30.40    8.45
  -3   1 -32   26.31    7.12
  -3  -1 -33   25.52    6.79
   3  -1 -33   25.10    8.05
   3   1 -33   15.20    6.95
  -3   1 -33   23.71    6.91
  -3   1 -34  107.57   15.70
   3  -1 -34   77.93   11.63
  -3  -1 -34   72.00   10.01
  -3   1 -34   75.75   10.57
   3   1 -34   74.94   12.03
  -3   1 -35   32.09   10.68
   3  -1 -35   15.49    7.08
   3   1 -35    9.92    6.16
  -3   1 -35   17.28    6.83
  -3  -1 -35   12.35    6.45
   3   1  35   20.78    6.33
  -3   1 -36   10.43    9.34
   3  -1 -36   -3.51    7.51
  -3   1 -36    0.68    5.81
  -3  -1 -36   -1.04    5.47
   3   1 -36   -2.19    7.33
   3   1  36   -3.30    5.67
   3   1 -37   13.89    7.52
   3  -1 -37   13.22    7.07
  -3   1 -37   17.36    7.07
   3   1  37   10.89    5.43
   3   1 -38    1.29    7.72
   3  -1 -38    1.06    7.81
  -3   1 -38    8.47    6.30
   3   1  38    0.04    5.49
   3  -1 -39   23.07    8.56
   4   1   0    8.81    1.00
   4   1   0    9.85    1.60
  -4   1   0    8.17    1.39
   4   1   0    9.50    1.58
   4  -1   0    9.32    1.38
  -4   1  -1  992.40   10.96
   4  -1   1  885.79    8.77
   4  -1   1  898.76   10.53
  -4   1  -1  979.03    9.51
   4  -1   1  860.05   10.28
   4   1   1  894.03   13.56
  -4   1  -1  980.40   10.57
  -4   1  -1  998.61   11.10
   4   1  -1 1002.53   10.95
   4   1   1  888.51   12.87
  -4  -1   1  858.19   12.46
   4   1  -1  988.21   14.94
   4   1  -1 1003.80   14.53
   4   1   1  882.76   13.48
   4  -1   1  912.73   12.47
  -4   1   1  889.23   12.10
   4  -1  -1 1042.75   13.11
  -4   1  -1 1019.35   12.60
   4  -1   2  927.13   12.40
  -4   1   2  923.10   11.78
   4   1   2  920.79   13.78
   4  -1   2  914.80   10.77
  -4   1  -2  838.33   10.20
  -4   1  -2  842.50   10.72
   4  -1   2  887.67   11.04
   4   1   2  945.23   13.90
   4  -1   2  964.87   10.30
  -4   1  -2  858.67    9.43
   4  -1   2  938.83   10.58
   4   1  -2  833.97   11.38
  -4  -1   2  995.89   12.71
   4   1  -2  847.36   13.35
   4   1   2  946.88   13.18
   4  -1  -2  835.12   11.91
  -4   1   2  907.66   12.56
  -4  -1  -2  860.64   12.78
  -4   1   3  463.68    8.05
   4   1  -3  431.18    5.70
  -4   1  -3  414.66    8.27
   4  -1   3  451.93    8.43
   4  -1   3  434.18    7.91
  -4  -1   3  445.48    5.95
  -4   1  -3  437.23    8.26
  -4  -1   3  452.86    8.72
   4   1  -3  418.95    8.86
   4  -1   3  451.98    6.77
   4   1  -3  415.49    9.40
  -4  -1  -3  421.67    9.05
  -4   1   3  473.92    9.43
  -4   1  -3  434.00    6.41
   4   1   3  456.41    9.24
   4  -1  -4  626.40    8.94
  -4   1   4  608.54    9.25
  -4   1  -4  578.79   10.74
   4  -1   4  625.12   10.57
   4   1  -4  625.04    8.25
  -4   1  -4  620.87   10.65
  -4  -1   4  657.51   11.11
   4   1  -4  575.56   11.34
  -4  -1  -4  585.62   11.05
   4   1   4  631.31   11.08
   4  -1   4  625.05    8.07
  -4   1  -4  615.31    7.92
   4  -1  -5  242.30    5.64
  -4   1   5  272.08    6.31
  -4   1  -5  238.27    7.45
   4   1  -5  246.13    5.85
  -4   1  -5  241.29    7.09
   4   1  -5  235.96    7.75
  -4  -1   5  270.12    7.63
  -4  -1  -5  248.34    4.05
   4  -1   5  265.49    6.67
   4   1   5  277.08    4.43
  -4   1  -5  253.62    5.49
   4  -1   5  271.97    5.60
  -4  -1  -5  245.03    7.43
   4   1   5  281.12    7.72
  -4   1   6  628.64    9.59
   4  -1  -6  655.65    9.34
   4   1  -6  654.65   10.69
  -4   1  -6  664.13   12.53
  -4   1  -6  642.43   13.45
  -4  -1  -6  678.93    7.91
   4   1  -6  642.85   13.51
   4   1   6  633.12    8.12
  -4   1  -6  679.19   11.04
   4  -1   6  635.44   10.85
  -4  -1  -6  666.59   12.78
   4  -1   6  627.94    9.18
   4   1   6  629.18   12.12
  -4   1   7 2654.68   20.17
   4  -1  -7 2511.12   18.67
   4   1  -7 2397.73   22.78
  -4   1  -7 2518.66   25.73
  -4  -1  -7 2528.32   17.21
   4   1   7 2681.19   19.20
  -4   1  -7 2540.62   22.58
   4   1  -7 2504.69   28.11
   4  -1   7 2660.89   23.36
   4  -1   7 2702.48   20.51
   4   1   7 2703.84   26.13
   4  -1  -8 1709.54   16.00
  -4   1   8 1603.20   16.02
  -4   1  -8 1760.09   22.96
   4   1  -8 1702.40   24.40
   4  -1  -8 1678.07   37.55
  -4   1  -8 1738.09   19.64
  -4  -1  -8 1748.48   15.94
   4  -1   8 1701.22   19.75
   4   1   8 1657.35   16.75
   4  -1   8 1676.99   17.45
   4   1   8 1659.51   21.50
  -4   1   9 1180.65   14.33
   4  -1  -9 1195.53   13.65
  -4  -1  -9 1163.78   14.36
  -4   1  -9 1185.78   17.06
   4  -1   9 1252.35   17.93
   4   1   9 1254.81   15.88
   4   1  -9 1149.55   21.00
   4   1   9 1252.53   19.48
   4  -1 -10 1689.17   16.72
  -4   1  10 1699.18   17.24
   4  -1  10 1759.29   22.28
   4   1  10 1791.61   20.27
  -4  -1 -10 1599.73   18.03
   4  -1 -10 1841.70   31.84
  -4   1 -10 1655.45   21.31
   4   1 -10 1629.11   26.09
   4   1  10 1731.99   23.97
  -4   1  11  491.37    9.70
   4  -1 -11  520.08    9.58
   4   1 -11  500.91   15.20
   4  -1 -11  573.07   17.21
  -4  -1 -11  500.17   10.89
   4  -1  11  503.72   12.58
  -4   1 -11  513.64   12.46
   4   1  11  514.53   11.79
   4   1  11  492.38   13.37
   4  -1 -12  484.61    9.70
  -4   1  12  486.37    9.97
   4   1  12  525.75   12.71
   4  -1 -12  529.92   16.50
  -4   1 -12  482.49   12.72
   4   1 -12  473.22   15.39
  -4  -1 -12  479.72   11.23
   4  -1 -13  405.93    9.13
  -4   1  13  418.89    9.42
   4   1 -13  403.16    5.29
  -4   1 -13  387.17   11.93
   4  -1 -13  410.28   14.80
   4   1  13  435.83   12.58
  -4  -1 -13  388.01   10.75
   4   1 -13  380.60   14.32
   4  -1 -14  323.73    8.32
  -4   1  14  351.89    9.24
   4   1 -14  322.39    5.15
  -4   1 -14  300.16   11.14
  -4  -1 -14  322.02   10.20
   4   1 -14  301.26   13.21
   4  -1 -14  314.25   13.91
   4   1 -15  339.75    5.68
   4  -1 -15  345.09    8.86
  -4  -1 -15  342.95   11.03
   4   1 -15  349.50   14.69
   4  -1 -15  364.53   14.89
  -4   1 -15  326.29   11.88
   4   1 -16  745.09    8.97
   4  -1 -16  743.59   13.36
   4  -1 -16  773.96   22.29
   4   1 -16  707.52   21.34
  -4  -1 -16  730.90   16.65
  -4   1 -16  711.76   17.86
   4  -1 -17  192.52    7.23
   4   1 -17  180.55    4.71
   4  -1 -17  191.78   11.76
  -4   1 -17  193.40    9.91
   4   1 -17  181.74   11.54
  -4  -1 -17  184.03    9.00
   4   1 -18  380.63    7.12
   4  -1 -18  372.40   10.11
   4   1 -18  366.35   16.66
   4  -1 -18  388.07   16.68
  -4  -1 -18  371.84   12.92
  -4   1 -18  368.07   13.82
   4  -1 -19  730.55   14.56
   4   1 -19  750.95   10.38
   4   1 -19  752.92   23.91
  -4   1 -19  725.92   19.75
  -4  -1 -19  724.49   18.59
   4  -1 -19  730.21   23.43
   4   1 -20  126.94    4.54
   4  -1 -20  124.74    6.41
  -4   1 -20  125.66    8.84
  -4  -1 -20  117.32    8.02
   4   1 -20  129.92   10.84
   4  -1 -20  116.37    9.90
  -4   1 -21   21.28    4.56
  -4  -1 -21   22.24    4.13
   4   1 -21   25.32    5.98
   4  -1 -21   20.11    5.23
  -4   1 -22   33.62    5.35
  -4  -1 -22   32.47    5.01
   4   1 -22   33.86    6.57
   4  -1 -22   33.91    6.42
  -4   1 -23    6.33    3.54
  -4  -1 -23    3.12    2.99
   4  -1 -23    8.34    4.79
   4   1 -23    5.50    4.46
   4  -1 -24   12.77    5.09
  -4   1 -24   17.41    4.67
   4   1 -24   14.96    5.60
  -4  -1 -24   12.40    4.10
   4  -1 -25  102.34   11.01
   4   1 -25   95.81   11.15
  -4  -1 -25   97.85    8.94
  -4   1 -25  103.20    9.77
  -4   1 -26  489.95   19.91
  -4  -1 -26  486.41   19.10
   4  -1 -26  510.68   23.38
   4   1 -26  494.35   23.60
  -4  -1 -27  145.23   11.56
  -4   1 -27  147.26   12.43
   4   1 -27  158.40   14.70
   4  -1 -27  156.66   13.96
   4  -1 -28 1016.64   34.29
  -4  -1 -28  937.34   27.64
   4   1 -28  989.90   34.57
  -4   1 -28  964.26   29.31
   4   1 -29   20.61    7.26
  -4  -1 -29   17.43    5.64
   4  -1 -29   22.28    7.92
  -4   1 -29   23.06    6.67
  -4   1 -30   22.46    8.47
   4   1 -30   19.49    7.03
  -4   1 -30   14.69    5.67
  -4  -1 -30   15.96    5.56
   4  -1 -30   13.99    6.45
  -4   1 -31   54.47   11.09
  -4  -1 -31   40.30    7.51
  -4   1 -31   41.74    7.96
   4   1 -31   39.06    9.09
   4  -1 -31   49.22    9.71
   4   1  31   38.45    7.68
  -4   1 -32  229.25   19.56
   4   1 -32  193.40   17.46
  -4  -1 -32  186.41   14.04
   4  -1 -32  201.32   17.19
  -4   1 -32  197.85   15.01
   4   1  32  181.40   14.14
  -4   1 -33   21.93    9.46
   4  -1 -33   14.09    7.29
  -4   1 -33   11.49    5.75
   4   1 -33   16.78    7.50
  -4  -1 -33   16.09    6.06
   4   1  33   14.06    5.46
  -4   1 -34   20.45    9.68
  -4  -1 -34    2.14    4.68
  -4   1 -34    1.41    5.27
   4   1 -34   -0.33    6.86
   4  -1 -34    0.00    6.45
   4   1  34    0.47    4.66
   4  -1  34    4.26    4.85
  -4   1 -35   12.49    8.34
  -4  -1 -35   12.21    5.97
   4   1 -35    4.30    6.68
   4  -1 -35    4.54    6.60
  -4   1 -35    2.95    5.47
   4   1  35    7.26    4.95
  -4   1 -36   40.20   11.44
   4  -1 -36   24.34    8.39
   4   1 -36   29.86    9.59
  -4   1 -36   24.56    7.23
   4   1  36   16.01    5.60
  -4   1 -37   45.32    9.09
   4   1 -37   28.15    9.18
   4  -1 -37   36.77   10.00
   4   1  37   34.29    7.65
   4   1 -38   16.66    8.52
   4  -1 -38   23.07    8.44
   5  -1   0  202.23    3.85
   5   1   0  230.58    7.05
   5   1   0  213.87    7.29
   5   1   0  204.64    7.38
  -5   1   0  199.00    6.63
   5  -1   0  198.01    6.66
  -5   1  -1   13.18    1.49
  -5   1  -1   15.60    1.68
   5   1   1   18.25    2.28
   5  -1   1   21.10    1.89
  -5   1  -1   16.63    1.52
   5  -1   1   18.97    1.42
   5   1  -1   16.92    1.77
   5   1   1   18.65    2.24
   5   1  -1   14.09    2.17
  -5  -1  -1   16.51    2.08
  -5   1  -1   16.09    1.79
  -5   1  -1   16.53    1.93
   5   1   1   17.42    2.33
  -5   1   1   19.66    2.14
   5   1  -1   16.01    2.35
   5  -1   1   18.10    2.10
   5  -1  -1   18.44    2.14
  -5   1  -2  159.18    4.68
   5   1   2  166.95    6.47
   5  -1   2  173.42    4.56
  -5   1  -2  156.48    4.89
   5  -1   2  170.60    5.04
   5  -1   2  163.91    5.27
  -5   1  -2  158.72    4.81
   5   1   2  167.78    6.11
   5   1  -2  181.28    5.98
   5  -1   2  167.81    5.30
  -5   1   2  180.69    6.17
  -5  -1  -2  164.34    6.07
   5  -1   2  170.84    6.05
   5   1   2  163.40    6.53
   5   1  -2  167.16    6.74
   5  -1  -2  159.22    5.97
   5  -1   3 4589.24   31.39
  -5   1   3 4660.33   28.40
   5   1   3 4554.26   34.14
   5  -1   3 4614.53   28.19
   5   1   3 4542.32   34.06
  -5   1  -3 4402.27   27.42
  -5   1  -3 4579.09   27.62
   5  -1   3 4626.23   27.66
   5   1  -3 4749.24   32.26
  -5  -1  -3 4703.04   32.27
   5  -1  -3 4543.58   32.32
   5   1  -3 4494.86   34.26
  -5   1   3 4697.10   32.32
   5   1   3 4600.51   32.03
  -5   1   4  398.53    8.14
  -5   1  -4  389.32    8.96
   5   1  -4  405.85    6.32
   5  -1   4  393.54    8.70
  -5   1  -4  402.23    8.75
   5  -1   4  388.22    7.31
  -5  -1   4  359.66   10.68
   5   1  -4  396.10   10.02
  -5   1  -4  414.49    7.39
   5   1   4  390.52    9.44
  -5   1   4  421.20   10.19
  -5  -1  -4  415.33    9.82
   5   1  -4  393.47   10.47
   5  -1  -5    3.61    1.05
  -5   1   5   12.31    1.65
   5   1  -5    4.24    0.98
  -5   1  -5    4.46    1.42
   5  -1   5   12.68    1.87
  -5   1  -5    2.36    1.27
   5  -1   5   10.51    1.52
  -5  -1   5    5.72    2.05
   5   1  -5    4.09    1.68
  -5  -1  -5    2.55    1.23
   5   1   5   10.89    1.95
   5  -1   5   10.67    1.39
  -5   1  -5    2.52    0.88
  -5   1   6  705.81   10.92
   5  -1  -6  692.80   10.01
   5   1  -6  671.64   10.49
  -5   1  -6  678.10   13.93
  -5   1  -6  675.17   12.81
   5  -1   6  696.45   11.47
   5   1  -6  673.62   14.58
  -5  -1   6  715.58   15.77
   5   1   6  735.57    8.11
  -5  -1  -6  675.81    7.58
  -5   1  -6  705.85   10.62
   5   1   6  724.24   13.41
   5  -1   6  725.17   10.44
  -5  -1  -6  653.86   13.15
  -5   1   7  752.44   11.28
   5  -1  -7  737.22   10.50
  -5   1  -7  730.03   15.79
  -5   1  -7  723.80   14.07
   5   1  -7  723.12   11.82
  -5  -1  -7  736.62    8.95
   5   1  -7  716.55   16.00
   5   1   7  767.81    9.60
   5  -1   7  687.75   12.43
  -5  -1   7  760.91   16.43
   5  -1   7  723.67   11.17
  -5  -1  -7  768.18   14.75
   5   1   7  724.84   13.94
  -5   1   8   16.82    1.83
   5  -1  -8   33.58    2.37
   5   1  -8   53.08    3.57
  -5   1  -8   32.44    3.40
   5   1  -8   33.45    3.92
  -5   1  -8   32.90    2.85
  -5  -1  -8   31.95    2.17
   5  -1   8   19.65    2.33
   5   1   8   16.70    1.76
   5   1   8   16.75    2.45
   5  -1   8   17.60    1.99
   5  -1  -9  791.65   11.19
  -5   1   9  767.84   11.64
  -5   1  -9  791.87   16.34
   5   1  -9  775.58   18.08
  -5  -1  -9  783.53   11.21
   5  -1  -9  880.60   27.37
   5  -1   9  808.33   14.37
   5   1   9  841.29   12.23
  -5   1  -9  786.49   13.91
   5   1   9  811.47   15.80
   5  -1   9  791.50   13.00
  -5   1  10  119.48    4.78
   5  -1 -10  134.28    4.76
  -5   1 -10  133.40    7.30
  -5  -1 -10  130.79    5.08
   5   1  10  125.79    5.35
   5  -1 -10  143.90    9.85
   5   1 -10  131.78    7.90
  -5   1 -10  132.94    6.09
   5  -1  10  121.31    5.99
   5  -1  10  123.22    5.46
   5   1  10  125.96    6.66
   5  -1 -11  873.94   12.37
  -5   1  11  873.77   12.84
  -5   1 -11  873.73   16.07
   5   1 -11  849.52   20.50
  -5  -1 -11  849.84   13.75
   5  -1 -11 1009.81   24.87
   5  -1  11  915.66   16.92
   5   1  11  929.48   14.97
   5  -1  11  884.49   15.34
   5   1  11  886.45   17.84
  -5   1  12  101.18    4.55
   5  -1 -12   99.34    4.38
   5  -1 -12  107.47    8.25
   5   1 -12  104.83    7.67
  -5  -1 -12   91.57    4.96
   5   1  12  110.72    5.67
  -5   1 -12   95.66    5.67
   5  -1  12   98.92    5.49
   5   1  12   97.02    6.31
  -5   1  13   82.95    4.23
   5  -1 -13   76.68    3.94
  -5   1 -13   73.36    5.26
   5   1 -13   73.71    6.73
   5  -1 -13   82.38    7.41
  -5  -1 -13   73.97    4.68
   5   1  13   83.83    5.41
   5   1  13   74.38    5.68
  -5   1  14   36.91    3.05
   5  -1 -14   33.58    2.77
   5  -1 -14   30.46    5.16
  -5   1 -14   31.67    3.88
  -5  -1 -14   30.57    3.31
   5   1 -14   28.32    4.93
   5   1  14   36.76    4.39
   5  -1 -15  102.10    4.83
  -5   1  15  115.94    5.41
   5   1 -15   92.61    8.07
   5  -1 -15  110.91    8.74
  -5  -1 -15   92.11    5.73
  -5   1 -15  101.55    6.56
   5   1  15  101.63    7.09
   5   1 -16  100.82    2.75
   5  -1 -16  112.43    5.16
  -5   1  16  129.27    6.10
   5  -1 -16  111.11    9.23
  -5  -1 -16  100.00    6.25
   5   1 -16  102.28    8.81
  -5   1 -16  101.88    6.96
   5   1  16  122.80    8.02
   5  -1 -17   16.39    2.28
   5   1 -17   15.66    1.26
   5  -1 -17   18.49    4.82
  -5   1 -17   15.97    3.31
  -5  -1 -17   16.48    3.03
   5   1 -17   15.83    4.36
   5   1  17   17.77    3.58
   5  -1 -18    4.95    1.71
   5   1 -18    5.68    0.96
   5  -1 -18    3.61    3.62
  -5   1 -18    4.69    2.74
   5   1 -18    5.39    3.91
  -5  -1 -18    5.57    2.53
   5   1  18    3.82    2.56
   5  -1 -19  187.79    7.21
   5   1 -19  187.48    4.32
  -5   1 -19  171.73    9.78
   5   1 -19  188.60   12.44
  -5  -1 -19  177.35    9.20
   5  -1 -19  187.22   12.55
   5   1 -20   31.53    1.96
   5  -1 -20   29.65    3.27
   5   1 -20   33.51    6.57
  -5  -1 -20   30.09    4.41
  -5   1 -20   28.95    4.85
   5  -1 -20   27.60    5.86
   5   1 -21   76.48    8.91
  -5   1 -21   62.66    6.73
  -5  -1 -21   68.77    6.37
   5  -1 -21   69.60    8.54
  -5   1 -22  136.44    9.57
   5   1 -22  140.34   11.94
  -5  -1 -22  136.63    8.98
   5  -1 -22  141.28   12.04
  -5  -1 -23   21.27    4.52
  -5   1 -23   23.16    5.11
   5  -1 -23   24.38    6.22
   5   1 -23   25.61    6.46
  -5  -1 -24   92.81    8.21
  -5   1 -24   96.13    8.57
   5  -1 -24   95.35   10.34
   5   1 -24   91.23   10.34
   5   1  24   93.63    8.47
   5  -1 -25  108.93   11.50
  -5  -1 -25  104.51    8.98
   5   1 -25  110.89   11.96
  -5   1 -25   99.58    9.17
   5   1  25  100.51    9.37
   5  -1 -26  198.04   15.90
   5   1 -26  194.65   15.52
  -5   1 -26  184.73   12.42
  -5  -1 -26  183.63   11.83
   5   1  26  166.37   11.86
   5  -1 -27   88.56   11.06
  -5  -1 -27   90.01    8.78
  -5   1 -27   85.90    9.08
   5   1 -27   88.22   11.33
   5   1  27   79.59    8.64
  -5   1 -28   40.46    9.72
  -5  -1 -28   22.18    5.66
   5   1 -28   19.07    7.52
   5  -1 -28   21.24    7.98
  -5   1 -28   20.91    6.16
   5   1  28   22.22    6.11
  -5   1 -29  115.13   13.09
   5  -1 -29   97.73   12.11
  -5  -1 -29   96.21    9.51
   5   1 -29  100.13   12.40
  -5   1 -29   97.06    9.95
   5  -1  29   95.45    9.10
   5   1  29   94.49    9.70
  -5   1 -30   17.65    7.89
   5  -1 -30    5.80    5.86
  -5  -1 -30   11.07    4.75
   5   1 -30    8.71    6.54
  -5   1 -30   11.70    5.11
   5  -1  30    6.63    4.11
   5   1  30    6.82    4.25
  -5   1 -31   54.08   10.83
  -5  -1 -31   34.71    6.73
   5   1 -31   40.65    9.43
   5  -1 -31   43.03    9.26
  -5   1 -31   37.59    7.26
   5  -1  31   36.88    6.48
   5   1  31   31.85    6.63
  -5   1 -32    2.62    6.84
   5  -1 -32    3.33    6.46
   5   1 -32    5.76    6.54
  -5   1 -32   -0.61    4.60
  -5  -1 -32    1.93    4.49
   5   1  32    0.79    4.39
   5  -1  32    0.27    3.67
  -5   1 -33   67.83   11.85
  -5   1 -33   48.19    8.48
   5   1 -33   47.24   10.19
  -5  -1 -33   46.28    7.88
   5  -1 -33   44.50    9.63
   5   1  33   47.69    8.16
   5  -1  33   45.58    7.43
  -5   1 -34   12.71    8.78
   5  -1 -34   -1.51    6.85
  -5   1 -34   -0.99    5.49
   5   1 -34    0.37    6.84
  -5  -1 -34    3.07    4.81
   5   1  34   -3.39    5.07
  -5   1 -35   45.31   11.21
   5  -1 -35   24.31    8.17
   5   1 -35   24.12    8.69
  -5   1 -35   25.52    7.10
   5   1  35   23.11    6.19
  -5   1 -36   12.14    8.76
   5  -1 -36   -2.87    7.87
   5   1 -36   -0.27    7.49
  -5   1 -36    3.48    5.39
   5   1  36    3.02    4.77
   5   1 -37    9.12    7.21
   5  -1 -37   11.69    7.11
   5  -1 -38   23.72    9.20
   6  -1   0  233.77    5.88
   6  -1   0  224.50    4.18
   6   1   0  229.33    8.35
  -6  -1   0  221.12    7.91
  -6   1   0  218.94    7.59
   6   1   0  221.97    8.37
   6  -1   0  216.65    7.71
   6  -1   1 2100.27   14.78
  -6  -1  -1 2065.99   23.87
  -6   1  -1 2073.62   14.89
   6  -1   1 2101.89   17.86
   6   1   1 2068.92   24.69
  -6   1  -1 2125.53   20.13
  -6   1  -1 2129.69   20.88
   6   1  -1 2147.33   26.25
   6   1   1 2167.49   24.39
  -6  -1  -1 2176.95   23.71
   6  -1   1 2094.98   23.87
   6   1  -1 2055.19   25.28
  -6   1  -1 2157.42   22.87
  -6   1   1 2092.75   23.29
   6   1   1 2104.16   25.59
   6  -1  -1 2154.65   23.90
  -6   1  -2 2218.07   23.30
  -6   1  -2 2159.16   18.65
   6  -1   2 2234.90   16.75
  -6  -1  -2 2131.01   24.33
  -6  -1  -2 2239.11   12.51
   6  -1   2 2198.40   18.66
   6  -1   2 2180.18   21.48
   6   1   2 2197.63   25.33
  -6   1  -2 2217.05   20.76
  -6   1  -2 2170.76   17.37
  -6   1  -2 2176.18   19.91
   6   1   2 2239.66   24.11
   6  -1   2 2218.15   21.76
   6  -1   2 2183.43   24.04
   6  -1  -2 2204.41   24.26
   6   1  -2 2188.23   26.00
  -6  -1  -2 2282.43   24.11
  -6   1   2 2204.03   23.68
   6   1   2 2139.99   25.45
   6  -1   3   28.02    2.38
  -6   1  -3   37.61    2.74
  -6   1  -3   21.13    2.14
   6   1   3   26.76    2.96
   6  -1   3   28.15    2.49
   6   1  -3   30.55    3.05
   6  -1   3   28.16    2.42
   6   1   3   28.12    2.79
  -6   1  -3   25.71    2.15
  -6   1   3   27.10    2.91
   6   1   3   26.88    3.07
  -6  -1  -3   25.81    2.72
   6  -1  -3   25.03    2.76
   6   1  -3   26.02    3.01
   6  -1   3   26.35    2.79
  -6   1   4 1937.51   19.71
   6   1  -4 1944.69   12.58
  -6   1  -4 1848.35   19.32
   6   1   4 1950.42   24.38
   6  -1   4 1939.95   20.06
  -6   1  -4 1852.40   19.70
   6   1  -4 2025.82   24.58
   6  -1   4 1970.44   18.72
  -6   1   4 2061.25   24.05
  -6  -1  -4 1888.74   22.27
  -6   1  -4 1944.51   17.93
   6   1   4 2013.76   22.76
   6   1  -4 1836.15   23.99
  -6   1   5  257.61    7.06
  -6   1  -5  318.31    8.54
   6  -1   5  258.70    7.76
  -6   1  -5  308.29    8.87
   6   1  -5  320.33    6.13
   6  -1   5  250.07    6.62
   6   1  -5  321.95   10.31
   6   1   5  251.01    8.16
  -6   1   5  267.03    9.08
  -6   1  -5  321.72    7.44
  -6  -1  -5  322.08    9.47
  -6   1   6  196.06    6.22
  -6   1  -6  211.79    7.39
  -6   1  -6  200.04    7.76
   6   1  -6  200.59    5.46
   6   1  -6  204.26    8.68
   6   1   6  207.65    4.31
   6  -1   6  190.87    6.22
  -6   1   6  227.19    8.84
   6   1   6  210.25    7.57
   6  -1   6  198.95    6.05
  -6  -1  -6  204.43    7.77
  -6   1  -6  204.95    6.20
   6  -1  -7  917.90   13.24
  -6   1   7  848.64   12.66
  -6   1  -7 1018.06   18.96
  -6   1  -7  984.95   16.62
   6   1  -7  962.13   13.18
   6  -1   7  792.68   13.15
   6   1   7  856.80    9.87
   6   1  -7  980.86   19.79
  -6  -1  -7 1044.51   17.69
  -6   1  -7 1016.17   14.30
   6   1   7  845.64   15.52
   6  -1   7  844.10   12.56
  -6  -1   8 1745.08   12.35
   6  -1  -8 1810.53   17.24
  -6   1   8 1751.97   18.27
  -6   1  -8 1795.40   23.34
   6   1  -8 1784.08   19.46
   6  -1   8 1759.71   20.46
  -6  -1  -8 1770.69   15.12
   6   1   8 1837.72   16.06
   6   1  -8 1816.36   27.91
   6  -1   8 1761.97   18.89
   6   1   8 1759.92   23.08
  -6  -1  -8 1877.85   24.75
  -6  -1   9   34.47    1.69
  -6   1   9   34.37    2.71
   6  -1  -9   29.79    2.38
  -6   1  -9   26.67    3.38
   6   1  -9   31.04    2.98
   6   1  -9   31.07    4.38
   6  -1   9   37.01    3.20
   6   1   9   34.37    2.69
   6  -1  -9    5.43    8.81
  -6  -1  -9   28.96    2.27
   6   1   9   32.12    3.52
   6  -1   9   31.76    2.93
   6  -1 -10 1015.77   13.10
  -6   1  10  936.96   13.63
   6   1 -10 1032.25   17.30
  -6   1 -10 1017.80   19.38
   6   1 -10  970.13   22.27
   6  -1  10  972.05   16.69
  -6  -1 -10 1006.20   13.39
  -6   1 -10  964.07   16.19
   6   1  10 1013.00   14.40
   6  -1  10  959.20   15.31
   6   1  10  968.86   18.32
   6  -1 -11  661.84   10.88
  -6   1  11  672.70   11.56
  -6   1 -11  679.93   16.55
   6   1 -11  652.67   19.15
  -6  -1 -11  664.94   11.68
  -6   1 -11  679.96   14.14
   6  -1  11  711.73   14.81
   6   1  11  728.08   13.15
   6  -1  11  684.38   13.61
   6   1  11  686.99   15.89
   6  -1 -12 1329.69   15.69
  -6   1  12 1348.53   16.74
  -6   1 -12 1377.02   24.63
  -6   1 -12 1352.73   20.74
   6   1 -12 1339.67   27.84
  -6  -1 -12 1332.96   17.65
   6  -1 -12 1561.85   32.50
   6   1  12 1506.90   19.68
   6   1  12 1383.90   23.26
   6  -1  12 1346.28   19.86
   6  -1 -13  361.33    8.30
  -6   1  13  361.51    8.80
  -6   1 -13  377.02   13.52
   6   1 -13  381.23   15.29
  -6  -1 -13  367.41    9.80
   6  -1 -13  403.31   16.48
  -6   1 -13  364.72   11.30
   6   1  13  399.04   10.90
   6  -1  13  357.11   10.77
   6   1  13  366.20   12.34
   6  -1 -14   51.91    3.33
  -6   1  14   48.85    3.57
  -6   1 -14   48.63    4.46
   6   1 -14   47.12    6.01
  -6  -1 -14   52.11    4.14
   6   1  14   53.92    4.55
   6  -1 -14   56.54    6.69
   6  -1  14   46.54    4.33
   6   1  14   42.87    4.82
   6  -1 -15   47.52    3.31
  -6   1  15   59.44    3.97
   6   1 -15   51.77    7.09
  -6   1 -15   49.11    4.80
   6  -1 -15   50.43    6.85
  -6  -1 -15   51.53    4.43
   6   1  15   60.87    5.86
   6  -1  15   57.66    4.97
  -6   1  16 1811.71   21.43
   6  -1 -16 1683.93   18.99
  -6   1 -16 1662.63   26.56
   6   1 -16 1668.84   34.93
   6  -1 -16 1773.58   35.88
  -6  -1 -16 1676.21   23.99
   6  -1  16 1668.80   25.67
   6   1  16 1658.97   28.60
  -6   1  17  208.70    7.82
   6  -1 -17  186.49    6.57
   6   1 -17  195.67   12.65
   6  -1 -17  191.59   12.40
  -6  -1 -17  185.10    8.54
  -6   1 -17  184.38    9.44
   6   1  17  170.86    9.67
   6  -1  17  169.46    8.58
   6  -1 -18  388.11    9.56
  -6   1 -18  392.63   13.84
  -6  -1 -18  386.70   12.64
   6   1 -18  397.46   18.06
   6  -1 -18  420.56   18.59
   6   1  18  359.66   14.01
   6  -1  18  362.95   12.88
   6  -1 -19   74.36    4.53
  -6  -1 -19   73.49    5.92
  -6   1 -19   80.25    6.68
   6   1 -19   81.09    8.74
   6  -1 -19   72.75    8.42
   6  -1  19   64.12    5.78
   6   1  19   67.65    6.39
   6  -1 -20    6.25    1.62
  -6   1 -20    6.67    3.23
   6  -1 -20   11.28    4.32
   6   1 -20    6.21    4.11
  -6  -1 -20    6.80    2.63
   6   1  20    7.95    2.87
   6  -1  20    8.58    2.79
  -6  -1 -21   20.19    3.80
   6  -1 -21   21.89    5.56
   6   1 -21   24.40    5.88
  -6   1 -21   16.97    4.02
   6   1  21    9.41    3.21
   6  -1  21   11.32    2.92
  -6   1 -22    1.46    3.04
   6   1 -22    5.55    4.91
  -6  -1 -22    2.66    2.86
   6  -1 -22    3.62    4.90
   6   1  22    2.45    3.16
   6  -1  22    1.92    2.55
  -6  -1 -23  249.12   12.10
  -6   1 -23  249.69   12.86
   6   1 -23  265.97   17.06
   6  -1 -23  264.04   16.81
   6  -1  23  260.04   12.42
   6   1  23  249.24   13.28
  -6   1 -24   62.46    7.30
   6  -1 -24   69.58    9.42
  -6  -1 -24   64.51    6.82
   6   1 -24   71.35   10.00
   6   1  24   54.62    6.93
   6  -1  24   49.63    6.25
  -6   1 -25  205.27   15.13
   6  -1 -25  190.79   15.25
   6   1 -25  189.61   15.41
  -6  -1 -25  178.85   11.23
  -6   1 -25  174.62   11.76
   6  -1  25  163.67   10.66
   6   1  25  157.88   11.45
  -6   1 -26  728.38   27.72
   6   1 -26  693.94   29.07
  -6  -1 -26  676.50   21.69
  -6   1 -26  665.91   22.56
   6  -1 -26  709.47   28.89
   6  -1  26  643.50   20.70
   6   1  26  631.82   22.08
  -6   1 -27   96.77   12.11
  -6   1 -27   75.94    9.02
   6   1 -27   76.28   11.38
   6  -1 -27   75.43   11.29
  -6  -1 -27   67.27    8.00
   6   1  27   62.61    8.15
   6  -1  27   60.05    7.31
  -6   1 -28  430.44   22.83
   6  -1 -28  416.42   23.42
   6   1 -28  398.55   23.54
  -6  -1 -28  392.07   17.48
  -6   1 -28  383.65   18.26
   6   1  28  374.94   17.84
   6  -1  28  364.32   16.58
  -6   1 -29  266.94   18.77
  -6  -1 -29  222.45   13.71
   6   1 -29  235.91   18.74
  -6   1 -29  217.39   14.33
   6  -1 -29  231.26   18.20
   6  -1  29  202.99   12.81
   6   1  29  211.76   13.87
  -6   1 -30   66.50   10.95
   6  -1 -30   59.77   10.48
   6   1 -30   59.65   10.83
  -6   1 -30   54.91    8.21
  -6  -1 -30   53.16    7.49
   6  -1  30   50.66    7.13
   6   1  30   52.66    7.65
  -6   1 -31   76.10   11.71
   6  -1 -31   57.29   10.64
  -6   1 -31   62.54    8.78
   6   1 -31   62.34   11.16
  -6  -1 -31   58.08    8.12
   6  -1  31   49.55    7.21
   6   1  31   48.63    7.65
  -6   1 -32  110.87   13.81
  -6  -1 -32   92.08   10.06
   6  -1 -32  103.65   13.32
  -6   1 -32   99.40   10.79
   6   1 -32   96.43   13.78
   6   1  32   76.26    9.31
   6  -1  32   81.09    8.94
  -6   1 -33   20.20    8.28
  -6  -1 -33    9.40    5.13
   6   1 -33   10.24    7.30
  -6   1 -33   11.59    5.47
   6  -1 -33   11.79    7.14
   6   1  33    8.00    4.78
  -6   1 -34   19.99    8.66
   6  -1 -34   17.15    7.91
   6   1 -34   14.00    7.53
  -6   1 -34   15.44    5.87
   6   1  34    8.36    5.01
  -6   1 -35   34.96   10.72
  -6   1 -35   17.75    6.62
   6   1 -35   17.59    8.66
   6  -1 -35   16.40    7.95
   6   1  35   16.64    5.97
  -6   1 -36   29.17   10.29
  -6  -1 -36   32.26   10.58
   6  -1 -36   15.84    7.83
   6   1 -36    5.42    7.69
   6   1  36   12.10    5.64
   6   1 -37   -4.43    8.19
   6  -1 -37   -2.64    8.33
   7  -1   0   32.49    2.42
  -7  -1   0   32.35    3.58
  -7   1   0   34.00    3.08
   7  -1   0   33.83    1.76
  -7   1   0   28.82    3.01
   7   1   0   34.48    3.60
  -7  -1   0   30.49    3.25
   7  -1   0   32.23    3.43
   7   1   0   32.99    3.65
  -7   1   0   45.58    3.90
   7  -1  -1   19.46    1.25
   7  -1   1   20.31    1.58
  -7   1  -1   20.95    2.57
  -7  -1  -1   23.89    3.24
   7  -1   1   20.50    1.99
  -7   1  -1   20.96    1.75
  -7  -1  -1   21.31    2.79
   7   1  -1   -4.48    5.25
   7   1  -1   15.57    2.77
  -7  -1   1   19.65    2.73
   7   1   1   20.87    2.88
  -7   1  -1   20.33    2.34
  -7   1   1   19.83    2.61
   7   1  -1   28.33    3.55
   7   1   1   18.29    2.96
   7  -1  -1   22.33    2.89
  -7   1  -1   21.96    2.76
   7  -1   1   23.05    2.92
  -7   1  -2   18.59    2.55
  -7   1  -2   16.47    1.92
   7  -1   2   20.32    2.41
  -7  -1  -2   17.14    2.60
   7  -1   2   23.66    2.28
  -7  -1  -2   16.25    1.21
   7   1   2   17.15    2.63
  -7   1  -2   18.60    1.95
  -7   1  -2   16.72    2.20
  -7  -1  -2   19.08    2.60
   7   1   2   18.90    2.72
  -7   1  -2   20.09    2.44
   7   1  -2    8.28    2.60
   7   1  -2   16.26    2.94
   7   1   2   16.73    2.75
  -7   1   2   19.68    2.59
   7  -1  -2   15.55    2.49
   7  -1   2   16.88    2.53
  -7   1  -3  221.70    6.41
   7  -1   3  215.76    6.60
  -7  -1  -3  219.54    4.87
   7   1   3  215.62    8.54
  -7  -1  -3  222.56    8.50
   7  -1   3  219.30    7.36
  -7   1  -3  205.14    6.43
   7   1  -3  249.54    9.66
   7  -1   3  224.03    7.40
   7   1   3  220.65    8.21
  -7   1  -3  224.39    6.81
   7   1   3  221.48    8.83
   7   1  -3  218.79    8.96
  -7   1   3  227.76    8.38
  -7  -1  -3  233.31    8.28
   7  -1   3  222.55    8.32
   7  -1  -3  222.57    8.37
   7  -1   4   12.15    2.31
  -7   1   4   10.98    1.94
   7   1   4   12.32    2.58
  -7   1  -4   12.24    1.89
   7  -1   4   12.88    2.07
  -7   1  -4   11.10    1.83
   7   1   4   13.12    2.39
   7  -1   4   10.98    2.05
  -7  -1  -4   14.66    1.65
   7   1  -4   14.08    1.09
   7   1  -4   14.23    2.64
   7  -1   4   12.20    1.92
   7   1   4   11.85    2.22
   7   1  -4   12.68    2.57
   7  -1  -4   16.92    2.73
  -7   1  -4   11.57    1.74
  -7   1   4   11.09    2.21
  -7  -1  -4   13.28    2.20
  -7   1   5  993.16   15.05
  -7   1  -5  928.83   15.48
   7   1  -5  995.06   10.00
  -7   1  -5  948.79   15.00
   7  -1   5 1024.88   15.61
   7   1   5 1005.61   18.67
   7   1   5  964.88    8.70
   7   1  -5  995.14   19.55
   7  -1   5  976.38   14.41
  -7   1  -5  964.41   14.00
  -7   1   5 1021.90   18.61
  -7  -1  -5  962.90   17.09
   7   1   5  991.93   17.16
   7   1  -5  935.28   18.81
  -7   1   6 1003.23   14.92
   7   1  -6  975.23   11.46
  -7   1  -6  943.04   16.72
  -7   1  -6  946.66   15.72
   7   1  -6  961.28   19.75
   7  -1   6 1037.27   14.88
   7   1   6 1031.97    9.70
   7   1   6 1023.30   17.64
  -7  -1  -6  948.12   17.31
  -7   1  -6  978.97   14.29
  -7   1   7  325.07    8.47
  -7   1  -7  361.48   11.18
  -7   1  -7  349.37   10.13
   7   1  -7  353.64    7.60
   7  -1   7  330.30    8.67
   7   1  -7  348.68   12.38
   7   1   7  344.82    6.25
   7  -1   7  338.29    8.61
   7   1   7  342.91   10.28
  -7  -1  -7  363.47   10.92
  -7   1  -7  365.40    9.02
  -7  -1   8  934.92   10.61
  -7   1   8  930.66   14.10
   7   1  -8  973.57   13.84
  -7   1  -8  971.96   17.56
   7   1   8  949.17   11.51
   7   1  -8  979.09   21.33
   7  -1   8  927.37   14.86
  -7  -1  -8 1012.97   18.68
  -7   1  -8 1029.77   15.65
   7   1   8  953.07   17.51
   7  -1   8  940.57   14.55
  -7  -1   9 2648.72   17.06
  -7   1   9 2646.56   23.91
  -7   1  -9 2714.56   30.29
   7   1  -9 2698.29   24.77
   7   1   9 2823.00   21.18
  -7  -1  -9 2792.36   20.23
   7  -1   9 2733.98   26.75
   7   1  -9 2644.78   36.89
   7   1   9 2711.57   30.37
   7  -1   9 2716.46   25.54
  -7   1  10  858.14   13.48
   7  -1 -10  876.97   12.61
  -7  -1  10  855.15    9.14
  -7   1 -10  831.64   17.68
   7   1 -10  836.01   14.78
  -7  -1 -10  810.43   11.89
   7  -1 -10  923.25   31.33
   7   1  10  912.27   13.11
   7  -1  10  869.63   15.83
   7   1 -10  830.16   21.45
   7  -1  10  861.74   14.89
   7   1  10  862.44   17.75
  -7  -1  11 1607.78   11.79
  -7   1  11 1623.54   18.75
   7  -1 -11 1709.39   17.66
   7   1 -11 1713.11   22.57
  -7   1 -11 1708.98   26.24
   7  -1  11 1725.92   23.13
   7   1 -11 1697.95   31.34
  -7  -1 -11 1626.85   18.02
   7   1  11 1823.14   19.98
   7  -1  11 1665.06   21.49
   7   1  11 1703.88   25.49
   7  -1 -12  555.47   10.18
  -7   1  12  544.37   10.85
  -7  -1  12  546.96    6.58
  -7   1 -12  567.17   15.71
  -7   1 -12  550.34   13.16
   7  -1 -12  662.17   23.15
   7   1  12  609.10   12.50
   7   1 -12  547.30   18.65
  -7  -1 -12  547.43   11.02
   7   1  12  550.27   15.03
   7  -1  12  543.88   12.80
  -7   1  13  108.70    5.20
   7  -1 -13  128.64    5.06
  -7   1 -13  130.21    8.10
   7   1  13  127.95    6.14
   7   1 -13  117.70    9.10
  -7   1 -13  122.76    6.62
  -7  -1 -13  120.48    5.70
   7  -1 -13  140.14   10.58
   7   1  13  121.49    7.42
   7  -1  13  113.50    6.19
   7  -1 -14   29.63    2.55
  -7   1  14   24.89    2.63
  -7   1 -14   27.56    4.47
  -7   1 -14   32.59    3.85
   7   1 -14   31.72    5.29
  -7  -1 -14   27.16    3.09
   7  -1 -14   35.32    5.83
   7   1  14   28.12    3.37
   7   1  14   27.29    4.01
   7  -1  14   24.71    3.25
   7  -1 -15   73.80    3.99
  -7   1  15   69.50    4.18
  -7   1 -15   81.05    7.06
   7  -1 -15   86.07    8.67
  -7   1 -15   76.14    5.65
  -7  -1 -15   76.72    5.00
   7   1 -15   77.70    8.01
   7  -1  15   68.06    5.29
   7   1  15   68.09    5.97
   7  -1 -16   69.02    3.96
  -7   1  16   74.79    4.44
  -7   1 -16   82.36    7.62
   7  -1 -16   79.76    8.65
   7   1 -16   81.00    8.60
  -7   1 -16   77.29    5.92
  -7  -1 -16   69.91    5.11
   7   1  16   71.28    6.30
   7  -1  16   68.86    5.40
  -7   1  17   19.66    2.58
   7  -1 -17   17.15    2.18
  -7   1 -17   21.28    4.89
   7  -1 -17   18.91    5.34
   7   1 -17   22.50    5.50
  -7   1 -17   16.86    3.42
  -7  -1 -17   17.55    3.02
   7  -1  17   16.23    3.05
   7   1  17   17.76    3.77
   7  -1 -18   36.58    3.08
  -7   1  18   36.74    3.55
  -7   1 -18   35.39    5.70
   7  -1 -18   42.44    6.74
  -7  -1 -18   36.42    4.26
   7   1 -18   38.32    6.59
  -7   1 -18   35.30    4.62
   7  -1  18   32.74    4.10
   7   1  18   33.81    4.77
   7  -1 -19  132.88    5.67
  -7   1 -19  135.22   10.26
  -7   1 -19  134.71    8.48
   7   1 -19  145.41   11.86
  -7  -1 -19  139.88    7.92
   7  -1 -19  147.97   11.97
   7  -1  19  125.39    7.99
   7   1  19  118.53    8.57
  -7   1 -20   71.06    7.95
  -7   1 -20   69.72    6.39
  -7  -1 -20   68.44    5.87
   7   1 -20   80.12    9.37
   7  -1 -20   75.46    9.29
   7  -1  20   70.71    6.28
   7   1  20   70.35    6.93
  -7   1 -21   44.27    6.80
  -7  -1 -21   44.21    5.13
   7   1 -21   55.24    8.31
  -7   1 -21   45.04    5.63
   7  -1 -21   51.64    7.92
   7   1  21   33.68    5.24
   7  -1  21   31.51    4.46
  -7   1 -22    2.71    3.86
  -7  -1 -22    3.86    2.89
   7   1 -22    1.29    4.63
   7  -1 -22    4.28    4.18
  -7   1 -22    1.27    2.75
   7  -1  22    2.62    2.43
   7   1  22    3.99    2.99
  -7   1 -23   23.92    6.26
  -7   1 -23   16.47    4.30
   7   1 -23   18.44    5.85
   7  -1 -23   17.06    5.81
  -7  -1 -23   21.74    4.29
   7  -1  23   16.45    3.90
   7   1  23   17.32    4.46
  -7   1 -24   35.81    7.37
  -7  -1 -24   23.61    4.63
   7   1 -24   18.13    6.39
  -7   1 -24   19.05    4.61
   7  -1 -24   19.21    6.52
   7   1  24   21.44    5.10
   7  -1  24   19.13    4.31
  -7   1 -25  114.78   11.51
  -7   1 -25   95.98    8.66
  -7  -1 -25  100.56    8.34
   7  -1 -25  108.04   12.06
   7   1 -25  111.59   12.68
   7  -1  25   92.23    8.03
   7   1  25   91.60    8.92
  -7   1 -26  164.53   14.04
   7  -1 -26  164.01   14.83
  -7   1 -26  135.55   10.46
   7   1 -26  159.38   14.89
  -7  -1 -26  142.63   10.11
   7  -1  26  145.06   10.19
   7   1  26  136.36   10.59
  -7   1 -27   88.62   11.03
  -7   1 -27   65.83    7.73
  -7  -1 -27   65.63    7.37
   7  -1 -27   71.25   10.79
   7   1 -27   71.57   10.89
   7   1  27   60.53    7.60
   7  -1  27   63.34    7.36
  -7   1 -28   32.24    8.37
   7   1 -28   31.48    8.73
  -7   1 -28   25.09    5.87
  -7  -1 -28   28.92    5.73
   7  -1 -28   25.17    7.57
   7   1  28   31.38    6.02
   7  -1  28   23.22    5.07
  -7   1 -29   70.22   10.56
   7   1 -29   54.50   10.42
  -7  -1 -29   53.93    7.43
  -7   1 -29   49.26    7.50
   7  -1 -29   52.58    9.91
   7  -1  29   51.05    6.87
   7   1  29   49.03    7.25
  -7   1 -30   23.79    8.15
  -7  -1 -30   19.50    5.36
   7   1 -30   22.02    8.02
   7  -1 -30   17.58    7.57
  -7   1 -30   21.42    5.87
   7   1  30   10.08    4.62
   7  -1  30   15.30    4.78
  -7   1 -31   31.51    8.44
   7  -1 -31   18.69    8.03
  -7  -1 -31   19.45    5.50
   7   1 -31   21.17    7.90
  -7   1 -31   23.37    6.18
   7  -1  31   21.31    5.43
   7   1  31   22.33    5.96
  -7   1 -32   10.56    7.62
   7  -1 -32    3.75    6.05
  -7   1 -32    0.85    4.33
   7   1 -32    2.27    6.65
   7  -1  32    4.56    3.94
   7   1  32    2.48    4.20
  -7   1 -33   60.80   11.23
   7  -1 -33   47.26   11.03
   7   1 -33   51.91   11.31
  -7   1 -33   48.92    8.06
   7   1  33   54.04    8.13
  -7   1 -34   51.99   10.85
  -7   1 -34   37.06    7.75
   7  -1 -34   37.75   10.36
   7   1 -34   31.72    9.63
   7   1  34   30.90    6.98
  -7   1 -35   28.06    9.44
  -7  -1 -35   27.53    9.31
   7   1 -35   12.52    7.59
   7  -1 -35   11.50    7.93
   7   1  35   12.18    5.54
  -7  -1 -36   35.98   10.35
  -7   1 -36   41.70   11.02
   7  -1 -36   36.99   10.17
   7   1 -36   25.33    9.27
   7   1 -37    1.02    8.75
   7  -1 -37    6.47    8.37
   8  -1   0  583.67   10.16
   8  -1   0  590.35    7.29
  -8   1   0  569.57   12.61
  -8  -1   0  575.32   14.46
   8   1   0  563.79   15.22
  -8  -1   0  541.86   14.03
  -8   1   0  584.89   13.30
   8   1   0  549.47   15.13
  -8   1   0  585.14   14.31
   8  -1   0  573.03   14.52
   8  -1   1  345.55    6.16
  -8  -1  -1  313.51   10.59
   8  -1  -1  318.93    4.72
   8  -1   1  332.10    7.78
  -8   1  -1  308.78    9.20
  -8   1  -1  298.84    6.04
  -8  -1  -1  314.01   10.37
  -8  -1   1  318.93   11.04
   8   1   1  333.12   11.21
  -8   1  -1  309.35    9.42
   8   1  -1  301.24   11.26
   8  -1   1  340.05   11.33
   8   1   1  320.45   11.75
   8  -1  -1  323.81   10.86
  -8   1  -1  317.98   10.31
  -8   1   1  331.99   10.87
  -8   1  -2 2745.59   23.03
  -8  -1  -2 2857.41   15.78
  -8   1  -2 2907.38   27.80
  -8  -1  -2 2876.82   31.61
   8   1   2 3057.86   34.19
  -8   1  -2 2850.31   20.87
   8  -1   2 2915.73   29.79
   8  -1   2 3007.65   23.55
   8   1   2 2998.91   32.72
   8   1  -2 3227.39   45.43
  -8  -1  -2 2956.34   31.15
  -8  -1   2 3002.83   34.63
  -8   1  -2 2875.17   27.17
   8  -1  -2 2902.58   32.33
   8   1  -2 2795.44   33.99
  -8   1   2 3038.38   32.31
   8  -1   2 3001.66   33.45
   8   1   2 2978.58   35.22
  -8   1  -2 2959.80   31.23
   8   1   3 2932.88   33.59
   8  -1   3 3016.31   24.63
   8  -1   3 3023.40   29.96
  -8  -1  -3 3128.99   33.49
  -8   1  -3 3074.85   24.90
  -8   1  -3 3067.09   24.14
  -8  -1  -3 3171.51   18.82
  -8   1  -3 3182.41   27.68
   8   1   3 2995.02   31.92
   8  -1   3 2912.67   29.47
   8  -1  -3 3180.53   34.20
   8   1  -3 3102.34   35.58
   8  -1   3 2981.22   32.88
  -8  -1  -3 3190.78   32.29
  -8   1   3 2949.05   32.26
   8   1   3 2968.32   34.38
   8  -1   4 2776.53   28.91
  -8  -1  -4 2638.25   19.29
  -8   1  -4 2598.07   24.28
  -8   1  -4 2653.28   24.77
   8  -1   4 2927.79   25.63
   8   1   4 2920.70   31.06
   8  -1   4 2775.71   27.48
   8   1  -4 3058.85   38.07
   8  -1  -4 2637.04   31.30
   8   1  -4 2674.36   33.07
   8  -1   4 2830.10   31.98
  -8  -1  -4 2745.43   30.13
  -8   1  -4 2751.89   25.55
   8   1   4 2836.04   33.83
   8   1   5  284.62   11.01
   8  -1   5  282.86   10.34
  -8   1   5  283.99    8.90
   8   1  -5  336.39    5.39
   8  -1   5  282.58    9.35
  -8  -1  -5  340.74    7.51
  -8   1  -5  321.28    9.25
   8  -1   5  309.63    8.85
  -8   1  -5  327.76    9.09
   8   1   5  300.52   10.11
   8  -1   5  296.76    8.78
   8   1  -5  370.42   13.00
  -8  -1  -5  346.09   10.73
  -8   1  -5  339.40    8.96
   8   1  -5  324.19   11.72
  -8   1   6   41.12    3.40
   8   1  -6   35.47    2.18
  -8   1  -6   32.44    3.40
   8  -1   6   44.17    3.76
  -8   1  -6   31.58    3.13
   8   1   6   42.73    2.12
   8  -1   6   44.93    3.56
   8   1  -6   34.49    4.28
  -8   1  -6   36.11    3.04
   8   1   6   40.30    3.94
  -8  -1  -6   33.45    3.55
  -8   1   7   52.05    3.67
   8   1  -7   47.79    2.78
  -8   1  -7   46.40    3.89
   8  -1   7   47.25    3.46
   8  -1   7   48.62    3.64
   8   1  -7   42.83    4.93
   8   1   7   52.24    2.52
   8   1   7   51.22    4.39
  -8   1  -7   45.14    3.54
  -8   1   8  156.55    6.27
   8   1  -8  148.73    5.17
  -8   1  -8  146.31    7.01
   8   1  -8  140.99    8.66
   8   1   8  174.24    4.86
   8  -1   8  165.80    6.47
  -8   1  -8  144.76    6.28
   8  -1   8  163.98    6.55
   8   1   8  167.61    7.80
  -8  -1   9   13.95    1.68
  -8   1   9   11.98    2.04
   8   1  -9   14.81    2.05
  -8   1  -9   16.86    2.95
   8  -1   9   13.10    2.18
   8   1   9   14.28    1.79
   8   1  -9   14.20    3.51
  -8   1  -9   12.09    2.18
   8   1   9   11.70    2.71
   8  -1   9   12.96    2.22
  -8  -1  10  343.71    6.77
  -8   1  10  345.66    9.15
   8   1 -10  351.34    9.42
  -8   1 -10  358.30   11.88
   8   1  10  368.48    8.26
   8   1 -10  362.88   14.90
   8  -1  10  358.42   10.21
   8  -1 -10  361.46   21.20
   8  -1  10  347.20    9.84
   8   1  10  342.25   11.54
  -8  -1  11  406.23    6.96
  -8   1  11  413.75    9.89
   8   1 -11  425.17   10.83
  -8   1 -11  432.12   13.35
  -8  -1 -11  395.10    9.06
   8  -1  11  442.49   11.81
   8   1 -11  401.64   16.48
   8   1  11  441.38    9.83
   8  -1  11  411.85   11.04
   8   1  11  420.24   13.00
  -8  -1  12  101.90    3.32
  -8   1  12  105.38    5.03
  -8   1 -12   92.30    6.73
   8  -1 -12  106.99   10.29
   8   1 -12   98.05    8.65
   8   1  12  111.39    5.42
  -8  -1 -12   96.96    4.64
   8   1  12  107.23    6.90
   8  -1  12   99.90    5.79
  -8  -1  13   34.31    1.90
  -8   1  13   31.37    2.90
  -8   1 -13   35.04    4.60
   8   1  13   38.05    3.43
  -8  -1 -13   37.40    3.21
   8  -1 -13   41.70    6.81
   8   1 -13   37.19    5.75
   8   1  13   33.23    4.25
   8  -1  13   29.75    3.58
  -8  -1  14  104.60    3.07
   8  -1 -14  130.76    5.24
  -8   1  14   89.11    4.91
  -8   1 -14  126.98    8.39
   8   1 -14  121.35    9.92
  -8   1 -14  132.86    7.03
   8  -1 -14  143.40   11.10
   8   1  14  114.98    6.13
  -8  -1 -14  122.76    5.88
   8   1  14  103.21    7.08
   8  -1  14   94.78    5.98
  -8   1  15  711.50   13.36
   8  -1 -15  755.72   12.40
  -8   1 -15  741.96   20.21
  -8   1 -15  738.33   16.93
   8  -1 -15  808.02   25.40
   8   1 -15  755.11   24.45
  -8  -1 -15  726.76   14.62
   8   1  15  724.25   18.74
   8  -1  15  722.10   16.55
   8  -1 -16 1632.11   18.48
  -8   1  16 1698.93   20.73
  -8   1 -16 1639.25   30.86
   8   1 -16 1575.57   36.45
  -8   1 -16 1606.77   25.59
  -8  -1 -16 1583.41   22.62
   8  -1 -16 1707.69   37.50
   8  -1  16 1635.91   25.57
   8   1  16 1619.43   28.75
   8  -1 -17 1310.29   16.73
  -8   1  17 1241.70   18.25
  -8   1 -17 1269.05   28.16
   8  -1 -17 1326.94   34.44
   8   1 -17 1274.12   33.39
  -8  -1 -17 1253.70   21.00
  -8   1 -17 1260.07   23.45
   8   1  17 1157.09   24.90
   8  -1  17 1194.64   22.50
  -8   1  18  408.88   10.81
   8  -1 -18  361.87    8.99
  -8   1 -18  353.13   15.59
   8  -1 -18  376.99   19.05
  -8   1 -18  349.39   12.97
   8   1 -18  390.54   19.07
  -8  -1 -18  344.20   11.59
   8  -1  18  353.33   12.73
   8   1  18  360.12   14.21
  -8   1  19   70.17    4.87
   8  -1 -19   59.37    3.93
  -8   1 -19   62.28    7.48
   8   1 -19   51.64    7.99
   8  -1 -19   56.74    8.60
  -8  -1 -19   56.41    5.17
  -8   1 -19   57.40    5.97
   8   1  19   52.87    6.02
   8  -1  19   57.35    5.66
  -8   1 -20  295.11   15.09
   8   1 -20  304.27   18.04
  -8   1 -20  293.33   12.49
   8  -1 -20  317.63   18.24
  -8  -1 -20  284.97   11.40
   8   1  20  282.37   13.48
   8  -1  20  283.54   12.13
  -8   1 -21  454.67   19.12
  -8   1 -21  449.07   16.02
   8   1 -21  457.80   22.34
   8  -1 -21  478.43   22.70
  -8  -1 -21  455.04   14.76
   8   1  21  394.52   15.97
   8  -1  21  402.94   14.66
  -8   1 -22  160.22   12.07
  -8  -1 -22  156.45    9.08
   8   1 -22  167.26   14.02
  -8   1 -22  154.19    9.81
   8  -1 -22  170.08   14.29
   8   1  22  157.37   10.53
   8  -1  22  159.43    9.62
  -8   1 -23   93.49    9.84
   8   1 -23   92.45   11.42
  -8   1 -23   85.19    7.78
   8  -1 -23   93.42   11.62
  -8  -1 -23   84.15    7.06
   8  -1  23   69.80    6.83
   8   1  23   78.39    7.84
  -8   1 -24  263.64   15.98
   8  -1 -24  278.46   18.73
  -8  -1 -24  257.91   12.32
  -8   1 -24  259.40   13.22
   8   1 -24  281.19   18.99
   8   1  24  234.95   13.21
   8  -1  24  235.60   12.06
  -8   1 -25  203.96   14.40
   8  -1 -25  191.38   15.83
   8   1 -25  201.99   16.78
  -8  -1 -25  199.70   11.24
  -8   1 -25  185.54   11.61
   8   1  25  165.87   11.41
   8  -1  25  168.01   10.52
  -8   1 -26   86.96   10.40
   8  -1 -26   75.49   11.19
  -8   1 -26   72.55    7.94
  -8  -1 -26   70.33    7.30
   8   1 -26   74.45   11.50
   8  -1  26   90.77    8.10
   8   1  26   81.86    8.54
  -8   1 -27   89.63   11.16
  -8  -1 -27   83.97    8.21
   8  -1 -27   88.24   11.86
  -8   1 -27   80.80    8.50
   8   1 -27   87.59   12.38
   8  -1  27   59.16    6.97
   8   1  27   60.92    7.86
  -8   1 -28  213.55   16.14
   8  -1 -28  192.93   17.39
  -8  -1 -28  195.52   12.18
   8   1 -28  202.73   17.93
  -8   1 -28  189.08   12.60
   8   1  28  194.83   12.95
   8  -1  28  193.99   12.12
  -8   1 -29  151.00   14.40
  -8  -1 -29  143.53   10.78
  -8   1 -29  137.28   11.41
   8  -1 -29  153.88   15.72
   8   1 -29  152.26   16.24
   8  -1  29  124.41   10.05
   8   1  29  121.33   10.90
  -8   1 -30  112.09   12.72
  -8  -1 -30  102.20    9.61
  -8   1 -30  103.81   10.36
   8  -1 -30  112.60   14.27
   8   1 -30  118.23   15.15
   8   1  30   86.65    9.44
   8  -1  30   86.11    8.78
  -8   1 -31   94.77   12.80
  -8   1 -31   87.24    9.61
   8   1 -31   94.14   13.70
   8  -1 -31  100.20   13.64
   8  -1  31   78.95    8.63
   8   1  31   72.79    8.69
  -8   1 -32    9.97    6.88
   8   1 -32    6.74    6.70
  -8   1 -32    6.11    4.84
   8  -1 -32    2.99    6.19
   8   1  32    5.56    4.37
  -8  -1 -33   45.77   10.27
  -8   1 -33   42.17   10.22
  -8   1 -33   30.25    7.12
   8   1 -33   27.10    9.64
   8  -1 -33   28.64    9.44
   8   1  33   26.69    6.48
  -8   1 -34  103.45   14.15
  -8  -1 -34  110.75   13.99
   8  -1 -34   93.96   14.07
   8   1 -34   81.45   14.37
   8   1  34   73.28    9.63
  -8  -1 -35   70.08   12.11
  -8   1 -35   72.29   12.45
   8   1 -35   55.64   11.84
   8  -1 -35   58.62   12.07
  -8  -1 -36   22.17    8.85
  -8   1 -36   32.92   10.31
   8  -1 -36   10.89    8.19
   8   1 -36   12.13    7.70
   9  -1   0   13.71    1.97
  -9  -1   0   26.24    4.28
   9  -1   0   14.02    1.23
  -9   1   0   28.08    3.96
   9   1   0   11.83    2.77
  -9   1   0   16.13    2.93
   9   1   0   14.69    3.46
  -9   1   0   25.35    3.97
   9  -1   0   17.12    3.65
   9  -1   1   83.68    4.07
  -9  -1  -1   70.95    5.55
   9  -1  -1   74.73    2.38
  -9   1  -1   68.78    4.89
   9   1   1   73.58    5.77
  -9   1  -1   71.54    4.95
   9   1  -1   72.22    6.02
  -9   1  -1   76.31    5.48
   9  -1   1   80.43    6.02
   9  -1  -1   70.28    5.75
   9   1   1   76.86    6.25
   9  -1  -2   39.08    1.62
  -9  -1  -2   38.14    4.23
  -9   1  -2   38.87    3.69
  -9   1  -2   41.63    2.75
   9  -1   2   46.65    3.29
  -9  -1  -2   37.05    1.96
   9   1   2   41.91    4.33
  -9   1  -2   40.78    3.80
   9   1  -2    7.92    7.66
   9  -1  -2   41.22    4.54
   9   1  -2   43.67    4.98
   9   1   2   40.32    4.53
   9  -1   2   38.04    4.18
  -9   1  -3  117.88    5.17
  -9  -1  -3  115.66    6.97
   9  -1   3  129.33    5.41
  -9  -1  -3  118.77    3.80
   9  -1   3  119.33    6.40
  -9   1  -3  117.10    4.93
  -9   1  -3  120.90    6.27
   9  -1   3  115.62    6.51
  -9   1  -3  125.32    6.06
   9   1   3  132.51    7.32
   9   1  -3  123.76    8.57
   9   1   3  122.99    7.73
   9  -1   3  121.84    7.24
   9   1  -3  123.74    7.82
   9  -1  -3  116.09    7.04
   9  -1   4   67.15    4.94
  -9   1  -4   72.33    4.23
   9  -1   4   71.86    4.36
  -9   1  -4   75.45    4.37
  -9  -1  -4   73.91    3.32
   9   1  -4   80.06    6.56
   9   1   4   67.38    5.30
   9  -1   4   63.18    4.58
   9  -1   4   66.40    5.42
   9   1   4   65.44    5.74
  -9   1  -4   72.04    4.55
   9  -1  -4   72.70    5.70
   9   1  -4   73.29    6.03
  -9   1   5   48.36    4.08
   9  -1   5   42.80    4.04
  -9  -1  -5   58.37    3.36
   9  -1   5   44.13    3.53
  -9   1  -5   64.63    4.25
  -9   1  -5   61.31    4.05
   9   1  -5   66.20    6.10
   9  -1   5   41.36    3.81
   9   1   5   41.99    4.35
   9   1   5   44.48    4.80
   9  -1  -5   62.30    5.46
   9   1  -5   58.52    5.49
   9  -1   5   41.96    4.43
  -9   1  -5   60.58    4.16
   9  -1   6  393.33   12.77
  -9   1   6  387.50   10.68
   9   1   6  385.34   13.38
   9  -1   6  403.40   11.03
  -9   1  -6  392.11   11.06
  -9   1  -6  394.65   10.56
  -9  -1  -6  409.44    8.98
   9   1  -6  396.46    6.42
   9   1   6  402.37   12.29
   9  -1   6  393.10   10.74
   9   1   6  373.15    6.51
   9   1  -6  428.52   15.07
   9   1  -6  376.29   13.58
  -9   1  -6  406.39   10.55
  -9   1   7  652.91   13.42
  -9   1  -7  657.18   14.11
  -9  -1  -7  682.36   12.41
   9   1  -7  660.28    9.59
   9  -1   7  652.52   13.67
   9   1  -7  708.19   19.50
   9   1   7  662.25    8.99
   9   1   7  682.10   15.86
  -9   1  -7  682.83   13.87
  -9   1   8 1060.79   16.91
   9   1  -8 1009.08   13.22
  -9   1  -8 1051.25   18.58
   9   1  -8 1069.72   24.51
   9   1   8 1105.85   12.36
   9  -1   8 1064.33   17.52
   9  -1   8 1063.29   16.60
  -9   1  -8 1061.18   17.64
   9   1   8 1092.85   20.38
  -9   1   9  674.27   13.49
  -9  -1   9  699.05   11.22
  -9   1  -9  685.79   15.73
   9   1  -9  667.59   11.58
   9   1   9  727.10   10.81
   9  -1   9  692.51   13.73
   9   1  -9  666.11   20.11
   9  -1   9  697.91   14.20
  -9   1  -9  695.31   14.75
   9   1   9  706.42   16.55
  -9   1  10  454.02   11.10
  -9  -1  10  458.56    8.79
   9   1 -10  432.74    9.97
  -9   1 -10  452.23   13.22
   9   1 -10  443.95   16.94
   9  -1 -10  521.73   28.63
   9   1  10  460.94    9.46
   9  -1  10  444.10   11.64
  -9   1 -10  460.24   12.37
   9   1  10  469.25   13.70
   9  -1  10  454.28   11.89
  -9   1  11   27.51    2.97
  -9  -1  11   24.50    2.10
  -9   1 -11   35.36    4.35
   9   1 -11   36.06    3.19
   9  -1 -11   26.37    4.66
   9   1  11   26.46    2.65
   9   1 -11   34.36    5.66
   9  -1  11   23.71    3.01
   9  -1  11   24.35    3.11
   9   1  11   24.74    3.66
  -9   1  12   55.01    3.94
  -9  -1  12   53.42    2.85
  -9   1 -12   73.06    6.10
   9   1 -12   75.62    7.93
   9   1  12   56.97    4.00
   9  -1 -12   73.48    9.45
   9   1  12   55.77    5.18
   9  -1  12   59.76    4.61
  -9   1  13   72.08    4.44
  -9  -1  13   70.72    3.02
  -9   1 -13   69.49    6.17
   9   1  13   80.88    4.87
   9   1 -13   68.05    7.74
   9  -1 -13   72.04    8.78
   9   1  13   72.41    5.93
   9  -1  13   68.86    5.13
  -9  -1  14   60.14    2.67
  -9   1  14   57.78    4.00
  -9   1 -14   79.22    6.86
   9   1  14   70.74    4.72
   9   1 -14   73.44    8.24
   9  -1 -14   88.39    9.63
  -9  -1 -14   74.96    4.59
   9   1  14   55.85    5.47
   9  -1  14   60.70    4.90
  -9  -1  15  232.09    4.94
  -9   1  15  214.68    7.54
  -9   1 -15  211.57   11.07
   9   1 -15  221.88   14.13
   9  -1 -15  248.55   14.97
   9   1  15  249.97    9.20
  -9  -1 -15  226.63    8.10
   9   1  15  230.34   10.88
   9  -1  15  216.72    9.34
  -9   1  16   70.62    4.40
  -9   1 -16   78.00    7.36
   9  -1 -16   85.80    9.70
  -9  -1 -16   78.62    5.23
   9   1 -16   83.60    9.54
   9  -1  16   75.32    5.73
   9   1  16   69.60    6.56
  -9   1  17  136.78    6.28
  -9   1 -17  143.89   10.11
   9  -1 -17  156.18   12.85
  -9   1 -17  139.21    8.21
   9   1 -17  132.58   11.75
  -9  -1 -17  136.51    7.03
   9  -1  17  139.29    7.98
   9   1  17  143.49    9.12
  -9   1  18   51.31    4.08
  -9   1 -18   44.41    6.34
  -9  -1 -18   42.03    4.35
  -9   1 -18   39.85    5.04
   9  -1 -18   44.65    7.92
   9   1 -18   35.08    7.30
   9  -1  18   49.47    5.28
   9   1  18   52.39    6.10
  -9   1  19   11.74    2.31
  -9   1 -19   19.45    4.93
   9   1 -19   18.81    6.02
   9  -1 -19   19.52    6.05
  -9   1 -19   18.44    3.85
  -9  -1 -19   15.71    3.15
   9   1  19   12.30    3.68
   9  -1  19   13.99    3.45
  -9   1  20  176.19    7.80
  -9   1 -20  124.23   10.23
  -9   1 -20  131.58    8.56
   9  -1 -20  135.08   12.39
  -9  -1 -20  133.28    7.77
   9   1 -20  127.50   12.33
   9  -1  20  137.50    8.53
   9   1  20  146.34    9.78
  -9   1 -21   46.07    6.93
  -9  -1 -21   44.35    4.90
   9  -1 -21   42.53    7.89
  -9   1 -21   41.52    5.42
   9   1 -21   46.31    8.60
   9   1  21   43.29    5.82
   9  -1  21   44.36    5.41
  -9   1 -22   25.74    5.56
  -9  -1 -22   27.23    4.32
  -9   1 -22   28.52    4.86
   9   1 -22   28.61    7.06
   9  -1 -22   28.77    7.16
   9   1  22   27.60    4.97
   9  -1  22   24.12    4.32
  -9   1 -23   26.91    6.32
  -9  -1 -23   22.00    4.08
  -9   1 -23   26.04    4.72
   9  -1 -23   22.11    6.99
   9   1 -23   29.78    7.79
   9  -1  23   21.64    4.16
   9   1  23   21.80    4.55
  -9   1 -24   39.42    7.40
  -9  -1 -24   39.77    5.30
   9   1 -24   38.09    8.93
  -9   1 -24   37.27    5.41
   9  -1 -24   31.09    7.33
   9  -1  24   29.62    4.96
   9   1  24   33.23    5.71
  -9   1 -25  133.43   11.96
   9  -1 -25  139.28   13.94
  -9   1 -25  118.36    9.17
  -9  -1 -25  125.04    8.90
   9   1 -25  135.20   14.23
   9  -1  25  121.45    9.02
   9   1  25  126.53   10.03
  -9   1 -26   36.01    7.24
  -9  -1 -26   37.85    5.64
   9   1 -26   37.84    8.76
  -9   1 -26   31.04    5.48
   9  -1 -26   35.40    8.91
   9  -1  26   39.25    5.62
   9   1  26   37.97    6.16
  -9   1 -27   57.42    9.17
  -9   1 -27   46.19    6.54
   9   1 -27   53.71   10.64
  -9  -1 -27   49.54    6.18
   9  -1 -27   51.21    9.93
   9   1  27   41.57    6.65
   9  -1  27   45.76    6.19
  -9   1 -28   72.76   10.33
  -9   1 -28   55.65    7.29
   9  -1 -28   62.67   11.21
   9   1 -28   72.50   11.93
  -9  -1 -28   64.90    7.39
   9  -1  28   59.06    7.03
   9   1  28   59.07    7.64
  -9   1 -29    5.74    5.79
  -9   1 -29    4.17    4.08
   9   1 -29   -0.32    6.09
   9  -1 -29    3.18    6.37
  -9  -1 -29    1.34    3.57
   9  -1  29    3.92    3.32
   9   1  29    0.65    3.86
  -9   1 -30   21.44    7.63
   9  -1 -30   19.41    7.85
  -9   1 -30   18.23    5.30
   9   1 -30   17.44    8.13
   9   1  30   12.11    4.83
   9  -1  30   13.94    4.60
  -9  -1 -31   35.66    8.86
  -9   1 -31   28.39    7.96
   9  -1 -31   25.02    8.96
  -9   1 -31   21.67    5.55
   9   1 -31   20.65    9.23
   9   1  31   17.95    5.43
  -9   1 -32   25.12    8.37
  -9  -1 -32   28.86    8.78
   9   1 -32   21.42    8.33
   9  -1 -32   25.90    9.16
   9   1  32   16.40    5.52
  -9  -1 -33   36.28    9.29
  -9   1 -33   26.04    8.97
   9  -1 -33   22.92    9.49
   9   1 -33   19.87    8.56
   9   1  33   27.12    6.74
  -9  -1 -34   81.51   12.19
  -9   1 -34   83.56   12.54
   9  -1 -34   75.15   13.24
   9   1 -34   73.36   14.25
  -9   1 -35   81.79   13.18
  -9  -1 -35   94.69   13.75
   9   1 -35   84.63   14.92
   9  -1 -35   80.56   14.11
  -9  -1 -36   58.11   12.00
   9  -1 -36   30.30   10.26
   9   1 -36   26.27    9.75
 -10   1   0 5013.62   42.26
 -10  -1   0 4910.93   46.80
 -10   1   0 4908.52   43.41
  10   1   0 5044.83   50.46
  10  -1   0 4966.25   48.29
  10   1   0 4973.88   50.30
  10   1  -1  384.38    5.32
 -10  -1   1  368.18   12.91
  10  -1   1  394.63    9.03
 -10   1  -1  367.39   11.44
  10  -1  -1  380.73    5.28
 -10  -1  -1  371.12   12.58
  10   1   1  376.78   13.57
 -10   1  -1  381.21   11.59
  10   1  -1  371.26   13.94
  10  -1  -1  358.23   13.24
  10  -1   1  386.84   13.61
  10   1   1  388.83   14.39
 -10  -1  -2  914.28    9.74
 -10   1  -2  931.30   12.48
  10  -1  -2  959.64    7.63
 -10  -1  -2  939.94   19.81
  10  -1   2  920.34   14.04
 -10   1  -2  934.70   17.78
  10   1   2  942.92   20.71
 -10   1  -2  960.54   17.90
  10   1  -2  932.19   21.85
  10  -1   2  944.57   21.23
  10   1   2  917.00   22.07
  10  -1  -2  933.37   21.03
 -10   1  -3 1430.37   17.94
 -10   1  -3 1465.48   17.09
  10  -1   3 1505.46   18.54
  10  -1   3 1457.71   23.87
 -10   1  -3 1462.04   22.70
 -10  -1  -3 1415.53   13.60
 -10  -1  -3 1410.03   24.56
 -10   1  -3 1437.32   21.33
  10   1  -3 1582.52   35.47
  10   1   3 1492.23   25.51
  10   1  -3 1432.87   27.14
  10  -1  -3 1461.89   26.05
  10   1   3 1449.78   27.47
  10  -1   3 1449.59   26.40
 -10   1  -4  783.03   13.96
 -10  -1  -4  792.06   11.14
 -10   1  -4  803.10   13.88
  10  -1   4  823.10   17.98
  10  -1   4  798.40   14.26
 -10   1  -4  817.29   16.03
  10  -1   4  771.01   17.34
  10   1  -4  906.84   24.72
  10   1   4  839.28   18.81
  10   1  -4  786.65   20.20
  10  -1  -4  787.33   19.32
  10  -1   4  821.55   19.61
  10   1   4  815.87   20.40
 -10   1  -5  350.33    9.98
  10  -1   5  353.18    9.96
 -10   1  -5  364.70    9.94
 -10  -1  -5  369.83    8.17
  10   1  -5  396.02   15.71
  10   1   5  355.24   12.19
  10  -1   5  334.20   10.94
  10   1   5  344.34   13.29
  10  -1  -5  360.78   13.24
  10   1  -5  341.87   13.41
  10  -1   5  351.24   12.86
 -10   1  -5  383.17   10.94
 -10   1   6 1154.06   19.54
 -10   1  -6 1151.96   18.30
  10   1  -6 1164.79    9.95
  10  -1   6 1250.05   19.36
 -10  -1  -6 1160.85   15.37
 -10   1  -6 1131.68   18.83
  10   1  -6 1269.90   27.35
  10  -1   6 1163.15   19.80
  10   1   6 1211.87   21.94
  10   1   6 1164.58   24.17
  10   1  -6 1160.42   24.74
  10  -1   6 1157.25   23.38
 -10   1  -6 1162.63   18.90
 -10   1   7   69.96    4.82
  10   1   7   73.63    6.67
  10  -1   7   70.65    6.21
  10   1  -7   73.09    3.03
 -10   1  -7   71.58    4.96
 -10  -1  -7   75.66    4.32
  10   1   7   69.93    3.12
  10  -1   7   71.39    4.98
  10   1   7   73.85    5.60
  10   1  -7   75.10    7.01
 -10   1  -7   71.18    4.90
 -10   1   8  430.94   11.56
 -10   1  -8  420.87   12.03
 -10  -1  -8  420.90   10.54
  10   1  -8  440.19    8.20
  10   1   8  431.93    8.03
  10   1  -8  432.76   16.45
  10  -1   8  430.73   11.88
  10  -1   8  394.16   10.60
  10   1   8  433.93   13.32
 -10   1  -8  436.21   11.84
 -10   1   9  103.27    5.65
 -10  -1  -9  108.29    5.81
 -10   1  -9   99.16    6.27
  10   1  -9  104.96    4.43
  10   1  -9  109.35    8.78
  10  -1   9   96.65    5.35
  10  -1   9  100.10    5.77
  10   1   9  107.18    4.17
  10   1   9   99.78    6.68
 -10   1  -9  104.88    5.99
 -10  -1  10  196.88    6.39
 -10   1  10  194.88    7.60
  10   1 -10  194.17    6.53
 -10  -1 -10  204.99    8.28
 -10   1 -10  211.33    9.30
  10   1 -10  201.07   12.13
  10   1  10  210.00    6.26
  10  -1  10  182.82    7.82
  10   1  10  191.96    9.15
  10  -1  10  195.43    8.11
 -10   1 -10  214.44    8.78
 -10  -1  11    3.10    1.26
 -10   1  11    3.25    1.65
 -10   1 -11   10.78    2.99
  10   1 -11   10.43    1.86
  10  -1  11    2.44    1.62
  10   1  11    2.40    1.26
  10  -1 -11   -6.45    7.57
  10   1 -11   10.44    4.06
  10   1  11    2.16    1.91
  10  -1  11    2.52    1.74
 -10  -1  12  421.07    8.64
 -10   1  12  424.02   11.10
  10   1 -12  396.03   10.42
 -10   1 -12  415.02   13.81
  10   1 -12  415.10   17.85
  10   1  12  448.31   10.29
  10  -1 -12  469.19   22.62
  10   1  12  426.25   14.10
  10  -1  12  427.56   12.30
 -10  -1  13   95.69    3.97
 -10   1  13   96.35    5.35
 -10   1 -13  107.18    7.54
  10   1 -13  111.47   10.10
  10   1  13  110.07    5.44
  10  -1 -13  111.31   11.21
  10  -1  13  103.29    6.34
  10   1  13   91.78    6.77
 -10   1  14 1035.86   16.93
 -10  -1  14 1003.20   11.92
 -10   1 -14 1102.18   23.76
  10   1  14 1162.95   18.25
  10   1 -14 1088.19   30.56
  10  -1 -14 1203.61   33.43
  10   1  14 1063.55   22.65
  10  -1  14 1029.95   19.81
 -10   1  15 1047.74   17.20
 -10  -1  15 1111.86   11.91
 -10   1 -15 1127.71   24.93
  10   1  15 1218.99   19.89
  10  -1 -15 1217.15   33.67
  10   1 -15 1104.86   31.72
  10   1  15 1113.24   23.85
  10  -1  15 1123.21   21.12
 -10   1  16   76.98    4.96
 -10  -1  16   89.17    3.30
 -10   1 -16   94.09    8.13
  10   1 -16   88.24   10.10
  10  -1 -16   96.83   10.21
  10   1  16   86.93    7.27
  10  -1  16   87.43    6.49
 -10   1  17 1371.07   19.54
 -10   1 -17 1412.68   29.52
  10  -1 -17 1483.26   37.61
 -10  -1 -17 1408.86   21.56
  10   1 -17 1382.92   37.23
  10  -1  17 1354.88   24.43
  10   1  17 1358.55   27.50
 -10   1  18 1397.09   19.93
 -10   1 -18 1395.74   30.30
  10  -1 -18 1441.07   38.59
  10   1 -18 1440.03   38.41
 -10  -1 -18 1395.33   22.20
  10   1  18 1333.61   27.64
  10  -1  18 1357.06   24.97
 -10   1  19   26.08    3.24
 -10   1 -19   39.64    6.59
  10  -1 -19   36.43    7.78
 -10  -1 -19   33.73    4.13
  10   1 -19   38.01    8.12
  10  -1  19   32.46    4.62
  10   1  19   31.25    5.29
 -10   1  20  776.03   15.57
 -10   1 -20  695.80   22.66
  10   1 -20  724.89   29.01
 -10  -1 -20  702.80   17.10
  10  -1 -20  743.55   28.97
  10   1  20  660.92   20.57
  10  -1  20  650.11   18.17
 -10   1 -21  350.61   16.80
 -10  -1 -21  353.70   12.71
  10  -1 -21  381.55   21.40
  10   1 -21  369.77   21.68
  10  -1  21  349.75   13.87
  10   1  21  348.27   15.16
 -10   1 -22   48.42    7.37
  10   1 -22   52.69    9.07
 -10   1 -22   53.96    6.08
  10  -1 -22   45.12    8.22
 -10  -1 -22   50.72    5.40
  10   1  22   37.67    5.76
  10  -1  22   40.83    5.25
 -10   1 -23   35.76    6.68
 -10   1 -23   38.34    5.32
  10   1 -23   34.79    7.71
  10  -1 -23   44.48    9.20
 -10  -1 -23   37.15    4.82
  10   1  23   34.82    5.45
  10  -1  23   33.13    5.03
 -10   1 -24   16.19    5.61
  10   1 -24   18.81    7.24
 -10   1 -24   16.72    4.08
  10  -1 -24   21.43    7.17
 -10  -1 -24   15.64    3.72
  10  -1  24   16.90    4.02
  10   1  24   17.59    4.50
 -10   1 -25   52.74    8.16
 -10  -1 -25   48.33    5.80
 -10   1 -25   47.93    6.25
  10  -1 -25   57.88    9.96
  10   1 -25   55.26   10.25
  10  -1  25   49.40    6.04
  10   1  25   53.28    6.99
 -10   1 -26   33.73    7.51
  10  -1 -26   35.37    9.23
  10   1 -26   29.95    8.78
 -10  -1 -26   27.91    4.96
 -10   1 -26   26.83    5.27
  10  -1  26   31.58    5.33
  10   1  26   29.69    5.78
 -10   1 -27  238.18   16.22
 -10  -1 -27  224.06   12.19
 -10   1 -27  214.32   12.98
  10   1 -27  260.76   20.82
  10  -1 -27  251.89   19.71
  10   1  27  199.96   13.00
  10  -1  27  196.83   11.94
 -10   1 -28  167.80   14.58
  10  -1 -28  173.73   17.30
 -10   1 -28  158.90   11.49
  10   1 -28  190.15   18.14
  10  -1  28  134.27   10.21
  10   1  28  139.25   11.22
 -10  -1 -29   33.28    7.80
 -10   1 -29   33.96    7.89
  10  -1 -29   32.45    9.31
  10   1 -29   22.91    8.27
 -10   1 -29   34.26    6.39
  10  -1  29   27.96    5.51
  10   1  29   26.11    6.02
 -10   1 -30   16.05    7.12
 -10  -1 -30   21.78    7.40
  10   1 -30   17.74    8.35
  10  -1 -30   17.49    8.11
 -10   1 -30   19.34    5.45
  10   1  30   11.88    5.02
 -10  -1 -31   21.75    7.17
 -10   1 -31   21.47    7.51
  10   1 -31   11.37    8.19
  10  -1 -31   16.42    8.56
  10   1  31   11.78    4.96
 -10   1 -32   74.95   11.50
 -10  -1 -32   74.12   10.87
  10   1 -32   62.27   12.37
  10  -1 -32   69.95   12.66
  10   1  32   50.55    7.96
 -10   1 -33   30.74    8.62
 -10  -1 -33   39.20    9.52
  10  -1 -33   23.99    9.47
  10   1 -33   20.50    9.24
  10   1  33   18.12    5.94
 -10  -1 -34   42.51   10.10
 -10   1 -34   42.86   10.25
  10  -1 -34   28.91    9.81
  10   1 -34   32.37   11.74
 -10  -1 -35  136.73   15.51
 -10   1 -35  127.05   15.54
  10  -1 -35  145.64   18.16
  10   1 -35  126.68   17.56
 -11   1   0   17.36    4.21
  11   1   0    7.99    1.69
  11  -1   0    2.37    1.69
 -11  -1   0   11.48    4.62
  11   1   0    7.60    3.89
  11  -1   0    7.42    3.72
  11  -1  -1   58.00    3.67
 -11  -1  -1   59.09    5.64
 -11   1  -1   58.72    5.08
  11  -1   1   71.66    4.12
  11   1  -1   59.93    2.30
 -11  -1   1   71.12    6.20
  11   1   1   64.79    6.24
  11  -1   1   68.47    6.26
  11   1   1   71.68    6.69
  11  -1  -1   62.82    5.93
  11   1  -1   62.41    6.43
  11  -1   2   14.42    2.26
 -11   1  -2   14.38    1.92
 -11  -1  -2   17.07    3.84
 -11   1  -2   16.34    3.36
  11   1   2   11.87    2.58
  11  -1   2   17.12    3.52
  11  -1  -2   14.25    3.49
  11   1   2   12.96    3.22
  11   1  -2   17.11    4.14
 -11   1  -3    4.74    1.49
  11  -1   3    5.51    1.80
 -11   1  -3    4.80    1.37
 -11  -1  -3    5.40    2.42
 -11  -1  -3    4.78    1.12
 -11   1  -3    5.00    1.97
  11   1   3    4.43    2.30
 -11   1  -3    4.15    1.92
  11  -1  -3    3.75    2.63
  11   1  -3    5.38    3.08
  11   1   3    3.71    2.44
  11  -1   3    2.40    2.53
 -11   1  -4   25.63    2.85
  11  -1   4   41.99    3.64
 -11  -1  -4   24.13    3.97
 -11  -1  -4   27.82    2.28
 -11   1  -4   26.09    2.78
 -11   1  -4   26.69    3.44
  11  -1   4   34.25    4.02
  11   1  -4   15.98    3.54
  11   1   4   44.06    4.87
  11   1  -4   27.66    4.53
  11   1   4   36.10    4.87
  11  -1  -4   24.31    4.14
  11  -1   4   38.93    4.84
 -11   1  -5   27.07    3.02
  11  -1   5   16.06    2.53
 -11  -1  -5   25.63    2.40
 -11   1  -5   29.49    3.09
  11  -1   5   12.59    2.47
  11   1  -5   29.23    4.76
  11   1   5   18.18    3.44
  11  -1  -5   25.88    4.16
  11   1   5   14.78    3.60
  11  -1   5   15.01    3.28
  11   1  -5   28.71    4.49
 -11   1  -5   27.62    3.31
 -11   1   6  104.27    7.03
 -11  -1  -6  129.44    5.29
  11  -1   6  139.28    6.77
 -11   1  -6  130.98    6.42
 -11   1  -6  125.96    6.56
  11   1   6  136.12    8.15
  11  -1   6  124.48    7.05
  11   1  -6  146.36   10.43
 -11   1  -6  127.91    6.75
  11   1   6  125.88    8.77
  11   1  -6  119.69    8.64
  11  -1   6  127.30    8.42
 -11   1   7  975.48   18.63
  11   1   7  944.23   23.40
  11   1  -7 1018.30   10.09
 -11  -1  -7  990.94   15.43
 -11   1  -7  984.59   17.83
  11   1   7  930.94   11.69
  11  -1   7  980.38   19.09
  11   1   7  994.01   21.01
  11   1  -7 1056.05   26.46
 -11   1  -7  999.88   18.59
  11  -1   7  977.03   22.44
  11   1   8  256.19   12.40
  11  -1   8  256.32   11.94
 -11   1   8  268.03    9.59
 -11  -1  -8  270.76    8.65
 -11   1  -8  272.02    9.86
  11   1  -8  288.48    6.31
  11   1   8  264.98   10.92
  11   1   8  265.60    6.43
  11  -1   8  257.19    9.81
  11   1  -8  274.09   13.80
 -11   1  -8  287.43   10.14
 -11   1   9  279.06    9.65
 -11  -1  -9  254.14    8.80
  11   1  -9  257.88    6.67
 -11   1  -9  257.26    9.97
  11   1  -9  260.33   13.65
  11   1   9  287.09    6.92
  11  -1   9  275.44    9.05
  11  -1   9  277.05   10.11
  11   1   9  267.47   11.20
 -11   1  10  229.91    8.72
 -11  -1  10  228.68    7.54
  11   1 -10  251.02    7.03
 -11  -1 -10  245.88    9.09
 -11   1 -10  251.79   10.29
  11   1  10  228.67    6.64
  11  -1  10  225.46    8.39
  11   1 -10  249.20   13.77
  11  -1 -10  181.76   16.32
  11  -1  10  224.99    9.14
  11   1  10  237.77   10.40
 -11   1  11   29.08    3.33
 -11  -1  11   27.13    2.79
  11   1 -11   16.20    2.24
 -11   1 -11   16.54    3.31
 -11  -1 -11   16.96    3.12
  11  -1 -11    6.17    7.77
  11   1  11   28.95    2.72
  11   1 -11   20.23    4.98
  11   1  11   25.59    3.90
  11  -1  11   26.19    3.47
 -11  -1  12    8.62    1.72
 -11   1  12    9.57    2.30
 -11  -1 -12   12.35    2.97
 -11   1 -12    8.25    2.93
  11   1 -12    8.90    1.99
  11   1 -12   12.10    4.66
  11   1  12    8.58    1.98
  11  -1 -12    1.59    6.57
  11   1  12    7.65    2.62
  11  -1  12    7.79    2.30
 -11   1  13  174.50    7.46
 -11  -1  13  177.51    5.95
 -11   1 -13  173.71    9.53
 -11  -1 -13  161.22    8.57
  11   1  13  199.96    7.22
  11   1 -13  167.74   12.32
  11  -1 -13  162.29   14.27
  11   1  13  177.61    9.56
  11  -1  13  174.43    8.32
 -11  -1  14   16.77    1.98
 -11   1  14   18.12    2.77
 -11  -1 -14   17.78    3.73
 -11   1 -14   19.66    4.09
  11  -1 -14   16.97    5.01
  11   1  14   17.23    2.83
  11   1 -14   17.62    5.61
  11  -1  14   18.54    3.13
  11   1  14   22.08    3.94
 -11   1  15   74.48    4.89
 -11  -1  15   71.56    3.46
 -11   1 -15   78.21    7.22
  11  -1 -15   78.29    9.39
  11   1 -15   70.15    8.89
  11   1  15   80.37    5.36
  11  -1  15   81.48    6.06
  11   1  15   78.83    6.93
 -11   1  16   23.01    2.90
 -11  -1  16   27.76    2.13
 -11   1 -16   24.87    4.76
  11   1 -16   23.50    6.69
  11  -1 -16   26.38    6.31
  11   1  16   30.69    3.83
  11  -1  16   27.83    4.13
  11   1  16   24.62    4.61
 -11   1  17  103.96    5.77
 -11  -1  17  124.95    3.97
 -11   1 -17  102.34    8.69
  11  -1 -17  115.33   11.66
  11   1 -17  102.36   11.45
  11   1  17  116.33    8.68
  11  -1  17  114.20    7.42
 -11   1  18   30.34    3.36
 -11   1 -18   25.37    5.37
  11   1 -18   29.83    7.75
  11  -1 -18   24.07    6.91
  11  -1  18   31.66    4.60
  11   1  18   39.10    5.67
 -11   1  19   92.51    5.52
 -11   1 -19   95.33    8.73
  11   1 -19   95.89   11.41
  11  -1 -19  108.53   11.54
  11   1  19   89.85    7.90
  11  -1  19   86.97    6.90
 -11   1  20    9.49    2.37
 -11   1 -20    6.58    4.12
  11  -1 -20    4.66    5.63
  11   1 -20    5.29    5.35
  11  -1  20    8.32    3.40
  11   1  20    7.86    3.82
 -11   1  21   15.99    2.78
 -11   1 -21   11.98    4.48
  11  -1 -21   13.97    5.68
 -11  -1 -21   14.67    3.26
  11   1 -21   14.20    6.24
  11  -1  21   14.23    3.45
  11   1  21   12.71    3.73
 -11   1 -22    4.91    3.92
 -11  -1 -22    5.23    2.39
  11   1 -22    3.67    5.22
  11  -1 -22    2.08    6.15
  11   1  22    5.95    3.34
  11  -1  22    2.88    2.70
 -11   1 -23    6.83    4.48
  11   1 -23    8.67    5.41
  11  -1 -23    6.00    5.42
 -11  -1 -23    7.71    2.85
  11   1  23    8.13    3.71
  11  -1  23    7.21    3.34
 -11   1 -24   71.54    9.03
  11   1 -24   63.99   10.79
  11  -1 -24   73.58   11.42
 -11  -1 -24   67.60    6.36
  11  -1  24   68.44    6.88
  11   1  24   70.63    7.67
 -11  -1 -25   43.27    7.50
 -11   1 -25   47.58    7.92
  11  -1 -25   45.60    9.43
 -11  -1 -25   45.95    5.61
  11   1 -25   49.36   10.05
  11   1  25   32.17    5.97
  11  -1  25   41.06    5.78
 -11   1 -26    4.63    5.33
 -11  -1 -26    2.57    4.61
  11  -1 -26   -0.11    6.23
 -11  -1 -26    1.18    2.91
  11   1 -26    3.39    6.24
  11   1  26   -1.02    3.95
  11  -1  26   -0.26    3.16
 -11  -1 -27   80.02   10.12
 -11   1 -27   70.92    9.83
  11  -1 -27   83.42   12.95
  11   1 -27   87.32   13.67
  11  -1  27   59.81    6.97
  11   1  27   58.68    7.63
 -11   1 -28   88.04   11.14
 -11  -1 -28   89.19   10.30
  11  -1 -28  106.41   13.91
  11   1 -28   96.54   13.59
  11  -1  28   74.99    8.00
  11   1  28   86.03    9.02
 -11   1 -29    1.03    5.33
 -11  -1 -29    4.09    5.30
  11  -1 -29    5.73    7.62
  11   1 -29   -1.84    6.73
  11   1  29    2.87    3.53
 -11   1 -30   34.37    7.93
 -11  -1 -30   42.08    8.50
  11   1 -30   28.37   10.08
  11  -1 -30   40.80   10.10
  11   1  30   31.53    6.50
 -11  -1 -31    3.04    5.38
 -11   1 -31   -0.57    6.03
  11   1 -31   -5.55    8.38
  11  -1 -31    2.31    7.22
  11   1  31    1.16    3.81
 -11  -1 -32   33.59    8.69
 -11   1 -32   24.82    7.66
  11   1 -32   16.82    8.45
  11  -1 -32   20.98    8.63
  11   1  32   17.88    5.76
 -11   1 -33   13.85    7.85
 -11  -1 -33    8.54    7.23
  11  -1 -33   -4.00    8.28
  11   1 -33    1.90    7.92
 -11   1 -34   31.46    9.24
 -11  -1 -34   38.00    9.52
  11   1 -34   21.50   10.55
  11  -1 -34   19.41    9.00
 -11   1 -35  123.76   15.14
 -11  -1 -35  121.50   14.40
  11  -1 -35  113.57   16.90
  11   1 -35  102.23   16.50
 -12   1   0 2503.25   33.64
 -12  -1   0 2607.68   13.36
 -12  -1   0 2596.03   36.46
  12  -1   0 2641.33   24.55
  12  -1   0 2561.71   38.60
  12   1   0 2617.60   40.43
  12  -1  -1  110.13    5.17
 -12   1   1   95.24    6.83
  12   1  -1  114.72    3.30
 -12  -1   1   93.80    7.28
 -12  -1  -1  113.09    7.77
 -12   1  -1  113.53    7.06
  12  -1   1   98.73    4.92
  12   1   1   96.29    7.75
  12  -1  -1  112.33    8.25
  12   1  -1  114.21    8.70
  12   1   1   97.62    8.09
  12  -1   1  104.27    8.01
  12   1  -2  860.49    9.44
  12  -1   2  914.65   14.64
 -12   1  -2  834.50   18.75
 -12  -1  -2  850.70   20.54
 -12   1  -2  838.43   12.10
  12   1   2  904.21   22.72
  12  -1  -2  835.14   21.98
  12   1   2  883.18   23.83
  12   1  -2  852.08   22.96
  12  -1   2  861.28   22.68
 -12  -1  -3   10.40    1.43
 -12   1  -3   12.43    3.00
 -12   1  -3   11.44    1.84
  12  -1   3    9.02    1.94
 -12  -1  -3   10.39    3.33
  12   1   3    7.94    2.53
  12   1   3    5.83    2.96
  12  -1   3    6.94    2.42
  12  -1  -3    9.12    3.01
  12   1  -3   10.34    3.53
 -12   1  -4  621.02   13.07
  12  -1   4  705.56   13.84
 -12  -1  -4  635.25   10.44
 -12   1  -4  651.80   12.88
 -12  -1  -4  660.07   18.52
  12  -1   4  657.98   17.86
  12   1   4  681.97   19.05
  12   1  -4  639.78   20.09
  12   1   4  676.08   20.74
  12  -1  -4  652.60   19.42
  12  -1   4  664.89   19.89
  12  -1   5   62.05    4.55
 -12   1  -5   69.00    4.67
 -12   1  -5   67.31    4.53
 -12  -1  -5   66.95    3.71
  12  -1   5   52.77    5.14
  12   1   5   68.67    6.16
  12  -1   5   54.16    5.99
  12   1  -5   66.99    6.75
  12   1   5   58.23    6.33
  12  -1  -5   72.80    6.77
 -12   1  -6  485.59   12.33
 -12  -1  -6  484.67   10.31
  12  -1   6  459.19   14.29
  12   1  -6  530.82   19.34
  12   1   6  515.21   15.82
  12   1  -6  467.74   17.05
  12  -1  -6  493.04   17.13
  12   1   6  494.57   17.50
  12  -1   6  489.73   16.60
 -12   1   7   91.28    6.16
 -12   1  -7   82.00    5.51
 -12  -1  -7   89.71    4.81
  12  -1   7   86.09    6.33
  12   1  -7   85.87    8.07
  12   1   7   96.06    7.32
  12   1  -7   91.48    8.17
  12   1   7   84.26    7.79
  12  -1   7   92.33    7.67
  12   1   8  374.69   15.47
 -12   1   8  393.56   12.28
  12   1  -8  416.39    6.91
 -12   1  -8  409.94   12.26
 -12  -1  -8  395.23   10.58
  12   1   8  388.65    8.01
  12   1   8  411.38   14.17
  12   1  -8  427.44   17.69
  12  -1   8  390.33   12.71
  12  -1   8  375.78   14.87
  12  -1   9 1204.55   26.52
 -12   1   9 1191.15   21.07
  12   1   9 1207.06   27.43
  12   1  -9 1184.59   29.73
  12  -1   9 1233.24   22.20
  12   1   9 1203.01   24.30
  12  -1   9 1190.40   19.30
  12   1   9 1233.61   14.85
  12   1  -9 1233.08   13.56
 -12  -1  -9 1184.21   19.00
 -12   1  -9 1189.74   21.44
  12   1  10   82.92    7.94
 -12   1  10   87.22    5.79
 -12  -1  10   89.15    5.24
 -12  -1 -10   76.91    5.36
  12   1 -10   78.79    3.96
 -12   1 -10   81.18    6.17
  12  -1  10   88.08    6.13
  12  -1  10   83.97    5.44
  12   1  10   91.14    4.28
  12   1  10   87.97    6.87
  12   1 -10   76.47    8.31
 -12  -1  11  155.76    6.54
 -12   1  11  162.39    7.68
 -12  -1 -11  158.69    7.75
  12   1 -11  157.67    5.91
 -12   1 -11  159.72    8.66
  12   1  11  170.53    6.01
  12  -1  11  156.20    8.13
  12   1 -11  155.19   11.73
  12  -1 -11  120.24   13.19
  12   1  11  148.17    8.80
 -12  -1  12  395.87   10.07
 -12   1  12  409.30   11.98
  12   1 -12  405.86    9.90
 -12  -1 -12  417.89   12.85
 -12   1 -12  421.89   14.15
  12  -1  12  411.26   12.98
  12   1 -12  411.49   19.04
  12  -1 -12  422.47   23.40
  12   1  12  439.69   10.16
  12   1  12  404.81   14.49
 -12   1  13  431.46   12.19
 -12  -1  13  420.02    9.91
 -12   1 -13  426.74   14.67
  12   1 -13  398.33   10.50
 -12  -1 -13  424.89   13.52
  12   1 -13  421.96   19.95
  12   1  13  443.23   10.75
  12  -1 -13  457.40   23.05
  12   1  13  413.97   14.76
  12  -1  13  418.74   13.20
 -12   1  14  554.39   13.73
 -12  -1  14  557.26   10.92
 -12  -1 -14  537.03   15.59
 -12   1 -14  536.72   16.98
  12  -1 -14  596.26   24.83
  12   1  14  608.81   13.05
  12   1 -14  528.12   22.65
  12  -1  14  557.44   15.42
  12   1  14  551.64   17.19
 -12   1  15    2.07    1.63
 -12  -1  15    1.58    1.17
 -12  -1 -15    5.58    3.07
 -12   1 -15    1.64    3.01
  12   1  15    5.40    1.97
  12  -1 -15    0.03    4.67
  12   1 -15    1.87    4.25
  12  -1  15    0.94    2.02
  12   1  15    0.70    2.41
 -12   1  16   23.96    3.28
 -12  -1  16   21.09    2.11
 -12  -1 -16   22.57    4.53
 -12   1 -16   19.87    4.50
  12   1 -16   18.17    6.11
  12   1  16   28.24    3.44
  12  -1 -16   21.87    6.39
  12   1  16   21.88    4.21
  12  -1  16   23.43    3.83
 -12   1  17  462.54   12.02
 -12  -1  17  471.70    8.51
 -12   1 -17  499.73   17.83
 -12  -1 -17  493.69   16.71
  12   1 -17  478.02   23.49
  12  -1 -17  494.31   22.77
  12  -1  17  464.63   14.80
  12   1  17  462.57   16.45
 -12   1  18 1181.45   19.38
 -12  -1  18 1336.83   13.18
 -12  -1 -18 1231.74   26.89
 -12   1 -18 1228.12   28.66
  12   1 -18 1243.56   38.01
  12  -1 -18 1260.98   36.92
  12  -1  18 1197.63   23.96
  12   1  18 1175.26   26.73
 -12   1  19  127.54    6.54
 -12   1 -19  131.93   10.12
 -12  -1 -19  129.92    9.62
  12   1 -19  120.87   12.72
  12  -1 -19  122.15   12.55
  12  -1  19  119.75    8.01
  12   1  19  120.19    9.10
 -12   1  20  712.68   15.14
 -12  -1 -20  682.58   21.45
 -12   1 -20  676.17   22.49
  12  -1 -20  735.24   29.65
  12   1 -20  729.14   30.11
  12   1  20  643.74   20.37
  12  -1  20  636.55   18.31
 -12  -1 -21   30.81    5.80
 -12   1 -21   17.94    5.20
  12   1 -21   21.27    7.46
  12  -1 -21    9.47    5.78
  12   1  21   23.65    4.80
  12  -1  21   22.69    4.19
 -12  -1 -22  111.26    9.69
 -12   1 -22   99.86    9.60
  12  -1 -22  100.37   12.23
  12   1 -22  110.50   13.07
  12  -1  22   93.27    7.65
  12   1  22   98.76    8.55
 -12   1 -23    3.16    4.14
 -12  -1 -23    5.76    4.34
  12  -1 -23   -8.39    6.60
  12   1 -23    4.02    6.03
  12   1  23    0.73    3.50
  12  -1  23    2.37    2.80
 -12  -1 -24   21.38    5.72
 -12   1 -24   19.79    5.51
  12   1 -24   26.03    8.65
  12  -1 -24   26.16    8.67
  12  -1  24   23.19    4.63
  12   1  24   26.45    5.31
 -12   1 -25  243.65   15.66
 -12  -1 -25  254.58   15.16
  12   1 -25  262.10   20.59
  12  -1 -25  295.41   21.21
  12   1  25  254.48   14.12
  12  -1  25  234.59   12.42
 -12   1 -26   42.23    7.95
 -12  -1 -26   41.94    7.69
  12  -1 -26   46.39   10.38
  12   1 -26   40.70   10.22
  12   1  26   35.46    6.19
  12  -1  26   35.05    5.66
 -12  -1 -27  464.31   21.59
 -12   1 -27  433.51   21.58
  12  -1 -27  497.36   28.20
  12   1 -27  492.34   29.20
  12  -1  27  390.44   16.53
  12   1  27  408.33   18.53
 -12  -1 -28  104.00   11.04
 -12   1 -28  126.61   12.63
  12  -1 -28  122.08   15.21
  12   1 -28  134.37   16.74
  12   1  28  117.83   10.57
 -12  -1 -29   18.62    6.68
 -12   1 -29   20.07    7.26
  12   1 -29   21.21    8.93
  12  -1 -29   35.83   10.26
  12   1  29   22.01    5.73
 -12   1 -30   39.36    8.58
 -12  -1 -30   34.21    7.93
  12   1 -30   23.64    9.69
  12  -1 -30   39.90   10.69
  12   1  30   33.01    6.65
 -12   1 -31   57.35   10.09
 -12  -1 -31   55.73    9.27
  12   1 -31   49.27   11.04
  12  -1 -31   57.27   12.09
  12   1  31   45.42    7.38
 -12  -1 -32   72.94   10.92
 -12   1 -32   77.17   11.62
  12   1 -32   63.08   13.61
  12  -1 -32   76.59   13.52
 -12   1 -33    3.33    5.88
 -12  -1 -33    8.39    6.89
  12  -1 -33   -1.73    7.84
  12   1 -33    2.52    8.24
 -12   1 -34   25.05    8.86
 -12  -1 -34   22.17    8.14
  12   1 -34   15.99    9.49
  12  -1 -34   20.37    9.81
 -12   1 -35   27.81    8.60
 -12  -1 -35   42.79   10.10
  13  -1   0  167.73    6.41
 -13   1   0  168.00    9.28
 -13  -1   0  166.49    3.36
  13   1   0  177.76    4.44
 -13  -1   0  173.98   10.07
  13  -1   0  165.50   10.47
  13   1   0  166.23   10.95
  13  -1  -1  130.66    5.69
 -13   1  -1  130.74    8.14
  13  -1   1  130.28    5.80
 -13  -1   1  124.91    8.85
 -13  -1  -1  127.66    3.78
 -13   1   1  132.58    8.34
 -13  -1  -1  130.36    8.74
  13   1  -1  132.28    3.74
  13   1   1  112.05    9.06
  13  -1  -1  129.48    9.26
  13   1   1  125.19    9.54
  13  -1   1  128.30    9.35
  13   1  -1  125.22    9.56
  13   1  -2  186.03    4.59
 -13   1  -2  185.84    9.43
  13  -1   2  179.54    6.91
 -13  -1  -2  180.55   10.19
  13   1   2  173.88   10.73
  13   1   2  177.48   11.35
  13  -1   2  178.21   11.01
  13   1  -2  177.08   11.20
  13  -1  -2  175.78   10.87
 -13   1  -3  194.90    9.63
  13  -1   3  196.31    7.40
 -13  -1  -3  191.50   10.45
 -13   1  -3  199.11    6.65
  13   1  -3  131.85   11.79
  13   1   3  198.84   11.15
  13   1  -3  180.21   11.23
  13  -1   3  203.06   11.57
  13   1   3  184.58   11.63
  13  -1  -3  192.48   11.06
 -13   1  -4  389.00   10.57
 -13  -1  -4  394.58   15.05
 -13  -1  -4  387.00    8.35
  13  -1   4  404.17   10.67
 -13   1  -4  402.75   10.05
  13   1  -4  421.95   19.52
  13   1   4  390.90   15.17
  13  -1  -4  404.91   16.09
  13  -1   4  376.39   15.69
  13   1   4  369.86   16.18
  13   1  -4  384.84   16.22
 -13   1  -5   39.11    3.71
  13  -1   5   52.57    4.24
 -13  -1  -5   41.57    3.06
 -13   1  -5   41.09    3.76
  13   1  -5   46.45    6.23
  13  -1   5   44.44    5.03
  13   1   5   58.08    5.89
  13  -1   5   46.21    5.86
  13   1  -5   40.53    5.66
  13   1   5   50.17    6.16
  13  -1  -5   36.08    5.52
 -13   1  -6  205.85    8.24
 -13  -1  -6  217.04    7.12
  13   1  -6  221.94   13.37
  13   1   6  186.09   10.29
  13  -1   6  174.07    9.33
  13  -1   6  172.31   10.70
  13   1   6  173.98   11.07
  13  -1  -6  212.60   11.84
  13   1  -6  213.70   12.13
 -13   1   7  203.76    9.65
 -13   1  -7  182.03    8.09
 -13  -1  -7  172.24    6.72
  13  -1   7  190.78    9.68
  13   1   7  212.80   10.85
  13   1  -7  190.55   12.21
  13   1   7  200.07   11.92
  13   1  -7  191.78   11.83
  13  -1   7  208.32   11.60
 -13   1   8  201.25    9.29
 -13   1  -8  183.83    8.44
 -13  -1  -8  172.21    7.03
  13   1  -8  183.32   12.24
  13  -1   8  207.25    9.85
  13   1   8  198.34    6.08
  13   1   8  224.85   10.87
  13   1   8  184.63   11.53
  13  -1   8  196.55   11.49
  13   1   9  186.46   11.71
 -13   1   9  198.53    9.18
 -13  -1  -9  171.38    7.43
 -13   1  -9  176.24    8.53
  13   1  -9  177.69    4.81
  13   1   9  217.75   10.77
  13   1  -9  177.78   12.22
  13  -1   9  193.32    9.45
  13   1   9  184.30    6.08
  13  -1   9  190.82   11.13
 -13  -1  10  393.67   11.87
  13   1  10  378.82   16.45
 -13   1  10  405.40   12.73
  13  -1  10  377.52   15.93
  13   1 -10  421.27   18.69
  13  -1  10  399.50   13.36
  13   1  10  412.94    9.09
  13   1  10  415.48   14.73
 -13  -1 -10  448.28   12.31
 -13   1 -10  456.92   13.93
  13   1 -10  441.57    8.45
 -13  -1  11  114.92    6.06
  13  -1  11  102.55    8.68
 -13   1  11  108.73    6.67
  13   1  11  102.84    8.97
  13   1 -11  113.45    4.82
 -13   1 -11  114.97    7.48
 -13  -1 -11  115.50    6.67
  13   1  11  116.24    5.16
  13   1 -11  110.97   10.21
  13  -1 -11   76.61   10.40
  13   1  11  106.18    7.74
  13  -1  11  109.74    7.08
 -13   1  12   34.66    3.91
 -13  -1  12   33.45    3.36
 -13   1 -12   28.00    4.11
 -13  -1 -12   29.88    3.85
  13   1 -12   28.81    2.81
  13  -1 -12   18.10    5.73
  13   1  12   35.44    3.08
  13  -1  12   36.30    4.43
  13   1 -12   31.68    6.33
  13   1  12   26.98    4.27
 -13   1  13   37.63    4.19
 -13  -1  13   37.32    3.42
 -13   1 -13   34.68    4.75
 -13  -1 -13   37.62    4.57
  13   1 -13   37.45    3.39
  13   1 -13   38.85    7.41
  13  -1  13   35.20    4.28
  13   1  13   35.22    3.45
  13  -1 -13   28.43    6.53
  13   1  13   32.07    4.65
 -13   1  14   27.31    3.58
 -13  -1  14   28.04    2.98
 -13  -1 -14   35.81    4.60
 -13   1 -14   35.56    4.94
  13   1  14   24.60    3.11
  13   1 -14   38.42    7.42
  13  -1 -14   33.34    7.46
  13  -1  14   24.13    3.75
  13   1  14   28.16    4.58
 -13   1  15   32.00    3.74
 -13  -1  15   31.20    2.95
 -13  -1 -15   26.97    4.38
 -13   1 -15   26.46    4.60
  13  -1 -15   28.30    6.73
  13   1 -15   19.73    5.97
  13   1  15   29.48    3.58
  13  -1  15   24.14    3.78
  13   1  15   28.58    4.57
 -13  -1  16   44.81    3.20
 -13   1  16   44.19    4.19
 -13   1 -16   40.94    5.68
 -13  -1 -16   43.70    5.33
  13   1 -16   38.58    7.44
  13  -1 -16   44.63    8.25
  13   1  16   43.47    5.75
  13  -1  16   37.20    4.65
 -13  -1  17   86.98    4.09
 -13   1  17   85.90    5.63
 -13   1 -17  105.16    8.58
 -13  -1 -17  103.07    8.01
  13  -1 -17  108.09   11.56
  13   1 -17  105.77   11.75
  13  -1  17   87.38    6.76
  13   1  17   94.53    7.97
 -13  -1  18   41.86    2.77
 -13   1  18   36.34    3.93
 -13   1 -18   51.87    6.72
 -13  -1 -18   56.67    6.36
  13   1 -18   51.16    9.12
  13  -1 -18   67.09    9.74
  13   1  18   38.44    5.53
  13  -1  18   37.79    4.93
 -13   1  19   54.28    4.52
 -13  -1 -19   48.83    6.48
 -13   1 -19   53.25    7.03
  13  -1 -19   46.38    9.09
  13   1 -19   52.89    9.50
  13  -1  19   49.65    5.53
  13   1  19   51.07    6.31
 -13   1  20   30.43    3.60
 -13  -1 -20   37.25    5.81
 -13   1 -20   35.58    6.24
  13   1 -20   35.72    8.66
  13  -1 -20   30.83    7.54
  13   1  20   30.44    5.33
  13  -1  20   28.99    4.40
 -13  -1 -21   30.48    5.57
 -13   1 -21   31.54    6.19
  13  -1 -21   25.04    7.17
  13   1 -21   32.39    8.07
  13   1  21   31.94    5.37
  13  -1  21   36.70    5.04
 -13  -1 -22   19.30    5.07
 -13   1 -22   19.68    5.57
  13  -1 -22   14.41    5.50
  13   1 -22   25.24    8.00
  13   1  22   22.45    4.80
  13  -1  22   23.15    4.23
 -13   1 -23   41.90    7.02
 -13  -1 -23   38.94    6.43
  13  -1 -23   29.72    8.15
  13   1 -23   42.41    9.76
  13   1  23   29.27    5.54
  13  -1  23   32.47    4.97
 -13   1 -24   92.51    9.91
 -13  -1 -24   95.46    9.58
  13  -1 -24   88.89   12.75
  13   1 -24   92.37   13.04
  13   1  24   89.46    8.56
  13  -1  24   85.97    7.76
 -13   1 -25   64.16    8.91
 -13  -1 -25   69.02    8.65
  13   1 -25   71.91   12.90
  13  -1 -25   79.49   12.93
  13   1  25   60.44    7.63
  13  -1  25   57.28    6.63
 -13  -1 -26   40.44    7.49
 -13   1 -26   42.69    8.14
  13   1 -26   50.55   11.45
  13  -1 -26   57.14   11.41
  13   1  26   37.46    6.42
  13  -1  26   35.02    5.60
 -13   1 -27   64.13    9.41
 -13  -1 -27   56.21    8.64
  13  -1 -27   77.97   12.73
  13   1 -27   72.00   12.87
  13   1  27   49.15    7.11
 -13  -1 -28   42.64    7.93
 -13   1 -28   45.51    8.53
  13   1 -28   45.78   11.39
  13  -1 -28   71.37   13.17
  13   1  28   47.02    7.24
 -13  -1 -29    9.11    5.76
 -13   1 -29    7.95    6.09
  13   1 -29   12.19    9.13
  13  -1 -29   13.42    7.90
  13   1  29   11.61    4.63
 -13   1 -30   61.78    9.88
 -13  -1 -30   55.59    9.09
  13   1 -30   57.01   12.45
  13  -1 -30   77.24   13.89
  13   1  30   50.42    7.42
 -13   1 -31    2.28    5.96
 -13  -1 -31    9.07    6.01
  13   1 -31   -1.42    8.16
  13  -1 -31    8.47    7.56
 -13  -1 -32   10.29    6.70
 -13   1 -32    4.37    6.28
  13   1 -32   -3.38    9.13
  13  -1 -32    7.02    8.38
 -13   1 -33    1.71    5.82
 -13  -1 -33   12.56    7.11
  13   1 -33   -5.60    9.58
  13  -1 -33   -0.80    7.92
 -13  -1 -34    6.28    7.00
 -13   1 -34    1.48    6.38
  13   1 -34   -2.79    9.25
  13  -1 -34   -5.07    9.13
 -13  -1 -35   30.65    8.89
 -14   1   0  365.04   13.80
  14  -1   0  373.92    9.65
  14   1   0  383.67    6.68
  14   1   0  352.25   16.37
  14  -1   0  354.91   15.74
 -14   1   1  713.93   19.22
  14  -1   1  718.08   13.41
  14   1  -1  695.62    8.67
 -14  -1  -1  689.65    8.67
  14  -1  -1  669.79   13.01
 -14   1  -1  681.98   18.37
  14   1   1  689.22   22.46
  14   1  -1  651.27   21.77
  14  -1   1  685.77   21.88
  14  -1  -1  664.84   21.26
  14  -1  -2  163.28    6.49
 -14   1  -2  164.49    9.30
  14  -1   2  207.18    7.46
 -14  -1  -2  167.27    4.98
  14   1  -2  168.52    4.45
  14   1   2  195.15   11.85
  14   1   2  193.05   12.25
  14   1  -2  159.12   11.10
  14  -1  -2  165.36   10.77
  14  -1   2  196.40   11.80
  14  -1   3   56.22    4.13
 -14   1  -3   59.00    3.74
 -14   1  -3   51.68    5.50
  14   1  -3   54.19    8.45
  14   1   3   44.97    5.88
  14   1   3   52.40    6.87
  14   1  -3   61.98    7.23
  14  -1  -3   54.16    6.43
  14  -1   3   49.40    6.39
 -14  -1  -4  163.42    5.55
 -14   1  -4  181.91    6.91
  14  -1   4  183.20    7.55
  14   1  -4  188.78   14.11
  14   1   4  172.58   10.71
  14   1  -4  159.48   11.09
  14   1   4  168.27   11.45
  14  -1  -4  159.18   10.79
  14  -1   4  168.58   11.03
 -14   1  -5    8.37    2.03
 -14   1  -5   13.82    2.52
 -14  -1  -5   11.59    1.89
  14   1   5    5.68    2.82
  14  -1   5    5.15    2.48
  14   1  -5    6.01    4.07
  14  -1  -5   12.73    4.06
  14   1  -5   14.55    4.52
  14  -1   5    4.46    3.42
  14   1   5    2.12    3.85
 -14   1  -6   88.95    5.58
 -14  -1  -6   92.81    4.87
  14   1  -6   86.37    8.75
  14   1   6   91.76    7.66
  14  -1   6   83.00    6.79
  14  -1   6   80.78    7.79
  14  -1  -6   86.16    8.23
  14   1   6   82.61    8.10
  14   1  -6   87.12    8.66
 -14   1   7  440.12   15.46
 -14  -1  -7  468.94   11.23
 -14   1  -7  455.22   12.79
  14   1  -7  457.94   19.28
  14   1   7  478.47   16.81
  14  -1   7  448.08   15.53
  14   1   7  455.94   18.44
  14   1  -7  459.44   18.63
  14  -1   7  445.60   17.62
 -14   1   8  760.93   18.98
 -14  -1  -8  808.11   15.29
 -14   1  -8  823.35   17.66
  14   1   8  751.62   12.20
  14   1  -8  826.32   25.59
  14  -1   8  753.19   19.61
  14   1   8  792.67   21.12
  14  -1   8  766.04   22.89
  14   1   8  761.19   23.76
 -14   1   9  332.66   12.32
 -14   1  -9  341.91   11.90
 -14  -1  -9  329.54   10.38
  14   1  -9  335.58   16.98
  14  -1   9  335.77   13.07
  14   1   9  365.89   14.32
  14   1   9  327.07    8.12
  14   1   9  323.87   15.68
  14  -1   9  322.01   15.20
 -14   1  10  745.62   18.12
  14   1 -10  756.55   10.29
 -14   1 -10  763.24   18.17
 -14  -1 -10  749.10   16.04
  14   1  10  753.41   20.49
  14   1 -10  714.32   24.90
  14  -1  10  743.28   19.08
  14   1  10  763.96   12.62
  14   1  10  724.36   23.21
  14  -1  10  719.35   22.63
 -14  -1  11  606.01   14.39
 -14   1  11  598.57   15.92
  14  -1  11  591.01   20.72
  14   1  11  577.58   21.21
  14  -1 -11  581.58   30.44
  14  -1  11  592.22   16.77
  14   1  11  616.27   11.65
  14   1 -11  601.99   23.17
  14   1  11  586.97   18.29
 -14  -1 -11  605.23   15.12
  14   1 -11  598.32   10.19
 -14   1 -11  583.46   16.44
  14  -1  12  163.65   11.32
 -14   1  12  173.24    8.62
 -14  -1  12  172.90    7.66
  14   1  12  159.50   11.51
  14   1  12  162.22    9.78
  14   1  12  181.54    6.58
  14  -1  12  175.38    9.28
  14  -1 -12  176.25   15.77
  14   1 -12  165.06   12.67
 -14  -1 -12  166.22    8.44
  14   1 -12  165.18    5.97
 -14   1 -12  169.14    9.33
 -14   1  13   99.86    6.59
 -14  -1  13   98.72    5.61
 -14   1 -13   91.56    7.16
 -14  -1 -13   92.94    6.78
  14   1 -13   93.65    4.90
  14  -1  13   93.41    6.98
  14  -1 -13   97.16   11.50
  14   1  13   87.96    7.41
  14   1 -13   94.76   10.38
  14   1  13  102.76    5.27
 -14  -1  14  416.98   11.16
 -14   1  14  436.45   13.27
 -14   1 -14  423.10   15.14
  14   1 -14  383.23   10.20
 -14  -1 -14  428.56   14.03
  14  -1  14  422.60   14.36
  14   1 -14  432.91   21.44
  14  -1 -14  437.84   22.19
  14   1  14  455.88   11.23
  14   1  14  413.96   15.62
 -14  -1  15    4.98    1.71
 -14   1  15    5.94    2.49
 -14  -1 -15    4.66    2.98
 -14   1 -15    0.87    3.21
  14  -1 -15    6.39    5.10
  14   1 -15    4.90    4.46
  14  -1  15    3.06    2.61
  14   1  15    3.57    2.78
 -14  -1  16    6.02    1.80
 -14   1  16    7.76    2.42
 -14  -1 -16   10.36    3.43
 -14   1 -16   10.14    3.59
  14   1 -16    6.36    4.77
  14  -1 -16   16.49    6.22
  14  -1  16    4.45    2.36
  14   1  16    3.62    2.84
 -14   1  17  114.14    6.71
 -14  -1  17  116.70    5.27
 -14   1 -17  128.23    9.45
 -14  -1 -17  125.85    8.75
  14  -1 -17  124.24   12.42
  14   1 -17  113.59   12.12
  14   1  17  118.98    9.00
  14  -1  17  113.84    7.85
 -14  -1  18   34.13    2.84
 -14   1  18   31.24    3.83
 -14  -1 -18   50.17    6.21
 -14   1 -18   47.40    6.54
  14   1 -18   45.99    8.81
  14  -1 -18   53.10    9.12
  14   1  18   34.68    5.20
  14  -1  18   33.95    4.72
 -14   1  19  140.47    7.17
 -14   1 -19  145.30   10.67
 -14  -1 -19  132.85    9.54
  14   1 -19  149.92   14.97
  14  -1 -19  143.06   13.62
  14   1  19  136.53    9.87
  14  -1  19  133.98    8.75
 -14  -1 -20  181.43   11.30
 -14   1 -20  178.76   11.99
  14   1 -20  176.55   16.02
  14  -1 -20  179.51   15.55
  14  -1  20  169.17    9.82
  14   1  20  165.66   10.95
 -14  -1 -21   94.74    8.80
 -14   1 -21  102.20    9.53
  14   1 -21  100.94   13.13
  14  -1 -21  108.79   12.62
  14   1  21   97.30    8.63
  14  -1  21   95.34    7.73
 -14   1 -22  189.90   13.12
 -14  -1 -22  187.07   12.09
  14  -1 -22  195.60   16.99
  14   1 -22  196.64   17.57
  14  -1  22  179.39   10.56
  14   1  22  182.39   11.63
 -14  -1 -23  159.01   11.63
 -14   1 -23  152.00   12.35
  14  -1 -23  133.59   14.42
  14   1 -23  154.96   16.13
  14   1  23  130.87   10.15
  14  -1  23  129.11    9.13
 -14  -1 -24   75.96    8.84
 -14   1 -24   74.70    9.11
  14   1 -24   80.12   12.78
  14  -1 -24   73.52   11.85
  14  -1  24   64.59    6.81
  14   1  24   66.39    7.72
 -14  -1 -25  311.63   16.80
 -14   1 -25  327.11   17.90
  14   1 -25  338.38   24.23
  14  -1 -25  337.06   23.57
  14   1  25  299.02   15.44
  14  -1  25  300.44   14.07
 -14   1 -26  356.46   19.13
 -14  -1 -26  317.38   17.46
  14  -1 -26  370.48   24.73
  14   1 -26  341.94   24.76
  14   1  26  297.55   15.70
 -14   1 -27  172.91   14.06
 -14  -1 -27  178.74   13.72
  14  -1 -27  207.98   19.60
  14   1 -27  191.36   19.59
  14   1  27  168.80   12.32
 -14  -1 -28  244.25   16.19
 -14   1 -28  251.80   17.13
  14   1 -28  275.50   23.75
  14  -1 -28  272.46   22.13
  14   1  28  250.62   14.97
 -14  -1 -29  178.31   14.34
 -14   1 -29  187.16   15.58
  14  -1 -29  197.95   19.97
  14   1 -29  178.76   19.60
  14   1  29  155.51   12.17
 -14   1 -30   84.33   11.38
 -14  -1 -30   97.04   11.34
  14   1 -30  102.24   16.06
  14  -1 -30   99.01   14.94
 -14   1 -31   28.14    7.86
 -14  -1 -31   29.09    7.79
  14   1 -31   24.16   10.79
  14  -1 -31   34.65   11.31
 -14  -1 -32   52.65    9.51
 -14   1 -32   49.74    9.74
  14   1 -32   47.85   11.95
  14  -1 -32   45.76   11.23
 -14  -1 -33   18.27    7.41
 -14   1 -33    7.89    6.94
  14   1 -33    4.94    8.37
  14  -1 -33    7.95    8.88
 -14   1 -34   38.65    9.16
 -14  -1 -34   39.45    9.24
 -14  -1 -35    5.71    6.53
 -15   1   0   56.16    6.01
  15   1   0   57.25    2.81
  15  -1   0   52.96    3.90
  15   1   0   48.66    6.74
  15  -1   0   52.76    6.80
  15  -1   1   65.71    4.58
  15   1  -1   78.53    3.29
 -15   1  -1   89.20    7.66
  15  -1  -1   63.94    4.47
 -15   1   1   73.42    7.42
 -15  -1  -1   57.05    2.69
  15  -1   1   66.27    8.04
  15   1  -1   78.77    8.86
  15   1   1   81.39    8.77
  15  -1  -1   66.77    7.97
 -15   1  -2   19.83    4.44
  15   1  -2   18.32    1.82
  15  -1  -2   14.16    2.27
  15  -1   2   21.82    2.94
 -15  -1  -2   16.71    1.89
  15   1   2   16.98    4.36
  15   1   2   24.65    5.71
  15  -1  -2   19.05    5.12
  15   1  -2   17.56    4.65
  15  -1   2   19.60    4.78
  15   1  -3  132.47    4.40
 -15   1  -3  141.29    5.59
 -15  -1  -3  140.23    5.14
  15  -1   3  132.70    6.49
 -15   1  -3  133.62    8.71
  15   1   3  124.75    9.81
  15   1  -3  120.65   10.77
  15  -1  -3  127.54    9.99
  15   1   3  124.85   10.56
  15   1  -3  133.95   10.65
  15  -1   3  124.71   10.12
 -15  -1  -4  238.58    7.30
 -15   1  -4  234.41    7.86
  15  -1   4  237.64    8.67
  15   1  -4  240.81   15.53
  15   1   4  217.06   12.59
  15   1   4  206.01   13.46
  15  -1   4  225.00   13.63
  15  -1  -4  217.24   12.88
  15   1  -4  218.45   13.40
 -15  -1  -5  334.28    8.56
 -15   1  -5  345.20   10.71
 -15   1  -5  357.43   10.33
  15   1  -5  358.05   18.26
  15   1   5  346.55   15.35
  15   1   5  328.45   16.46
  15   1  -5  334.95   16.50
  15  -1  -5  328.91   15.86
  15  -1   5  337.33   16.23
 -15   1  -6  729.62   15.70
 -15  -1  -6  722.81   13.24
  15  -1   6  688.11   20.40
  15   1  -6  735.70   25.10
  15   1   6  679.76   21.13
  15  -1   6  673.26   22.88
  15   1   6  652.24   23.11
  15  -1  -6  706.15   23.16
  15   1  -6  720.40   24.02
 -15  -1  -7  228.30    7.99
 -15   1  -7  214.04    8.97
  15  -1   7  190.31   10.69
  15   1   7  186.90   10.99
  15   1  -7  223.46   13.89
  15  -1  -7  228.38   13.50
  15   1  -7  235.65   14.13
  15   1   7  188.79   12.60
  15  -1   7  181.33   11.88
 -15   1   8  342.28   13.29
 -15   1  -8  344.84   11.73
 -15  -1  -8  353.18   10.27
  15   1  -8  340.96   17.12
  15  -1   8  339.58   13.86
  15   1   8  341.16   14.77
  15   1   8  337.60   16.47
  15  -1   8  323.72   15.88
  15   1  -8  353.22   17.21
 -15   1   9  171.70    9.41
 -15  -1  -9  154.38    7.07
 -15   1  -9  163.34    8.50
  15  -1   9  166.51    9.76
  15   1  -9  158.09   11.82
  15   1   9  162.07    6.03
  15   1   9  167.18   10.27
  15  -1   9  165.83   11.38
  15   1   9  159.48   11.82
 -15   1  10   70.60    6.24
 -15  -1 -10   83.67    5.59
 -15   1 -10   85.34    6.53
  15   1  10   83.14    7.54
  15   1 -10   79.77    9.09
  15  -1  10   76.30    6.68
  15   1  10   77.98    4.32
  15  -1  10   72.99    8.03
  15   1  10   68.35    8.30
 -15  -1  11  242.52    9.80
 -15   1  11  231.10   10.54
 -15   1 -11  231.12   10.52
  15   1 -11  237.66    6.05
 -15  -1 -11  230.05    9.50
  15   1 -11  216.66   14.55
  15   1  11  247.23    7.52
  15   1  11  243.15   12.22
  15  -1  11  229.58   11.19
  15  -1 -11  218.83   18.93
  15  -1  11  231.53   13.67
  15   1  11  234.12   14.16
 -15   1  12  290.73   11.55
  15  -1  12  281.56   15.19
  15   1  12  277.58   15.45
 -15  -1  12  292.32   10.45
  15   1  12  297.96    8.42
  15   1  12  289.46   13.35
  15   1 -12  275.76   16.68
  15  -1 -12  318.93   20.98
  15  -1  12  285.34   12.24
 -15   1 -12  295.24   12.17
 -15  -1 -12  293.04   11.19
  15   1 -12  290.78    7.38
  15  -1  13   82.26    8.73
 -15  -1  13   85.79    5.67
 -15   1  13   86.62    6.45
  15   1  13   83.63    8.85
  15   1  13   73.55    7.02
  15  -1 -13   76.86   10.41
  15   1  13   85.69    4.81
  15   1 -13   65.47    9.06
  15  -1  13   75.44    6.50
  15   1 -13   76.21    4.27
 -15   1 -13   79.92    6.88
 -15  -1 -13   78.62    6.32
  15  -1  14   93.47    9.18
 -15  -1  14   82.41    5.44
 -15   1  14   89.82    6.58
  15   1  14   83.75    9.06
 -15   1 -14   76.79    7.03
 -15  -1 -14   82.18    6.51
  15  -1 -14   83.47   10.57
  15   1  14   77.82    7.22
  15  -1  14   88.67    7.19
  15   1 -14   92.26   10.66
 -15   1  15   14.75    3.21
 -15  -1  15   14.29    2.62
 -15   1 -15   15.23    3.95
 -15  -1 -15   14.62    3.72
  15  -1 -15   15.47    6.29
  15  -1  15   17.59    4.05
  15   1 -15    3.42    4.72
  15   1  15    8.69    3.40
 -15  -1  16  164.95    7.07
 -15   1  16  162.05    8.38
 -15   1 -16  163.01   10.34
 -15  -1 -16  166.17    9.77
  15  -1  16  150.37    9.06
  15  -1 -16  172.21   14.38
  15   1 -16  168.71   14.62
  15   1  16  159.35   10.36
 -15   1  17   34.67    4.08
 -15  -1  17   34.46    3.30
 -15   1 -17   34.86    5.60
 -15  -1 -17   34.45    5.25
  15  -1 -17   38.59    7.99
  15   1 -17   25.19    6.91
  15  -1  17   31.18    4.56
  15   1  17   29.72    5.00
 -15   1  18  151.23    7.91
 -15  -1 -18  162.68   10.25
 -15   1 -18  172.25   11.35
  15  -1 -18  159.84   14.18
  15   1 -18  169.57   15.36
  15  -1  18  142.06    9.14
  15   1  18  147.01   10.10
 -15   1  19   57.78    4.97
 -15   1 -19   67.31    7.88
 -15  -1 -19   66.83    6.95
  15   1 -19   64.49   10.34
  15  -1 -19   64.60    9.81
  15   1  19   53.60    6.63
  15  -1  19   56.65    6.03
 -15  -1 -20    2.22    3.44
 -15   1 -20    2.29    3.96
  15   1 -20    3.81    6.28
  15  -1 -20   -1.03    5.72
  15   1  20   -1.61    3.30
  15  -1  20   -1.13    2.87
 -15  -1 -21   48.27    6.68
 -15   1 -21   48.88    7.25
  15  -1 -21   41.87    8.56
  15   1 -21   38.58    8.98
  15   1  21   43.72    6.17
  15  -1  21   43.91    5.63
 -15  -1 -22   23.59    5.50
 -15   1 -22   26.47    6.17
  15   1 -22   21.71    8.11
  15  -1 -22   12.93    6.22
  15  -1  22   17.53    4.04
  15   1  22   19.89    4.89
 -15   1 -23   20.22    5.78
 -15  -1 -23   24.68    5.73
  15  -1 -23   14.09    6.84
  15   1 -23   18.52    8.43
  15   1  23   21.73    5.11
  15  -1  23   17.36    4.10
 -15  -1 -24   22.58    5.84
 -15   1 -24   20.91    5.66
  15   1 -24   27.78    9.12
  15  -1 -24   21.89    8.92
  15  -1  24   18.89    4.42
  15   1  24   17.38    4.82
 -15   1 -25   13.68    6.01
 -15  -1 -25   24.47    6.18
  15  -1 -25   24.39    8.88
  15   1 -25   26.22    9.43
  15   1  25   20.68    5.20
 -15  -1 -26  130.85   11.57
 -15   1 -26  131.95   12.32
  15   1 -26  132.44   16.82
  15  -1 -26  157.57   17.27
  15   1  26  120.31   10.49
 -15   1 -27   16.21    6.37
 -15  -1 -27   20.21    6.30
  15   1 -27   27.31    9.67
  15  -1 -27   31.78   10.36
  15   1  27   25.48    5.89
 -15  -1 -28    7.71    5.55
 -15   1 -28    4.68    5.71
  15  -1 -28   20.11    9.72
  15   1 -28   15.10    9.34
  15   1  28   10.19    5.27
 -15  -1 -29   -1.16    5.10
 -15   1 -29    3.42    6.18
  15   1 -29    7.06    9.07
  15  -1 -29   12.99    8.99
 -15  -1 -30   11.45    6.26
 -15   1 -30   11.95    6.76
  15   1 -30    3.36    7.74
  15  -1 -30   13.42    9.27
 -15  -1 -31    8.97    5.76
 -15   1 -31    6.96    6.22
  15  -1 -31   12.11    8.11
  15   1 -31   12.32    8.94
 -15   1 -32    1.65    6.30
 -15  -1 -32    4.13    6.06
  15   1 -32    1.52    9.25
  15  -1 -32    4.75    8.75
 -15   1 -33    0.31    6.53
 -15  -1 -33    4.30    5.76
 -15  -1 -34   13.90    7.50
 -15   1 -34   12.58    6.84
  16  -1   0   20.71    2.66
  16   1   0   23.81    1.88
  16   1   0   21.41    5.39
  16  -1   0   23.72    5.22
  16   1  -1 1691.00   14.46
 -16  -1  -1 1642.03   12.73
  16  -1  -1 1633.29   20.91
  16  -1   1 1544.49   20.57
  16  -1  -1 1554.79   35.11
  16   1  -1 1554.41   36.16
  16   1   1 1518.54   36.17
  16  -1   1 1539.92   35.25
  16  -1  -2  580.56   12.72
 -16  -1   2  570.04   19.95
 -16  -1  -2  601.40    9.40
  16   1  -2  613.38    8.75
  16  -1   2  572.59   12.92
  16   1  -2  483.89   23.73
  16   1   2  549.52   21.86
  16  -1  -2  562.64   21.28
  16   1  -2  593.50   22.27
  16  -1   2  556.14   21.32
  16  -1  -3   -0.86    2.07
  16  -1   3   -0.28    1.76
  16   1  -3    6.13    1.23
 -16  -1  -3   10.58    1.77
 -16  -1   3   -1.54    3.69
  16   1   3   -2.87    3.58
  16  -1  -3   -3.75    4.47
  16  -1   3   -0.69    4.14
  16   1  -3    1.92    3.11
  16   1   3   -0.42    4.19
 -16  -1  -4  147.38   10.15
 -16   1  -4  153.88    6.45
 -16  -1  -4  153.46    5.94
  16   1  -4  156.71   13.51
  16   1   4  138.62   10.32
  16  -1   4  144.87   11.30
  16   1  -4  139.72   11.19
  16  -1  -4  148.77   11.09
  16   1   4  152.29   11.85
 -16  -1  -5  113.90    5.19
 -16  -1  -5  114.38    5.72
 -16   1  -5  121.95    6.19
  16   1  -5  141.43   11.82
  16   1   5  118.51    9.53
  16  -1   5  112.02   10.13
  16  -1  -5  118.76   10.11
  16   1   5   97.29    9.60
  16   1  -5  113.70   10.19
 -16   1  -6    3.94    1.91
 -16  -1  -6    7.08    1.83
  16   1   6    3.62    3.76
  16   1  -6   10.38    5.05
  16  -1   6   -0.70    4.66
  16  -1  -6    8.04    4.27
  16   1   6    1.96    4.28
  16   1  -6    7.63    4.25
 -16   1  -7 1048.04   19.82
 -16  -1  -7 1078.20   17.11
  16   1  -7 1088.44   30.34
  16   1   7 1117.55   27.56
  16  -1   7 1087.22   26.47
  16   1  -7  986.77   29.22
  16  -1   7 1079.50   30.19
  16  -1  -7  986.14   28.80
  16   1   7 1121.65   31.28
 -16   1   8    2.99    3.62
 -16   1  -8   13.24    2.92
 -16  -1  -8   11.99    2.58
  16  -1   8    6.56    2.89
  16   1   8    2.56    2.99
  16   1  -8    6.83    4.41
  16   1  -8   13.46    5.05
  16   1   8    5.02    3.87
  16  -1   8    0.89    3.97
 -16   1   9  117.45    8.26
 -16   1  -9  125.80    7.59
 -16  -1  -9  126.03    6.73
  16  -1  -9  118.85    3.02
  16   1   9  122.28    5.40
  16   1  -9  110.15   10.25
  16  -1   9  109.82    8.47
  16   1   9  124.27    9.31
  16  -1   9  117.10    9.99
  16   1   9  116.51   10.49
 -16   1  10   30.18    4.44
 -16  -1 -10   26.30    3.48
  16  -1 -10   28.97    1.95
 -16   1 -10   26.88    4.08
  16   1  10   41.05    5.91
  16  -1 -10   10.96    9.12
  16   1  10   32.17    2.93
  16  -1  10   31.29    4.77
  16   1 -10   28.02    5.89
  16   1  10   36.23    6.61
  16  -1  10   35.64    6.14
 -16  -1  11  863.23   19.25
 -16   1  11  837.85   20.59
  16  -1 -11  750.11   10.17
 -16   1 -11  824.07   19.92
 -16  -1 -11  832.67   18.02
  16   1  11  837.70   23.16
  16  -1  11  831.34   21.86
  16   1 -11  767.08   26.84
  16   1  11  848.19   14.12
  16  -1 -11  886.97   36.72
  16   1  11  794.49   26.49
  16  -1  11  826.28   26.07
  16   1  12   46.19    7.35
 -16  -1  12   49.88    4.88
 -16   1  12   48.43    5.33
 -16   1 -12   37.66    4.79
 -16  -1 -12   40.15    4.58
  16  -1  12   44.77    5.56
  16   1 -12   37.82    7.27
  16  -1 -12   47.32    9.22
  16   1  12   48.77    6.28
  16  -1  12   45.55    6.99
  16   1  13   25.47    5.66
  16  -1  13   32.06    6.12
 -16  -1  13   26.33    3.73
 -16   1  13   25.60    4.06
  16   1 -13   16.35    5.22
  16   1  13   28.64    5.24
  16  -1 -13   28.06    7.40
  16  -1  13   26.89    4.46
 -16  -1 -13   26.81    4.07
 -16   1 -13   24.65    4.35
  16  -1  14   22.74    5.86
  16   1  14   17.20    5.46
 -16   1  14   18.28    3.66
 -16  -1  14   16.12    3.03
  16   1  14   19.05    4.67
  16   1 -14   11.08    5.24
  16  -1 -14   23.14    7.10
  16  -1  14   15.68    3.77
 -16  -1 -14   16.61    3.68
 -16   1 -14   16.21    4.08
  16   1  15  100.13   10.45
 -16   1  15   90.19    6.86
 -16  -1  15   94.78    5.99
  16  -1  15  104.30   10.28
  16   1 -15   76.97   10.06
  16  -1 -15  101.89   11.59
  16  -1  15  101.17    7.85
  16   1  15   85.98    7.84
 -16  -1 -15   95.10    7.36
 -16   1 -15   95.81    8.05
 -16   1  16  166.59    8.95
 -16  -1  16  168.39    7.60
  16  -1  16  186.23   13.24
  16   1  16  180.11   13.51
 -16  -1 -16  167.38    9.83
 -16   1 -16  171.98   10.56
  16  -1  16  165.33    9.75
  16   1  16  147.51   10.23
  16   1 -16  158.79   14.42
  16  -1 -16  178.58   14.76
 -16  -1  17   32.27    3.55
 -16   1  17   33.70    4.29
 -16  -1 -17   34.69    5.20
 -16   1 -17   31.46    5.36
  16  -1 -17   31.00    7.42
  16   1 -17   16.91    5.09
  16  -1  17   31.21    5.05
  16   1  17   24.50    5.03
 -16   1  18   50.12    4.99
 -16  -1 -18   51.31    6.23
 -16   1 -18   48.96    6.67
  16  -1 -18   52.28    9.11
  16  -1  18   49.37    5.79
  16   1 -18   37.38    8.77
  16   1  18   48.34    6.30
 -16   1 -19  136.58   10.47
 -16  -1 -19  125.04    9.41
  16  -1 -19  137.80   13.78
  16  -1  19  108.95    8.37
  16   1 -19  127.45   14.13
  16   1  19  110.17    9.25
 -16  -1 -20   49.44    6.50
 -16   1 -20   51.67    7.26
  16   1 -20   45.27    9.40
  16  -1 -20   28.31    7.68
  16  -1  20   42.39    5.60
  16   1  20   45.37    6.39
 -16   1 -21  121.28   10.32
 -16  -1 -21  110.86    9.43
  16  -1 -21  105.27   12.46
  16  -1  21  105.80    8.30
  16   1 -21  112.68   14.22
  16   1  21   97.76    8.89
 -16  -1 -22   46.24    7.01
 -16   1 -22   42.55    7.14
  16  -1 -22   34.04    8.14
  16   1 -22   45.09    9.78
  16  -1  22   47.02    5.95
  16   1  22   41.84    6.32
 -16  -1 -23  383.36   17.73
 -16   1 -23  359.15   18.38
  16  -1 -23  346.40   23.42
  16   1 -23  392.48   25.52
  16  -1  23  350.67   15.10
  16   1  23  354.52   16.64
 -16   1 -24   20.52    6.43
 -16  -1 -24   24.38    6.16
  16  -1 -24    7.99    7.33
  16   1 -24   19.53    9.36
  16   1  24   10.66    4.60
 -16  -1 -25  483.97   20.81
 -16   1 -25  478.13   21.75
  16  -1 -25  502.84   29.19
  16   1 -25  522.09   30.44
  16   1  25  444.50   19.23
 -16   1 -26   34.90    7.63
 -16  -1 -26   46.09    7.77
  16  -1 -26   42.76   10.74
  16   1 -26   54.05   11.63
  16   1  26   32.09    6.35
 -16   1 -27   -8.16    6.16
 -16  -1 -27   -0.79    4.65
  16   1 -27    6.96    8.53
  16  -1 -27    7.28    7.83
  16   1  27    1.29    3.89
 -16  -1 -28    7.28    5.50
 -16   1 -28    1.48    5.36
  16   1 -28    3.33    7.35
  16  -1 -28   10.86    8.75
 -16  -1 -29  383.68   20.51
 -16   1 -29  377.40   21.36
  16  -1 -29  422.84   28.22
  16   1 -29  398.10   29.04
 -16  -1 -30   13.79    6.60
 -16   1 -30    5.63    5.84
  16  -1 -30   13.48    8.93
  16   1 -30    8.95    8.74
 -16  -1 -31  103.71   11.99
 -16   1 -31   96.17   12.10
  16  -1 -31  112.84   16.49
  16   1 -31  110.82   17.54
 -16   1 -32    0.38    6.07
 -16  -1 -32   11.71    6.81
  16  -1 -32   11.19    8.81
  16   1 -32   -3.73    8.70
 -16  -1 -33   43.80    9.20
 -16   1 -33   31.01    8.36
 -16  -1 -34   14.49    7.83
 -16   1 -34    6.19    6.51
 -17  -1   0   38.86    6.82
  17   1   0   41.24    2.61
  17  -1   0   28.74    3.45
  17  -1   0   37.97    7.12
  17   1   0   40.96    7.66
 -17  -1   1   70.21    8.62
  17  -1   1   65.31    4.96
 -17  -1  -1   57.90    2.61
  17  -1  -1   54.00    4.64
 -17  -1  -1   89.56    9.38
  17   1  -1   90.63    3.69
  17  -1   1   60.17    8.87
  17  -1  -1   79.40    9.88
  17   1   1   86.08   10.37
  17   1  -1   97.63   10.52
  17  -1   2   31.88    3.70
 -17  -1  -2   36.85    6.19
  17  -1  -2   29.30    3.31
 -17  -1   2   38.44    6.19
  17   1  -2   35.28    2.37
 -17  -1  -2   30.65    2.35
  17   1  -2   21.97    4.98
  17  -1  -2   38.33    6.98
  17  -1   2   35.63    6.55
  17   1  -2   40.59    7.42
  17   1   2   35.42    6.69
  17  -1  -3   13.48    2.22
  17   1  -3   17.12    1.84
 -17  -1   3   14.18    4.02
 -17  -1  -3   18.16    2.16
 -17  -1  -3   13.16    4.09
  17   1  -3   12.76    5.13
  17  -1   3   15.63    4.85
  17  -1  -3   14.53    4.65
  17   1   3   12.26    4.27
  17   1  -3   22.96    5.50
  17   1  -4   74.68    3.61
 -17  -1  -4   68.84    7.53
 -17  -1  -4   79.93    4.39
 -17   1  -4   83.91    4.78
  17   1   4   69.83    8.13
  17   1  -4   93.82   10.39
  17   1  -4   76.02    8.83
  17  -1   4   74.11    8.43
  17  -1  -4   71.91    8.22
  17   1   4   77.11    8.98
 -17  -1  -5  150.29    6.39
 -17   1  -5  148.79    6.86
  17   1  -5  168.37   12.78
  17   1   5  140.17   10.81
  17   1   5  137.25   11.78
  17  -1  -5  145.96   11.61
  17   1  -5  145.41   11.82
  17  -1   5  146.36   11.79
 -17  -1  -6  458.66   10.80
  17   1   6  464.80   19.06
  17  -1  -6  428.27   19.46
  17   1   6  429.71   20.39
  17  -1   6  440.52   20.11
  17   1  -6  429.48   19.94
 -17   1  -7   44.59    4.52
 -17  -1  -7   47.39    3.92
  17   1   7   51.70    6.44
  17   1  -7   60.12    8.17
  17  -1   7   44.36    5.96
  17   1  -7   53.24    7.89
  17   1   7   50.89    7.35
  17  -1   7   49.21    7.36
  17  -1  -7   52.76    7.59
 -17   1   8  436.60   16.42
 -17   1  -8  462.64   13.79
 -17  -1  -8  444.63   11.96
  17   1  -8  483.12   20.72
  17  -1   8  423.81   17.23
  17   1   8  437.50   17.94
  17  -1   8  451.83   20.14
  17   1   8  433.61   20.31
  17   1  -8  439.34   20.56
 -17   1   9    2.49    3.07
 -17   1  -9    9.62    2.91
 -17  -1  -9   12.37    2.70
  17   1   9    7.22    1.90
  17  -1   9    4.99    3.07
  17   1  -9   15.09    5.04
  17   1   9    5.52    3.44
  17   1   9    4.34    3.90
  17  -1   9    3.73    3.76
 -17   1  10    1.81    2.55
 -17  -1 -10    7.15    2.54
 -17   1 -10    7.67    2.82
  17   1  10    5.74    3.50
  17   1 -10    7.02    4.72
  17  -1  10    0.48    2.95
  17   1  10    1.40    4.05
  17  -1  10    3.08    3.76
 -17  -1  11   59.22    5.79
 -17   1  11   55.48    5.97
 -17   1 -11   56.15    5.67
 -17  -1 -11   62.02    5.46
  17   1 -11   53.06    7.93
  17   1  11   53.61    6.63
  17  -1  11   54.50    6.29
  17  -1 -11   65.45   11.05
  17  -1  11   51.12    7.51
  17   1  11   51.17    7.67
 -17   1  12  104.18    7.77
 -17  -1  12  106.47    7.13
 -17  -1 -12  108.93    7.08
 -17   1 -12  112.90    7.99
  17   1 -12  103.30   10.80
  17  -1 -12  140.64   14.94
  17  -1  12  102.56    8.26
  17   1  12  108.62    8.95
  17   1  12  106.15   10.65
  17  -1  12  107.77   10.47
 -17   1  13    4.82    2.86
 -17  -1  13    1.25    2.08
  17   1  13    4.48    4.56
  17  -1  13    3.09    4.34
 -17   1 -13    0.04    2.93
 -17  -1 -13   -0.65    2.79
  17   1 -13    2.50    4.29
  17  -1  13    3.17    2.92
  17   1  13    7.89    3.98
  17  -1 -13    5.04    6.33
 -17  -1  14   78.76    5.99
 -17   1  14   73.76    6.62
 -17  -1 -14   61.55    5.96
 -17   1 -14   63.94    6.61
  17   1  14   84.82    8.34
  17  -1  14   76.47    7.20
  17   1 -14   59.10    9.27
  17  -1 -14   74.82   10.47
  17  -1  14   78.67    9.30
  17   1  14   75.28    9.42
 -17   1  15   16.63    3.80
 -17  -1  15   10.72    2.75
  17  -1  15   17.33    6.03
  17   1  15   18.02    6.18
  17   1  15   20.30    5.15
  17  -1  15   12.86    3.85
  17   1 -15    8.57    5.02
  17  -1 -15   16.22    6.41
 -17  -1 -15    9.79    3.59
 -17   1 -15   17.66    4.52
 -17   1  16  143.49    8.75
  17   1  16  145.78   12.85
 -17  -1  16  144.68    7.64
  17  -1  16  148.62   12.69
 -17  -1 -16  140.24    9.05
 -17   1 -16  148.58   10.19
  17  -1  16  137.65    9.23
  17   1  16  137.53   10.30
  17   1 -16  117.31   12.66
  17  -1 -16  170.07   14.45
 -17   1  17   24.29    4.15
  17   1  17   23.72    6.49
  17  -1  17   29.11    7.00
 -17   1 -17   25.93    5.24
 -17  -1 -17   22.57    4.61
  17   1 -17    9.43    6.07
  17  -1 -17   30.54    7.72
  17  -1  17   20.66    4.30
  17   1  17   17.58    4.47
  17  -1  18  157.84   13.11
  17   1  18  152.76   13.30
 -17   1  18  138.34    8.26
 -17  -1 -18  105.75    8.69
 -17   1 -18  122.50    9.90
  17  -1 -18  110.76   12.51
  17   1 -18   97.77   12.27
  17  -1  18  139.61    9.43
  17   1  18  137.90   10.20
 -17   1 -19   12.74    4.83
 -17  -1 -19   12.22    4.37
  17  -1  19   19.78    4.59
  17  -1 -19    8.36    5.95
  17   1 -19   18.91    8.03
  17   1  19   14.89    4.61
 -17  -1 -20    4.03    3.71
 -17   1 -20    7.01    4.31
  17  -1  20    8.59    3.62
  17   1 -20    9.32    6.56
  17  -1 -20   -0.58    6.28
  17   1  20    6.46    3.71
 -17  -1 -21    8.48    4.23
 -17   1 -21    5.27    4.36
  17  -1  21    7.94    3.25
  17  -1 -21    3.81    6.18
  17   1 -21    7.61    6.00
  17   1  21    7.31    3.73
 -17  -1 -22  117.40    9.92
 -17   1 -22  117.94   10.60
  17   1 -22  111.02   14.63
  17  -1  22   90.49    7.95
  17  -1 -22   95.65   12.49
  17   1  22   94.69    9.10
 -17  -1 -23   24.73    5.69
 -17   1 -23   24.10    6.09
  17  -1 -23    8.88    6.32
  17   1 -23   28.32    9.08
  17   1  23   14.27    4.51
 -17   1 -24   12.80    5.11
 -17  -1 -24   16.26    5.48
  17  -1 -24   -0.86    7.60
  17   1 -24   13.42    7.55
  17   1  24    8.10    3.93
 -17   1 -25   12.30    5.54
 -17  -1 -25   21.26    5.96
  17  -1 -25   35.35   10.59
  17   1 -25   33.74   10.63
  17   1  25   16.24    4.90
 -17   1 -26  118.24   11.76
 -17  -1 -26  120.50   11.19
  17  -1 -26  130.94   16.19
  17   1 -26  126.50   16.67
  17   1  26  107.94   10.08
 -17   1 -27    2.56    5.69
 -17  -1 -27    5.82    5.09
  17  -1 -27   16.56    9.11
  17   1 -27    9.85    7.43
 -17  -1 -28   15.97    6.19
 -17   1 -28    8.22    5.11
  17   1 -28   15.02    9.03
  17  -1 -28   20.27    9.25
 -17  -1 -29    4.55    5.31
 -17   1 -29   -1.10    5.58
  17   1 -29    6.15    8.92
  17  -1 -29   11.69    8.97
 -17  -1 -30    2.42    5.60
 -17   1 -30   -1.49    5.85
  17  -1 -30    6.92    7.34
  17   1 -30    6.80    8.35
 -17   1 -31   -1.45    6.07
 -17  -1 -31   13.22    6.55
  17   1 -31   10.73    8.97
  17  -1 -31   18.70   10.01
 -17  -1 -32    7.51    6.47
 -17   1 -32   -0.56    6.13
 -17  -1 -33   -2.24    6.00
 -17   1 -33   -1.99    6.95
 -17  -1 -34   28.14    8.63
 -18  -1   0 1009.08   27.50
 -18   1   0  976.40   25.31
  18  -1   0  956.54   16.69
  18  -1   0  985.44   29.81
  18   1   0  991.59   30.81
 -18   1  -1 2063.76   36.40
 -18   1   1 2046.24   36.97
 -18  -1  -1 2002.49   38.27
 -18  -1   1 2102.27   39.79
  18  -1   1 2012.92   24.28
  18   1  -1 2214.55   16.78
  18  -1  -1 2027.37   24.13
  18  -1   1 2004.71   42.73
  18   1   1 2011.06   44.23
  18  -1  -1 1990.13   42.81
  18   1  -1 2032.95   43.62
 -18   1  -2  386.79   16.09
 -18  -1  -2  393.09   16.95
 -18   1   2  374.04   16.10
  18   1  -2  404.17    7.24
 -18  -1  -2  394.44    7.28
  18  -1  -2  392.66   10.77
 -18  -1   2  400.18   17.66
  18   1  -2  435.99   22.40
  18   1  -2  374.87   19.27
  18  -1   2  378.14   18.80
  18   1   2  382.16   19.56
  18  -1  -2  383.37   18.80
  18   1  -3  153.51    4.76
 -18  -1  -3  153.47    5.44
 -18  -1   3  131.27   10.51
 -18  -1  -3  135.58   10.34
 -18   1  -3  148.60   10.05
 -18   1   3  125.31    9.40
  18   1  -3  182.41   14.32
  18   1  -3  153.69   12.52
  18   1   3  127.29   11.43
  18  -1  -3  140.88   11.67
  18  -1   3  129.24   11.31
  18   1  -4  281.66    6.76
 -18  -1   4  275.28   15.06
 -18  -1  -4  289.44    8.10
 -18  -1  -4  276.26   14.52
  18   1  -4  360.12   19.46
  18   1   4  266.69   15.78
  18  -1  -4  292.27   16.39
  18  -1   4  283.56   16.45
  18   1   4  271.76   16.65
  18   1  -4  273.54   16.58
  18   1  -5    9.23    1.57
 -18  -1  -5   12.29    2.13
  18   1  -5   13.49    5.42
  18   1   5   12.22    3.99
  18  -1  -5    9.27    4.23
  18  -1   5   19.64    4.95
  18   1  -5   11.48    4.67
  18   1   5   16.82    4.91
  18   1  -6   52.26    7.88
  18   1   6   25.58    5.19
  18   1  -6   36.61    6.95
  18  -1  -6   33.58    6.46
  18  -1   6   38.97    6.95
  18   1   6   31.94    6.11
 -18  -1  -7  106.23    5.60
 -18   1  -7  103.99    6.70
  18   1   7   84.66    8.43
  18   1  -7  129.62   11.30
  18  -1  -7   95.05   10.32
  18   1   7   92.43   10.10
  18   1  -7   96.16   10.49
  18  -1   7   81.09    9.19
 -18   1   8  152.30   10.31
 -18   1  -8  164.71    8.53
 -18  -1  -8  157.66    7.32
  18  -1   8  145.63   10.72
  18   1  -8  169.44   12.91
  18   1   8  149.98   11.07
  18   1   8  148.21   12.49
  18  -1   8  142.70   12.21
  18   1  -8  158.45   13.24
 -18   1   9  303.39   14.17
 -18   1  -9  329.66   12.20
 -18  -1  -9  311.46   10.60
  18   1   9  303.43   15.54
  18   1  -9  325.30   17.45
  18  -1   9  300.44   14.94
  18  -1   9  299.30   17.41
  18   1   9  296.80   17.50
 -18   1  10  408.72   16.06
 -18   1 -10  389.40   13.79
 -18  -1 -10  404.57   12.38
  18  -1  10  399.42   17.02
  18   1 -10  394.11   19.52
  18   1  10  418.00   17.85
  18  -1 -10  426.97   26.32
  18   1  10  422.86   20.51
  18  -1  10  416.19   20.08
 -18   1  11   48.19    5.89
 -18  -1  11   48.37    5.55
 -18  -1 -11   66.72    5.62
 -18   1 -11   61.10    5.89
  18   1 -11   62.05    8.64
  18   1  11   52.44    6.77
  18  -1  11   47.12    6.18
  18  -1  11   48.10    7.66
  18   1  11   47.50    7.69
 -18   1  12   45.55    5.64
 -18  -1  12   45.87    5.28
 -18   1 -12   40.76    5.25
 -18  -1 -12   44.78    4.95
  18   1  12   46.02    6.61
  18   1 -12   36.37    7.12
  18  -1  12   47.12    6.08
  18  -1 -12   53.96   10.07
  18  -1  12   44.99    7.45
  18   1  12   44.47    7.59
 -18   1  13   29.28    4.80
 -18  -1  13   24.74    4.08
 -18   1 -13   24.64    4.48
 -18  -1 -13   27.60    4.11
  18   1 -13   26.79    6.32
  18  -1  13   20.77    4.43
  18  -1 -13   49.46   10.01
  18   1  13   29.39    5.93
  18   1  13   26.15    6.45
  18  -1  13   28.01    6.41
 -18  -1  14  332.94   12.57
 -18   1  14  332.14   13.79
 -18   1 -14  305.81   13.53
 -18  -1 -14  291.41   12.15
  18  -1 -14  364.33   20.55
  18  -1  14  316.32   14.37
  18   1  14  336.61   15.76
  18  -1  14  329.69   18.23
  18   1  14  319.92   18.38
 -18   1  15  139.63    9.05
 -18  -1  15  142.67    8.16
 -18  -1 -15  137.27    8.86
 -18   1 -15  144.82    9.84
  18   1  15  146.19   10.61
  18  -1  15  129.10    9.30
  18  -1 -15  150.25   13.70
  18   1 -15  113.44   12.20
  18   1  15  143.53   12.88
  18  -1  15  144.95   12.69
 -18  -1  16  201.77    9.35
  18  -1  16  203.39   14.66
 -18   1  16  203.26   10.64
  18   1  16  199.48   15.12
  18  -1  16  183.61   11.02
  18  -1 -16  242.39   16.99
  18   1  16  195.65   12.41
  18   1 -16  197.07   16.09
 -18  -1 -16  236.09   11.67
 -18   1 -16  254.63   13.11
  18   1  17  257.60   17.08
  18  -1  17  265.54   17.04
 -18   1  17  282.61   12.27
  18   1 -17  199.09   16.51
  18  -1 -17  225.20   16.86
  18   1  17  258.59   14.02
  18  -1  17  250.99   12.84
 -18  -1 -17  220.92   11.67
 -18   1 -17  249.00   13.36
  18   1  18  146.15   13.52
  18  -1  18  143.30   13.08
  18   1 -18  114.30   13.68
  18  -1 -18  141.40   13.71
  18   1  18  143.77   10.63
  18  -1  18  129.56    9.55
 -18   1 -18  162.94   11.35
 -18  -1 -18  155.86   10.29
  18   1  19  626.02   26.79
  18  -1  19  656.72   26.76
  18  -1 -19  577.62   27.39
  18   1  19  592.98   21.21
  18  -1  19  609.92   19.63
  18   1 -19  606.13   30.19
 -18   1 -19  681.49   22.59
 -18  -1 -19  646.44   20.53
  18  -1  20  235.69   16.65
  18   1  20  247.56   17.39
 -18  -1 -20  233.47   13.14
 -18   1 -20  246.39   14.33
  18   1  20  203.79   12.96
  18  -1 -20  209.01   17.29
  18   1 -20  229.21   19.48
  18  -1  20  209.54   11.75
 -18  -1 -21   95.11    9.04
 -18   1 -21   96.85    9.58
  18   1 -21   84.80   12.92
  18  -1  21   98.64    8.30
  18   1  21   88.47    8.87
  18  -1 -21   77.98   11.17
 -18   1 -22   66.80    8.41
 -18  -1 -22   64.91    7.97
  18  -1 -22   55.33   10.22
  18   1 -22   69.66   12.16
  18   1  22   50.90    7.24
 -18   1 -23   28.22    6.23
 -18  -1 -23   42.08    6.91
  18  -1 -23   23.11    6.38
  18   1 -23   46.83   10.89
  18   1  23   29.23    5.78
 -18  -1 -24   20.22    5.63
 -18   1 -24   10.93    4.87
  18   1 -24   21.25    8.51
  18  -1 -24   -0.42    8.22
  18   1  24    6.83    3.80
 -18  -1 -25   99.64   10.10
 -18   1 -25   94.54   10.28
  18   1 -25   95.32   14.37
  18  -1 -25   96.98   14.33
  18   1  25   77.41    8.56
 -18   1 -26    4.58    4.95
 -18  -1 -26   11.71    5.55
  18  -1 -26   16.50    8.77
  18   1 -26   19.77    9.32
 -18  -1 -27    3.82    4.66
 -18   1 -27   -0.96    6.03
  18  -1 -27   18.33    9.59
  18   1 -27   10.52    8.33
 -18  -1 -28   67.38    9.44
 -18   1 -28   53.90    8.71
  18  -1 -28   76.64   13.66
  18   1 -28   68.82   13.52
 -18   1 -29   52.97    8.98
 -18  -1 -29   60.80    9.34
  18  -1 -29   79.72   13.88
  18   1 -29   57.63   13.19
 -18  -1 -30   14.70    6.32
 -18   1 -30   13.37    6.12
  18   1 -30   29.64   11.05
  18  -1 -30   27.41   10.19
 -18  -1 -31   -0.95    5.47
 -18   1 -31   -3.03    6.38
 -18  -1 -32   16.37    6.71
 -18   1 -32   15.39    7.19
 -18  -1 -33    5.66    6.42
 -18   1 -33    0.85    6.42
 -19  -1   0   88.64   10.15
 -19   1   0   97.84    9.62
  19   1   0   96.55   11.65
  19  -1   0   79.55   11.04
 -19   1  -1   78.90    8.33
 -19  -1   1   74.35    8.80
 -19  -1  -1   62.04    8.52
 -19   1   1   74.71    8.26
  19   1  -1   72.25    3.31
  19   1  -1   48.87    8.03
  19   1  -1   72.35    9.86
  19  -1  -1   63.17    8.95
  19   1   1   64.78    9.76
  19  -1   1   65.04    9.25
 -19   1   2   14.92    4.88
 -19  -1   2    8.64    4.89
  19   1  -2   15.62    1.82
 -19  -1  -2    8.76    1.53
 -19  -1  -2   14.02    5.49
 -19   1  -2   18.45    5.45
  19   1  -2   13.71    5.36
  19  -1   2   12.95    5.66
  19  -1  -2   11.37    5.58
  19   1  -2   13.77    5.67
  19   1   2   12.59    5.47
 -19  -1  -3   17.97    4.90
 -19   1  -3   20.48    4.57
 -19  -1   3   22.06    5.33
 -19   1   3   20.14    4.41
 -19  -1  -3   21.80    2.23
  19   1  -3   21.90    1.96
  19   1  -3   23.94    6.33
  19  -1  -3   22.60    5.91
  19   1  -3   20.74    5.77
  19  -1   3   22.15    5.63
  19   1   3   13.60    5.23
 -19  -1  -4   31.69    5.77
 -19   1   4   33.66    5.37
 -19  -1   4   38.57    6.50
 -19  -1  -4   37.83    3.21
  19   1  -4   49.65    8.22
  19  -1   4   34.65    6.56
  19   1  -4   37.62    7.07
  19   1   4   29.14    6.41
  19  -1  -4   34.30    6.62
 -19  -1  -5   50.95    4.00
  19   1   5   47.39    6.81
  19   1  -5   70.75    8.74
  19  -1   5   46.30    7.26
  19   1  -5   52.26    8.23
  19   1   5   48.12    7.71
  19  -1  -5   42.47    7.01
  19   1   6  208.46   13.97
  19   1  -6  202.56   14.86
  19  -1   6  225.43   15.73
  19  -1  -6  198.64   14.20
  19   1   6  227.13   16.09
 -19  -1  -7  313.52    9.70
  19   1   7  275.66   15.79
  19   1   7  265.41   17.44
  19  -1   7  281.58   17.53
  19  -1  -7  301.45   17.48
  19   1  -7  296.62   17.77
 -19   1  -8  124.53    7.58
 -19  -1  -8  120.55    6.36
 -19   1   8  126.67    9.77
  19   1  -8  135.69   11.43
  19   1   8  124.18   10.45
  19   1  -8  121.27   11.81
  19  -1   8  117.66   11.33
  19   1   8  125.86   11.97
 -19   1   9   14.25    4.04
 -19   1  -9   17.02    3.31
 -19  -1  -9   16.48    2.86
  19   1   9   12.41    3.95
  19  -1   9   15.54    4.18
  19   1  -9   23.64    5.96
  19  -1   9   10.18    4.82
  19   1   9   12.46    5.20
 -19   1  10   38.57    5.61
 -19   1 -10   36.94    4.82
 -19  -1 -10   37.88    4.20
  19  -1  10   29.03    4.97
  19  -1 -10   27.02    7.97
  19   1 -10   40.57    7.22
  19   1  10   32.09    5.85
  19   1  10   31.13    6.57
  19  -1  10   35.76    6.76
 -19  -1  11   10.00    3.40
 -19   1  11    6.73    3.48
 -19   1 -11   14.07    3.43
 -19  -1 -11   16.68    3.32
  19  -1  11    5.08    3.77
  19   1 -11   20.48    5.83
  19   1  11    8.88    4.00
  19  -1 -11   21.30    8.33
  19  -1  11    9.53    4.78
  19   1  11    2.71    4.86
 -19   1  12   59.26    6.71
 -19  -1  12   59.24    6.11
 -19  -1 -12   59.43    5.54
 -19   1 -12   48.37    5.53
  19   1  12   65.03    7.63
  19   1 -12   47.22    8.01
  19  -1  12   52.70    6.64
  19  -1 -12   81.98   12.66
  19   1  12   58.66    8.79
  19  -1  12   59.23    8.49
 -19  -1  13   76.84    6.79
 -19   1  13   81.59    7.48
 -19   1 -13   75.17    6.95
 -19  -1 -13   84.19    6.70
  19  -1 -13  104.58   12.77
  19  -1  13   69.42    7.39
  19   1 -13   64.59    9.36
  19   1  13   77.63    8.45
  19   1  13   73.22    9.85
  19  -1  13   82.23    9.92
 -19  -1  14  130.77    8.38
 -19   1  14  130.20    9.21
 -19  -1 -14  134.06    8.52
 -19   1 -14  140.81    9.54
  19  -1  14  119.10    9.49
  19   1  14  141.22   10.88
  19  -1 -14  161.76   14.42
  19   1 -14  115.96   12.12
  19   1  14  125.37   12.21
  19  -1  14  129.78   12.36
 -19  -1  15  106.12    7.34
 -19   1  15  105.37    8.18
 -19  -1 -15  115.27    8.13
 -19   1 -15  121.14    9.05
  19  -1 -15  128.53   12.76
  19   1 -15   94.84   11.39
  19  -1  15   90.81    8.29
  19   1  15  106.83    9.51
  19  -1  15  100.64   11.07
  19   1  15   95.84   11.06
 -19   1  16   41.79    5.46
  19   1  16   45.21    8.59
  19  -1  16   46.41    8.06
 -19  -1 -16   35.82    5.09
 -19   1 -16   44.49    6.23
  19  -1  16   35.70    5.55
  19   1  16   39.40    6.43
  19  -1 -16   41.69    8.37
 -19   1  17   89.58    7.67
 -19  -1 -17   92.95    8.00
 -19   1 -17  115.33    9.47
  19   1 -17   62.44    9.53
  19  -1  17   81.15    8.12
  19  -1 -17  115.10   12.45
  19   1  17  102.04    9.39
  19   1  17   94.62   11.49
  19  -1  17  102.92   11.73
  19   1  18   66.31   10.47
  19  -1  18   58.10    9.46
  19   1  18   58.84    7.85
  19  -1  18   47.97    6.48
  19  -1 -18   51.21    9.82
 -19  -1 -18   40.70    6.17
 -19   1 -18   54.61    7.68
  19  -1  19   48.38    9.13
  19   1  19   63.26   10.09
  19   1  19   53.24    7.45
  19   1 -19   64.72   11.98
  19  -1 -19   61.96   10.35
  19  -1  19   40.46    6.12
 -19  -1 -19   57.33    7.25
 -19   1 -19   73.00    8.47
  19  -1  20   29.42    7.57
  19   1  20   34.44    8.70
  19  -1 -20   17.37    7.39
  19   1 -20   45.16   10.73
  19  -1  20   27.17    5.17
  19   1  20   31.98    6.47
 -19   1 -20   39.83    6.91
 -19  -1 -20   31.41    6.04
  19   1  21   94.65   12.10
  19  -1  21   88.71   11.42
  19   1  21   73.24    8.38
  19  -1 -21   66.28   10.28
  19   1 -21   78.13   12.49
 -19   1 -21   86.17    9.31
 -19  -1 -21   81.68    8.59
  19  -1  22   46.42    9.14
  19   1  22   48.23    9.52
 -19   1 -22   43.12    7.04
 -19  -1 -22   41.34    6.63
  19   1  22   29.60    5.62
  19   1 -22   51.79   10.66
  19  -1 -22   21.22    7.73
  19   1  23   19.57    7.22
  19  -1  23   19.12    7.30
 -19  -1 -23   10.87    4.67
 -19   1 -23   11.48    5.01
  19   1 -23   13.79    8.00
  19  -1 -23   -4.74    9.18
  19   1  23    2.30    3.92
 -19  -1 -24   13.36    4.90
 -19   1 -24    9.02    4.46
  19   1 -24   18.44    8.55
  19   1  24   10.10    4.06
 -19   1 -25   32.56    6.80
 -19  -1 -25   31.48    6.44
  19  -1 -25   49.87   11.19
  19   1 -25   41.64   10.60
 -19   1 -26   44.74    7.72
 -19  -1 -26   53.14    8.12
  19  -1 -26   56.44   11.64
  19   1 -26   46.50   11.35
 -19  -1 -27   20.51    6.13
 -19   1 -27   20.40    6.27
  19   1 -27   31.11   10.73
  19  -1 -27   30.47   10.05
 -19  -1 -28    7.65    5.22
 -19   1 -28    5.59    5.37
  19   1 -28    5.94    7.31
 -19  -1 -29    3.20    5.29
 -19   1 -29    3.49    5.59
  19   1 -29    2.84    7.79
  19  -1 -29    9.96    7.70
 -19  -1 -30   14.66    6.24
 -19   1 -30    6.35    5.56
  19   1 -30   22.22   11.01
  19  -1 -30   30.84   10.82
 -19   1 -31   -2.71    6.55
 -19  -1 -31   -1.72    5.51
 -19  -1 -32   -3.82    6.04
 -19   1 -32   -9.31    7.61
 -19  -1 -33   -4.97    6.61
 -19   1 -33   -6.41    7.66
 -20   1   0 2821.42   45.18
 -20  -1   0 2765.81   47.32
  20   1   0 2722.94   54.14
  20  -1   0 2817.42   53.72
  20   1   0 2733.56   54.32
 -20   1  -1  540.70   20.10
 -20  -1  -1  543.43   21.34
 -20   1   1  535.25   20.40
 -20  -1   1  536.92   21.51
  20   1  -1  650.83   26.45
  20  -1  -1  535.28   23.91
  20  -1   1  536.36   24.11
  20   1  -1  551.77   24.85
  20   1   1  546.40   24.75
 -20  -1   2  481.68   20.42
 -20   1  -2  465.78   18.65
 -20   1   2  479.27   19.26
 -20  -1  -2  463.06   19.76
  20   1  -2  463.05   22.52
  20  -1  -2  457.98   21.86
  20  -1   2  460.21   22.12
  20   1   2  485.01   23.28
 -20   1  -3   10.56    3.79
 -20   1   3    7.74    3.79
 -20  -1   3   13.77    4.70
 -20  -1  -3    6.93    4.36
  20   1  -3   25.45    6.71
  20   1   3   10.99    4.98
  20  -1  -3   11.30    4.85
  20  -1   3   13.13    5.42
  20   1  -3   18.09    6.06
 -20  -1  -4  154.36   11.62
 -20  -1   4  185.98   12.95
 -20   1   4  171.89   11.75
  20   1  -4  213.84   14.54
  20  -1   4  174.10   14.14
  20   1  -4  165.29   13.72
  20   1   4  160.53   13.85
  20  -1  -4  157.02   13.07
 -20  -1   5   16.99    4.96
  20  -1   5   17.76    5.31
  20  -1  -5   15.95    4.86
  20   1  -5   23.83    6.02
  20   1   5   19.57    5.47
  20   1   6   12.58    4.60
  20  -1  -6   13.70    4.69
  20  -1   6   23.25    6.13
  20   1  -6   19.46    5.96
  20   1   6   26.17    6.20
  20   1   7   22.46    4.56
  20   1  -7   38.43    7.10
  20  -1   7   31.45    6.76
  20  -1  -7   15.91    5.53
  20   1  -7   19.22    5.91
  20   1   7   30.57    7.01
 -20  -1  -8   22.11    2.97
 -20   1   8   13.42    4.24
  20   1   8    9.57    3.99
  20   1  -8   33.28    6.62
  20   1  -8   25.87    6.64
  20  -1   8   12.49    4.36
  20   1   8    9.79    5.01
 -20   1   9   29.36    5.10
 -20   1  -9   24.10    3.90
 -20  -1  -9   25.99    3.42
  20   1  -9   30.11    6.38
  20   1   9   21.50    5.06
  20  -1  -9    7.91    7.63
  20  -1   9   30.47    6.41
  20   1   9   27.22    6.40
 -20   1  10    8.10    3.66
 -20  -1 -10   17.21    3.18
 -20   1 -10   16.63    3.73
  20   1  10    6.53    3.94
  20   1 -10   16.27    5.60
  20  -1  10    7.91    3.44
  20   1  10    3.05    5.61
  20  -1  10    1.65    5.30
 -20   1  11   -0.26    3.14
 -20  -1  11   -1.28    3.18
 -20  -1 -11    0.11    2.31
 -20   1 -11    0.80    2.68
  20  -1  11   -3.10    4.09
  20   1 -11   -0.75    4.24
  20   1  11   -0.88    3.96
  20   1  11   -3.40    5.32
  20  -1  11   -1.18    4.79
 -20   1  12   45.75    6.30
 -20  -1  12   52.03    5.94
 -20   1 -12   49.58    5.68
 -20  -1 -12   53.99    5.39
  20  -1 -12   63.80   10.28
  20   1 -12   51.19    8.18
  20  -1  12   38.54    5.88
  20   1  12   40.37    6.61
  20   1  12   40.50    7.74
  20  -1  12   38.22    7.45
 -20   1  13   96.34    8.30
 -20  -1  13   93.86    7.63
 -20  -1 -13   87.03    6.87
 -20   1 -13   78.33    7.14
  20   1 -13   75.07   10.13
  20   1  13   90.31    9.22
  20  -1 -13  109.11   12.48
  20  -1  13   76.82    8.12
  20  -1  13   82.32   10.12
  20   1  13   87.56   10.55
 -20   1  14  219.55   12.18
 -20  -1  14  202.83   10.64
 -20  -1 -14  184.98    9.90
 -20   1 -14  171.29   10.33
  20   1 -14  159.60   14.27
  20  -1 -14  197.78   15.58
  20  -1  14  186.14   12.06
  20   1  14  205.82   13.30
  20  -1  14  206.48   15.26
  20   1  14  208.07   15.81
 -20  -1  15   46.53    5.47
 -20   1  15   41.38    5.70
 -20  -1 -15   46.75    5.77
 -20   1 -15   48.57    6.17
  20  -1 -15   53.51    9.11
  20   1 -15   37.47    7.51
  20   1  15   42.23    6.88
  20  -1  15   36.38    5.59
  20   1  15   43.87    8.16
  20  -1  15   41.42    7.98
 -20   1  16   26.30    4.97
 -20   1 -16   30.49    5.55
 -20  -1 -16   25.60    5.08
  20  -1  16   25.67    5.22
  20  -1 -16   31.16    8.00
  20   1  16   32.79    6.45
  20   1  16   28.12    7.48
  20  -1  16   31.13    7.75
  20  -1  17   43.82    8.73
  20   1  17   46.74    9.35
 -20   1 -17   61.02    7.67
 -20  -1 -17   51.86    6.46
  20  -1  17   33.94    5.72
  20  -1 -17   51.98    9.44
  20   1  17   52.18    7.44
 -20   1 -18  892.37   25.36
 -20  -1 -18  839.92   23.13
  20   1  18  831.08   25.86
  20  -1 -18  844.07   32.69
  20   1 -18  767.40   33.69
  20  -1  18  836.94   24.38
  20  -1  18  887.12   32.01
  20   1  18  840.91   32.05
 -20   1 -19  294.15   15.34
 -20  -1 -19  286.99   14.12
  20  -1 -19  285.69   19.70
  20   1  19  278.12   15.28
  20   1 -19  298.97   22.10
  20  -1  19  271.96   14.09
  20  -1  19  290.00   19.27
  20   1  19  302.84   20.03
  20  -1  20  553.31   26.27
  20   1  20  562.33   26.89
  20  -1 -20  555.59   28.05
  20   1 -20  563.01   30.04
  20   1  20  525.75   20.74
 -20  -1 -20  565.46   20.01
 -20   1 -20  582.79   21.60
  20   1  21   73.00   11.09
  20  -1  21   72.14   10.98
  20   1 -21   77.87   13.05
  20  -1 -21   59.65   10.07
  20   1  21   69.18    8.21
 -20  -1 -21   63.78    7.72
 -20   1 -21   71.93    8.73
  20   1  22    9.35    6.80
  20  -1  22    4.07    5.91
  20   1 -22    9.89    7.81
  20  -1 -22  -14.84    9.16
  20   1  22    5.26    4.25
 -20  -1 -22   -4.79    4.39
 -20   1 -22    0.44    4.04
  20  -1  23   10.75    6.55
  20   1  23    7.96    6.55
  20  -1 -23  -14.43   10.34
  20   1 -23    7.97    7.31
  20   1  23    8.87    4.39
 -20   1 -23    2.40    4.28
 -20  -1 -23   -0.59    4.45
  20  -1  24    5.09    6.35
  20   1  24    3.09    6.08
  20   1 -24    2.18    6.71
 -20   1 -24   -0.10    5.11
 -20  -1 -24   -1.19    4.50
  20  -1  25   10.32    6.95
  20   1  25   12.94    7.47
  20  -1 -25   15.94    8.90
  20   1 -25    7.40    7.47
 -20  -1 -25   -2.85    4.77
 -20   1 -25   -2.36    4.85
  20  -1  26   24.02    7.89
  20   1  26   26.24    8.27
  20   1 -26   17.33    9.05
  20  -1 -26   38.44   11.13
 -20   1 -26   13.07    5.69
 -20  -1 -26   14.56    5.51
  20   1  27    3.91    6.73
  20  -1  27    7.04    6.94
 -20   1 -27   -3.78    5.57
 -20  -1 -27   -2.42    4.87
  20  -1 -27   14.09    8.48
  20   1 -27    0.55    7.54
 -20   1 -28   47.75    8.67
 -20  -1 -28   43.91    8.00
  20  -1 -28   64.78   13.12
  20   1 -28   55.17   13.04
 -20  -1 -29   -1.56    5.16
 -20   1 -29   -2.80    6.15
  20   1 -29    4.36    6.94
  20  -1 -29   10.72    8.35
 -20   1 -30    0.91    5.82
 -20  -1 -30   -1.06    5.45
 -20   1 -31    1.70    5.71
 -20  -1 -31    6.74    5.83
 -20  -1 -32   43.33    9.00
 -20   1 -32   23.55    7.65
 -21  -1   0   54.34    9.63
 -21   1   0   82.81    9.76
  21   1   0   77.56   10.48
  21  -1   0   68.37   11.21
  21   1   0   62.32   10.44
 -21   1   1   49.74    7.32
 -21  -1   1   45.88    7.59
 -21  -1  -1   48.66    7.85
 -21   1  -1   51.01    7.54
  21   1  -1   49.43    8.16
  21   1   1   11.50    5.59
  21   1  -1   48.78    9.07
  21  -1   1   50.22    8.96
  21  -1  -1   52.26    8.81
  21   1   1   49.85    8.83
 -21  -1   2    8.05    5.55
 -21   1   2   12.07    4.87
 -21  -1  -2    8.57    5.34
 -21   1  -2   12.58    4.85
  21   1  -2   12.77    5.34
  21   1   2   10.65    6.06
  21  -1   2    6.45    5.29
  21  -1  -2   11.45    5.72
  21   1  -2   17.53    6.79
 -21  -1   3   20.58    5.69
 -21  -1  -3   22.40    5.81
 -21   1  -3   26.91    5.77
 -21   1   3   19.59    5.44
  21   1  -3   45.09    7.83
  21   1   3   22.28    6.42
  21   1  -3   30.62    7.85
  21  -1  -3   29.75    7.46
  21  -1   3   21.82    6.38
 -21   1   4    5.17    4.17
 -21  -1   4   10.20    4.99
 -21  -1  -4    6.89    4.25
  21   1  -4   27.62    6.70
  21   1   4    8.00    4.92
  21  -1   4   10.38    5.14
  21  -1  -4   11.33    4.95
  21   1  -4   15.28    5.98
 -21  -1   5   33.63    6.68
 -21   1   5   25.20    5.27
  21  -1  -5   38.96    7.38
  21   1   5   27.13    6.53
  21  -1   5   32.68    7.12
  21   1  -5   38.06    7.56
 -21  -1   6   73.41    8.89
  21  -1  -6   76.44    9.74
  21   1   6   73.73    9.94
  21  -1   6   75.64    9.74
  21   1  -6   96.41   11.15
  21   1   7   76.55    9.28
  21   1  -7  103.05   11.68
  21   1   7   80.66   10.43
  21  -1   7   78.90   10.19
  21  -1  -7   99.43   11.16
 -21   1   8   18.06    4.83
  21  -1  -8    4.24    8.61
  21   1   8   13.78    4.75
  21   1  -8   30.07    6.48
  21   1   8    6.65    5.63
  21  -1   8   12.96    5.47
  21   1  -8   16.88    6.19
 -21  -1  -9    0.74    2.51
 -21   1   9    8.98    3.89
  21   1   9    7.10    4.02
  21   1  -9    2.41    4.33
  21  -1  -9   -4.56    7.87
  21   1   9    4.82    4.64
  21  -1   9   -5.56    6.54
 -21   1 -10    8.99    3.27
 -21   1  10    9.25    3.96
 -21  -1 -10    7.35    2.41
  21   1  10    1.42    4.06
  21   1 -10   14.45    5.71
  21  -1 -10   12.29    6.68
  21  -1  10   -1.42    5.75
  21   1  10    1.22    6.18
 -21   1  11   94.32    8.85
 -21   1 -11   93.23    7.33
 -21  -1  11   94.92    8.41
 -21  -1 -11   96.77    6.63
  21   1  11   85.17    9.33
  21  -1  11   83.76    8.85
  21  -1 -11  130.85   13.97
  21   1 -11   99.30   10.63
  21   1  11   69.44    9.95
  21  -1  11   63.11    9.37
 -21  -1  12   28.27    4.95
 -21   1  12   28.08    5.38
 -21   1 -12   32.85    4.94
 -21  -1 -12   32.30    4.37
  21   1 -12   29.48    7.03
  21  -1  12   24.03    5.20
  21   1  12   28.55    5.89
  21  -1  12   24.19    6.11
  21   1  12   14.53    5.61
 -21  -1  13  180.64   10.80
 -21   1  13  186.39   11.84
 -21   1 -13  183.75   10.58
 -21  -1 -13  188.88    9.69
  21  -1 -13  224.98   16.90
  21   1  13  178.22   12.85
  21  -1  13  166.00   12.15
  21   1 -13  168.90   14.41
  21  -1  13  178.01   14.98
  21   1  13  171.86   15.00
 -21   1  14    0.86    3.11
 -21  -1  14   -0.26    2.86
 -21   1 -14    0.09    3.69
 -21  -1 -14    2.47    2.79
  21   1 -14   -4.39    6.31
  21  -1 -14   11.90    6.80
  21   1  14    1.65    3.68
  21  -1  14   -6.94    4.73
  21   1  14   -3.26    6.10
  21  -1  14   -2.98    5.66
 -21   1  15   61.51    6.96
 -21   1 -15   65.88    7.07
 -21  -1 -15   69.03    6.66
  21   1 -15   39.97    8.25
  21  -1 -15   73.03   10.24
  21   1  15   55.87    7.64
  21  -1  15   46.48    6.44
  21  -1  15   50.30    8.78
  21   1  15   51.31    9.23
 -21   1  16    9.64    3.75
 -21   1 -16    9.20    4.07
 -21  -1 -16   11.18    3.83
  21   1  16    9.30    4.44
  21  -1 -16    8.79    5.89
  21  -1  16    0.95    3.90
  21  -1  16    3.88    5.25
  21   1  16    7.04    5.58
 -21  -1 -17  127.94    9.36
 -21   1 -17  132.01   10.38
  21   1 -17  104.00   12.81
  21  -1 -17  119.57   13.20
  21  -1  17  107.12    9.55
  21   1  17  125.21   11.02
  21  -1  17  122.32   13.07
  21   1  17  128.10   13.61
  21   1  18   24.07    7.80
 -21   1 -18   28.44    5.87
 -21  -1 -18   31.41    5.52
  21   1  18   21.98    5.73
  21   1 -18   12.79    8.35
  21  -1  18   16.18    4.60
  21  -1 -18   27.34    8.40
  21  -1  18   20.87    7.24
  21   1  19   22.80    7.93
  21  -1  19   13.22    6.89
  21   1  19   12.87    5.17
  21  -1 -19   13.21    7.21
 -21  -1 -19   17.94    5.28
 -21   1 -19   16.94    5.71
  21  -1  20    7.96    6.75
  21   1  20   13.41    7.19
 -21  -1 -20    4.06    4.21
 -21   1 -20    3.90    4.24
  21  -1 -20   -2.60    6.95
  21   1  20    7.31    4.62
  21   1 -20   22.14    9.46
  21   1  21   57.18   10.34
 -21  -1 -21   61.92    7.53
 -21   1 -21   63.91    8.06
  21   1  21   58.21    7.92
  21   1 -21   74.56   12.88
  21  -1 -21   32.93    8.25
  21  -1  21   63.96   10.75
  21  -1  22    8.15    6.33
  21   1  22    9.08    6.12
  21   1 -22   18.31    8.52
  21   1  22    5.65    4.48
 -21  -1 -22   -1.15    4.41
 -21   1 -22    2.91    4.09
  21  -1  23   10.27    6.21
  21   1  23   12.82    6.82
  21   1 -23   25.68    9.57
 -21   1 -23   10.35    4.89
 -21  -1 -23    6.23    4.23
  21  -1  24    4.05    5.94
  21   1  24   12.10    7.15
  21   1 -24    3.24    7.19
  21  -1 -24  -16.10    8.88
 -21   1 -24    0.87    4.40
 -21  -1 -24   -1.37    4.26
  21  -1  25   73.15   11.56
  21   1  25   66.32   11.67
  21   1 -25   77.78   13.50
  21  -1 -25   94.17   14.70
 -21  -1 -25   54.88    8.07
 -21   1 -25   71.34    9.56
  21  -1  26   15.68    7.35
  21   1  26   16.59    7.89
  21  -1 -26   27.89   10.28
  21   1 -26   19.13    9.36
 -21   1 -26    9.39    5.52
 -21  -1 -26    2.78    4.58
  21  -1  27   38.14    9.30
  21   1  27   45.15   10.17
  21  -1 -27   65.53   13.08
  21   1 -27   62.39   13.32
 -21   1 -27   35.26    7.93
 -21  -1 -27   27.62    6.78
  21  -1  28    5.77    7.09
  21   1  28    5.86    7.25
  21   1 -28    6.12    8.67
  21  -1 -28   32.39   11.63
 -21   1 -28    5.73    5.83
 -21   1 -29   16.82    7.09
  21  -1  29   17.42    7.76
  21   1  29   11.79    6.86
 -21   1 -30    9.58    6.44
 -21   1 -31    1.23    5.67
 -21   1 -32    4.19    6.14
 -22   1   0 1836.56   38.61
 -22  -1   0 1912.24   41.17
  22  -1   0 1892.77   46.61
  22   1   0 1902.01   47.77
 -22  -1  -1   64.07    8.75
 -22   1  -1   71.01    8.46
 -22  -1   1   60.83    8.72
 -22   1   1   60.10    7.99
  22   1   1   76.57    9.82
  22   1  -1  104.56   11.07
  22   1   1   62.53   10.05
  22  -1  -1   71.79   10.50
  22   1  -1   73.80   10.80
  22  -1   1   65.53   10.09
 -22   1   2  350.38   17.32
 -22   1  -2  349.79   17.25
 -22  -1  -2  346.85   18.00
 -22  -1   2  358.42   18.47
  22   1   2  313.87   17.42
  22  -1   2  363.55   20.89
  22   1   2  353.90   21.22
  22   1  -2  357.44   21.00
  22  -1  -2  351.60   20.57
 -22   1  -3  265.74   15.15
 -22  -1   3  244.02   15.45
 -22  -1  -3  261.87   15.67
 -22   1   3  245.79   14.51
  22  -1  -3  247.62   17.31
  22   1   3  237.38   17.57
  22  -1   3  243.14   17.27
  22   1  -3  278.31   18.73
 -22   1   4   34.43    6.20
 -22  -1   4   44.17    7.43
  22   1  -4   57.50    8.25
  22   1  -4   39.91    8.34
  22  -1  -4   35.66    7.49
  22  -1   4   43.63    8.45
  22   1   4   36.38    7.96
 -22   1   5  101.63    9.83
 -22  -1   5   97.38   10.17
  22  -1  -5  118.00   12.36
  22   1  -5  120.39   12.83
  22   1   5   99.13   11.62
  22  -1   5   99.23   11.58
 -22   1   6   25.92    6.01
 -22  -1   6   27.20    6.40
  22   1  -6   37.53    6.94
  22   1  -6   32.78    7.77
  22  -1  -6   14.15    5.88
  22   1   6   20.66    6.40
  22  -1   6   25.07    6.79
  22   1  -7   65.99    8.57
  22   1   7   48.78    9.41
  22  -1  -7   49.16    8.78
  22  -1   7   46.33    8.71
  22   1  -7   52.63    9.34
 -22   1   8   34.29    6.20
  22   1  -8   36.94    7.21
  22   1   8   22.75    5.99
  22  -1   8   36.18    8.46
  22   1   8   36.61    8.33
  22   1  -8   28.75    7.99
 -22   1   9  158.97   11.73
  22   1  -9  158.14   12.57
  22  -1  -9  167.72   17.15
  22   1   9  155.16   12.97
  22  -1   9  152.64   14.50
  22   1   9  153.67   14.80
 -22   1  10  193.83   12.86
  22   1  10  206.83   14.77
  22   1 -10  208.57   14.72
  22  -1  10  199.86   16.28
  22   1  10  192.01   16.40
 -22   1  11   24.54    5.39
 -22  -1  11   24.81    5.44
 -22   1 -11   18.17    4.18
  22   1 -11   20.24    6.52
  22   1  11   18.60    5.38
  22  -1  11   12.51    5.19
  22   1  11   15.68    5.66
 -22  -1  12   39.02    5.87
 -22   1  12   31.10    5.70
 -22   1 -12   29.60    4.85
  22   1 -12   26.43    6.77
  22  -1 -12   40.48    9.22
  22   1  12   28.77    6.23
  22   1  12   21.54    6.67
  22  -1  12   22.70    6.28
 -22  -1  13   89.83    7.98
 -22   1  13   93.72    9.07
 -22   1 -13  108.65    8.47
  22   1  13   88.84    9.72
  22  -1  13   75.19    8.69
  22   1 -13   87.13   10.61
  22  -1  13   77.00   10.68
  22   1  13   81.88   10.86
 -22   1  14  154.42   11.07
 -22  -1  14  154.44   10.19
 -22   1 -14  168.78   10.55
  22   1 -14  153.08   14.37
  22   1  14  145.83   11.93
  22  -1  14  131.05   11.19
  22  -1  14  154.00   14.37
  22   1  14  141.87   13.94
 -22   1  15   83.86    8.22
 -22   1 -15   88.34    7.93
  22   1 -15   81.13   10.69
  22  -1  15   67.46    7.92
  22  -1 -15  103.18   11.90
  22   1  15   81.51    9.24
  22   1  15   78.18   10.80
  22  -1  15   80.33   10.76
 -22   1 -16   34.50    5.74
  22   1  16   35.70    6.44
  22   1 -16   14.57    5.93
  22  -1  16   26.34    5.38
  22  -1 -16   44.57    8.93
  22  -1  16   34.16    7.53
  22   1  16   26.80    7.54
 -22   1 -17  102.07    9.31
  22  -1  17   89.03    9.13
  22  -1 -17  114.35   12.48
  22   1 -17   85.86   11.72
  22   1  17   99.16   10.08
  22   1  17  108.11   12.90
  22  -1  17  105.86   12.60
 -22   1 -18  455.91   18.76
  22   1 -18  442.96   26.97
  22  -1 -18  456.05   24.54
  22   1  18  442.32   20.03
  22   1  18  455.70   25.15
  22  -1  18  458.83   24.60
 -22   1 -19   14.71    5.19
  22   1  19   17.75    5.59
  22  -1 -19   13.22    6.95
  22  -1  19   19.96    7.99
  22   1  19   15.45    7.27
 -22   1 -20  329.39   16.73
  22   1  20  306.51   16.85
  22   1 -20  348.26   24.52
  22  -1 -20  331.97   21.77
  22   1  20  329.68   21.96
  22  -1  20  312.29   20.98
 -22   1 -21  132.14   11.19
  22   1 -21  158.18   17.39
  22  -1 -21  113.68   13.43
  22   1  21  117.00   10.96
  22  -1  21  126.41   13.91
  22   1  21  131.29   14.75
  22  -1  22   53.79    9.92
  22   1  22   56.07   11.00
  22  -1 -22   22.03    6.83
  22   1 -22   81.06   13.67
 -22   1 -22   47.49    7.43
  22  -1  23   23.37    8.06
  22   1  23   21.68    8.32
 -22   1 -23   19.36    5.83
  22  -1 -23   -3.12    9.36
 -22   1 -24  119.91   11.41
  22  -1 -24   99.45   15.10
  22   1 -24  131.87   16.45
  22   1  24  124.16   14.75
  22  -1  24  120.50   14.15
  22  -1  25    5.55    6.31
  22   1  25    8.98    6.82
  22   1 -25   24.69    9.79
 -22   1 -25   11.59    5.85
  22  -1  26   59.20   11.24
  22   1  26   57.69   11.51
  22  -1 -26   92.44   14.49
  22   1 -26   61.14   13.06
 -22   1 -26   57.98    9.31
  22   1  27   27.98    9.63
  22  -1  27   25.67    8.95
  22   1 -27   42.19   12.12
 -22   1 -27   20.40    6.84
 -22   1 -28  104.99   12.17
  22   1  28  111.63   14.78
  22  -1  28  102.17   13.72
 -23   1   0   38.77    7.00
 -23  -1   0   25.47    7.12
  23   1   0   30.74    6.61
  23  -1   0   28.00    7.88
  23   1   0   31.97    8.41
 -23   1   1   11.87    4.94
 -23  -1   1    8.31    5.14
 -23  -1  -1    6.44    4.91
 -23   1  -1   10.96    5.08
  23   1   1    3.06    4.54
  23   1  -1   13.55    5.11
  23  -1   1    9.86    5.94
  23   1   1    8.39    5.86
  23  -1  -1    9.77    6.11
  23   1  -1    9.95    6.31
 -23  -1  -2    6.28    4.74
 -23   1   2    6.53    4.64
 -23  -1   2    4.61    5.03
 -23   1  -2    7.40    4.67
  23   1   2  -13.23    6.62
  23   1  -2   15.47    5.26
  23  -1   2    4.19    4.71
  23   1   2    3.13    5.23
  23  -1  -2    9.52    5.34
  23   1  -2    5.78    5.03
 -23  -1  -3   22.67    6.38
 -23   1  -3   22.46    5.56
 -23   1   3   28.21    6.06
 -23  -1   3   27.97    6.82
  23   1   3    1.67    7.04
  23   1  -3   40.35    6.76
  23  -1   3   22.08    6.61
  23   1  -3   25.21    7.11
  23   1   3   21.12    6.75
  23  -1  -3   23.76    7.07
 -23   1   4   23.94    5.75
 -23  -1   4   29.27    6.67
  23   1  -4   44.83    7.32
  23  -1  -4   31.47    7.25
  23   1  -4   34.94    7.92
  23  -1   4   26.46    7.15
  23   1   4   23.60    6.93
 -23   1   5   24.17    6.09
 -23  -1   5   32.41    7.38
  23   1  -5   43.60    7.41
  23   1   5   30.56    8.11
  23   1  -5   34.10    8.19
  23  -1  -5   29.84    7.43
  23  -1   5   24.64    7.32
 -23  -1   6   29.20    7.42
 -23   1   6   30.92    7.16
  23   1  -6   48.52    7.62
  23   1  -6   33.65    8.18
  23  -1  -6   32.05    7.85
  23  -1   6   33.85    8.20
  23   1   6   26.09    7.46
 -23  -1   7  181.07   14.57
  23   1  -7  192.62   13.66
  23  -1  -7  124.85   15.21
  23   1  -7  155.71   15.11
  23   1   7  177.37   16.12
  23  -1  -7  162.30   15.07
  23  -1   7  168.49   15.32
 -23   1   8   86.30    9.93
  23  -1  -8   83.16   12.86
  23   1  -8   86.37    9.63
  23  -1   8   87.54   11.86
  23   1   8   82.06   11.66
  23   1  -8   77.23   11.47
 -23   1   9  124.93   11.10
  23   1   9  119.91   11.87
  23   1  -9  103.91   10.75
  23  -1  -9  116.19   14.70
  23   1   9  146.78   15.21
  23  -1   9  128.90   13.87
 -23   1  10   62.62    8.08
  23   1  10   64.58    9.23
  23  -1 -10   97.00   12.80
  23   1 -10   63.94    9.06
  23  -1  10   73.24   11.62
  23   1  10   65.51   11.13
 -23   1  11   84.65    8.97
 -23  -1  11  103.57    9.43
  23   1  11   90.14   10.62
  23   1 -11   98.85   11.17
  23  -1 -11  113.02   13.54
  23  -1  11   79.21   11.10
  23   1  11   77.59   11.32
 -23  -1  12   83.19    8.15
 -23   1 -12   75.13    7.10
 -23   1  12   75.05    8.45
  23  -1 -12  104.26   12.09
  23   1 -12   69.83    9.90
  23   1  12   69.39    9.23
  23  -1  12   66.87   10.28
  23   1  12   55.16    9.77
 -23  -1  13  107.19    8.92
 -23   1 -13   94.04    8.01
 -23   1  13  106.06    9.75
  23  -1 -13  133.07   13.22
  23   1  13   94.66   10.35
  23   1 -13   92.88   11.26
  23   1  13   91.53   12.06
  23  -1  13   85.61   11.47
 -23   1  14   21.88    4.92
 -23   1 -14   21.77    4.69
  23  -1  14    7.92    3.90
  23   1 -14   19.63    6.49
  23   1  14    9.67    4.41
  23  -1 -14   32.62    7.91
  23  -1  14   10.43    5.52
  23   1  14    4.07    7.36
 -23   1 -15   65.33    7.07
  23   1  15   69.06    9.04
  23  -1  15   64.82    8.06
  23  -1 -15   76.31   10.67
  23   1 -15   51.95    8.87
  23   1  15   56.97    9.88
  23  -1  15   73.00   10.90
 -23   1 -16   -3.57    3.74
  23  -1  16   -4.95    5.51
  23  -1 -16    1.78    5.31
  23   1 -16  -14.09    8.62
  23   1  16   -2.25    4.80
  23   1  16   -4.29    6.44
  23  -1  16   -6.36    6.88
 -23   1 -17   58.28    7.29
  23  -1 -17   74.89   10.99
  23   1 -17   44.02    9.14
  23   1  17   53.03    7.81
  23   1  17   59.37   10.57
  23  -1  17   58.99    9.87
 -23   1 -18   16.12    4.84
  23  -1 -18   10.51    6.61
  23   1  18    9.18    4.55
  23  -1  18    8.38    6.43
  23   1  18   12.05    6.57
 -23   1 -19    3.26    3.88
  23   1  19    1.16    3.96
  23  -1 -19   -6.86    8.00
  23   1  19    5.59    6.71
  23  -1  19    1.53    5.25
 -23   1 -20    2.48    4.29
  23  -1 -20   -3.10    6.71
  23   1  20    1.81    3.81
  23   1  20    1.42    6.13
  23  -1  20    1.68    5.76
  23  -1 -21   13.29    6.41
  23   1  21   22.19    8.08
  23  -1  21   25.19    8.25
  23  -1  22   12.71    7.13
  23   1  22   14.90    6.96
  23   1  23    0.95    6.01
  23  -1  23    6.08    6.87
  23  -1 -23   -8.77    9.07
  23  -1  24   15.51    8.40
  23   1  24   16.42    8.37
  23   1 -24   32.32   10.37
  23  -1 -24   18.16    9.23
  23  -1  25   43.89   10.17
  23   1  25   45.47   10.87
  23   1 -25   73.80   14.27
  23  -1 -25   74.39   14.46
  23  -1  26   45.41   10.20
  23   1  26   36.36    9.81
  23   1 -26   75.49   14.72
  23  -1 -26   87.54   14.46
  23  -1  27   42.92   10.28
  23   1  27   39.23   10.15
  23   1 -27   68.17   14.36
  23  -1  28   17.68    8.49
 -24  -1   0  131.39   11.86
 -24   1   0  139.05   11.73
  24   1   0  178.39   12.39
  24   1   0  127.37   13.96
  24  -1   0  128.24   13.81
 -24  -1   1  104.82   10.84
 -24  -1  -1  112.07   11.46
 -24   1   1  112.73   10.61
 -24   1  -1  110.73   10.86
  24   1  -1  147.01   11.12
  24   1   1  148.83   11.46
  24  -1   1  103.58   12.45
  24   1  -1  113.31   13.07
  24   1   1  101.69   12.47
  24  -1  -1  115.09   12.83
 -24  -1   2   72.69    9.51
 -24  -1  -2   73.38    9.42
 -24   1   2   78.48    9.00
 -24   1  -2   76.23    9.18
  24   1  -2  101.91    9.65
  24   1   2   97.90    9.67
  24  -1   2   73.44   10.61
  24  -1  -2   78.72   10.80
  24   1   2   67.67   10.43
  24   1  -2   73.01   10.73
 -24  -1   3   17.16    5.86
 -24  -1  -3   10.50    5.19
 -24   1   3   13.66    5.06
  24   1  -3   28.79    6.21
  24  -1   3   12.21    5.93
  24   1   3   13.01    5.84
  24  -1  -3   12.54    5.96
  24   1  -3   17.87    6.39
 -24  -1   4   25.03    6.67
 -24   1   4   23.96    6.18
  24   1  -4   34.51    6.68
  24   1  -4   27.01    7.79
  24  -1   4   20.57    6.72
  24   1   4   13.17    5.82
  24  -1  -4   19.32    6.72
 -24  -1   5  109.79   11.52
 -24   1   5  124.82   11.57
  24   1  -5  125.37   10.86
  24  -1   5  103.06   12.68
  24   1   5  103.47   12.87
  24  -1  -5   99.24   12.31
  24   1  -5   97.78   12.33
 -24  -1   6  187.45   14.92
 -24   1   6  184.20   14.12
  24   1  -6  200.83   13.36
  24  -1   6  196.93   16.77
  24   1   6  189.64   16.87
  24   1  -6  179.53   16.47
  24  -1  -6  164.73   15.60
 -24  -1   7  199.91   15.72
 -24   1   7  201.96   14.88
  24  -1  -7  157.82   15.60
  24   1  -7  200.24   13.82
  24  -1  -7  182.44   16.42
  24  -1   7  187.66   16.68
  24   1   7  195.00   17.36
  24   1  -7  185.30   16.79
 -24   1   8  225.09   15.15
 -24  -1   8  227.28   16.72
  24  -1  -8  221.35   18.76
  24   1  -8  238.93   15.34
  24  -1   8  231.40   18.37
  24   1   8  211.42   17.97
  24   1  -8  235.97   18.63
 -24   1   9   37.48    7.10
  24   1  -9   39.70    7.54
  24  -1  -9   40.69    9.94
  24   1   9   59.07   11.15
  24  -1   9   39.65    9.37
 -24   1  10  173.67   12.98
  24  -1 -10  207.11   16.87
  24   1 -10  165.18   13.67
  24   1  10  155.65   13.64
  24  -1  10  176.71   16.47
  24   1  10  180.22   17.06
 -24   1  11  272.02   15.71
 -24  -1  11  300.99   15.80
  24   1  11  261.52   17.38
  24   1 -11  269.83   17.67
  24  -1 -11  295.16   19.58
  24  -1  11  266.86   20.48
  24   1  11  253.42   19.87
 -24  -1  12  291.67   15.18
 -24   1  12  263.94   15.45
  24   1  12  267.96   17.35
  24   1 -12  257.88   17.45
  24  -1 -12  291.19   18.79
  24  -1  12  214.31   18.70
  24   1  12  232.53   19.00
 -24   1  13    7.34    3.95
  24   1  13    6.28    4.39
  24   1 -13    0.14    6.63
  24   1  13   -8.45    8.49
  24  -1  13   -6.38    7.62
 -24   1  14   33.99    6.12
  24   1  14   31.28    6.62
  24   1 -14   21.25    7.09
  24   1  14   19.32    6.76
  24  -1  14   19.33    6.78
  24  -1 -15   76.83   10.76
  24   1 -15   52.29    9.25
  24   1  15   51.00    7.97
  24  -1  15   46.05    9.24
  24   1  15   61.84   10.91
  24   1 -16   41.20    8.30
  24   1  16   49.48    7.86
  24  -1 -16   58.86    9.93
  24  -1  16   43.87    8.91
  24   1  16   50.38   10.04
  24   1 -17    7.01    7.78
  24   1  17   19.77    5.85
  24  -1 -17   20.98    7.17
  24  -1  17   19.21    7.52
  24   1  17   17.18    7.26
  24   1  18   41.29    7.51
  24  -1 -18   43.54    9.12
  24   1  18   45.64    9.93
  24  -1  18   47.06    9.52
  24  -1 -19   11.42    6.15
  24   1  19   14.65    5.29
  24  -1  19   15.15    6.87
  24   1  19   16.98    7.22
  24  -1 -20   25.80    7.58
  24   1  20   42.67    9.66
  24  -1  20   37.91    9.29
  24  -1 -21   -2.56    7.93
  24   1  21    9.02    7.28
  24  -1  21    4.61    6.32
  24  -1 -22   31.56    8.13
  24   1  22   32.87    9.54
  24  -1  22   26.47    7.92
  24  -1 -23   21.19    7.92
  24  -1  23   49.94    9.95
  24   1  23   53.70   11.43
  24  -1 -24  192.49   19.22
  24   1  24  160.10   17.34
  24  -1  24  151.98   16.47
  24   1 -25  190.08   20.28
  24  -1 -25  207.16   20.05
  24   1  25  129.38   15.77
  24  -1  25  131.82   15.66
  24  -1  26   77.53   13.06
  24   1  26   74.61   13.01
  24  -1  27   13.99    7.87
 -25  -1   0    2.11    4.67
 -25   1   0    1.68    4.73
  25   1   0   10.61    5.10
  25  -1   0   -2.29    5.60
  25   1   0    3.95    5.79
 -25  -1  -1    8.74    5.75
 -25   1  -1   11.49    5.63
 -25   1   1   16.09    5.80
 -25  -1   1   11.71    6.17
  25   1  -1   19.54    5.62
  25   1   1    9.73    5.88
  25  -1  -1   12.33    7.13
  25  -1   1    6.22    6.12
  25   1  -1    4.93    6.07
 -25  -1   2   10.52    5.73
 -25  -1  -2    7.16    4.92
 -25   1  -2    4.80    4.63
 -25   1   2    7.00    4.74
  25   1  -2   16.44    5.25
  25   1   2    6.04    5.98
  25   1  -2    8.28    6.11
  25  -1   2    2.57    5.40
  25  -1  -2    4.51    5.87
 -25   1   3   18.80    5.74
 -25  -1  -3   17.53    5.79
 -25  -1   3   13.02    5.94
  25   1  -3   25.75    5.79
  25   1   3    7.90    5.20
  25   1  -3   12.90    5.91
  25  -1   3    7.66    5.05
  25  -1  -3   13.66    6.12
 -25  -1   4   -2.41    5.35
 -25   1   4    0.35    4.55
  25   1  -4    5.16    4.41
  25   1  -4    1.59    5.72
  25  -1   4   -3.47    6.71
  25  -1  -4   -3.50    5.96
  25   1   4   -6.66    7.31
 -25   1   5   14.96    5.57
 -25  -1   5   22.56    6.89
  25   1  -5   27.70    5.97
  25  -1   5   14.03    6.67
  25  -1  -5   21.13    6.81
  25   1   5   15.67    6.80
  25   1  -5   21.28    7.79
 -25  -1   6  122.60   12.67
 -25   1   6  129.92   12.19
  25   1  -6  135.45   11.17
  25  -1   6  120.91   13.75
  25  -1  -6  123.37   13.78
  25   1  -6  108.19   13.44
  25   1   6  122.92   14.45
 -25   1   7   87.54   10.72
 -25  -1   7   99.18   12.03
 -25   1   7   88.98   10.67
  25   1  -7   89.09    9.72
  25  -1  -7   62.02    9.93
  25   1   7   83.87   12.05
  25   1  -7   81.03   12.20
  25  -1   7   93.82   12.59
  25  -1  -7   85.62   12.20
 -25   1   8   99.94   11.00
 -25  -1   8   95.95   12.33
 -25   1   8   88.31   11.37
  25   1  -8   95.90   10.40
  25  -1  -8   70.91   10.84
  25   1   8   90.40   12.81
  25  -1   8   97.84   13.11
  25   1  -8  102.30   13.79
 -25   1   9  136.13   12.14
 -25  -1   9  120.53   13.08
  25  -1  -9  105.92   12.86
  25   1  -9   98.20   10.71
  25  -1   9  111.14   13.58
  25   1   9  126.76   14.85
 -25   1  10   37.84    7.15
  25  -1 -10   51.06    9.65
  25   1 -10   40.21    8.12
  25   1  10   49.30   10.84
  25  -1  10   41.17    9.88
 -25   1  11   39.94    7.37
 -25  -1  11   48.11    7.52
  25   1 -11   36.41    7.89
  25  -1 -11   58.10   10.04
  25  -1  11   42.75    9.72
  25   1  11   37.01    9.44
 -25   1  12   67.45    8.72
 -25  -1  12   74.29    8.71
  25   1 -12   73.99   10.40
  25  -1 -12   98.41   11.82
  25   1  12   57.88    8.97
  25   1  12   55.81   10.84
  25  -1  12   61.39   10.96
 -25   1  13    9.51    4.39
  25   1 -13    0.56    6.51
  25   1  13    4.65    4.87
  25  -1 -13   23.15    7.52
  25   1  13   -5.75    7.98
  25  -1  13    0.45    7.29
  25  -1 -14   14.97    6.79
  25   1  14    0.31    5.13
  25   1 -14   -4.67    7.24
  25  -1  14   -2.20    7.48
  25   1  14   -3.04    7.50
  25  -1 -15   43.07    8.69
  25   1  15   19.84    5.86
  25   1 -15   13.67    6.12
  25   1  15   24.89    8.49
  25  -1  15   19.05    6.88
  25   1  16   21.28    6.01
  25  -1 -16   19.39    7.15
  25   1 -16    2.41    7.87
  25  -1  16   17.30    6.93
  25   1  16   13.08    6.66
  25  -1 -17    5.62    6.30
  25   1  17   -1.10    4.83
  25  -1  17    1.30    6.02
  25   1  17    2.09    6.73
  25  -1 -18   19.79    7.54
  25   1  18   16.05    5.59
  25  -1  18   13.92    7.52
  25   1  18   14.49    6.84
  25  -1 -19   -6.40    7.55
  25  -1  19   -1.98    6.73
  25   1  19   -2.82    6.94
  25  -1 -20  -14.71    8.91
  25  -1  20   -6.66    7.08
  25   1  20   -1.59    7.33
  25  -1 -21   -6.68    8.85
  25  -1  21   12.69    7.15
  25   1  21    5.93    6.05
  25  -1  22   10.26    7.00
  25   1  22    9.21    6.97
  25  -1 -23  -12.69    8.88
  25  -1  23   -2.79    6.70
  25   1  23    2.36    6.16
  25  -1 -24   53.05   13.04
  25   1 -24   48.65   12.19
  25   1  24    3.49    6.34
  25  -1  24   -0.18    6.50
  25   1  25   11.17    8.28
  25  -1  25    1.78    6.40
 -26  -1   0   61.31    9.29
 -26   1   0   52.26    8.25
  26   1   0   43.34    9.63
  26  -1   0   46.43    9.71
 -26  -1   1  354.04   19.75
 -26   1   1  338.47   18.47
 -26  -1  -1  327.75   19.08
 -26   1  -1  318.08   18.23
  26   1  -1  330.45   22.65
  26  -1  -1  315.94   21.67
  26   1   1  335.89   22.99
  26  -1   1  342.35   22.68
 -26  -1   2   68.13    9.79
 -26   1  -2   73.06    9.25
 -26   1   2   71.38    9.40
 -26  -1  -2   69.03    9.45
  26   1  -2   95.95    8.90
  26  -1  -2   75.29   11.45
  26  -1   2   68.73   10.69
  26   1  -2   72.02   11.34
  26   1   2   62.11   10.65
 -26  -1   3    3.04    4.84
 -26   1   3    2.35    5.07
  26   1  -3   15.43    4.84
  26  -1   3   -1.65    6.74
  26   1  -3    4.64    5.90
  26   1   3    2.14    6.42
  26  -1  -3    6.33    5.54
 -26   1   4    7.62    4.76
 -26  -1   4    5.67    5.26
  26   1  -4   10.21    4.53
  26   1  -4    3.33    6.04
  26  -1   4    3.35    6.03
  26   1   4    4.43    5.97
  26  -1  -4    0.37    5.59
 -26   1   5    3.54    5.01
 -26  -1   5    8.23    6.23
  26   1  -5    5.13    4.27
  26  -1  -5   -1.94    6.36
  26  -1   5   -2.23    6.75
  26   1   5   -7.00    7.91
  26   1  -5    0.42    5.38
 -26  -1   6    4.49    5.99
 -26   1   6    3.83    5.03
  26  -1  -6  -16.93   10.71
  26   1  -6    5.92    4.62
  26  -1  -6    1.17    5.44
  26  -1   6    3.77    5.41
  26   1  -6   10.97    7.00
  26   1   6    4.34    6.19
 -26   1   7   56.85    9.30
 -26  -1   7   60.13   10.17
 -26   1   7   51.85    9.03
  26  -1  -7   37.64    8.61
  26   1  -7   61.45    8.55
  26   1  -7   57.10   10.85
  26  -1   7   49.93   10.17
  26   1   7   49.65   10.24
  26  -1  -7   55.49   10.89
 -26   1   8  377.92   20.25
 -26  -1   8  365.99   21.69
 -26   1   8  354.77   20.39
  26  -1  -8  368.22   22.09
  26   1  -8  360.74   18.81
  26   1  -8  319.65   22.84
  26  -1   8  357.98   23.49
  26   1   8  331.76   23.18
 -26   1   9   11.91    5.92
 -26   1   9   10.52    6.53
 -26  -1   9   10.69    6.75
  26  -1  -9   13.10    7.43
  26   1  -9    7.16    5.57
  26   1   9   12.07    7.81
  26  -1   9    2.89    5.86
 -26  -1  10  393.48   19.31
 -26   1  10  356.57   19.22
 -26  -1  10  356.47   22.24
  26  -1 -10  410.97   21.85
[truncated: 3,131,078 more chars]
