# Supplementary material for: Discrete μ4‑Oxido Mn(II) Clusters with Controlled Nuclearity: On-Demand Synthesis, Molecular and Self-Assembled Structures
Source: ACS Omega. 2025 Sep 26;10(39):45718–28. doi: 10.1021/acsomega.5c06133 (PMC12508945; doi:10.1021/acsomega.5c06133)
Supplement: Supplementary file 4 [file ao5c06133_si_004.cif]

data_2-2
# start Validation Reply Form
_vrf_PLAT097_2-2
;
PROBLEM: Large Reported Max. (Positive) Residual Density 2.52 eA-3
RESPONSE: It may also result from structural twinning.
;
_vrf_PLAT234_2-2
;
PROBLEM: Large Hirshfeld Difference C25 --C26 . 0.28 Ang.
RESPONSE: Caused by vibration of a complete phenyl substituent.
;
# end Validation Reply Form
_audit_creation_date               2025-04-15
_audit_creation_method
;
Olex2 1.2
(compiled 2018.05.29 svn.r3508 for OlexSys, GUI svn.r5506)
;
_shelx_SHELXL_version_number       '2016/4'
_audit_contact_author_address      ?
_audit_contact_author_email        ?
_audit_contact_author_name         ''
_audit_contact_author_phone        ?
_publ_contact_author_id_orcid      ?
_publ_section_references
;
Dolomanov, O.V., Bourhis, L.J., Gildea, R.J, Howard, J.A.K. & Puschmann, H.
 (2009), J. Appl. Cryst. 42, 339-341.

Sheldrick, G.M. (2015). Acta Cryst. C71, 3-8.
;
_chemical_name_common              ?
_chemical_name_systematic          ?
_chemical_formula_moiety           'C84 H66 Mn8 N12 O14, 6(C3 H7 N O)'
_chemical_formula_sum              'C102 H108 Mn8 N18 O20'
_chemical_formula_weight           2345.58
_chemical_melting_point            ?
loop_
  _atom_type_symbol
  _atom_type_description
  _atom_type_scat_dispersion_real
  _atom_type_scat_dispersion_imag
  _atom_type_scat_source
 'C' 'C' 0.0033 0.0016 'International Tables Vol C Tables 4.2.6.8 and 6.1.1.4'
 'H' 'H' 0.0000 0.0000 'International Tables Vol C Tables 4.2.6.8 and 6.1.1.4'
 'Mn' 'Mn' 0.3368 0.7283 'International Tables Vol C Tables 4.2.6.8 and 6.1.1.4'
 'N' 'N' 0.0061 0.0033 'International Tables Vol C Tables 4.2.6.8 and 6.1.1.4'
 'O' 'O' 0.0106 0.0060 'International Tables Vol C Tables 4.2.6.8 and 6.1.1.4'

_shelx_space_group_comment
;
The symmetry employed for this shelxl refinement is uniquely defined
by the following loop, which should always be used as a source of
symmetry information in preference to the above space-group names.
They are only intended as comments.
;
_space_group_crystal_system        'monoclinic'
_space_group_IT_number             15
_space_group_name_H-M_alt          'C 1 2/c 1'
_space_group_name_Hall             '-C 2yc'
loop_
  _space_group_symop_operation_xyz
 'x, y, z'
 '-x, y, -z+1/2'
 'x+1/2, y+1/2, z'
 '-x+1/2, y+1/2, -z+1/2'
 '-x, -y, -z'
 'x, -y, z-1/2'
 '-x+1/2, -y+1/2, -z'
 'x+1/2, -y+1/2, z-1/2'

_cell_length_a                     26.4314(14)
_cell_length_b                     15.3658(9)
_cell_length_c                     26.3947(18)
_cell_angle_alpha                  90
_cell_angle_beta                   93.709(5)
_cell_angle_gamma                  90
_cell_volume                       10697.5(11)
_cell_formula_units_Z              4
_cell_measurement_reflns_used      29448
_cell_measurement_temperature      100(2)
_cell_measurement_theta_max        28.2340
_cell_measurement_theta_min        2.5210
_shelx_estimated_absorpt_T_max     ?
_shelx_estimated_absorpt_T_min     ?
_exptl_absorpt_coefficient_mu      0.987
_exptl_absorpt_correction_T_max    0.961
_exptl_absorpt_correction_T_min    0.910
_exptl_absorpt_correction_type     multi-scan
_exptl_absorpt_process_details     
;
CrysAlisPro 1.171.40.84a (Rigaku Oxford Diffraction, 2020)
Empirical absorption correction using spherical harmonics,
implemented in SCALE3 ABSPACK scaling algorithm.
;
_exptl_absorpt_special_details     ?
_exptl_crystal_colour              'light yellow'
_exptl_crystal_density_diffrn      1.456
_exptl_crystal_density_meas        ?
_exptl_crystal_density_method      ?
_exptl_crystal_description         'block'
_exptl_crystal_F_000               4824
_exptl_crystal_size_max            0.13
_exptl_crystal_size_mid            0.08
_exptl_crystal_size_min            0.04
_exptl_transmission_factor_max     ?
_exptl_transmission_factor_min     ?
_diffrn_reflns_av_R_equivalents    ?
_diffrn_reflns_av_unetI/netI       0.1282
_diffrn_reflns_Laue_measured_fraction_full  0.999
_diffrn_reflns_Laue_measured_fraction_max  1.000
_diffrn_reflns_limit_h_max         33
_diffrn_reflns_limit_h_min         -33
_diffrn_reflns_limit_k_max         19
_diffrn_reflns_limit_k_min         -19
_diffrn_reflns_limit_l_max         33
_diffrn_reflns_limit_l_min         -33
_diffrn_reflns_number              11086
_diffrn_reflns_point_group_measured_fraction_full  0.999
_diffrn_reflns_point_group_measured_fraction_max  1.000
_diffrn_reflns_theta_full          25.242
_diffrn_reflns_theta_max           26.500
_diffrn_reflns_theta_min           2.114
_diffrn_ambient_temperature        100.15
_diffrn_detector_area_resol_mean   ?
_diffrn_measured_fraction_theta_full  0.999
_diffrn_measured_fraction_theta_max  1.000
_diffrn_measurement_device_type    'SuperNova, Dual, Cu at home/near, Eos'
_diffrn_measurement_method         ?
_diffrn_radiation_type             MoK\a
_diffrn_radiation_wavelength       0.71073
_diffrn_source                     ?
_reflns_Friedel_coverage           0.000
_reflns_Friedel_fraction_full      .
_reflns_Friedel_fraction_max       .
_reflns_number_gt                  5243
_reflns_number_total               11086
_reflns_special_details
;
 _reflns_Friedel_fraction is defined as the number of unique
 Friedel pairs measured divided by the number that would be
 possible theoretically, ignoring centric projections and
 systematic absences.
;
_reflns_threshold_expression       'I > 2\s(I)'
_computing_cell_refinement         'CrysAlisPro 1.171.40.84a (Rigaku OD, 2020)'
_computing_data_collection         'CrysAlisPro 1.171.40.84a (Rigaku OD, 2020)'
_computing_data_reduction          'CrysAlisPro 1.171.40.84a (Rigaku OD, 2020)'
_computing_molecular_graphics      'Olex2 (Dolomanov et al., 2009)'
_computing_publication_material    'Olex2 (Dolomanov et al., 2009)'
_computing_structure_refinement    'ShelXL (Sheldrick, 2015)'
_computing_structure_solution      ?
_refine_diff_density_max           2.522
_refine_diff_density_min           -0.831
_refine_diff_density_rms           0.162
_refine_ls_extinction_coef         .
_refine_ls_extinction_method       none
_refine_ls_goodness_of_fit_ref     0.985
_refine_ls_hydrogen_treatment      constr
_refine_ls_matrix_type             full
_refine_ls_number_parameters       677
_refine_ls_number_reflns           11086
_refine_ls_number_restraints       0
_refine_ls_R_factor_all            0.1734
_refine_ls_R_factor_gt             0.0924
_refine_ls_restrained_S_all        0.985
_refine_ls_shift/su_max            0.000
_refine_ls_shift/su_mean           0.000
_refine_ls_structure_factor_coef   Fsqd
_refine_ls_weighting_details      
 'w=1/[\s^2^(Fo^2^)+(0.1572P)^2^] where P=(Fo^2^+2Fc^2^)/3'
_refine_ls_weighting_scheme        calc
_refine_ls_wR_factor_gt            0.2409
_refine_ls_wR_factor_ref           0.3088
_refine_special_details
;
 Refined as a 2-component twin.
;
_olex2_refinement_description
;
1. Twinned data refinement
 Scales: 0.704(5)
 0.296(5)
2. Fixed Uiso
 At 1.2 times of:
  All C(H) groups, All N(H) groups
 At 1.5 times of:
  All C(H,H,H) groups
3. Shared sites
{N5, O5A}
{N6, O6A}
{N7, O7A}
{N3A, O3}
{N6A, O6}
{N8A, O8}
4. Uiso/Uaniso restraints and constraints
Uanis(N5) = Uanis(O5A)
Uanis(N6) = Uanis(O6A)
Uanis(N7) = Uanis(O7A)
Uanis(N3A) = Uanis(O3)
Uanis(N6A) = Uanis(O6)
Uanis(N8A) = Uanis(O8)
5. Others
 Sof(N3A)=Sof(O5A)=1-FVAR(1)
 Sof(O3)=Sof(N5)=FVAR(1)
 Sof(N6A)=Sof(O6A)=1-FVAR(2)
 Sof(O6)=Sof(N6)=FVAR(2)
 Sof(N8A)=Sof(O7A)=1-FVAR(3)
 Sof(O8)=Sof(N7)=FVAR(3)
6.a Aromatic/amide H refined with riding coordinates:
 C3(H3), C4(H4), C5(H5), C6(H6), C7(H7), C10(H10), C11(H11), C12(H12),
 C13(H13), C14(H14), C17(H17), C18(H18), C19(H19), C20(H20), C21(H21), C24(H24),
  C25(H25), C26(H26), C27(H27), C28(H28), C31(H31), C32(H32), C33(H33),
 C34(H34), C35(H35), C38(H38), C39(H39), C40(H40), C41(H41), C42(H42), C45(H45),
  C48(H48), C51(H51), N2(H2), N9(H9), N11(H11A)
6.b Idealised Me refined as rotating group:
 C43(H43A,H43B,H43C), C44(H44A,H44B,H44C), C46(H46A,H46B,H46C), C47(H47A,H47B,
 H47C), C49(H49A,H49B,H49C), C50(H50A,H50B,H50C)
;
_atom_sites_solution_hydrogens     geom
_atom_sites_solution_primary       ?
_atom_sites_solution_secondary     ?
loop_
  _atom_site_label
  _atom_site_type_symbol
  _atom_site_fract_x
  _atom_site_fract_y
  _atom_site_fract_z
  _atom_site_U_iso_or_equiv
  _atom_site_adp_type
  _atom_site_occupancy
  _atom_site_site_symmetry_order
  _atom_site_calc_flag
  _atom_site_refinement_flags_posn
  _atom_site_refinement_flags_adp
  _atom_site_refinement_flags_occupancy
  _atom_site_disorder_assembly
  _atom_site_disorder_group
 O3 O 0.4417(2) 0.3253(4) 0.3813(2) 0.056(2) Uani 0.71(7) 1 d . . P . .
 N5 N 0.4441(2) 0.4193(4) 0.4482(2) 0.062(2) Uani 0.71(7) 1 d . . P . .
 O6 O 0.6206(2) 0.5044(4) 0.3921(2) 0.048(2) Uani 0.29(7) 1 d . . P . .
 N6 N 0.5712(2) 0.4640(5) 0.4550(2) 0.066(2) Uani 0.29(7) 1 d . . P . .
 O8 O 0.4404(2) 0.6806(4) 0.3807(2) 0.054(2) Uani 0.62(7) 1 d . . P . .
 N7 N 0.4870(2) 0.6329(4) 0.4514(2) 0.063(2) Uani 0.62(7) 1 d . . P . .
 N3A N 0.4417(2) 0.3253(4) 0.3813(2) 0.056(2) Uani 0.29(7) 1 d . . P . .
 O5A O 0.4441(2) 0.4193(4) 0.4482(2) 0.062(2) Uani 0.29(7) 1 d . . P . .
 N6A N 0.6206(2) 0.5044(4) 0.3921(2) 0.048(2) Uani 0.71(7) 1 d . . P . .
 O6A O 0.5712(2) 0.4640(5) 0.4550(2) 0.066(2) Uani 0.71(7) 1 d . . P . .
 N8A N 0.4404(2) 0.6806(4) 0.3807(2) 0.054(2) Uani 0.38(7) 1 d . . P . .
 O7A O 0.4870(2) 0.6329(4) 0.4514(2) 0.063(2) Uani 0.38(7) 1 d . . P . .
 C1 C 0.4337(2) 0.3112(5) 0.2193(3) 0.0419(17) Uani 1 1 d . . . . .
 C2 C 0.4071(3) 0.2518(5) 0.1815(3) 0.0468(19) Uani 1 1 d . . . . .
 C3 C 0.3748(3) 0.1861(5) 0.1956(4) 0.063(2) Uani 1 1 d . . . . .
 H3 H 0.369448 0.177116 0.230426 0.075 Uiso 1 1 calc R . . . .
 C4 C 0.3504(3) 0.1336(6) 0.1592(4) 0.077(3) Uani 1 1 d . . . . .
 H4 H 0.328577 0.088604 0.169403 0.092 Uiso 1 1 calc R . . . .
 C5 C 0.3571(4) 0.1452(7) 0.1086(4) 0.083(3) Uani 1 1 d . . . . .
 H5 H 0.340245 0.108584 0.083922 0.099 Uiso 1 1 calc R . . . .
 C6 C 0.3884(4) 0.2105(7) 0.0940(3) 0.073(3) Uani 1 1 d . . . . .
 H6 H 0.393826 0.218853 0.059114 0.088 Uiso 1 1 calc R . . . .
 C7 C 0.4121(3) 0.2639(5) 0.1302(3) 0.058(2) Uani 1 1 d . . . . .
 H7 H 0.432426 0.310486 0.119477 0.069 Uiso 1 1 calc R . . . .
 C8 C 0.4270(3) 0.3508(6) 0.4244(3) 0.057(2) Uani 1 1 d . . . . .
 C9 C 0.3873(3) 0.2947(6) 0.4485(3) 0.057(2) Uani 1 1 d . . . . .
 C10 C 0.3593(3) 0.3263(6) 0.4869(3) 0.074(3) Uani 1 1 d . . . . .
 H10 H 0.364787 0.383667 0.499499 0.089 Uiso 1 1 calc R . . . .
 C11 C 0.3226(4) 0.2724(9) 0.5070(4) 0.096(4) Uani 1 1 d . . . . .
 H11 H 0.302777 0.293716 0.533090 0.115 Uiso 1 1 calc R . . . .
 C12 C 0.3152(4) 0.1900(9) 0.4892(5) 0.100(4) Uani 1 1 d . . . . .
 H12 H 0.290246 0.154162 0.503005 0.120 Uiso 1 1 calc R . . . .
 C13 C 0.3434(4) 0.1583(7) 0.4516(4) 0.092(3) Uani 1 1 d . . . . .
 H13 H 0.338504 0.100340 0.439739 0.110 Uiso 1 1 calc R . . . .
 C14 C 0.3787(4) 0.2103(7) 0.4311(4) 0.084(3) Uani 1 1 d . . . . .
 H14 H 0.397610 0.188413 0.404496 0.101 Uiso 1 1 calc R . . . .
 C15 C 0.6144(3) 0.4714(5) 0.4354(4) 0.053(2) Uani 1 1 d . . . . .
 C16 C 0.6603(3) 0.4349(5) 0.4671(3) 0.0509(19) Uani 1 1 d . . . . .
 C17 C 0.6530(4) 0.3744(6) 0.5048(3) 0.073(3) Uani 1 1 d . . . . .
 H17 H 0.619427 0.359676 0.512616 0.087 Uiso 1 1 calc R . . . .
 C18 C 0.6931(6) 0.3356(8) 0.5309(5) 0.121(5) Uani 1 1 d . . . . .
 H18 H 0.687200 0.293002 0.555938 0.145 Uiso 1 1 calc R . . . .
 C19 C 0.7413(6) 0.3573(10) 0.5216(5) 0.123(6) Uani 1 1 d . . . . .
 H19 H 0.769176 0.330595 0.540108 0.147 Uiso 1 1 calc R . . . .
 C20 C 0.7494(4) 0.4175(9) 0.4855(5) 0.106(4) Uani 1 1 d . . . . .
 H20 H 0.783197 0.432162 0.478813 0.128 Uiso 1 1 calc R . . . .
 C21 C 0.7084(3) 0.4595(7) 0.4573(4) 0.080(3) Uani 1 1 d . . . . .
 H21 H 0.714314 0.502691 0.432596 0.096 Uiso 1 1 calc R . . . .
 C22 C 0.4597(3) 0.6926(6) 0.4259(4) 0.060(2) Uani 1 1 d . . . . .
 C23 C 0.4502(3) 0.7786(6) 0.4501(4) 0.067(2) Uani 1 1 d . . . . .
 C24 C 0.4119(4) 0.8293(6) 0.4300(4) 0.084(3) Uani 1 1 d . . . . .
 H24 H 0.391168 0.807397 0.402106 0.101 Uiso 1 1 calc R . . . .
 C25 C 0.4016(6) 0.9109(8) 0.4482(6) 0.124(5) Uani 1 1 d . . . . .
 H25 H 0.374891 0.945370 0.433035 0.148 Uiso 1 1 calc R . . . .
 C26 C 0.4304(6) 0.9398(9) 0.4878(6) 0.112(5) Uani 1 1 d . . . . .
 H26 H 0.422987 0.995800 0.500605 0.134 Uiso 1 1 calc R . . . .
 C27 C 0.4700(6) 0.8949(9) 0.5116(5) 0.107(4) Uani 1 1 d . . . . .
 H27 H 0.489652 0.918710 0.539601 0.129 Uiso 1 1 calc R . . . .
 C28 C 0.4804(4) 0.8081(7) 0.4915(4) 0.085(3) Uani 1 1 d . . . . .
 H28 H 0.507001 0.773141 0.506380 0.103 Uiso 1 1 calc R . . . .
 C29 C 0.6317(2) 0.4992(4) 0.2315(3) 0.0375(17) Uani 1 1 d . . . . .
 C30 C 0.6750(3) 0.4859(4) 0.1983(3) 0.0458(19) Uani 1 1 d . . . . .
 C31 C 0.7241(3) 0.4684(5) 0.2197(3) 0.0490(19) Uani 1 1 d . . . . .
 H31 H 0.729918 0.466536 0.255610 0.059 Uiso 1 1 calc R . . . .
 C32 C 0.7641(3) 0.4538(6) 0.1892(3) 0.057(2) Uani 1 1 d . . . . .
 H32 H 0.797012 0.441993 0.204286 0.068 Uiso 1 1 calc R . . . .
 C33 C 0.7562(3) 0.4563(6) 0.1368(3) 0.059(2) Uani 1 1 d . . . . .
 H33 H 0.783353 0.445470 0.115836 0.071 Uiso 1 1 calc R . . . .
 C34 C 0.7079(3) 0.4749(5) 0.1152(3) 0.056(2) Uani 1 1 d . . . . .
 H34 H 0.702455 0.478473 0.079368 0.068 Uiso 1 1 calc R . . . .
 C35 C 0.6677(3) 0.4881(4) 0.1454(3) 0.0488(19) Uani 1 1 d . . . . .
 H35 H 0.634821 0.498829 0.130048 0.059 Uiso 1 1 calc R . . . .
 C36 C 0.4366(2) 0.7005(5) 0.2189(3) 0.0449(18) Uani 1 1 d . . . . .
 C37 C 0.4218(2) 0.7694(5) 0.1818(3) 0.051(2) Uani 1 1 d . . . . .
 C38 C 0.4251(3) 0.7560(5) 0.1303(3) 0.053(2) Uani 1 1 d . . . . .
 H38 H 0.436424 0.701003 0.119054 0.064 Uiso 1 1 calc R . . . .
 C39 C 0.4128(3) 0.8188(7) 0.0949(4) 0.079(3) Uani 1 1 d . . . . .
 H39 H 0.415302 0.806917 0.059840 0.095 Uiso 1 1 calc R . . . .
 C40 C 0.3966(4) 0.9001(8) 0.1104(5) 0.105(4) Uani 1 1 d . . . . .
 H40 H 0.388461 0.944705 0.086253 0.126 Uiso 1 1 calc R . . . .
 C41 C 0.3927(3) 0.9143(6) 0.1611(5) 0.093(4) Uani 1 1 d . . . . .
 H41 H 0.381666 0.969621 0.172106 0.112 Uiso 1 1 calc R . . . .
 C42 C 0.4045(3) 0.8502(6) 0.1969(4) 0.066(2) Uani 1 1 d . . . . .
 H42 H 0.400817 0.861558 0.231897 0.079 Uiso 1 1 calc R . . . .
 C43 C 0.2287(3) 0.8193(6) 0.3487(4) 0.083(3) Uani 1 1 d . . . . .
 H43A H 0.226079 0.882617 0.351973 0.124 Uiso 1 1 calc GR . . . .
 H43B H 0.225106 0.792134 0.381918 0.124 Uiso 1 1 calc GR . . . .
 H43C H 0.201843 0.798120 0.324522 0.124 Uiso 1 1 calc GR . . . .
 C44 C 0.2873(4) 0.7064(6) 0.3188(4) 0.076(3) Uani 1 1 d . . . . .
 H44A H 0.323162 0.699171 0.312412 0.114 Uiso 1 1 calc GR . . . .
 H44B H 0.266250 0.689345 0.288501 0.114 Uiso 1 1 calc GR . . . .
 H44C H 0.279069 0.669514 0.347458 0.114 Uiso 1 1 calc GR . . . .
 C45 C 0.3109(3) 0.8583(5) 0.3236(3) 0.057(2) Uani 1 1 d . . . . .
 H45 H 0.302319 0.916418 0.331755 0.068 Uiso 1 1 calc R . . . .
 C46 C 0.7061(3) 0.7120(7) 0.3354(4) 0.094(3) Uani 1 1 d . . . . .
 H46A H 0.684269 0.660898 0.338432 0.141 Uiso 1 1 calc GR . . . .
 H46B H 0.694205 0.745962 0.305531 0.141 Uiso 1 1 calc GR . . . .
 H46C H 0.704759 0.748031 0.365909 0.141 Uiso 1 1 calc GR . . . .
 C47 C 0.7949(3) 0.7491(6) 0.3198(4) 0.080(3) Uani 1 1 d . . . . .
 H47A H 0.827646 0.720703 0.315894 0.120 Uiso 1 1 calc GR . . . .
 H47B H 0.798199 0.790450 0.348068 0.120 Uiso 1 1 calc GR . . . .
 H47C H 0.784397 0.780214 0.288434 0.120 Uiso 1 1 calc GR . . . .
 C48 C 0.7696(3) 0.6012(6) 0.3343(3) 0.061(2) Uani 1 1 d . . . . .
 H48 H 0.803805 0.586491 0.329454 0.074 Uiso 1 1 calc R . . . .
 C49 C 0.4743(4) -0.0698(7) 0.3295(5) 0.109(4) Uani 1 1 d . . . . .
 H49A H 0.492675 -0.080700 0.362330 0.163 Uiso 1 1 calc GR . . . .
 H49B H 0.495878 -0.085440 0.302054 0.163 Uiso 1 1 calc GR . . . .
 H49C H 0.443363 -0.105077 0.326786 0.163 Uiso 1 1 calc GR . . . .
 C50 C 0.5009(3) 0.0834(7) 0.3270(4) 0.092(3) Uani 1 1 d . . . . .
 H50A H 0.486383 0.141787 0.322972 0.138 Uiso 1 1 calc GR . . . .
 H50B H 0.523112 0.071888 0.299408 0.138 Uiso 1 1 calc GR . . . .
 H50C H 0.520689 0.079558 0.359668 0.138 Uiso 1 1 calc GR . . . .
 C51 C 0.4130(3) 0.0429(6) 0.3179(3) 0.056(2) Uani 1 1 d . . . . .
 H51 H 0.388483 -0.002399 0.314879 0.068 Uiso 1 1 calc R . . . .
 O1 O 0.45528(17) 0.3791(3) 0.20098(18) 0.0443(12) Uani 1 1 d . . . . .
 N2 N 0.4345(2) 0.2994(4) 0.2678(2) 0.0463(15) Uani 1 1 d . . . . .
 H2 H 0.422049 0.251072 0.279844 0.056 Uiso 1 1 calc R . . . .
 O005 O 0.50009(17) 0.5046(3) 0.35107(17) 0.0375(11) Uani 1 1 d . . . . .
 N9 N 0.6360(2) 0.5074(3) 0.2799(2) 0.0430(15) Uani 1 1 d . . . . .
 H9 H 0.666496 0.513138 0.295073 0.052 Uiso 1 1 calc R . . . .
 O10 O 0.58654(17) 0.5006(3) 0.2071(2) 0.0466(13) Uani 1 1 d . . . . .
 N11 N 0.4283(2) 0.7037(4) 0.2673(2) 0.0486(16) Uani 1 1 d . . . . .
 H11A H 0.408886 0.744736 0.278788 0.058 Uiso 1 1 calc R . . . .
 O12 O 0.45946(16) 0.6329(3) 0.20137(18) 0.0430(12) Uani 1 1 d . . . . .
 O13 O 0.3527(2) 0.8452(4) 0.3068(3) 0.095(2) Uani 1 1 d . . . . .
 O14 O 0.7416(2) 0.5419(4) 0.3440(2) 0.0733(17) Uani 1 1 d . . . . .
 O15 O 0.3980(3) 0.1172(4) 0.3144(3) 0.092(2) Uani 1 1 d . . . . .
 Mn01 Mn 0.57161(4) 0.50775(7) 0.32498(4) 0.0400(3) Uani 1 1 d . . . . .
 Mn02 Mn 0.46216(4) 0.60878(7) 0.31819(4) 0.0406(3) Uani 1 1 d . . . . .
 Mn03 Mn 0.46568(4) 0.39561(7) 0.31903(4) 0.0411(3) Uani 1 1 d . . . . .
 Mn04 Mn 0.49999(4) 0.50531(7) 0.42516(4) 0.0467(3) Uani 1 1 d . . . . .
 N1 N 0.2775(2) 0.7971(4) 0.3308(2) 0.0550(17) Uani 1 1 d . . . . .
 N4 N 0.7574(2) 0.6842(4) 0.3300(3) 0.0595(18) Uani 1 1 d . . . . .
 N3 N 0.4612(3) 0.0206(5) 0.3255(3) 0.069(2) Uani 1 1 d . . . . .

loop_
  _atom_site_aniso_label
  _atom_site_aniso_U_11
  _atom_site_aniso_U_22
  _atom_site_aniso_U_33
  _atom_site_aniso_U_23
  _atom_site_aniso_U_13
  _atom_site_aniso_U_12
 O3 0.058(4) 0.049(4) 0.062(4) 0.004(3) 0.010(3) 0.007(3)
 N5 0.050(4) 0.055(5) 0.079(5) -0.001(4) 0.003(3) -0.015(3)
 O6 0.039(4) 0.056(4) 0.047(4) 0.004(3) -0.011(3) -0.003(3)
 N6 0.046(4) 0.081(5) 0.068(4) -0.004(3) -0.007(3) 0.000(3)
 O8 0.038(3) 0.058(4) 0.065(4) -0.016(3) -0.007(3) 0.013(3)
 N7 0.051(4) 0.063(5) 0.076(5) -0.012(4) 0.002(3) 0.001(3)
 N3A 0.058(4) 0.049(4) 0.062(4) 0.004(3) 0.010(3) 0.007(3)
 O5A 0.050(4) 0.055(5) 0.079(5) -0.001(4) 0.003(3) -0.015(3)
 N6A 0.039(4) 0.056(4) 0.047(4) 0.004(3) -0.011(3) -0.003(3)
 O6A 0.046(4) 0.081(5) 0.068(4) -0.004(3) -0.007(3) 0.000(3)
 N8A 0.038(3) 0.058(4) 0.065(4) -0.016(3) -0.007(3) 0.013(3)
 O7A 0.051(4) 0.063(5) 0.076(5) -0.012(4) 0.002(3) 0.001(3)
 C1 0.027(4) 0.033(4) 0.064(5) -0.004(4) -0.005(3) 0.001(3)
 C2 0.029(4) 0.034(4) 0.075(5) -0.007(4) -0.015(3) 0.004(3)
 C3 0.037(4) 0.042(5) 0.108(7) -0.008(5) -0.010(4) -0.006(4)
 C4 0.042(5) 0.050(6) 0.136(9) -0.010(6) -0.018(5) 0.005(4)
 C5 0.056(6) 0.072(7) 0.116(9) -0.036(7) -0.031(6) 0.019(5)
 C6 0.075(7) 0.067(7) 0.075(6) -0.017(5) -0.019(5) 0.031(6)
 C7 0.046(5) 0.046(5) 0.080(6) -0.007(4) -0.013(4) 0.005(4)
 C8 0.043(5) 0.054(6) 0.073(6) 0.010(5) -0.004(4) 0.001(4)
 C9 0.043(5) 0.059(6) 0.069(5) 0.005(4) -0.001(4) -0.012(4)
 C10 0.067(6) 0.060(6) 0.097(7) 0.010(5) 0.021(5) 0.006(5)
 C11 0.064(7) 0.102(10) 0.125(9) 0.012(8) 0.032(6) 0.015(7)
 C12 0.043(6) 0.099(10) 0.157(11) 0.057(8) 0.002(6) -0.011(6)
 C13 0.071(7) 0.057(7) 0.145(10) 0.019(7) -0.014(7) -0.013(6)
 C14 0.083(7) 0.062(7) 0.106(8) 0.003(6) -0.004(6) -0.014(6)
 C15 0.031(4) 0.048(5) 0.079(6) -0.007(4) -0.008(4) 0.003(3)
 C16 0.041(4) 0.051(5) 0.060(5) -0.007(4) -0.007(4) 0.004(4)
 C17 0.068(6) 0.068(7) 0.077(6) 0.004(5) -0.030(5) -0.013(5)
 C18 0.150(13) 0.064(8) 0.135(10) 0.005(7) -0.089(9) -0.004(8)
 C19 0.104(11) 0.105(12) 0.149(12) -0.036(9) -0.078(9) 0.054(9)
 C20 0.043(6) 0.123(12) 0.150(11) -0.055(9) -0.019(6) 0.021(7)
 C21 0.040(5) 0.088(8) 0.112(8) -0.015(6) 0.008(5) 0.001(5)
 C22 0.036(4) 0.049(5) 0.095(7) -0.011(5) 0.009(4) 0.001(4)
 C23 0.046(5) 0.051(6) 0.107(7) -0.007(5) 0.019(5) 0.000(4)
 C24 0.070(6) 0.055(6) 0.129(9) -0.015(6) 0.022(6) 0.019(5)
 C25 0.145(13) 0.055(7) 0.178(14) 0.001(8) 0.070(11) 0.023(8)
 C26 0.122(12) 0.086(10) 0.134(12) -0.043(9) 0.056(9) -0.024(9)
 C27 0.116(11) 0.097(10) 0.111(10) -0.029(8) 0.025(8) -0.051(9)
 C28 0.080(7) 0.079(8) 0.100(8) -0.031(6) 0.025(6) -0.023(6)
 C29 0.018(3) 0.022(4) 0.071(5) 0.001(3) -0.010(3) -0.002(3)
 C30 0.029(4) 0.034(4) 0.074(5) 0.004(4) 0.001(4) 0.002(3)
 C31 0.036(4) 0.044(5) 0.067(5) 0.005(4) 0.005(4) -0.003(3)
 C32 0.031(4) 0.058(6) 0.082(6) -0.004(5) 0.004(4) -0.006(4)
 C33 0.032(4) 0.059(5) 0.088(6) -0.004(5) 0.017(4) -0.006(4)
 C34 0.054(5) 0.051(5) 0.065(5) 0.001(4) 0.007(4) -0.009(4)
 C35 0.032(4) 0.038(4) 0.075(5) 0.003(4) -0.007(4) -0.002(3)
 C36 0.020(3) 0.045(5) 0.069(5) -0.001(4) -0.001(3) -0.005(3)
 C37 0.021(3) 0.045(5) 0.086(6) 0.017(4) 0.005(3) 0.000(3)
 C38 0.028(4) 0.057(5) 0.073(6) 0.018(4) -0.002(4) 0.000(4)
 C39 0.043(5) 0.102(9) 0.092(7) 0.036(6) -0.002(4) 0.004(5)
 C40 0.049(6) 0.097(9) 0.174(12) 0.072(9) 0.038(7) 0.030(6)
 C41 0.042(5) 0.050(6) 0.193(12) 0.044(7) 0.040(7) 0.010(4)
 C42 0.033(4) 0.049(5) 0.119(7) 0.017(5) 0.025(4) 0.003(4)
 C43 0.052(6) 0.064(6) 0.133(8) -0.005(6) 0.016(5) -0.001(5)
 C44 0.068(6) 0.050(6) 0.111(8) -0.003(5) 0.011(5) -0.002(5)
 C45 0.036(4) 0.041(5) 0.094(6) -0.006(4) 0.008(4) -0.006(4)
 C46 0.048(5) 0.075(7) 0.161(10) -0.002(7) 0.026(6) 0.013(5)
 C47 0.056(5) 0.052(6) 0.132(8) -0.009(6) 0.009(5) 0.003(5)
 C48 0.050(5) 0.049(6) 0.083(6) -0.011(5) -0.014(4) 0.004(4)
 C49 0.062(7) 0.059(7) 0.204(13) -0.003(8) 0.004(7) 0.002(6)
 C50 0.045(6) 0.073(7) 0.156(10) 0.009(7) -0.019(6) -0.016(5)
 C51 0.042(5) 0.053(5) 0.073(6) 0.002(5) -0.006(4) 0.004(4)
 O1 0.028(2) 0.037(3) 0.068(3) 0.005(2) 0.006(2) 0.002(2)
 N2 0.042(4) 0.029(3) 0.068(4) -0.002(3) 0.003(3) 0.000(3)
 O005 0.029(2) 0.034(3) 0.049(3) -0.005(2) 0.000(2) 0.003(2)
 N9 0.022(3) 0.044(4) 0.063(4) -0.003(3) -0.005(3) 0.001(2)
 O10 0.024(2) 0.040(3) 0.075(4) 0.001(2) -0.006(2) -0.001(2)
 N11 0.030(3) 0.043(4) 0.071(5) -0.001(3) -0.002(3) 0.005(3)
 O12 0.025(2) 0.031(3) 0.072(3) -0.001(2) 0.001(2) 0.000(2)
 O13 0.052(4) 0.061(4) 0.176(7) -0.021(4) 0.036(4) -0.001(3)
 O14 0.059(4) 0.052(4) 0.107(5) -0.005(4) -0.004(3) -0.004(3)
 O15 0.070(4) 0.055(4) 0.151(6) 0.021(4) 0.010(4) 0.003(4)
 Mn01 0.0239(5) 0.0397(7) 0.0556(7) -0.0005(5) -0.0035(5) 0.0015(4)
 Mn02 0.0249(6) 0.0375(6) 0.0586(7) -0.0024(5) -0.0027(5) 0.0010(4)
 Mn03 0.0263(6) 0.0373(7) 0.0588(7) 0.0001(5) -0.0028(5) 0.0000(4)
 Mn04 0.0341(6) 0.0495(8) 0.0556(7) -0.0026(5) -0.0037(5) 0.0012(5)
 N1 0.040(4) 0.041(4) 0.083(5) -0.003(3) -0.001(3) 0.002(3)
 N4 0.040(4) 0.039(4) 0.098(5) -0.005(4) -0.003(3) 0.006(3)
 N3 0.035(4) 0.069(5) 0.101(6) 0.013(4) 0.003(4) -0.003(4)

_geom_special_details
;
 All esds (except the esd in the dihedral angle between two l.s. planes)
 are estimated using the full covariance matrix.  The cell esds are taken
 into account individually in the estimation of esds in distances, angles
 and torsion angles; correlations between esds in cell parameters are only
 used when they are defined by crystal symmetry.  An approximate (isotropic)
 treatment of cell esds is used for estimating esds involving l.s. planes.
;
loop_
  _geom_bond_atom_site_label_1
  _geom_bond_atom_site_label_2
  _geom_bond_distance
  _geom_bond_site_symmetry_2
  _geom_bond_publ_flag
 N5 C8 1.292(10) . ?
 N5 Mn04 2.102(6) . ?
 N6 C15 1.288(9) . ?
 N6 Mn04 2.092(6) . ?
 N7 C22 1.325(10) . ?
 N7 Mn04 2.114(6) . ?
 N3A C8 1.287(9) . ?
 N3A Mn03 2.099(6) . ?
 N6A C15 1.271(10) . ?
 N6A Mn01 2.127(6) . ?
 N8A C22 1.278(10) . ?
 N8A Mn02 2.097(5) . ?
 C1 C2 1.492(10) . ?
 C1 O1 1.297(8) . ?
 C1 N2 1.293(8) . ?
 C2 C3 1.389(10) . ?
 C2 C7 1.383(10) . ?
 C3 H3 0.9500 . ?
 C3 C4 1.382(11) . ?
 C4 H4 0.9500 . ?
 C4 C5 1.370(13) . ?
 C5 H5 0.9500 . ?
 C5 C6 1.372(14) . ?
 C6 H6 0.9500 . ?
 C6 C7 1.377(11) . ?
 C7 H7 0.9500 . ?
 C8 C9 1.527(11) . ?
 C9 C10 1.382(11) . ?
 C9 C14 1.389(12) . ?
 C10 H10 0.9500 . ?
 C10 C11 1.406(13) . ?
 C11 H11 0.9500 . ?
 C11 C12 1.360(15) . ?
 C12 H12 0.9500 . ?
 C12 C13 1.371(15) . ?
 C13 H13 0.9500 . ?
 C13 C14 1.364(13) . ?
 C14 H14 0.9500 . ?
 C15 C16 1.535(10) . ?
 C16 C17 1.385(11) . ?
 C16 C21 1.366(11) . ?
 C17 H17 0.9500 . ?
 C17 C18 1.365(14) . ?
 C18 H18 0.9500 . ?
 C18 C19 1.356(18) . ?
 C19 H19 0.9500 . ?
 C19 C20 1.353(17) . ?
 C20 H20 0.9500 . ?
 C20 C21 1.429(15) . ?
 C21 H21 0.9500 . ?
 C22 C23 1.496(11) . ?
 C23 C24 1.359(12) . ?
 C23 C28 1.386(13) . ?
 C24 H24 0.9500 . ?
 C24 C25 1.376(14) . ?
 C25 H25 0.9500 . ?
 C25 C26 1.328(18) . ?
 C26 H26 0.9500 . ?
 C26 C27 1.371(18) . ?
 C27 H27 0.9500 . ?
 C27 C28 1.468(15) . ?
 C28 H28 0.9500 . ?
 C29 C30 1.500(10) . ?
 C29 N9 1.282(9) . ?
 C29 O10 1.319(8) . ?
 C30 C31 1.408(10) . ?
 C30 C35 1.396(11) . ?
 C31 H31 0.9500 . ?
 C31 C32 1.389(10) . ?
 C32 H32 0.9500 . ?
 C32 C33 1.386(10) . ?
 C33 H33 0.9500 . ?
 C33 C34 1.393(11) . ?
 C34 H34 0.9500 . ?
 C34 C35 1.383(11) . ?
 C35 H35 0.9500 . ?
 C36 C37 1.478(10) . ?
 C36 N11 1.311(8) . ?
 C36 O12 1.301(8) . ?
 C37 C38 1.383(10) . ?
 C37 C42 1.391(11) . ?
 C38 H38 0.9500 . ?
 C38 C39 1.368(11) . ?
 C39 H39 0.9500 . ?
 C39 C40 1.390(14) . ?
 C40 H40 0.9500 . ?
 C40 C41 1.368(15) . ?
 C41 H41 0.9500 . ?
 C41 C42 1.387(12) . ?
 C42 H42 0.9500 . ?
 C43 H43A 0.9800 . ?
 C43 H43B 0.9800 . ?
 C43 H43C 0.9800 . ?
 C43 N1 1.442(10) . ?
 C44 H44A 0.9800 . ?
 C44 H44B 0.9800 . ?
 C44 H44C 0.9800 . ?
 C44 N1 1.457(10) . ?
 C45 H45 0.9500 . ?
 C45 O13 1.233(8) . ?
 C45 N1 1.313(9) . ?
 C46 H46A 0.9800 . ?
 C46 H46B 0.9800 . ?
 C46 H46C 0.9800 . ?
 C46 N4 1.438(10) . ?
 C47 H47A 0.9800 . ?
 C47 H47B 0.9800 . ?
 C47 H47C 0.9800 . ?
 C47 N4 1.445(10) . ?
 C48 H48 0.9500 . ?
 C48 O14 1.212(10) . ?
 C48 N4 1.317(10) . ?
 C49 H49A 0.9800 . ?
 C49 H49B 0.9800 . ?
 C49 H49C 0.9800 . ?
 C49 N3 1.434(12) . ?
 C50 H50A 0.9800 . ?
 C50 H50B 0.9800 . ?
 C50 H50C 0.9800 . ?
 C50 N3 1.425(11) . ?
 C51 H51 0.9500 . ?
 C51 O15 1.209(9) . ?
 C51 N3 1.323(10) . ?
 O1 Mn01 2.196(5) 2_655 ?
 O1 Mn03 2.202(4) 2_655 ?
 N2 H2 0.8800 . ?
 N2 Mn03 2.133(6) . ?
 O005 Mn01 2.054(5) . ?
 O005 Mn02 2.052(4) . ?
 O005 Mn03 2.060(4) . ?
 O005 Mn04 1.956(5) . ?
 N9 H9 0.8800 . ?
 N9 Mn01 2.140(6) . ?
 O10 Mn02 2.180(5) 2_655 ?
 O10 Mn03 2.205(5) 2_655 ?
 N11 H11A 0.8800 . ?
 N11 Mn02 2.139(6) . ?
 O12 Mn01 2.187(5) 2_655 ?
 O12 Mn02 2.199(4) 2_655 ?
 Mn01 O1 2.195(5) 2_655 ?
 Mn01 O12 2.187(5) 2_655 ?
 Mn02 O10 2.180(5) 2_655 ?
 Mn02 O12 2.199(4) 2_655 ?
 Mn03 O1 2.203(4) 2_655 ?
 Mn03 O10 2.204(5) 2_655 ?

loop_
  _geom_angle_atom_site_label_1
  _geom_angle_atom_site_label_2
  _geom_angle_atom_site_label_3
  _geom_angle
  _geom_angle_site_symmetry_1
  _geom_angle_site_symmetry_3
  _geom_angle_publ_flag
 C8 N5 Mn04 127.0(5) . . ?
 C15 N6 Mn04 128.4(5) . . ?
 C22 N7 Mn04 124.8(5) . . ?
 C8 N3A Mn03 131.3(5) . . ?
 C15 N6A Mn01 130.6(5) . . ?
 C22 N8A Mn02 134.2(5) . . ?
 O1 C1 C2 116.3(7) . . ?
 N2 C1 C2 123.5(7) . . ?
 N2 C1 O1 120.1(6) . . ?
 C3 C2 C1 122.5(8) . . ?
 C7 C2 C1 120.2(7) . . ?
 C7 C2 C3 117.2(7) . . ?
 C2 C3 H3 119.8 . . ?
 C4 C3 C2 120.5(9) . . ?
 C4 C3 H3 119.8 . . ?
 C3 C4 H4 119.4 . . ?
 C5 C4 C3 121.1(10) . . ?
 C5 C4 H4 119.4 . . ?
 C4 C5 H5 120.4 . . ?
 C4 C5 C6 119.2(9) . . ?
 C6 C5 H5 120.4 . . ?
 C5 C6 H6 120.1 . . ?
 C5 C6 C7 119.7(9) . . ?
 C7 C6 H6 120.1 . . ?
 C2 C7 H7 118.9 . . ?
 C6 C7 C2 122.2(9) . . ?
 C6 C7 H7 118.9 . . ?
 N5 C8 C9 119.1(8) . . ?
 N3A C8 N5 124.1(7) . . ?
 N3A C8 C9 116.8(8) . . ?
 C10 C9 C8 121.4(8) . . ?
 C10 C9 C14 119.1(8) . . ?
 C14 C9 C8 119.5(8) . . ?
 C9 C10 H10 120.5 . . ?
 C9 C10 C11 119.1(10) . . ?
 C11 C10 H10 120.5 . . ?
 C10 C11 H11 119.8 . . ?
 C12 C11 C10 120.3(10) . . ?
 C12 C11 H11 119.8 . . ?
 C11 C12 H12 119.7 . . ?
 C11 C12 C13 120.6(10) . . ?
 C13 C12 H12 119.7 . . ?
 C12 C13 H13 120.1 . . ?
 C14 C13 C12 119.8(11) . . ?
 C14 C13 H13 120.1 . . ?
 C9 C14 H14 119.4 . . ?
 C13 C14 C9 121.2(10) . . ?
 C13 C14 H14 119.4 . . ?
 N6 C15 C16 116.0(8) . . ?
 N6A C15 N6 124.5(7) . . ?
 N6A C15 C16 119.5(7) . . ?
 C17 C16 C15 119.6(7) . . ?
 C21 C16 C15 120.5(8) . . ?
 C21 C16 C17 119.9(8) . . ?
 C16 C17 H17 119.5 . . ?
 C18 C17 C16 121.0(11) . . ?
 C18 C17 H17 119.5 . . ?
 C17 C18 H18 119.7 . . ?
 C19 C18 C17 120.7(12) . . ?
 C19 C18 H18 119.7 . . ?
 C18 C19 H19 120.4 . . ?
 C20 C19 C18 119.2(11) . . ?
 C20 C19 H19 120.4 . . ?
 C19 C20 H20 119.1 . . ?
 C19 C20 C21 121.9(11) . . ?
 C21 C20 H20 119.1 . . ?
 C16 C21 C20 117.3(11) . . ?
 C16 C21 H21 121.4 . . ?
 C20 C21 H21 121.4 . . ?
 N7 C22 C23 119.7(9) . . ?
 N8A C22 N7 123.0(7) . . ?
 N8A C22 C23 117.3(9) . . ?
 C24 C23 C22 118.7(9) . . ?
 C24 C23 C28 119.8(9) . . ?
 C28 C23 C22 121.4(9) . . ?
 C23 C24 H24 118.5 . . ?
 C23 C24 C25 123.0(12) . . ?
 C25 C24 H24 118.5 . . ?
 C24 C25 H25 121.2 . . ?
 C26 C25 C24 117.6(15) . . ?
 C26 C25 H25 121.2 . . ?
 C25 C26 H26 117.5 . . ?
 C25 C26 C27 125.0(13) . . ?
 C27 C26 H26 117.5 . . ?
 C26 C27 H27 121.7 . . ?
 C26 C27 C28 116.6(12) . . ?
 C28 C27 H27 121.7 . . ?
 C23 C28 C27 118.0(12) . . ?
 C23 C28 H28 121.0 . . ?
 C27 C28 H28 121.0 . . ?
 N9 C29 C30 125.0(6) . . ?
 N9 C29 O10 120.3(6) . . ?
 O10 C29 C30 114.7(7) . . ?
 C31 C30 C29 120.6(7) . . ?
 C35 C30 C29 121.3(6) . . ?
 C35 C30 C31 118.1(7) . . ?
 C30 C31 H31 119.5 . . ?
 C32 C31 C30 121.0(8) . . ?
 C32 C31 H31 119.5 . . ?
 C31 C32 H32 119.9 . . ?
 C33 C32 C31 120.1(7) . . ?
 C33 C32 H32 119.9 . . ?
 C32 C33 H33 120.3 . . ?
 C32 C33 C34 119.3(7) . . ?
 C34 C33 H33 120.3 . . ?
 C33 C34 H34 119.6 . . ?
 C35 C34 C33 120.8(8) . . ?
 C35 C34 H34 119.6 . . ?
 C30 C35 H35 119.6 . . ?
 C34 C35 C30 120.7(7) . . ?
 C34 C35 H35 119.6 . . ?
 N11 C36 C37 124.4(7) . . ?
 O12 C36 C37 116.5(7) . . ?
 O12 C36 N11 119.1(7) . . ?
 C38 C37 C36 120.9(7) . . ?
 C38 C37 C42 117.3(8) . . ?
 C42 C37 C36 121.8(8) . . ?
 C37 C38 H38 118.7 . . ?
 C39 C38 C37 122.6(9) . . ?
 C39 C38 H38 118.7 . . ?
 C38 C39 H39 120.1 . . ?
 C38 C39 C40 119.9(10) . . ?
 C40 C39 H39 120.1 . . ?
 C39 C40 H40 120.8 . . ?
 C41 C40 C39 118.3(10) . . ?
 C41 C40 H40 120.8 . . ?
 C40 C41 H41 119.1 . . ?
 C40 C41 C42 121.8(10) . . ?
 C42 C41 H41 119.1 . . ?
 C37 C42 H42 120.0 . . ?
 C41 C42 C37 120.1(9) . . ?
 C41 C42 H42 120.0 . . ?
 H43A C43 H43B 109.5 . . ?
 H43A C43 H43C 109.5 . . ?
 H43B C43 H43C 109.5 . . ?
 N1 C43 H43A 109.5 . . ?
 N1 C43 H43B 109.5 . . ?
 N1 C43 H43C 109.5 . . ?
 H44A C44 H44B 109.5 . . ?
 H44A C44 H44C 109.5 . . ?
 H44B C44 H44C 109.5 . . ?
 N1 C44 H44A 109.5 . . ?
 N1 C44 H44B 109.5 . . ?
 N1 C44 H44C 109.5 . . ?
 O13 C45 H45 117.9 . . ?
 O13 C45 N1 124.3(8) . . ?
 N1 C45 H45 117.9 . . ?
 H46A C46 H46B 109.5 . . ?
 H46A C46 H46C 109.5 . . ?
 H46B C46 H46C 109.5 . . ?
 N4 C46 H46A 109.5 . . ?
 N4 C46 H46B 109.5 . . ?
 N4 C46 H46C 109.5 . . ?
 H47A C47 H47B 109.5 . . ?
 H47A C47 H47C 109.5 . . ?
 H47B C47 H47C 109.5 . . ?
 N4 C47 H47A 109.5 . . ?
 N4 C47 H47B 109.5 . . ?
 N4 C47 H47C 109.5 . . ?
 O14 C48 H48 116.7 . . ?
 O14 C48 N4 126.7(9) . . ?
 N4 C48 H48 116.7 . . ?
 H49A C49 H49B 109.5 . . ?
 H49A C49 H49C 109.5 . . ?
 H49B C49 H49C 109.5 . . ?
 N3 C49 H49A 109.5 . . ?
 N3 C49 H49B 109.5 . . ?
 N3 C49 H49C 109.5 . . ?
 H50A C50 H50B 109.5 . . ?
 H50A C50 H50C 109.5 . . ?
 H50B C50 H50C 109.5 . . ?
 N3 C50 H50A 109.5 . . ?
 N3 C50 H50B 109.5 . . ?
 N3 C50 H50C 109.5 . . ?
 O15 C51 H51 117.9 . . ?
 O15 C51 N3 124.3(9) . . ?
 N3 C51 H51 117.9 . . ?
 C1 O1 Mn01 134.4(4) . 2_655 ?
 C1 O1 Mn03 128.9(4) . 2_655 ?
 Mn01 O1 Mn03 96.56(18) 2_655 2_655 ?
 C1 N2 H2 119.6 . . ?
 C1 N2 Mn03 120.8(5) . . ?
 Mn03 N2 H2 119.6 . . ?
 Mn01 O005 Mn03 105.85(18) . . ?
 Mn02 O005 Mn01 105.9(2) . . ?
 Mn02 O005 Mn03 105.7(2) . . ?
 Mn04 O005 Mn01 113.3(2) . . ?
 Mn04 O005 Mn02 112.72(19) . . ?
 Mn04 O005 Mn03 112.7(2) . . ?
 C29 N9 H9 119.0 . . ?
 C29 N9 Mn01 122.1(4) . . ?
 Mn01 N9 H9 119.0 . . ?
 C29 O10 Mn02 131.3(4) . 2_655 ?
 C29 O10 Mn03 132.0(4) . 2_655 ?
 Mn02 O10 Mn03 96.73(18) 2_655 2_655 ?
 C36 N11 H11A 120.1 . . ?
 C36 N11 Mn02 119.8(5) . . ?
 Mn02 N11 H11A 120.1 . . ?
 C36 O12 Mn01 129.9(4) . 2_655 ?
 C36 O12 Mn02 133.2(4) . 2_655 ?
 Mn01 O12 Mn02 96.71(18) 2_655 2_655 ?
 N6A Mn01 O1 113.9(2) . 2_655 ?
 N6A Mn01 N9 90.0(2) . . ?
 N6A Mn01 O12 118.8(2) . 2_655 ?
 O005 Mn01 N6A 104.1(2) . . ?
 O005 Mn01 O1 78.28(16) . 2_655 ?
 O005 Mn01 N9 165.8(2) . . ?
 O005 Mn01 O12 78.05(16) . 2_655 ?
 N9 Mn01 O1 94.45(19) . 2_655 ?
 N9 Mn01 O12 96.95(19) . 2_655 ?
 O12 Mn01 O1 125.8(2) 2_655 2_655 ?
 N8A Mn02 O10 117.1(2) . 2_655 ?
 N8A Mn02 N11 90.6(2) . . ?
 N8A Mn02 O12 114.0(2) . 2_655 ?
 O005 Mn02 N8A 103.2(2) . . ?
 O005 Mn02 O10 78.28(18) . 2_655 ?
 O005 Mn02 N11 166.1(2) . . ?
 O005 Mn02 O12 77.82(18) . 2_655 ?
 O10 Mn02 O12 127.13(18) 2_655 2_655 ?
 N11 Mn02 O10 96.5(2) . 2_655 ?
 N11 Mn02 O12 95.7(2) . 2_655 ?
 N3A Mn03 O1 117.9(2) . 2_655 ?
 N3A Mn03 N2 90.9(2) . . ?
 N3A Mn03 O10 114.0(2) . 2_655 ?
 O1 Mn03 O10 126.44(18) 2_655 2_655 ?
 N2 Mn03 O1 95.8(2) . 2_655 ?
 N2 Mn03 O10 95.8(2) . 2_655 ?
 O005 Mn03 N3A 104.1(2) . . ?
 O005 Mn03 O1 77.98(17) . 2_655 ?
 O005 Mn03 N2 164.9(2) . . ?
 O005 Mn03 O10 77.54(18) . 2_655 ?
 N5 Mn04 N7 110.9(2) . . ?
 N6 Mn04 N5 109.5(3) . . ?
 N6 Mn04 N7 108.6(3) . . ?
 O005 Mn04 N5 109.4(2) . . ?
 O005 Mn04 N6 108.4(2) . . ?
 O005 Mn04 N7 110.1(2) . . ?
 C43 N1 C44 118.2(7) . . ?
 C45 N1 C43 120.2(7) . . ?
 C45 N1 C44 121.5(7) . . ?
 C46 N4 C47 118.5(7) . . ?
 C48 N4 C46 120.4(8) . . ?
 C48 N4 C47 121.1(7) . . ?
 C50 N3 C49 118.6(8) . . ?
 C51 N3 C49 119.2(8) . . ?
 C51 N3 C50 122.0(8) . . ?

loop_
  _geom_torsion_atom_site_label_1
  _geom_torsion_atom_site_label_2
  _geom_torsion_atom_site_label_3
  _geom_torsion_atom_site_label_4
  _geom_torsion
  _geom_torsion_site_symmetry_1
  _geom_torsion_site_symmetry_2
  _geom_torsion_site_symmetry_3
  _geom_torsion_site_symmetry_4
  _geom_torsion_publ_flag
 N5 C8 C9 C10 18.0(12) . . . . ?
 N5 C8 C9 C14 -162.8(8) . . . . ?
 N6 C15 C16 C17 20.2(11) . . . . ?
 N6 C15 C16 C21 -162.2(8) . . . . ?
 N7 C22 C23 C24 -162.5(8) . . . . ?
 N7 C22 C23 C28 19.2(12) . . . . ?
 N3A C8 C9 C10 -162.8(8) . . . . ?
 N3A C8 C9 C14 16.5(12) . . . . ?
 N6A C15 C16 C17 -158.4(8) . . . . ?
 N6A C15 C16 C21 19.3(12) . . . . ?
 N8A C22 C23 C24 17.5(12) . . . . ?
 N8A C22 C23 C28 -160.9(8) . . . . ?
 C1 C2 C3 C4 179.0(7) . . . . ?
 C1 C2 C7 C6 179.7(7) . . . . ?
 C2 C1 O1 Mn01 81.3(8) . . . 2_655 ?
 C2 C1 O1 Mn03 -93.7(7) . . . 2_655 ?
 C2 C1 N2 Mn03 -172.4(5) . . . . ?
 C2 C3 C4 C5 -0.4(13) . . . . ?
 C3 C2 C7 C6 -3.5(11) . . . . ?
 C3 C4 C5 C6 -0.3(13) . . . . ?
 C4 C5 C6 C7 -0.9(13) . . . . ?
 C5 C6 C7 C2 2.9(13) . . . . ?
 C7 C2 C3 C4 2.3(11) . . . . ?
 C8 C9 C10 C11 178.7(9) . . . . ?
 C8 C9 C14 C13 -179.8(9) . . . . ?
 C9 C10 C11 C12 0.7(16) . . . . ?
 C10 C9 C14 C13 -0.6(15) . . . . ?
 C10 C11 C12 C13 0.1(18) . . . . ?
 C11 C12 C13 C14 -1.1(17) . . . . ?
 C12 C13 C14 C9 1.4(16) . . . . ?
 C14 C9 C10 C11 -0.5(14) . . . . ?
 C15 C16 C17 C18 174.7(9) . . . . ?
 C15 C16 C21 C20 -174.9(8) . . . . ?
 C16 C17 C18 C19 1.9(18) . . . . ?
 C17 C16 C21 C20 2.7(14) . . . . ?
 C17 C18 C19 C20 -1(2) . . . . ?
 C18 C19 C20 C21 1(2) . . . . ?
 C19 C20 C21 C16 -1.6(17) . . . . ?
 C21 C16 C17 C18 -3.0(14) . . . . ?
 C22 C23 C24 C25 -177.1(9) . . . . ?
 C22 C23 C28 C27 177.3(8) . . . . ?
 C23 C24 C25 C26 -1.1(18) . . . . ?
 C24 C23 C28 C27 -1.0(14) . . . . ?
 C24 C25 C26 C27 1(2) . . . . ?
 C25 C26 C27 C28 -1(2) . . . . ?
 C26 C27 C28 C23 0.7(15) . . . . ?
 C28 C23 C24 C25 1.3(15) . . . . ?
 C29 C30 C31 C32 178.3(7) . . . . ?
 C29 C30 C35 C34 -179.3(7) . . . . ?
 C30 C29 N9 Mn01 -171.0(5) . . . . ?
 C30 C29 O10 Mn02 -99.1(6) . . . 2_655 ?
 C30 C29 O10 Mn03 83.6(7) . . . 2_655 ?
 C30 C31 C32 C33 0.0(12) . . . . ?
 C31 C30 C35 C34 -1.1(10) . . . . ?
 C31 C32 C33 C34 0.9(12) . . . . ?
 C32 C33 C34 C35 -2.0(13) . . . . ?
 C33 C34 C35 C30 2.1(12) . . . . ?
 C35 C30 C31 C32 0.0(11) . . . . ?
 C36 C37 C38 C39 -178.5(7) . . . . ?
 C36 C37 C42 C41 177.6(7) . . . . ?
 C37 C36 N11 Mn02 -170.5(5) . . . . ?
 C37 C36 O12 Mn01 -94.6(7) . . . 2_655 ?
 C37 C36 O12 Mn02 78.9(8) . . . 2_655 ?
 C37 C38 C39 C40 0.6(13) . . . . ?
 C38 C37 C42 C41 -1.6(11) . . . . ?
 C38 C39 C40 C41 -1.0(14) . . . . ?
 C39 C40 C41 C42 0.1(15) . . . . ?
 C40 C41 C42 C37 1.3(13) . . . . ?
 C42 C37 C38 C39 0.7(11) . . . . ?
 O1 C1 C2 C3 -167.9(6) . . . . ?
 O1 C1 C2 C7 8.8(9) . . . . ?
 O1 C1 N2 Mn03 5.0(8) . . . . ?
 N2 C1 C2 C3 9.7(11) . . . . ?
 N2 C1 C2 C7 -173.7(7) . . . . ?
 N2 C1 O1 Mn01 -96.4(8) . . . 2_655 ?
 N2 C1 O1 Mn03 88.6(7) . . . 2_655 ?
 N9 C29 C30 C31 9.7(10) . . . . ?
 N9 C29 C30 C35 -172.1(6) . . . . ?
 N9 C29 O10 Mn02 82.0(8) . . . 2_655 ?
 N9 C29 O10 Mn03 -95.4(7) . . . 2_655 ?
 O10 C29 C30 C31 -169.2(6) . . . . ?
 O10 C29 C30 C35 9.0(9) . . . . ?
 O10 C29 N9 Mn01 7.9(8) . . . . ?
 N11 C36 C37 C38 -170.5(6) . . . . ?
 N11 C36 C37 C42 10.3(11) . . . . ?
 N11 C36 O12 Mn01 85.5(8) . . . 2_655 ?
 N11 C36 O12 Mn02 -101.0(7) . . . 2_655 ?
 O12 C36 C37 C38 9.5(9) . . . . ?
 O12 C36 C37 C42 -169.7(6) . . . . ?
 O12 C36 N11 Mn02 9.5(8) . . . . ?
 O13 C45 N1 C43 -177.5(9) . . . . ?
 O13 C45 N1 C44 -0.6(14) . . . . ?
 O14 C48 N4 C46 -1.7(14) . . . . ?
 O14 C48 N4 C47 178.2(9) . . . . ?
 O15 C51 N3 C49 179.4(9) . . . . ?
 O15 C51 N3 C50 -4.4(15) . . . . ?
 Mn01 N6A C15 N6 -30.4(12) . . . . ?
 Mn01 N6A C15 C16 148.0(6) . . . . ?
 Mn02 N8A C22 N7 -31.5(12) . . . . ?
 Mn02 N8A C22 C23 148.6(6) . . . . ?
 Mn03 N3A C8 N5 -32.8(12) . . . . ?
 Mn03 N3A C8 C9 148.0(6) . . . . ?
 Mn04 N5 C8 N3A -1.3(12) . . . . ?
 Mn04 N5 C8 C9 177.9(5) . . . . ?
 Mn04 N6 C15 N6A -2.0(13) . . . . ?
 Mn04 N6 C15 C16 179.5(5) . . . . ?
 Mn04 N7 C22 N8A -4.3(11) . . . . ?
 Mn04 N7 C22 C23 175.6(5) . . . . ?

_shelx_res_file
;
TITL nowa_a.res in C2/c
 mtoxomn.res created by SHELXL-2016/4 at 15:53:57 on 15-Apr-2025
CELL 0.71073 26.4314 15.3658 26.3947 90 93.709 90
ZERR 4 0.0014 0.0009 0.0018 0 0.005 0
LATT 7
SYMM -X,+Y,0.5-Z
SFAC C H Mn N O
UNIT 408 432 32 72 80
EADP N5 O5A
EADP N6 O6A
EADP N7 O7A
EADP N3A O3
EADP N6A O6
EADP N8A O8
EXYZ N5 O5A
EXYZ N6 O6A
EXYZ N7 O7A
EXYZ N3A O3
EXYZ N6A O6
EXYZ N8A O8

L.S. 10
PLAN  6
TEMP -173
CONN 3 N2
CONF
BOND $H
LIST 4
MORE -1
fmap 2
acta
MERG 0
OMIT -2 53
OMIT -2 0 2
REM <olex2.extras>
REM <HklSrc "%.\\MToxoMn.hkl">
REM </olex2.extras>

WGHT    0.157200
BASF   0.29552
FVAR       0.34743   0.70869   0.29251   0.61896
O3    5    0.441734    0.325302    0.381331    21.00000    0.05766    0.04861 =
         0.06180    0.00437    0.00982    0.00733
N5    4    0.444060    0.419312    0.448198    21.00000    0.05021    0.05515 =
         0.07938   -0.00061    0.00332   -0.01454
O6    5    0.620630    0.504429    0.392121    31.00000    0.03923    0.05606 =
         0.04743    0.00446   -0.01119   -0.00299
N6    4    0.571216    0.464032    0.455019    31.00000    0.04644    0.08123 =
         0.06775   -0.00382   -0.00725    0.00017
O8    5    0.440404    0.680609    0.380738    41.00000    0.03777    0.05845 =
         0.06454   -0.01649   -0.00742    0.01272
N7    4    0.487027    0.632871    0.451375    41.00000    0.05141    0.06262 =
         0.07595   -0.01192    0.00213    0.00062
N3A   4    0.441734    0.325302    0.381331   -21.00000    0.05766    0.04861 =
         0.06180    0.00437    0.00982    0.00733
O5A   5    0.444060    0.419312    0.448198   -21.00000    0.05021    0.05515 =
         0.07938   -0.00061    0.00332   -0.01454
N6A   4    0.620630    0.504429    0.392121   -31.00000    0.03923    0.05606 =
         0.04743    0.00446   -0.01119   -0.00299
O6A   5    0.571216    0.464032    0.455019   -31.00000    0.04644    0.08123 =
         0.06775   -0.00382   -0.00725    0.00017
N8A   4    0.440404    0.680609    0.380738   -41.00000    0.03777    0.05845 =
         0.06454   -0.01649   -0.00742    0.01272
O7A   5    0.487027    0.632871    0.451375   -41.00000    0.05141    0.06262 =
         0.07595   -0.01192    0.00213    0.00062
C1    1    0.433722    0.311153    0.219260    11.00000    0.02703    0.03347 =
         0.06434   -0.00419   -0.00478    0.00057
C2    1    0.407122    0.251832    0.181538    11.00000    0.02903    0.03412 =
         0.07474   -0.00671   -0.01520    0.00385
C3    1    0.374806    0.186071    0.195566    11.00000    0.03699    0.04160 =
         0.10793   -0.00837   -0.01006   -0.00561
AFIX  43
H3    2    0.369448    0.177116    0.230426    11.00000   -1.20000
AFIX   0
C4    1    0.350385    0.133559    0.159171    11.00000    0.04246    0.04953 =
         0.13598   -0.01035   -0.01778    0.00504
AFIX  43
H4    2    0.328577    0.088604    0.169403    11.00000   -1.20000
AFIX   0
C5    1    0.357097    0.145243    0.108602    11.00000    0.05557    0.07156 =
         0.11562   -0.03571   -0.03134    0.01906
AFIX  43
H5    2    0.340245    0.108584    0.083922    11.00000   -1.20000
AFIX   0
C6    1    0.388438    0.210503    0.094019    11.00000    0.07469    0.06698 =
         0.07468   -0.01692   -0.01930    0.03088
AFIX  43
H6    2    0.393826    0.218853    0.059114    11.00000   -1.20000
AFIX   0
C7    1    0.412059    0.263858    0.130173    11.00000    0.04595    0.04558 =
         0.07988   -0.00720   -0.01348    0.00483
AFIX  43
H7    2    0.432426    0.310486    0.119477    11.00000   -1.20000
AFIX   0
C8    1    0.426990    0.350768    0.424443    11.00000    0.04260    0.05425 =
         0.07281    0.01023   -0.00401    0.00111
C9    1    0.387336    0.294662    0.448477    11.00000    0.04332    0.05854 =
         0.06906    0.00498   -0.00067   -0.01188
C10   1    0.359307    0.326317    0.486866    11.00000    0.06702    0.06004 =
         0.09718    0.00975    0.02116    0.00551
AFIX  43
H10   2    0.364787    0.383667    0.499499    11.00000   -1.20000
AFIX   0
C11   1    0.322560    0.272441    0.506964    11.00000    0.06390    0.10202 =
         0.12481    0.01242    0.03150    0.01452
AFIX  43
H11   2    0.302777    0.293716    0.533090    11.00000   -1.20000
AFIX   0
C12   1    0.315189    0.190045    0.489201    11.00000    0.04281    0.09917 =
         0.15749    0.05749    0.00217   -0.01105
AFIX  43
H12   2    0.290246    0.154162    0.503005    11.00000   -1.20000
AFIX   0
C13   1    0.343437    0.158314    0.451551    11.00000    0.07133    0.05702 =
         0.14470    0.01878   -0.01393   -0.01308
AFIX  43
H13   2    0.338504    0.100340    0.439739    11.00000   -1.20000
AFIX   0
C14   1    0.378666    0.210305    0.431102    11.00000    0.08284    0.06200 =
         0.10592    0.00299   -0.00404   -0.01387
AFIX  43
H14   2    0.397610    0.188413    0.404496    11.00000   -1.20000
AFIX   0
C15   1    0.614390    0.471372    0.435414    11.00000    0.03073    0.04828 =
         0.07875   -0.00711   -0.00788    0.00323
C16   1    0.660314    0.434949    0.467138    11.00000    0.04101    0.05073 =
         0.05968   -0.00679   -0.00704    0.00423
C17   1    0.652952    0.374428    0.504820    11.00000    0.06835    0.06841 =
         0.07735    0.00354   -0.02984   -0.01280
AFIX  43
H17   2    0.619427    0.359676    0.512616    11.00000   -1.20000
AFIX   0
C18   1    0.693106    0.335642    0.530935    11.00000    0.15029    0.06400 =
         0.13506    0.00452   -0.08942   -0.00437
AFIX  43
H18   2    0.687200    0.293002    0.555938    11.00000   -1.20000
AFIX   0
C19   1    0.741344    0.357316    0.521574    11.00000    0.10361    0.10494 =
         0.14897   -0.03630   -0.07774    0.05392
AFIX  43
H19   2    0.769176    0.330595    0.540108    11.00000   -1.20000
AFIX   0
C20   1    0.749368    0.417451    0.485525    11.00000    0.04321    0.12309 =
         0.14979   -0.05460   -0.01949    0.02110
AFIX  43
H20   2    0.783197    0.432162    0.478813    11.00000   -1.20000
AFIX   0
C21   1    0.708380    0.459470    0.457255    11.00000    0.03976    0.08763 =
         0.11213   -0.01493    0.00770    0.00102
AFIX  43
H21   2    0.714314    0.502691    0.432596    11.00000   -1.20000
AFIX   0
C22   1    0.459659    0.692603    0.425885    11.00000    0.03576    0.04898 =
         0.09490   -0.01149    0.00852    0.00113
C23   1    0.450192    0.778582    0.450101    11.00000    0.04615    0.05097 =
         0.10701   -0.00711    0.01897   -0.00036
C24   1    0.411853    0.829288    0.430011    11.00000    0.07022    0.05521 =
         0.12907   -0.01475    0.02247    0.01895
AFIX  43
H24   2    0.391168    0.807397    0.402106    11.00000   -1.20000
AFIX   0
C25   1    0.401596    0.910919    0.448222    11.00000    0.14541    0.05530 =
         0.17830    0.00138    0.07041    0.02282
AFIX  43
H25   2    0.374891    0.945370    0.433035    11.00000   -1.20000
AFIX   0
C26   1    0.430388    0.939767    0.487793    11.00000    0.12156    0.08554 =
         0.13414   -0.04335    0.05613   -0.02412
AFIX  43
H26   2    0.422987    0.995800    0.500605    11.00000   -1.20000
AFIX   0
C27   1    0.469969    0.894875    0.511567    11.00000    0.11558    0.09731 =
         0.11105   -0.02878    0.02492   -0.05054
AFIX  43
H27   2    0.489652    0.918710    0.539601    11.00000   -1.20000
AFIX   0
C28   1    0.480372    0.808073    0.491472    11.00000    0.07996    0.07902 =
         0.09991   -0.03091    0.02462   -0.02336
AFIX  43
H28   2    0.507001    0.773141    0.506380    11.00000   -1.20000
AFIX   0
C29   1    0.631686    0.499175    0.231461    11.00000    0.01766    0.02214 =
         0.07105    0.00067   -0.01009   -0.00150
C30   1    0.675000    0.485915    0.198279    11.00000    0.02864    0.03434 =
         0.07408    0.00394    0.00096    0.00151
C31   1    0.724084    0.468387    0.219732    11.00000    0.03602    0.04437 =
         0.06679    0.00543    0.00492   -0.00258
AFIX  43
H31   2    0.729918    0.466536    0.255610    11.00000   -1.20000
AFIX   0
C32   1    0.764110    0.453759    0.189212    11.00000    0.03095    0.05784 =
         0.08208   -0.00382    0.00390   -0.00581
AFIX  43
H32   2    0.797012    0.441993    0.204286    11.00000   -1.20000
AFIX   0
C33   1    0.756160    0.456289    0.136819    11.00000    0.03157    0.05854 =
         0.08791   -0.00388    0.01668   -0.00571
AFIX  43
H33   2    0.783353    0.445470    0.115836    11.00000   -1.20000
AFIX   0
C34   1    0.707864    0.474866    0.115240    11.00000    0.05427    0.05079 =
         0.06461    0.00090    0.00725   -0.00894
AFIX  43
H34   2    0.702455    0.478473    0.079368    11.00000   -1.20000
AFIX   0
C35   1    0.667720    0.488113    0.145433    11.00000    0.03231    0.03815 =
         0.07466    0.00255   -0.00733   -0.00205
AFIX  43
H35   2    0.634821    0.498829    0.130048    11.00000   -1.20000
AFIX   0
C36   1    0.436623    0.700528    0.218876    11.00000    0.02008    0.04477 =
         0.06933   -0.00075   -0.00060   -0.00534
C37   1    0.421759    0.769407    0.181770    11.00000    0.02145    0.04451 =
         0.08601    0.01676    0.00474   -0.00040
C38   1    0.425120    0.755992    0.130283    11.00000    0.02841    0.05729 =
         0.07313    0.01800   -0.00166    0.00004
AFIX  43
H38   2    0.436424    0.701003    0.119054    11.00000   -1.20000
AFIX   0
C39   1    0.412803    0.818820    0.094908    11.00000    0.04286    0.10163 =
         0.09207    0.03620   -0.00217    0.00377
AFIX  43
H39   2    0.415302    0.806917    0.059840    11.00000   -1.20000
AFIX   0
C40   1    0.396619    0.900128    0.110351    11.00000    0.04886    0.09702 =
         0.17423    0.07210    0.03829    0.03048
AFIX  43
H40   2    0.388461    0.944705    0.086253    11.00000   -1.20000
AFIX   0
C41   1    0.392736    0.914341    0.161101    11.00000    0.04168    0.04951 =
         0.19326    0.04392    0.04032    0.01043
AFIX  43
H41   2    0.381666    0.969621    0.172106    11.00000   -1.20000
AFIX   0
C42   1    0.404523    0.850236    0.196948    11.00000    0.03267    0.04922 =
         0.11902    0.01740    0.02515    0.00267
AFIX  43
H42   2    0.400817    0.861558    0.231897    11.00000   -1.20000
AFIX   0

C43   1    0.228722    0.819269    0.348747    11.00000    0.05156    0.06440 =
         0.13340   -0.00451    0.01633   -0.00083
AFIX 137
H43A  2    0.226079    0.882617    0.351973    11.00000   -1.50000
H43B  2    0.225106    0.792134    0.381918    11.00000   -1.50000
H43C  2    0.201843    0.798120    0.324522    11.00000   -1.50000
AFIX   0
C44   1    0.287292    0.706355    0.318818    11.00000    0.06790    0.05011 =
         0.11124   -0.00323    0.01119   -0.00183
AFIX 137
H44A  2    0.323162    0.699171    0.312412    11.00000   -1.50000
H44B  2    0.266250    0.689345    0.288501    11.00000   -1.50000
H44C  2    0.279069    0.669514    0.347458    11.00000   -1.50000
AFIX   0
C45   1    0.310894    0.858281    0.323564    11.00000    0.03649    0.04104 =
         0.09390   -0.00608    0.00760   -0.00598
AFIX  43
H45   2    0.302319    0.916418    0.331755    11.00000   -1.20000
AFIX   0

C46   1    0.706068    0.711976    0.335396    11.00000    0.04775    0.07530 =
         0.16118   -0.00226    0.02595    0.01273
AFIX 137
H46A  2    0.684269    0.660898    0.338432    11.00000   -1.50000
H46B  2    0.694205    0.745962    0.305531    11.00000   -1.50000
H46C  2    0.704759    0.748031    0.365909    11.00000   -1.50000
AFIX   0
C47   1    0.794926    0.749108    0.319774    11.00000    0.05572    0.05174 =
         0.13223   -0.00861    0.00934    0.00253
AFIX 137
H47A  2    0.827646    0.720703    0.315894    11.00000   -1.50000
H47B  2    0.798199    0.790450    0.348068    11.00000   -1.50000
H47C  2    0.784397    0.780214    0.288434    11.00000   -1.50000
AFIX   0
C48   1    0.769559    0.601245    0.334346    11.00000    0.04964    0.04885 =
         0.08334   -0.01096   -0.01402    0.00380
AFIX  43
H48   2    0.803805    0.586491    0.329454    11.00000   -1.20000
AFIX   0

C49   1    0.474314   -0.069811    0.329491    11.00000    0.06184    0.05934 =
         0.20405   -0.00262    0.00400    0.00192
AFIX 137
H49A  2    0.492675   -0.080700    0.362330    11.00000   -1.50000
H49B  2    0.495878   -0.085440    0.302054    11.00000   -1.50000
H49C  2    0.443363   -0.105077    0.326786    11.00000   -1.50000
AFIX   0
C50   1    0.500947    0.083355    0.327013    11.00000    0.04504    0.07264 =
         0.15604    0.00877   -0.01860   -0.01608
AFIX 137
H50A  2    0.486383    0.141787    0.322972    11.00000   -1.50000
H50B  2    0.523112    0.071888    0.299408    11.00000   -1.50000
H50C  2    0.520689    0.079558    0.359668    11.00000   -1.50000
AFIX   0
C51   1    0.412970    0.042876    0.317857    11.00000    0.04194    0.05264 =
         0.07296    0.00231   -0.00587    0.00428
AFIX  43
H51   2    0.388483   -0.002399    0.314879    11.00000   -1.20000
AFIX   0

O1    5    0.455277    0.379084    0.200980    11.00000    0.02836    0.03666 =
         0.06831    0.00523    0.00557    0.00236
N2    4    0.434518    0.299382    0.267792    11.00000    0.04170    0.02904 =
         0.06819   -0.00227    0.00342   -0.00040
AFIX  43
H2    2    0.422049    0.251072    0.279844    11.00000   -1.20000
AFIX   0
O005  5    0.500092    0.504564    0.351073    11.00000    0.02900    0.03443 =
         0.04856   -0.00504   -0.00042    0.00340
N9    4    0.636042    0.507427    0.279897    11.00000    0.02190    0.04354 =
         0.06261   -0.00308   -0.00475    0.00116
AFIX  43
H9    2    0.666496    0.513138    0.295073    11.00000   -1.20000
AFIX   0
O10   5    0.586537    0.500618    0.207055    11.00000    0.02352    0.04029 =
         0.07476    0.00124   -0.00617   -0.00110
N11   4    0.428324    0.703687    0.267273    11.00000    0.03040    0.04347 =
         0.07120   -0.00106   -0.00179    0.00464
AFIX  43
H11A  2    0.408886    0.744736    0.278788    11.00000   -1.20000
AFIX   0
O12   5    0.459457    0.632941    0.201373    11.00000    0.02523    0.03106 =
         0.07250   -0.00130    0.00083    0.00013

O13   5    0.352680    0.845215    0.306799    11.00000    0.05246    0.06102 =
         0.17601   -0.02106    0.03626   -0.00085
O14   5    0.741573    0.541859    0.343955    11.00000    0.05906    0.05224 =
         0.10744   -0.00518   -0.00399   -0.00361
O15   5    0.398028    0.117161    0.314373    11.00000    0.06961    0.05509 =
         0.15093    0.02117    0.01049    0.00305
MN01  3    0.571610    0.507748    0.324979    11.00000    0.02387    0.03972 =
         0.05563   -0.00052   -0.00347    0.00149
MN02  3    0.462161    0.608782    0.318187    11.00000    0.02491    0.03746 =
         0.05863   -0.00242   -0.00272    0.00100
MN03  3    0.465684    0.395612    0.319033    11.00000    0.02632    0.03727 =
         0.05884    0.00005   -0.00279   -0.00003
MN04  3    0.499987    0.505309    0.425164    11.00000    0.03412    0.04950 =
         0.05558   -0.00262   -0.00369    0.00116
N1    4    0.277471    0.797109    0.330838    11.00000    0.03983    0.04102 =
         0.08350   -0.00308   -0.00050    0.00183
N4    4    0.757374    0.684158    0.329988    11.00000    0.04041    0.03944 =
         0.09774   -0.00464   -0.00278    0.00642
N3    4    0.461183    0.020575    0.325545    11.00000    0.03544    0.06949 =
         0.10076    0.01335    0.00305   -0.00295
HKLF 5


REM  nowa_a.res in C2/c
REM R1 =  0.0924 for    5243 Fo > 4sig(Fo)  and  0.1734 for all   11086 data
REM    677 parameters refined using      0 restraints

END

WGHT      0.1571      0.0000

REM Highest difference peak  2.522,  deepest hole -0.831,  1-sigma level  0.162
Q1    1   0.5019  0.5004  0.4633  11.00000  0.05    2.52
Q2    1   0.5000  0.5000  0.5000  10.50000  0.05    2.05
Q3    1   0.4987  0.5010  0.3866  11.00000  0.05    1.98
Q4    1   0.5698  0.5018  0.2868  11.00000  0.05    1.96
Q5    1   0.4634  0.3934  0.2787  11.00000  0.05    1.80
Q6    1   0.4617  0.6101  0.2784  11.00000  0.05    1.62
;
_shelx_res_checksum                89940
_shelx_hkl_file
;
   2   2   0 9947.71  200.15  -2
   4   0   0 9947.71  200.15   1
   3   3   033886.10 1532.74  -2
   6   0   033886.10 1532.74   1
   4   4   0 2886.57  154.47  -2
   8   0   0 2886.57  154.47   1
   5   5   0 1653.10   83.43  -2
  10   0   0 1653.10   83.43   1
   6   6   0  481.64   58.54  -2
  12   0   0  481.64   58.54   1
   7   7   0 1305.23  131.95  -2
  14   0   0 1305.23  131.95   1
   8   8   0  206.08   56.54  -2
  16   0   0  206.08   56.54   1
   9   9   0  244.29  110.79  -2
  18   0   0  244.29  110.79   1
  20   0   0  132.22   84.26   1
  22   0   0  404.68  152.83   1
  24   0   0 3159.94  273.28   1
  26   0   0 4645.45  346.32   1
  28   0   0 6167.79  674.50   1
  30   0   0 2771.04  468.51   1
  32   0   0  301.00  181.46   1
   3   1   017081.79  198.33  -2
   3   1   017081.79  198.33   1
   4   2   015770.36  310.85  -2
   5   1   015770.36  310.85   1
   5   3   0 2021.04   56.81  -2
   7   1   0 2021.04   56.81   1
   6   4   0 7526.64  164.95  -2
   9   1   0 7526.64  164.95   1
   7   5   0 2548.82  102.95  -2
  11   1   0 2548.82  102.95   1
   8   6   0 1248.88  104.23  -2
  13   1   0 1248.88  104.23   1
   9   7   0 6570.10  258.33  -2
  15   1   0 6570.10  258.33   1
  10   8   0 1107.27   94.19  -2
  17   1   0 1107.27   94.19   1
  11   9   0    2.46   38.02  -2
  19   1   0    2.46   38.02   1
  21   1   0  775.72  145.90   1
  23   1   0 1905.78  174.80   1
  25   1   0 3137.97  196.23   1
  27   1   0 2805.69  233.62   1
  29   1   0 3081.07  347.23   1
  31   1   0  708.06  175.62   1
  33   1   0  156.66   91.73   1
   3  -1   017178.45  672.13  -2
   0   2   017178.45  672.13   1
   4   0   010871.42  361.19  -2
   2   2   010871.42  361.19   1
   5   1   015270.66  418.91  -2
   4   2   015270.66  418.91   1
   6   2   0 7244.60  160.03  -2
   6   2   0 7244.60  160.03   1
   7   3   019383.68  459.67  -2
   8   2   019383.68  459.67   1
   8   4   0  152.55   21.25  -2
  10   2   0  152.55   21.25   1
   9   5   0 6521.96  252.22  -2
  12   2   0 6521.96  252.22   1
  10   6   0  855.59   91.92  -2
  14   2   0  855.59   91.92   1
  11   7   0 1973.44  151.00  -2
  16   2   0 1973.44  151.00   1
  12   8   0  214.65   62.64  -2
  18   2   0  214.65   62.64   1
  13   9   0  -30.55   32.37  -2
  20   2   0  -30.55   32.37   1
  14  10   0  143.25   46.60  -2
  22   2   0  143.25   46.60   1
  24   2   0 1787.15  144.99   1
  26   2   0 1115.20  118.81   1
  28   2   0 1182.59  208.27   1
  30   2   0  790.40  171.88   1
  32   2   0  117.45   90.46   1
   5  -1   016088.23  424.01  -2
   1   3   016088.23  424.01   1
   6   0   032900.93 1026.66  -2
   3   3   032900.93 1026.66   1
   7   1   0 1991.86   60.82  -2
   5   3   0 1991.86   60.82   1
   8   2   019886.93  576.20  -2
   7   3   019886.93  576.20   1
   9   3   029055.36  560.15  -2
   9   3   029055.36  560.15   1
  10   4   024439.37  795.59  -2
  11   3   024439.37  795.59   1
  11   5   021400.34  692.01  -2
  13   3   021400.34  692.01   1
  12   6   0 8834.33  259.24  -2
  15   3   0 8834.33  259.24   1
  13   7   0 2423.44  228.51  -2
  17   3   0 2423.44  228.51   1
  14   8   0   38.48   39.94  -2
  19   3   0   38.48   39.94   1
  15   9   0    3.65   18.51  -2
  21   3   0    3.65   18.51   1
  16  10   0  289.51   75.78  -2
  23   3   0  289.51   75.78   1
  17  11   0   95.20   31.64  -2
  25   3   0   95.20   31.64   1
  27   3   0   74.41   23.71   1
  29   3   0   35.38   49.51   1
  31   3   0   44.50   81.52   1
   6  -2   0 7663.96  315.05  -2
   0   4   0 7663.96  315.05   1
   7  -1   0 2203.13   60.73  -2
   2   4   0 2203.13   60.73   1
   8   0   0 3202.53   96.11  -2
   4   4   0 3202.53   96.11   1
   9   1   0 7410.38  224.04  -2
   6   4   0 7410.38  224.04   1
  10   2   0   50.79   22.89  -2
   8   4   0   50.79   22.89   1
  11   3   026134.05 1278.69  -2
  10   4   026134.05 1278.69   1
  12   4   022198.39  609.85  -2
  12   4   022198.39  609.85   1
  13   5   033512.79 1320.64  -2
  14   4   033512.79 1320.64   1
  14   6   020334.65 1128.42  -2
  16   4   020334.65 1128.42   1
  15   7   0 2601.43  246.20  -2
  18   4   0 2601.43  246.20   1
  16   8   0  976.51  123.92  -2
  20   4   0  976.51  123.92   1
  17   9   0  190.94   63.37  -2
  22   4   0  190.94   63.37   1
  18  10   0  544.83  119.45  -2
  24   4   0  544.83  119.45   1
  19  11   0  100.94   40.49  -2
  26   4   0  100.94   40.49   1
  20  12   0   13.31   31.64  -2
  28   4   0   13.31   31.64   1
  30   4   0   94.38   56.72   1
  32   4   0  -72.40   72.40   1
   8  -2   020939.94  493.68  -2
   1   5   020939.94  493.68   1
   9  -1   0 7707.91  247.75  -2
   3   5   0 7707.91  247.75   1
  10   0   0 1261.92   72.49  -2
   5   5   0 1261.92   72.49   1
  11   1   0 2529.94  128.85  -2
   7   5   0 2529.94  128.85   1
  12   2   0 7684.48  436.23  -2
   9   5   0 7684.48  436.23   1
  13   3   022366.36 1006.05  -2
  11   5   022366.36 1006.05   1
  14   4   035007.87 1465.08  -2
  13   5   035007.87 1465.08   1
  15   5   031671.48 1609.79  -2
  15   5   031671.48 1609.79   1
  16   6   011060.26  437.96  -2
  17   5   011060.26  437.96   1
  17   7   0 1590.64  113.53  -2
  19   5   0 1590.64  113.53   1
  18   8   0  277.39   56.35  -2
  21   5   0  277.39   56.35   1
  19   9   0  473.62   79.06  -2
  23   5   0  473.62   79.06   1
  20  10   0  411.25   75.23  -2
  25   5   0  411.25   75.23   1
  21  11   0  -16.78   38.66  -2
  27   5   0  -16.78   38.66   1
  22  12   0  331.64   90.00  -2
  29   5   0  331.64   90.00   1
  31   5   0   19.97  112.07   1
   9  -3   032537.10 1913.80  -2
   0   6   032537.10 1913.80   1
  10  -2   0  125.02   19.42  -2
   2   6   0  125.02   19.42   1
  11  -1   0 2723.80  128.57  -2
   4   6   0 2723.80  128.57   1
  12   0   0  499.70   44.13  -2
   6   6   0  499.70   44.13   1
  13   1   0 1055.29   74.59  -2
   8   6   0 1055.29   74.59   1
  14   2   0  631.19   67.66  -2
  10   6   0  631.19   67.66   1
  15   3   0 9346.61  793.13  -2
  12   6   0 9346.61  793.13   1
  16   4   021903.86  883.59  -2
  14   6   021903.86  883.59   1
  17   5   012433.33  566.72  -2
  16   6   012433.33  566.72   1
  18   6   0  967.02   71.22  -2
  18   6   0  967.02   71.22   1
  19   7   0   46.78   16.32  -2
  20   6   0   46.78   16.32   1
  20   8   0  -11.49   16.69  -2
  22   6   0  -11.49   16.69   1
  21   9   0   34.74   16.60  -2
  24   6   0   34.74   16.60   1
  22  10   0  -18.60   18.60  -2
  26   6   0  -18.60   18.60   1
  23  11   0   34.47   25.71  -2
  28   6   0   34.47   25.71   1
  24  12   0    3.01   51.43  -2
  30   6   0    3.01   51.43   1
  11  -3   026895.00 1009.97  -2
   1   7   026895.00 1009.97   1
  12  -2   0 7099.71  401.58  -2
   3   7   0 7099.71  401.58   1
  13  -1   0  955.26   63.28  -2
   5   7   0  955.26   63.28   1
  14   0   0 1315.72   76.41  -2
   7   7   0 1315.72   76.41   1
  15   1   0 6423.38  320.52  -2
   9   7   0 6423.38  320.52   1
  16   2   0 2320.03  181.19  -2
  11   7   0 2320.03  181.19   1
  17   3   0 2803.86  274.10  -2
  13   7   0 2803.86  274.10   1
  18   4   0 2302.44  221.67  -2
  15   7   0 2302.44  221.67   1
  19   5   0 2619.94  215.56  -2
  17   7   0 2619.94  215.56   1
  20   6   0   99.94   24.62  -2
  19   7   0   99.94   24.62   1
  21   7   0    3.28   27.36  -2
  21   7   0    3.28   27.36   1
  22   8   0  987.36  105.78  -2
  23   7   0  987.36  105.78   1
  23   9   0 1028.03  157.66  -2
  25   7   0 1028.03  157.66   1
  24  10   0  491.76  116.99  -2
  27   7   0  491.76  116.99   1
  25  11   0  383.71  102.86  -2
  29   7   0  383.71  102.86   1
  12  -4   021801.01 1156.23  -2
   0   8   021801.01 1156.23   1
  13  -3   022508.24  876.93  -2
   2   8   022508.24  876.93   1
  14  -2   0  496.05   49.97  -2
   4   8   0  496.05   49.97   1
  15  -1   0 6554.33  288.42  -2
   6   8   0 6554.33  288.42   1
  16   0   0  250.49   62.28  -2
   8   8   0  250.49   62.28   1
  17   1   0  998.03   97.84  -2
  10   8   0  998.03   97.84   1
  18   2   0  118.45   42.31  -2
  12   8   0  118.45   42.31   1
  19   3   0   73.04   28.18  -2
  14   8   0   73.04   28.18   1
  20   4   0  576.93   77.42  -2
  16   8   0  576.93   77.42   1
  21   5   0  327.72   52.61  -2
  18   8   0  327.72   52.61   1
  22   6   0   29.00   24.26  -2
  20   8   0   29.00   24.26   1
  23   7   0 1124.04  165.23  -2
  22   8   0 1124.04  165.23   1
  24   8   0 2014.74  358.63  -2
  24   8   0 2014.74  358.63   1
  25   9   0 1916.45  275.65  -2
  26   8   0 1916.45  275.65   1
  26  10   0 1468.18  246.38  -2
  28   8   0 1468.18  246.38   1
  27  11   0  550.67  167.51  -2
  30   8   0  550.67  167.51   1
  14  -4   034452.64 1327.39  -2
   1   9   034452.64 1327.39   1
  15  -3   0 8259.77  489.03  -2
   3   9   0 8259.77  489.03   1
  16  -2   0 2071.37  137.78  -2
   5   9   0 2071.37  137.78   1
  17  -1   0 1031.95   99.12  -2
   7   9   0 1031.95   99.12   1
  18   0   0  348.33   52.16  -2
   9   9   0  348.33   52.16   1
  19   1   0   -9.03   15.50  -2
  11   9   0   -9.03   15.50   1
  20   2   0   13.13   18.69  -2
  13   9   0   13.13   18.69   1
  21   3   0   33.10   38.30  -2
  15   9   0   33.10   38.30   1
  22   4   0  383.34   68.39  -2
  17   9   0  383.34   68.39   1
  23   5   0  685.53   76.50  -2
  19   9   0  685.53   76.50   1
  24   6   0   80.06   24.80  -2
  21   9   0   80.06   24.80   1
  25   7   0 1334.68  139.97  -2
  23   9   0 1334.68  139.97   1
  26   8   0 2020.31  281.40  -2
  25   9   0 2020.31  281.40   1
  27   9   0 1050.82  212.55  -2
  27   9   0 1050.82  212.55   1
  28  10   0 1565.47  265.26  -2
  29   9   0 1565.47  265.26   1
   0  10   032362.66 2310.09   1
   2  10   021178.48  888.69   1
   4  10   0 2733.93  181.73   1
   6  10   0  153.56   39.76   1
   8  10   0  -15.50   15.50   1
  10  10   0  160.12   37.20   1
  12  10   0 1165.81  114.07   1
  22   2   0   23.53   24.98  -2
  14  10   0   23.53   24.98   1
  23   3   0  321.61   68.39  -2
  16  10   0  321.61   68.39   1
  24   4   0  495.05   82.71  -2
  18  10   0  495.05   82.71   1
  25   5   0  379.70   74.04  -2
  20  10   0  379.70   74.04   1
  26   6   0   68.48   36.84  -2
  22  10   0   68.48   36.84   1
  27   7   0  548.12  111.52  -2
  24  10   0  548.12  111.52   1
  28   8   0 1436.81  247.66  -2
  26  10   0 1436.81  247.66   1
  29   9   0 1729.61  276.57  -2
  28  10   0 1729.61  276.57   1
   1  11   012006.95  427.11   1
   3  11   0 2085.69  165.23   1
   5  11   0   28.81   24.80   1
   7  11   0   24.80   17.42   1
   9  11   0  996.20   97.84   1
  11  11   0  204.16   43.86   1
  13  11   0 1330.40  135.78   1
  15  11   0 1871.95  156.02   1
  25   3   0   89.27   37.66  -2
  17  11   0   89.27   37.66   1
  26   4   0   34.10   23.16  -2
  19  11   0   34.10   23.16   1
  27   5   0   18.69   34.83  -2
  21  11   0   18.69   34.83   1
  28   6   0   22.80   29.36  -2
  23  11   0   22.80   29.36   1
  29   7   0  262.52  113.43  -2
  25  11   0  262.52  113.43   1
  30   8   0  414.62  122.28  -2
  27  11   0  414.62  122.28   1
   0  12   0  884.68  123.37   1
   2  12   0 2128.82  142.07   1
   4  12   0  601.92   82.16   1
   6  12   0  188.94   43.77   1
   8  12   0  119.73   31.73   1
  10  12   0 1589.73  147.63   1
  12  12   0 3517.30  216.66   1
  14  12   0 3119.18  209.45   1
  16  12   0 1228.36  135.78   1
  18  12   0   37.84   32.01   1
  28   4   0   25.26   30.09  -2
  20  12   0   25.26   30.09   1
  29   5   0  202.89   61.28  -2
  22  12   0  202.89   61.28   1
  30   6   0   -5.29   39.67  -2
  24  12   0   -5.29   39.67   1
   1  13   0  104.77   31.91   1
   3  13   0  342.40   72.67   1
   5  13   0  242.10   51.06   1
   7  13   0  291.61   60.18   1
   9  13   0 2003.62  165.78   1
  11  13   0 3448.18  257.60   1
  13  13   0 4387.39  369.67   1
  15  13   0 2642.01  201.52   1
  17  13   0 1324.93  145.99   1
  19  13   0   -4.01   41.31   1
  21  13   0   -3.74   34.19   1
  23  13   0   63.65   73.95   1
   0  14   0  -14.04   36.66   1
   2  14   0    2.55   26.90   1
   4  14   0  715.81   99.39   1
   6  14   0  465.23   78.33   1
   8  14   0  124.65   39.94   1
  10  14   0 1460.34  149.36   1
  12  14   0 3067.85  328.36   1
  14  14   0 5640.56  365.11   1
  16  14   0 2539.24  340.40   1
  18  14   0  576.11  108.24   1
  20  14   0   14.13   62.10   1
  22  14   0   22.34   39.03   1
   1  15   0  798.97  119.91   1
   3  15   0   94.29   41.22   1
   5  15   0  386.72   77.96   1
   7  15   0   75.78   40.85   1
   9  15   0  134.04   46.50   1
  11  15   0 1255.26  144.89   1
  13  15   0 2898.06  255.41   1
  15  15   0 2461.83  240.00   1
  17  15   0  682.89  135.78   1
  19  15   0    4.56   71.22   1
   0  16   0 1394.04  335.75   1
   2  16   0  896.26  189.94   1
   4  16   0   17.69   39.85   1
   6  16   0   23.80   29.82   1
   8  16   0  -23.25   23.25   1
  10  16   0   38.94   39.85   1
  12  16   0  644.13  127.20   1
  14  16   0  920.70  153.74   1
  16  16   0  383.07  135.59   1
  18  16   0   59.27   42.77   1
   1  17   0 1774.38  273.37   1
   3  17   0  368.30  101.85   1
   5  17   0   25.44   42.67   1
   7  17   0  237.90   79.15   1
   9  17   0   -8.21   56.08   1
  11  17   0  -22.98   43.68   1
  13  17   0   32.19   24.53   1
  15  17   0  -27.08   45.23   1
   0  18   0  726.29  269.45   1
   2  18   0 1080.55  174.44   1
   4  18   0  134.95   78.33   1
   6  18   0  131.12   71.76   1
   8  18   0   75.14   90.09   1
  10  18   0   29.27   37.02   1
   1  19   0 1298.12  200.70   1
   3  19   0  373.13  104.68   1
   5  19   0   -9.21   78.24   1
 -33   1   1  203.43   87.81   1
 -31   1   1   17.33   79.06   1
 -13 -15  -1    3.10   97.57  -2
 -29   1   1    3.10   97.57   1
 -12 -14  -1   22.16   20.97  -2
 -27   1   1   22.16   20.97   1
 -11 -13  -1   24.89   27.26  -2
 -25   1   1   24.89   27.26   1
 -10 -12  -1  -17.05   27.99  -2
 -23   1   1  -17.05   27.99   1
  -9 -11  -1   60.00   52.25  -2
 -21   1   1   60.00   52.25   1
  -8 -10  -1   21.43   21.43  -2
 -19   1   1   21.43   21.43   1
  -7  -9  -1   13.04   11.49  -2
 -17   1   1   13.04   11.49   1
  -6  -8  -1   51.25   22.89  -2
 -15   1   1   51.25   22.89   1
  -5  -7  -1    6.02   13.13  -2
 -13   1   1    6.02   13.13   1
  -4  -6  -1   22.43   14.95  -2
 -11   1   1   22.43   14.95   1
  -3  -5  -1 6587.15  231.06  -2
  -9   1   1 6587.15  231.06   1
  -2  -4  -1 6266.73  121.09  -2
  -7   1   1 6266.73  121.09   1
  -1  -3  -1  597.36   25.26  -2
  -5   1   1  597.36   25.26   1
   0  -2  -1  343.95   18.15  -2
  -3   1   1  343.95   18.15   1
   3   1  -1  241.19   20.97  -2
   3   1   1  241.19   20.97   1
   4   2  -1 5214.63  136.32  -2
   5   1   1 5214.63  136.32   1
   7   1   1  494.77   30.64   1
   9   1   1  938.76   54.07   1
  11   1   1  392.64   41.12   1
  13   1   1   22.25   19.51   1
  15   1   1  604.65   62.83   1
  17   1   1  628.27   68.85   1
  19   1   1   51.70   14.77   1
  21   1   1   -0.46   56.35   1
  23   1   1  304.74   87.54   1
  25   1   1  114.07   38.85   1
  27   1   1  249.76   98.21   1
  29   1   1   -2.83  143.43   1
  31   1   1   38.94   43.68   1
 -32   2   1  -60.36   60.36   1
 -30   2   1   20.33  108.88   1
 -28   2   1  -50.15   50.15   1
 -10 -14  -1   19.60   33.74  -2
 -26   2   1   19.60   33.74   1
  -9 -13  -1  440.97   73.95  -2
 -24   2   1  440.97   73.95   1
  -8 -12  -1   17.60   45.32  -2
 -22   2   1   17.60   45.32   1
  -7 -11  -1   76.41   55.99  -2
 -20   2   1   76.41   55.99   1
  -6 -10  -1  179.36   95.74  -2
 -18   2   1  179.36   95.74   1
  -5  -9  -1 1785.14  144.80  -2
 -16   2   1 1785.14  144.80   1
  -4  -8  -1  371.49   35.38  -2
 -14   2   1  371.49   35.38   1
  -3  -7  -1  269.64   49.79  -2
 -12   2   1  269.64   49.79   1
  -2  -6  -1  400.40   38.48  -2
 -10   2   1  400.40   38.48   1
  -1  -5  -1 4315.36  141.34  -2
  -8   2   1 4315.36  141.34   1
   0  -4  -1 1462.07   47.78  -2
  -6   2   1 1462.07   47.78   1
   1  -3  -1 5090.80  133.77  -2
  -4   2   1 5090.80  133.77   1
   2  -2  -1   13.68    4.74  -2
  -2   2   1   13.68    4.74   1
   3  -1  -1  144.62   17.69  -2
   0   2   1  144.62   17.69   1
   2   2   1   -5.11    5.11   1
   5   1  -1  907.21   39.48  -2
   4   2   1  907.21   39.48   1
   6   2  -1 1755.69   72.86  -2
   6   2   1 1755.69   72.86   1
   7   3  -1  106.32   15.59  -2
   8   2   1  106.32   15.59   1
  10   2   1  566.54   42.67   1
  12   2   1  166.05   28.18   1
  14   2   1  397.48   34.65   1
  16   2   1   89.45   37.29   1
  18   2   1   11.67   27.54   1
  20   2   1  139.42   38.75   1
  22   2   1  157.11   44.41   1
  24   2   1  216.57   56.90   1
  26   2   1  408.60   82.71   1
  28   2   1  141.16   68.57   1
  30   2   1  -49.88   85.08   1
  32   2   1  -86.26   86.26   1
 -31   3   1   28.36   53.62   1
 -29   3   1  -52.80   58.36   1
 -27   3   1   98.85   39.12   1
  -8 -14  -1   59.09   33.83  -2
 -25   3   1   59.09   33.83   1
  -7 -13  -1   28.18   26.26  -2
 -23   3   1   28.18   26.26   1
  -6 -12  -1  183.65   44.22  -2
 -21   3   1  183.65   44.22   1
  -5 -11  -1   12.58   24.62  -2
 -19   3   1   12.58   24.62   1
  -4 -10  -1  171.16   48.88  -2
 -17   3   1  171.16   48.88   1
  -3  -9  -1  434.50  117.17  -2
 -15   3   1  434.50  117.17   1
  -2  -8  -1 1209.58   76.69  -2
 -13   3   1 1209.58   76.69   1
  -1  -7  -1  472.80   42.95  -2
 -11   3   1  472.80   42.95   1
   0  -6  -1  680.34   44.68  -2
  -9   3   1  680.34   44.68   1
   1  -5  -1  242.19   24.35  -2
  -7   3   1  242.19   24.35   1
   2  -4  -1  227.42   23.71  -2
  -5   3   1  227.42   23.71   1
   3  -3  -1   98.21   15.23  -2
  -3   3   1   98.21   15.23   1
   4  -2  -1 4031.04  166.41  -2
  -1   3   1 4031.04  166.41   1
   5  -1  -1  700.40   33.83  -2
   1   3   1  700.40   33.83   1
   3   3   1  209.64   26.17   1
   7   1  -1 6870.65  288.24  -2
   5   3   1 6870.65  288.24   1
   8   2  -1 3652.98  159.76  -2
   7   3   1 3652.98  159.76   1
   9   3  -1  986.26   73.31  -2
   9   3   1  986.26   73.31   1
  10   4  -1  211.55   33.10  -2
  11   3   1  211.55   33.10   1
  13   3   1  940.03   70.76   1
  15   3   1   73.77   21.25   1
  17   3   1  926.81  169.61   1
  19   3   1  -32.01   35.56   1
  21   3   1  713.34  107.05   1
  23   3   1  394.83   78.05   1
  25   3   1  -54.80   54.80   1
  27   3   1   98.48   56.26   1
  29   3   1   73.04   94.47   1
  31   3   1  -29.73   67.66   1
 -32   4   1   -9.57   43.04   1
 -30   4   1  -19.33   43.31   1
 -28   4   1   16.69   83.62   1
 -26   4   1  139.88   45.05   1
  -6 -14  -1   -7.02   19.97  -2
 -24   4   1   -7.02   19.97   1
  -5 -13  -1  429.48   71.31  -2
 -22   4   1  429.48   71.31   1
  -4 -12  -1   49.70   28.18  -2
 -20   4   1   49.70   28.18   1
  -3 -11  -1  136.05   39.39  -2
 -18   4   1  136.05   39.39   1
  -2 -10  -1  479.18   83.53  -2
 -16   4   1  479.18   83.53   1
  -1  -9  -1 1364.68   96.20  -2
 -14   4   1 1364.68   96.20   1
   0  -8  -1 1421.04  103.86  -2
 -12   4   1 1421.04  103.86   1
   1  -7  -1  367.39   43.95  -2
 -10   4   1  367.39   43.95   1
   2  -6  -1  547.75   57.26  -2
  -8   4   1  547.75   57.26   1
   3  -5  -1 1237.21   53.53  -2
  -6   4   1 1237.21   53.53   1
   4  -4  -1    3.19    6.47  -2
  -4   4   1    3.19    6.47   1
   5  -3  -1  513.37   28.81  -2
  -2   4   1  513.37   28.81   1
   6  -2  -1 1447.11   65.02  -2
   0   4   1 1447.11   65.02   1
   7  -1  -1 5531.59  160.67  -2
   2   4   1 5531.59  160.67   1
   4   4   1  379.97   26.81   1
   9   1  -1 6245.39  376.69  -2
   6   4   1 6245.39  376.69   1
  10   2  -1  561.34   56.26  -2
   8   4   1  561.34   56.26   1
  11   3  -1  530.79   56.90  -2
  10   4   1  530.79   56.90   1
  12   4  -1 1398.60   85.35  -2
  12   4   1 1398.60   85.35   1
  14   4   1  984.90   73.95   1
  16   4   1  212.83   40.85   1
  18   4   1   52.61   15.87   1
  20   4   1  248.75   61.82   1
  22   4   1  567.17   95.65   1
  24   4   1    1.09   28.63   1
  26   4   1   80.52   40.85   1
  28   4   1  -44.22   48.15   1
  30   4   1    8.66   70.58   1
  32   4   1  -86.26   86.26   1
 -31   5   1  -32.92   72.49   1
 -29   5   1  152.28   41.76   1
 -27   5   1   60.91   33.01   1
 -25   5   1   46.69   41.76   1
  -4 -14  -1  267.45   59.00  -2
 -23   5   1  267.45   59.00   1
  -3 -13  -1  108.33   37.29  -2
 -21   5   1  108.33   37.29   1
  -2 -12  -1  313.59   57.26  -2
 -19   5   1  313.59   57.26   1
  -1 -11  -1 1518.42  109.06  -2
 -17   5   1 1518.42  109.06   1
   0 -10  -1  607.02   61.55  -2
 -15   5   1  607.02   61.55   1
   1  -9  -1 1318.00  102.40  -2
 -13   5   1 1318.00  102.40   1
   2  -8  -1 1412.28  145.08  -2
 -11   5   1 1412.28  145.08   1
   3  -7  -1  611.67   60.36  -2
  -9   5   1  611.67   60.36   1
   4  -6  -1  305.47   34.83  -2
  -7   5   1  305.47   34.83   1
   5  -5  -1   27.90   12.49  -2
  -5   5   1   27.90   12.49   1
   6  -4  -1 1212.40   51.06  -2
  -3   5   1 1212.40   51.06   1
   7  -3  -1  425.11   26.08  -2
  -1   5   1  425.11   26.08   1
   8  -2  -1 3677.79  137.69  -2
   1   5   1 3677.79  137.69   1
   9  -1  -1 5629.89  135.32  -2
   3   5   1 5629.89  135.32   1
   5   5   1  372.77   35.29   1
  11   1  -1   49.88   22.34  -2
   7   5   1   49.88   22.34   1
  12   2  -1  299.64   51.70  -2
   9   5   1  299.64   51.70   1
  13   3  -1 1345.26  102.86  -2
  11   5   1 1345.26  102.86   1
  14   4  -1 1258.27  185.93  -2
  13   5   1 1258.27  185.93   1
  15   5  -1  743.89   68.30  -2
  15   5   1  743.89   68.30   1
  17   5   1  155.29   25.99   1
  19   5   1  226.78   36.93   1
  21   5   1   38.48   38.48   1
  23   5   1  732.13   97.02   1
  25   5   1   16.05   20.15   1
  27   5   1   26.08   36.47   1
  29   5   1  -15.14   69.03   1
  31   5   1  -33.65   42.49   1
 -30   6   1   28.72   28.91   1
 -28   6   1  -28.91   43.86   1
 -26   6   1   -8.75   61.28   1
 -24   6   1  160.67   46.23   1
  -2 -14  -1   -1.19   20.43  -2
 -22   6   1   -1.19   20.43   1
  -1 -13  -1  283.40   44.32  -2
 -20   6   1  283.40   44.32   1
   0 -12  -1  346.32   41.95  -2
 -18   6   1  346.32   41.95   1
   1 -11  -1  224.86   34.74  -2
 -16   6   1  224.86   34.74   1
   2 -10  -1  438.88   61.82  -2
 -14   6   1  438.88   61.82   1
   3  -9  -1  239.45   52.16  -2
 -12   6   1  239.45   52.16   1
   4  -8  -1  513.10   60.64  -2
 -10   6   1  513.10   60.64   1
   5  -7  -1   15.41    7.75  -2
  -8   6   1   15.41    7.75   1
   6  -6  -1   22.61    9.85  -2
  -6   6   1   22.61    9.85   1
   7  -5  -1  375.78   35.84  -2
  -4   6   1  375.78   35.84   1
   8  -4  -1  816.48   45.23  -2
  -2   6   1  816.48   45.23   1
   9  -3  -1  511.28   39.85  -2
   0   6   1  511.28   39.85   1
  10  -2  -1  555.87   41.95  -2
   2   6   1  555.87   41.95   1
  11  -1  -1   89.36   21.61  -2
   4   6   1   89.36   21.61   1
   6   6   1   -5.20   11.85   1
  13   1  -1   18.42   18.88  -2
   8   6   1   18.42   18.88   1
  14   2  -1  172.25   37.75  -2
  10   6   1  172.25   37.75   1
  15   3  -1  284.50   53.25  -2
  12   6   1  284.50   53.25   1
  16   4  -1  421.64   77.42  -2
  14   6   1  421.64   77.42   1
  17   5  -1 1354.11  110.97  -2
  16   6   1 1354.11  110.97   1
  18   6  -1  292.07   42.77  -2
  18   6   1  292.07   42.77   1
  20   6   1  143.80   44.13   1
  22   6   1  286.51   60.27   1
  24   6   1   15.59   16.50   1
  26   6   1   19.88   35.74   1
  28   6   1  -40.85   50.15   1
  30   6   1   56.17   74.23   1
 -29   7   1  102.13  106.87   1
 -27   7   1   -3.74   56.81   1
 -25   7   1  -14.50   23.89   1
 -23   7   1   44.68   16.60   1
   0 -14  -1  144.44   45.05  -2
 -21   7   1  144.44   45.05   1
   1 -13  -1  338.30   42.95  -2
 -19   7   1  338.30   42.95   1
   2 -12  -1  144.35   31.82  -2
 -17   7   1  144.35   31.82   1
   3 -11  -1   68.75   23.25  -2
 -15   7   1   68.75   23.25   1
   4 -10  -1 1612.25  122.83  -2
 -13   7   1 1612.25  122.83   1
   5  -9  -1  290.24   53.53  -2
 -11   7   1  290.24   53.53   1
   6  -8  -1 1236.20   87.72  -2
  -9   7   1 1236.20   87.72   1
   7  -7  -1   -3.65   10.94  -2
  -7   7   1   -3.65   10.94   1
   8  -6  -1   48.05   12.31  -2
  -5   7   1   48.05   12.31   1
   9  -5  -1  295.17   48.33  -2
  -3   7   1  295.17   48.33   1
  10  -4  -1  589.79   43.22  -2
  -1   7   1  589.79   43.22   1
  11  -3  -1  307.02   35.65  -2
   1   7   1  307.02   35.65   1
  12  -2  -1  319.24   42.22  -2
   3   7   1  319.24   42.22   1
  13  -1  -1   54.26   17.33  -2
   5   7   1   54.26   17.33   1
   7   7   1  -13.22   13.22   1
  15   1  -1   67.20   26.17  -2
   9   7   1   67.20   26.17   1
  16   2  -1 1599.94  115.17  -2
  11   7   1 1599.94  115.17   1
  17   3  -1  174.71   58.18  -2
  13   7   1  174.71   58.18   1
  18   4  -1   61.19   30.91  -2
  15   7   1   61.19   30.91   1
  19   5  -1  259.88   51.25  -2
  17   7   1  259.88   51.25   1
  20   6  -1  157.39   55.26  -2
  19   7   1  157.39   55.26   1
  21   7  -1   59.82   19.06  -2
  21   7   1   59.82   19.06   1
  23   7   1  213.01   56.90   1
  25   7   1  170.52   78.78   1
  27   7   1   44.32   46.50   1
  29   7   1  -22.43   74.04   1
 -30   8   1   91.00  111.16   1
 -28   8   1   57.54  167.05   1
 -26   8   1  -74.50   74.50   1
 -24   8   1   20.70   42.58   1
 -22   8   1  251.67   69.03   1
   2 -14  -1  272.10   68.02  -2
 -20   8   1  272.10   68.02   1
   3 -13  -1  116.63   21.16  -2
 -18   8   1  116.63   21.16   1
   4 -12  -1  240.18   38.39  -2
 -16   8   1  240.18   38.39   1
   5 -11  -1   -4.92   11.31  -2
 -14   8   1   -4.92   11.31   1
   6 -10  -1   22.43   37.11  -2
 -12   8   1   22.43   37.11   1
   7  -9  -1  767.42   83.16  -2
 -10   8   1  767.42   83.16   1
   8  -8  -1   10.67   13.86  -2
  -8   8   1   10.67   13.86   1
   9  -7  -1 1120.67   84.80  -2
  -6   8   1 1120.67   84.80   1
  10  -6  -1  335.84   40.40  -2
  -4   8   1  335.84   40.40   1
  11  -5  -1 2178.15   98.21  -2
  -2   8   1 2178.15   98.21   1
  12  -4  -1  957.90   81.43  -2
   0   8   1  957.90   81.43   1
  13  -3  -1 2255.47  120.27  -2
   2   8   1 2255.47  120.27   1
  14  -2  -1  244.47   44.95  -2
   4   8   1  244.47   44.95   1
  15  -1  -1  121.37   29.91  -2
   6   8   1  121.37   29.91   1
   8   8   1   74.86   26.08   1
  17   1  -1   62.19   29.18  -2
  10   8   1   62.19   29.18   1
  18   2  -1  344.13   91.55  -2
  12   8   1  344.13   91.55   1
  19   3  -1   34.10   17.33  -2
  14   8   1   34.10   17.33   1
  20   4  -1  150.64   42.04  -2
  16   8   1  150.64   42.04   1
  21   5  -1  310.03   54.07  -2
  18   8   1  310.03   54.07   1
  22   6  -1  -26.44   26.44  -2
  20   8   1  -26.44   26.44   1
  23   7  -1   23.07   28.81  -2
  22   8   1   23.07   28.81   1
  24   8  -1   14.41   51.16  -2
  24   8   1   14.41   51.16   1
  26   8   1  -14.59   93.65   1
  28   8   1   60.36   84.89   1
  30   8   1   21.34   42.67   1
 -29   9   1   31.64   47.05   1
 -27   9   1  109.33   85.90   1
 -25   9   1  211.00   62.83   1
 -23   9   1  491.22   80.33   1
 -21   9   1   36.75   31.19   1
 -19   9   1  460.58   79.33   1
   5 -13  -1  551.31   65.38  -2
 -17   9   1  551.31   65.38   1
   6 -12  -1  613.59   84.89  -2
 -15   9   1  613.59   84.89   1
   7 -11  -1  353.80   59.82  -2
 -13   9   1  353.80   59.82   1
   8 -10  -1   99.39   25.44  -2
 -11   9   1   99.39   25.44   1
   9  -9  -1  129.03   33.92  -2
  -9   9   1  129.03   33.92   1
  10  -8  -1  708.24   61.46  -2
  -7   9   1  708.24   61.46   1
  11  -7  -1  380.06   45.78  -2
  -5   9   1  380.06   45.78   1
  12  -6  -1  258.97   42.04  -2
  -3   9   1  258.97   42.04   1
  13  -5  -1  955.08   71.67  -2
  -1   9   1  955.08   71.67   1
  14  -4  -1  995.20  109.97  -2
   1   9   1  995.20  109.97   1
  15  -3  -1  816.48   92.46  -2
   3   9   1  816.48   92.46   1
  16  -2  -1 1380.64  111.43  -2
   5   9   1 1380.64  111.43   1
  17  -1  -1   61.37   25.71  -2
   7   9   1   61.37   25.71   1
   9   9   1  -20.70   21.98   1
  19   1  -1   47.69   27.63  -2
  11   9   1   47.69   27.63   1
  20   2  -1  101.85   36.84  -2
  13   9   1  101.85   36.84   1
  21   3  -1  103.77   33.28  -2
  15   9   1  103.77   33.28   1
  22   4  -1  604.38   88.27  -2
  17   9   1  604.38   88.27   1
  23   5  -1  468.69   66.84  -2
  19   9   1  468.69   66.84   1
  24   6  -1   84.80   23.53  -2
  21   9   1   84.80   23.53   1
  25   7  -1  -42.04   42.04  -2
  23   9   1  -42.04   42.04   1
  26   8  -1   31.28   38.75  -2
  25   9   1   31.28   38.75   1
  27   9  -1   35.74   44.04  -2
  27   9   1   35.74   44.04   1
  29   9   1   21.61  167.33   1
 -28  10   1  -28.18  155.38   1
 -26  10   1  -15.23   56.08   1
 -24  10   1   87.99   51.34   1
 -22  10   1   11.58   35.29   1
 -20  10   1   76.50   36.75   1
 -18  10   1    2.28   37.84   1
 -16  10   1  482.01   80.15   1
   8 -12  -1  118.45   38.39  -2
 -14  10   1  118.45   38.39   1
   9 -11  -1   77.78   21.88  -2
 -12  10   1   77.78   21.88   1
  10 -10  -1  320.15   56.35  -2
 -10  10   1  320.15   56.35   1
  11  -9  -1   89.00   40.85  -2
  -8  10   1   89.00   40.85   1
  12  -8  -1   18.97   18.97  -2
  -6  10   1   18.97   18.97   1
  13  -7  -1 1445.29  114.98  -2
  -4  10   1 1445.29  114.98   1
  14  -6  -1  749.09   85.62  -2
  -2  10   1  749.09   85.62   1
  15  -5  -1 1036.60   93.47  -2
   0  10   1 1036.60   93.47   1
  16  -4  -1 1217.97  100.67  -2
   2  10   1 1217.97  100.67   1
  17  -3  -1  577.02   73.04  -2
   4  10   1  577.02   73.04   1
  18  -2  -1  255.05   53.80  -2
   6  10   1  255.05   53.80   1
  19  -1  -1   -4.56   22.52  -2
   8  10   1   -4.56   22.52   1
  10  10   1   56.35   19.60   1
  21   1  -1   -2.74   14.68  -2
  12  10   1   -2.74   14.68   1
  22   2  -1   24.80   26.63  -2
  14  10   1   24.80   26.63   1
  23   3  -1   10.67   21.88  -2
  16  10   1   10.67   21.88   1
  24   4  -1   32.28   35.38  -2
  18  10   1   32.28   35.38   1
  25   5  -1   -9.39   41.03  -2
  20  10   1   -9.39   41.03   1
  26   6  -1   -1.82   23.53  -2
  22  10   1   -1.82   23.53   1
  27   7  -1    4.56   47.69  -2
  24  10   1    4.56   47.69   1
  28   8  -1   87.26  145.81  -2
  26  10   1   87.26  145.81   1
  29   9  -1  132.13   68.39  -2
  28  10   1  132.13   68.39   1
 -27  11   1  134.41   75.23   1
 -25  11   1   74.04   77.60   1
 -23  11   1   55.26   35.47   1
 -21  11   1   -7.57   25.99   1
 -19  11   1   49.70   26.44   1
 -17  11   1   60.55   31.00   1
 -15  11   1  657.72   92.01   1
 -13  11   1  569.27   81.52   1
  11 -11  -1  -18.88   34.29  -2
 -11  11   1  -18.88   34.29   1
  12 -10  -1  118.63   29.36  -2
  -9  11   1  118.63   29.36   1
  13  -9  -1  527.87   77.69  -2
  -7  11   1  527.87   77.69   1
  14  -8  -1   30.91   19.51  -2
  -5  11   1   30.91   19.51   1
  15  -7  -1  100.40   42.58  -2
  -3  11   1  100.40   42.58   1
  16  -6  -1  386.08   58.36  -2
  -1  11   1  386.08   58.36   1
  17  -5  -1  924.44   98.21  -2
   1  11   1  924.44   98.21   1
  18  -4  -1  306.29   65.20  -2
   3  11   1  306.29   65.20   1
  19  -3  -1   64.19   29.45  -2
   5  11   1   64.19   29.45   1
  20  -2  -1   84.89   31.09  -2
   7  11   1   84.89   31.09   1
  21  -1  -1   17.23   19.88  -2
   9  11   1   17.23   19.88   1
  11  11   1  -18.97   32.10   1
  23   1  -1   46.78   29.45  -2
  13  11   1   46.78   29.45   1
  24   2  -1  465.96   78.69  -2
  15  11   1  465.96   78.69   1
  25   3  -1    3.74   52.71  -2
  17  11   1    3.74   52.71   1
  26   4  -1  123.28   66.93  -2
  19  11   1  123.28   66.93   1
  27   5  -1   26.44   32.10  -2
  21  11   1   26.44   32.10   1
  28   6  -1   71.58   45.59  -2
  23  11   1   71.58   45.59   1
  29   7  -1   66.38   47.42  -2
  25  11   1   66.38   47.42   1
  30   8  -1  -32.74  156.93  -2
  27  11   1  -32.74  156.93   1
 -24  12   1   -4.29   37.20   1
 -22  12   1   -5.29   26.53   1
 -20  12   1  169.70   53.80   1
 -18  12   1   29.09   22.98   1
 -16  12   1  570.46   93.10   1
 -14  12   1  447.36   76.69   1
 -12  12   1  387.17   65.11   1
 -10  12   1  343.50   60.18   1
  14 -10  -1   96.29   40.49  -2
  -8  12   1   96.29   40.49   1
  15  -9  -1  760.03   93.65  -2
  -6  12   1  760.03   93.65   1
  16  -8  -1  202.52   44.04  -2
  -4  12   1  202.52   44.04   1
  17  -7  -1  225.41   53.98  -2
  -2  12   1  225.41   53.98   1
  18  -6  -1  600.55   74.86  -2
   0  12   1  600.55   74.86   1
  19  -5  -1  217.75   43.95  -2
   2  12   1  217.75   43.95   1
  20  -4  -1   49.51   18.33  -2
   4  12   1   49.51   18.33   1
  21  -3  -1  148.91   44.68  -2
   6  12   1  148.91   44.68   1
  22  -2  -1   60.55   24.16  -2
   8  12   1   60.55   24.16   1
  23  -1  -1    6.47   22.25  -2
  10  12   1    6.47   22.25   1
  12  12   1   64.29   54.62   1
  25   1  -1  166.23   54.89  -2
  14  12   1  166.23   54.89   1
  26   2  -1    0.00   32.46  -2
  16  12   1    0.00   32.46   1
  27   3  -1   94.83   31.91  -2
  18  12   1   94.83   31.91   1
  28   4  -1   11.40   37.66  -2
  20  12   1   11.40   37.66   1
  29   5  -1   62.74   43.04  -2
  22  12   1   62.74   43.04   1
  30   6  -1  195.68   72.13  -2
  24  12   1  195.68   72.13   1
 -23  13   1  166.41   97.57   1
 -21  13   1    4.56   37.66   1
 -19  13   1  178.18   56.44   1
 -17  13   1  102.67   44.04   1
 -15  13   1  773.80  110.79   1
 -13  13   1  110.79   36.84   1
 -11  13   1  315.23   63.92   1
  -9  13   1  266.35   96.84   1
  -7  13   1  786.75  101.76   1
  17  -9  -1  747.17   97.48  -2
  -5  13   1  747.17   97.48   1
  18  -8  -1  112.80   42.04  -2
  -3  13   1  112.80   42.04   1
  19  -7  -1  190.30   54.62  -2
  -1  13   1  190.30   54.62   1
  20  -6  -1  269.09   52.52  -2
   1  13   1  269.09   52.52   1
  21  -5  -1   62.28   43.22  -2
   3  13   1   62.28   43.22   1
  22  -4  -1  988.09  114.62  -2
   5  13   1  988.09  114.62   1
  23  -3  -1   26.81   13.50  -2
   7  13   1   26.81   13.50   1
  24  -2  -1  235.62   56.26  -2
   9  13   1  235.62   56.26   1
  25  -1  -1  435.87   85.26  -2
  11  13   1  435.87   85.26   1
  13  13   1  227.23   75.96   1
  27   1  -1  157.20   56.90  -2
  15  13   1  157.20   56.90   1
  28   2  -1   30.00   23.07  -2
  17  13   1   30.00   23.07   1
  29   3  -1   29.91   43.68  -2
  19  13   1   29.91   43.68   1
  30   4  -1  -35.38   35.38  -2
  21  13   1  -35.38   35.38   1
  31   5  -1   34.47   32.19  -2
  23  13   1   34.47   32.19   1
 -22  14   1   -9.03   43.86   1
 -20  14   1   -7.93   42.58   1
 -18  14   1   10.67   33.28   1
 -16  14   1  291.88   70.40   1
 -14  14   1  395.84   93.74   1
 -12  14   1  460.85   88.72   1
 -10  14   1  354.80   76.50   1
  -8  14   1   41.76   25.81   1
  -6  14   1  100.12   36.47   1
  -4  14   1  437.05   77.05   1
  20  -8  -1  257.60   68.94  -2
  -2  14   1  257.60   68.94   1
  21  -7  -1   27.63   22.25  -2
   0  14   1   27.63   22.25   1
  22  -6  -1    0.55   30.55  -2
   2  14   1    0.55   30.55   1
  23  -5  -1  277.66   63.56  -2
   4  14   1  277.66   63.56   1
  24  -4  -1  197.96   51.88  -2
   6  14   1  197.96   51.88   1
  25  -3  -1   38.57   35.93  -2
   8  14   1   38.57   35.93   1
  26  -2  -1  -16.60   30.18  -2
  10  14   1  -16.60   30.18   1
  27  -1  -1  254.04   86.35  -2
  12  14   1  254.04   86.35   1
  14  14   1  530.88  113.16   1
  29   1  -1  286.41   79.88  -2
  16  14   1  286.41   79.88   1
  30   2  -1  114.16   54.35  -2
  18  14   1  114.16   54.35   1
  31   3  -1   57.17   29.45  -2
  20  14   1   57.17   29.45   1
  32   4  -1   29.73   40.03  -2
  22  14   1   29.73   40.03   1
 -19  15   1  -20.24   64.29   1
 -17  15   1  259.61   89.45   1
 -15  15   1  299.45   76.32   1
 -13  15   1  173.80   66.11   1
 -11  15   1   -0.09   42.40   1
  -9  15   1   44.95   30.91   1
  -7  15   1   24.07   37.57   1
  -5  15   1   82.25   37.84   1
  -3  15   1  116.63   38.39   1
  -1  15   1  302.83   72.04   1
   1  15   1  137.51   52.80   1
   3  15   1  323.25   71.49   1
   5  15   1  263.80   63.92   1
   7  15   1  348.42   76.69   1
   9  15   1  128.57   71.31   1
  11  15   1  137.14   44.22   1
  29  -1  -1  291.70   87.17  -2
  13  15   1  291.70   87.17   1
  15  15   1  188.85   59.73   1
  31   1  -1   63.47   38.48  -2
  17  15   1   63.47   38.48   1
  32   2  -1  -29.82   39.21  -2
  19  15   1  -29.82   39.21   1
 -18  16   1   -3.37   51.34   1
 -16  16   1    9.30   46.87   1
 -14  16   1   99.94   34.74   1
 -12  16   1   -1.73   52.80   1
 -10  16   1  215.56   67.39   1
  -8  16   1  115.26   44.04   1
  -6  16   1   26.17   35.20   1
  -4  16   1   16.96   27.81   1
  -2  16   1  867.63  135.96   1
   0  16   1   40.67   79.42   1
   2  16   1   -6.02   63.01   1
   4  16   1   58.36   25.17   1
   6  16   1  150.64   44.68   1
   8  16   1  -17.05   31.91   1
  10  16   1   15.41   27.45   1
  12  16   1   40.58   37.02   1
  14  16   1  329.27   94.01   1
  16  16   1  -32.19   49.79   1
  33   1  -1  232.80   85.81  -2
  18  16   1  232.80   85.81   1
 -15  17   1   45.32  140.06   1
 -13  17   1  -13.77   48.24   1
 -11  17   1  -22.34   26.53   1
  -9  17   1   40.30   29.73   1
  -7  17   1   11.49   24.26   1
  -5  17   1  -14.04   20.24   1
  -3  17   1  209.73   73.13   1
  -1  17   1  134.23   79.24   1
   1  17   1  193.40  105.68   1
   3  17   1  101.03   49.24   1
   5  17   1   18.97   35.02   1
   7  17   1   25.17   47.78   1
   9  17   1   64.19   58.09   1
  11  17   1   66.02   60.64   1
  13  17   1   91.19   50.43   1
  15  17   1  162.68   64.74   1
 -10  18   1   26.90   51.16   1
  -8  18   1   14.13   59.64   1
  -6  18   1    1.09   27.36   1
  -4  18   1   24.16   69.67   1
  -2  18   1   97.84   76.41   1
   0  18   1  123.65   78.97   1
   2  18   1   58.81   75.23   1
   4  18   1   47.78   52.25   1
   6  18   1  -34.74   42.58   1
   8  18   1   48.05   57.90   1
  10  18   1   64.10   58.45   1
  -5  19   1   67.11   93.74   1
  -3  19   1  158.85   92.10   1
  -1  19   1   78.51   85.44   1
   1  19   1  113.71   48.33   1
   3  19   1   23.98   70.30   1
   5  19   1  -63.56   73.86   1
 -16 -16  -2  -54.44  140.70  -2
 -32   0   2  -54.44  140.70   1
 -15 -15  -2 1645.90  345.96  -2
 -30   0   2 1645.90  345.96   1
 -14 -14  -2  566.08  154.47  -2
 -28   0   2  566.08  154.47   1
 -13 -13  -2  516.38  121.64  -2
 -26   0   2  516.38  121.64   1
 -12 -12  -2  -37.57   37.57  -2
 -24   0   2  -37.57   37.57   1
 -11 -11  -2 1571.95  186.57  -2
 -22   0   2 1571.95  186.57   1
 -10 -10  -2   42.13   50.06  -2
 -20   0   2   42.13   50.06   1
  -9  -9  -2   92.92   78.60  -2
 -18   0   2   92.92   78.60   1
  -8  -8  -2  317.33   77.60  -2
 -16   0   2  317.33   77.60   1
  -7  -7  -2   96.38   27.26  -2
 -14   0   2   96.38   27.26   1
  -6  -6  -212785.40 1003.86  -2
 -12   0   212785.40 1003.86   1
  -5  -5  -228566.43  773.53  -2
 -10   0   228566.43  773.53   1
  -8   0   259006.90 1155.87   1
  -6   0   299339.3611458.92   1
  -4   0   2  312.95   25.17   1
  -1  -1  -2 1340.43   63.74  -2
  -2   0   2 1340.43   63.74   1
   2   0   2 1511.49  501.52   1
   4   0   2  484.10   27.90   1
   6   0   2 2514.99  120.82   1
   8   0   2 3423.29  132.49   1
  10   0   2    1.09   13.50   1
  12   0   2  273.92   59.27   1
  14   0   2 1019.73  108.33   1
  16   0   210722.87  383.71   1
  18   0   213318.93  913.95   1
  20   0   2 6592.72  463.59   1
  22   0   2   43.04   28.09   1
  24   0   2  283.77  114.80   1
  26   0   2  302.01  146.54   1
  28   0   2  332.83  168.78   1
  30   0   2  317.51  150.55   1
  32   0   2  161.49  126.93   1
 -15 -17  -2  126.84   94.38  -2
 -33   1   2  126.84   94.38   1
 -14 -16  -2   69.94   51.70  -2
 -31   1   2   69.94   51.70   1
 -13 -15  -2  359.64   84.62  -2
 -29   1   2  359.64   84.62   1
 -12 -14  -2  428.85   78.88  -2
 -27   1   2  428.85   78.88   1
 -11 -13  -2   51.34   30.36  -2
 -25   1   2   51.34   30.36   1
 -10 -12  -2  273.10   57.45  -2
 -23   1   2  273.10   57.45   1
  -9 -11  -2    5.47   27.26  -2
 -21   1   2    5.47   27.26   1
  -8 -10  -2  187.75   79.33  -2
 -19   1   2  187.75   79.33   1
  -7  -9  -2  130.21   55.90  -2
 -17   1   2  130.21   55.90   1
  -6  -8  -2  313.86   44.86  -2
 -15   1   2  313.86   44.86   1
  -5  -7  -2 4607.42  264.71  -2
 -13   1   2 4607.42  264.71   1
  -4  -6  -214100.39  674.50  -2
 -11   1   214100.39  674.50   1
  -3  -5  -222804.41  975.78  -2
  -9   1   222804.41  975.78   1
  -2  -4  -223543.65 1085.84  -2
  -7   1   223543.65 1085.84   1
  -1  -3  -2 1872.31   54.80  -2
  -5   1   2 1872.31   54.80   1
   0  -2  -2 1568.03   80.15  -2
  -3   1   2 1568.03   80.15   1
   1  -1  -2 3216.21   94.01  -2
  -1   1   2 3216.21   94.01   1
   2   0  -2  852.86  425.29  -2
   1   1   2  852.86  425.29   1
   3   1   2 1473.38   83.53   1
   5   1   2 1612.80   65.93   1
   7   1   2    1.00    5.47   1
   9   1   2 1178.12   57.54   1
  11   1   2  420.46   33.19   1
  13   1   2  210.91   33.65   1
  15   1   2 2343.74  123.47   1
  17   1   2 7583.72  238.91   1
  19   1   2 8658.52  315.41   1
  21   1   2 1588.54  145.62   1
  23   1   2  234.07   89.45   1
  25   1   2   91.64   49.15   1
  27   1   2   47.51   21.34   1
  29   1   2   51.61   70.40   1
  31   1   2   53.89  130.58   1
 -13 -17  -2   81.34   56.72  -2
 -32   2   2   81.34   56.72   1
 -12 -16  -2  105.14   77.33  -2
 -30   2   2  105.14   77.33   1
 -11 -15  -2  -10.49   38.57  -2
 -28   2   2  -10.49   38.57   1
 -10 -14  -2   29.73   26.26  -2
 -26   2   2   29.73   26.26   1
  -9 -13  -2  789.67   97.02  -2
 -24   2   2  789.67   97.02   1
  -8 -12  -2 1344.99  122.92  -2
 -22   2   2 1344.99  122.92   1
  -7 -11  -2   -2.55   63.83  -2
 -20   2   2   -2.55   63.83   1
  -6 -10  -2  215.93   63.83  -2
 -18   2   2  215.93   63.83   1
  -5  -9  -2  715.26  112.89  -2
 -16   2   2  715.26  112.89   1
  -4  -8  -2 8626.70  866.81  -2
 -14   2   2 8626.70  866.81   1
  -3  -7  -2 7253.99  485.29  -2
 -12   2   2 7253.99  485.29   1
  -2  -6  -2  827.60   69.57  -2
 -10   2   2  827.60   69.57   1
  -1  -5  -2  148.81   20.24  -2
  -8   2   2  148.81   20.24   1
   0  -4  -2  745.90   30.46  -2
  -6   2   2  745.90   30.46   1
   1  -3  -2 1614.80   62.64  -2
  -4   2   2 1614.80   62.64   1
   2  -2  -2  291.79   19.79  -2
  -2   2   2  291.79   19.79   1
   3  -1  -2 1596.11   57.17  -2
   0   2   2 1596.11   57.17   1
   2   2   2  241.37   19.24   1
   4   2   2 1456.23   58.45   1
   6   2   2 1000.85   61.19   1
   8   2   2 1326.75   69.57   1
  10   2   2 1626.39   88.72   1
  12   2   2 1605.96   65.47   1
  14   2   2  464.68   36.57   1
  16   2   2  477.54   71.95   1
  18   2   2 6713.35  315.50   1
  20   2   2 4363.78  248.94   1
  22   2   2  -21.16   30.64   1
  24   2   2  278.02   70.94   1
  26   2   2   48.88   37.02   1
  28   2   2  -38.39   38.39   1
  30   2   2   32.01   40.12   1
  32   2   2  212.46  115.71   1
 -11 -17  -2  -28.91   47.05  -2
 -31   3   2  -28.91   47.05   1
 -10 -16  -2  -21.34   30.09  -2
 -29   3   2  -21.34   30.09   1
  -9 -15  -2  424.29   78.69  -2
 -27   3   2  424.29   78.69   1
  -8 -14  -2 2726.81  193.86  -2
 -25   3   2 2726.81  193.86   1
  -7 -13  -2 2152.89  243.74  -2
 -23   3   2 2152.89  243.74   1
  -6 -12  -2  128.66   40.67  -2
 -21   3   2  128.66   40.67   1
  -5 -11  -2  606.38   93.47  -2
 -19   3   2  606.38   93.47   1
  -4 -10  -2  433.68   78.42  -2
 -17   3   2  433.68   78.42   1
  -3  -9  -2  229.33   65.20  -2
 -15   3   2  229.33   65.20   1
  -2  -8  -2  250.40   64.65  -2
 -13   3   2  250.40   64.65   1
  -1  -7  -2   50.15   14.41  -2
 -11   3   2   50.15   14.41   1
   0  -6  -2  290.79   24.53  -2
  -9   3   2  290.79   24.53   1
   1  -5  -2 1741.01   59.00  -2
  -7   3   2 1741.01   59.00   1
   2  -4  -2    7.11    5.47  -2
  -5   3   2    7.11    5.47   1
   3  -3  -2 2390.06  106.50  -2
  -3   3   2 2390.06  106.50   1
   4  -2  -2 1442.92   57.54  -2
  -1   3   2 1442.92   57.54   1
   5  -1  -2 2811.89  134.23  -2
   1   3   2 2811.89  134.23   1
   3   3   299999.00 3186.02   1
   5   3   220235.08  778.36   1
   7   3   2   83.80   29.45   1
   9   3   2   89.45   21.88   1
  11   3   2  240.27   42.31   1
  13   3   2 5964.63  332.64   1
  15   3   2  208.18   35.84   1
  17   3   2  855.41   71.40   1
  19   3   2 2174.96  235.08   1
  21   3   2    4.83   17.87   1
  23   3   2  438.60   89.09   1
  25   3   2  -15.59   22.80   1
  27   3   2   47.60   60.00   1
  29   3   2  311.13  121.92   1
  31   3   2  548.39  154.65   1
 -10 -18  -2  -22.43   52.34  -2
 -32   4   2  -22.43   52.34   1
  -9 -17  -2   64.92   31.82  -2
 -30   4   2   64.92   31.82   1
  -8 -16  -2  335.02   75.50  -2
 -28   4   2  335.02   75.50   1
  -7 -15  -2 3405.51  236.26  -2
 -26   4   2 3405.51  236.26   1
  -6 -14  -2 4376.72  317.42  -2
 -24   4   2 4376.72  317.42   1
  -5 -13  -2 3608.58  312.95  -2
 -22   4   2 3608.58  312.95   1
  -4 -12  -2 3897.18  272.37  -2
 -20   4   2 3897.18  272.37   1
  -3 -11  -2   34.83   14.41  -2
 -18   4   2   34.83   14.41   1
  -2 -10  -2 2394.99  206.44  -2
 -16   4   2 2394.99  206.44   1
  -1  -9  -2 8948.86  648.88  -2
 -14   4   2 8948.86  648.88   1
   0  -8  -2 6134.05  291.88  -2
 -12   4   2 6134.05  291.88   1
   1  -7  -2   98.85   20.52  -2
 -10   4   2   98.85   20.52   1
   2  -6  -2 1146.29   73.31  -2
  -8   4   2 1146.29   73.31   1
   3  -5  -2  500.88   38.75  -2
  -6   4   2  500.88   38.75   1
   4  -4  -2 4082.19  128.30  -2
  -4   4   2 4082.19  128.30   1
   5  -3  -2   20.70    6.57  -2
  -2   4   2   20.70    6.57   1
   6  -2  -2  561.89   28.81  -2
   0   4   2  561.89   28.81   1
   7  -1  -227959.31  619.24  -2
   2   4   227959.31  619.24   1
   4   4   242390.43 2130.55   1
   6   4   221880.34 1447.30   1
   8   4   2  551.40   66.75   1
  10   4   2   36.02   18.88   1
  12   4   2 7246.97  227.42   1
  14   4   2 5970.65  385.44   1
  16   4   2   72.31   28.54   1
  18   4   2 1903.59  136.87   1
  20   4   2  114.53   19.42   1
  22   4   2  -17.14   45.23   1
  24   4   2  569.54  102.67   1
  26   4   2  156.29   55.53   1
  28   4   2  395.47  126.57   1
  30   4   2  498.24  139.51   1
  32   4   2  725.47  178.54   1
  -8 -18  -2  173.07   51.06  -2
 -31   5   2  173.07   51.06   1
  -7 -17  -2   -6.75   25.62  -2
 -29   5   2   -6.75   25.62   1
  -6 -16  -2 1352.65  153.37  -2
 -27   5   2 1352.65  153.37   1
  -5 -15  -2 6913.96  332.92  -2
 -25   5   2 6913.96  332.92   1
  -4 -14  -2 6227.97  363.01  -2
 -23   5   2 6227.97  363.01   1
  -3 -13  -2 4106.09  199.70  -2
 -21   5   2 4106.09  199.70   1
  -2 -12  -2  734.41   79.97  -2
 -19   5   2  734.41   79.97   1
  -1 -11  -2  766.96   65.20  -2
 -17   5   2  766.96   65.20   1
   0 -10  -2 5615.02  252.68  -2
 -15   5   2 5615.02  252.68   1
   1  -9  -2 8755.55  542.65  -2
 -13   5   2 8755.55  542.65   1
   2  -8  -2 5614.84  511.19  -2
 -11   5   2 5614.84  511.19   1
   3  -7  -2 1607.69   98.75  -2
  -9   5   2 1607.69   98.75   1
   4  -6  -2 1094.96   65.20  -2
  -7   5   2 1094.96   65.20   1
   5  -5  -2   19.97    8.21  -2
  -5   5   2   19.97    8.21   1
   6  -4  -2  718.09   52.61  -2
  -3   5   2  718.09   52.61   1
   7  -3  -2 1530.00  103.95  -2
  -1   5   2 1530.00  103.95   1
   8  -2  -2  435.78   33.92  -2
   1   5   2  435.78   33.92   1
   9  -1  -224608.70  928.36  -2
   3   5   224608.70  928.36   1
  10   0  -225215.27  690.82  -2
   5   5   225215.27  690.82   1
   7   5   212668.59 1362.04   1
   9   5   2 6559.71  503.34   1
  11   5   2  933.65  100.67   1
  13   5   2 8830.77  688.18   1
  15   5   2 4357.30  310.40   1
  17   5   2  621.34   66.38   1
  19   5   2   -3.37   14.50   1
  21   5   2  -14.86   21.70   1
  23   5   2  -18.05   18.05   1
  25   5   2  -29.36   46.60   1
  27   5   2  241.00   68.85   1
  29   5   2  347.60  120.09   1
  31   5   2  449.36  144.80   1
  -6 -18  -2  -53.71   53.71  -2
 -30   6   2  -53.71   53.71   1
  -5 -17  -2    2.83   37.48  -2
 -28   6   2    2.83   37.48   1
  -4 -16  -2 1621.46  167.33  -2
 -26   6   2 1621.46  167.33   1
  -3 -15  -2 1831.10  142.52  -2
 -24   6   2 1831.10  142.52   1
  -2 -14  -2 2003.35  143.62  -2
 -22   6   2 2003.35  143.62   1
  -1 -13  -2 1320.00  112.43  -2
 -20   6   2 1320.00  112.43   1
   0 -12  -2   34.83   14.95  -2
 -18   6   2   34.83   14.95   1
   1 -11  -2 1121.76   73.50  -2
 -16   6   2 1121.76   73.50   1
   2 -10  -2   86.72   28.36  -2
 -14   6   2   86.72   28.36   1
   3  -9  -2  391.09   63.28  -2
 -12   6   2  391.09   63.28   1
   4  -8  -2   66.93   26.90  -2
 -10   6   2   66.93   26.90   1
   5  -7  -2    7.57   11.85  -2
  -8   6   2    7.57   11.85   1
   6  -6  -2  982.52   62.74  -2
  -6   6   2  982.52   62.74   1
   7  -5  -2  950.15   57.17  -2
  -4   6   2  950.15   57.17   1
   8  -4  -2 1496.81   82.80  -2
  -2   6   2 1496.81   82.80   1
   9  -3  -2   73.77   16.87  -2
   0   6   2   73.77   16.87   1
  10  -2  -2 1199.73   68.94  -2
   2   6   2 1199.73   68.94   1
  11  -1  -214591.33  828.88  -2
   4   6   214591.33  828.88   1
  12   0  -210374.18  383.44  -2
   6   6   210374.18  383.44   1
   8   6   2 4231.92  231.25   1
  10   6   2 8947.49  800.15   1
  12   6   2  524.68   65.84   1
  14   6   2 2292.77  144.16   1
  16   6   2  474.99   67.02   1
  18   6   2   50.52   26.53   1
  20   6   2   95.56   34.56   1
  22   6   2   84.53   35.74   1
  24   6   2   47.96   25.53   1
  26   6   2  -12.13   44.13   1
  28   6   2  135.05   83.98   1
  30   6   2  182.28   78.97   1
  -4 -18  -2  193.04   71.49  -2
 -29   7   2  193.04   71.49   1
  -3 -17  -2   57.63   28.63  -2
 -27   7   2   57.63   28.63   1
  -2 -16  -2  314.95   71.03  -2
 -25   7   2  314.95   71.03   1
  -1 -15  -2   42.04   27.72  -2
 -23   7   2   42.04   27.72   1
   0 -14  -2  311.95   64.47  -2
 -21   7   2  311.95   64.47   1
   1 -13  -2  274.29   39.21  -2
 -19   7   2  274.29   39.21   1
   2 -12  -2   14.95   15.96  -2
 -17   7   2   14.95   15.96   1
   3 -11  -2 1771.83  110.15  -2
 -15   7   2 1771.83  110.15   1
   4 -10  -2  605.11   74.86  -2
 -13   7   2  605.11   74.86   1
   5  -9  -2  545.93   61.64  -2
 -11   7   2  545.93   61.64   1
   6  -8  -2 1997.15  161.03  -2
  -9   7   2 1997.15  161.03   1
   7  -7  -2  454.10   45.32  -2
  -7   7   2  454.10   45.32   1
   8  -6  -2   17.23   12.67  -2
  -5   7   2   17.23   12.67   1
   9  -5  -2 1451.49   81.43  -2
  -3   7   2 1451.49   81.43   1
  10  -4  -2  101.85   22.89  -2
  -1   7   2  101.85   22.89   1
  11  -3  -2  101.76   18.88  -2
   1   7   2  101.76   18.88   1
  12  -2  -2 6579.68  485.65  -2
   3   7   2 6579.68  485.65   1
  13  -1  -2 3592.98  316.32  -2
   5   7   2 3592.98  316.32   1
  14   0  -2  110.61   29.00  -2
   7   7   2  110.61   29.00   1
  15   1  -2  404.68   56.81  -2
   9   7   2  404.68   56.81   1
  11   7   2  334.38   52.34   1
  13   7   2  111.06   56.08   1
  15   7   2   -6.20   29.09   1
  17   7   2  468.60   72.04   1
  19   7   2  999.30  106.23   1
  21   7   2  137.42   27.72   1
  23   7   2  456.57   80.52   1
  25   7   2  363.28   74.32   1
  27   7   2   11.31   35.74   1
  29   7   2   77.96   41.40   1
  -3 -19  -2   95.74   89.00  -2
 -30   8   2   95.74   89.00   1
  -2 -18  -2  241.37   86.35  -2
 -28   8   2  241.37   86.35   1
  -1 -17  -2   44.77   67.39  -2
 -26   8   2   44.77   67.39   1
   0 -16  -2  177.99   55.44  -2
 -24   8   2  177.99   55.44   1
   1 -15  -2  244.01   52.07  -2
 -22   8   2  244.01   52.07   1
   2 -14  -2   66.57   41.22  -2
 -20   8   2   66.57   41.22   1
   3 -13  -2  127.66   37.02  -2
 -18   8   2  127.66   37.02   1
   4 -12  -2  164.13   29.82  -2
 -16   8   2  164.13   29.82   1
   5 -11  -2 2428.91  157.11  -2
 -14   8   2 2428.91  157.11   1
   6 -10  -2 8055.79  412.07  -2
 -12   8   2 8055.79  412.07   1
   7  -9  -2 7678.55  460.58  -2
 -10   8   2 7678.55  460.58   1
   8  -8  -2 9675.79  519.94  -2
  -8   8   2 9675.79  519.94   1
   9  -7  -2 1937.33  129.94  -2
  -6   8   2 1937.33  129.94   1
  10  -6  -2   67.57   25.17  -2
  -4   8   2   67.57   25.17   1
  11  -5  -2 5878.55  482.10  -2
  -2   8   2 5878.55  482.10   1
  12  -4  -2 7283.63  555.68  -2
   0   8   2 7283.63  555.68   1
  13  -3  -2  155.74   38.85  -2
   2   8   2  155.74   38.85   1
  14  -2  -2 8498.95  668.03  -2
   4   8   2 8498.95  668.03   1
  15  -1  -2  150.55   46.05  -2
   6   8   2  150.55   46.05   1
  16   0  -2  569.82   62.46  -2
   8   8   2  569.82   62.46   1
  17   1  -2  231.25   52.80  -2
  10   8   2  231.25   52.80   1
  18   2  -2   54.62   24.26  -2
  12   8   2   54.62   24.26   1
  14   8   2  610.67   92.83   1
  16   8   2 4289.00  416.35   1
  18   8   2 3811.92  183.19   1
  20   8   2 1097.78  102.04   1
  22   8   2   24.89   21.98   1
  24   8   2  157.48   54.44   1
  26   8   2  247.66   70.94   1
  28   8   2   16.96   67.11   1
  -1 -19  -2  207.81  113.25  -2
 -29   9   2  207.81  113.25   1
   0 -18  -2  155.11   88.63  -2
 -27   9   2  155.11   88.63   1
   1 -17  -2  188.39   64.74  -2
 -25   9   2  188.39   64.74   1
   2 -16  -2  370.21   70.94  -2
 -23   9   2  370.21   70.94   1
   3 -15  -2  156.47   43.77  -2
 -21   9   2  156.47   43.77   1
   4 -14  -2   53.16   25.08  -2
 -19   9   2   53.16   25.08   1
   5 -13  -2   27.26   15.96  -2
 -17   9   2   27.26   15.96   1
   6 -12  -2  196.60   45.87  -2
 -15   9   2  196.60   45.87   1
   7 -11  -2 6639.58  398.12  -2
 -13   9   2 6639.58  398.12   1
   8 -10  -210345.82  494.13  -2
 -11   9   210345.82  494.13   1
   9  -9  -213048.65  669.30  -2
  -9   9   213048.65  669.30   1
  10  -8  -2 8148.71  310.76  -2
  -7   9   2 8148.71  310.76   1
  11  -7  -2  447.17   47.69  -2
  -5   9   2  447.17   47.69   1
  12  -6  -2  330.73   46.69  -2
  -3   9   2  330.73   46.69   1
  13  -5  -2 8400.56  487.57  -2
  -1   9   2 8400.56  487.57   1
  14  -4  -2 8630.71  591.34  -2
   1   9   2 8630.71  591.34   1
  15  -3  -2   97.29   38.85  -2
   3   9   2   97.29   38.85   1
  16  -2  -2  269.36   51.43  -2
   5   9   2  269.36   51.43   1
  17  -1  -2  140.70   38.39  -2
   7   9   2  140.70   38.39   1
  18   0  -2    8.75   12.13  -2
   9   9   2    8.75   12.13   1
  19   1  -2  257.96   66.38  -2
  11   9   2  257.96   66.38   1
  20   2  -2   39.57   22.98  -2
  13   9   2   39.57   22.98   1
  15   9   2  250.21   48.51   1
  17   9   2 4150.58  263.16   1
  19   9   2 5003.44  245.93   1
  21   9   2 1045.90  119.27   1
  23   9   2   72.22   45.41   1
  25   9   2   48.05   33.92   1
  27   9   2   20.15   63.56   1
  29   9   2  381.70  125.20   1
   1 -19  -2  211.00  173.16  -2
 -28  10   2  211.00  173.16   1
   2 -18  -2  -56.54   80.70  -2
 -26  10   2  -56.54   80.70   1
   3 -17  -2   24.62   40.30  -2
 -24  10   2   24.62   40.30   1
   4 -16  -2  -34.56   34.74  -2
 -22  10   2  -34.56   34.74   1
   5 -15  -2    1.64   31.19  -2
 -20  10   2    1.64   31.19   1
   6 -14  -2  478.91   81.16  -2
 -18  10   2  478.91   81.16   1
   7 -13  -2 1126.51  121.64  -2
 -16  10   2 1126.51  121.64   1
   8 -12  -2  173.43   48.78  -2
 -14  10   2  173.43   48.78   1
   9 -11  -2 1871.04  131.40  -2
 -12  10   2 1871.04  131.40   1
  10 -10  -211319.77  553.68  -2
 -10  10   211319.77  553.68   1
  11  -9  -2 9759.68  492.49  -2
  -8  10   2 9759.68  492.49   1
  12  -8  -2 7576.15  367.84  -2
  -6  10   2 7576.15  367.84   1
  13  -7  -2  625.44   71.85  -2
  -4  10   2  625.44   71.85   1
  14  -6  -2  170.61   29.91  -2
  -2  10   2  170.61   29.91   1
  15  -5  -2 5146.42  408.33  -2
   0  10   2 5146.42  408.33   1
  16  -4  -2 2367.45  139.51  -2
   2  10   2 2367.45  139.51   1
  17  -3  -2  263.98   49.42  -2
   4  10   2  263.98   49.42   1
  18  -2  -2  153.92   48.88  -2
   6  10   2  153.92   48.88   1
  19  -1  -2  192.58   45.96  -2
   8  10   2  192.58   45.96   1
  20   0  -2  -18.05   18.51  -2
  10  10   2  -18.05   18.51   1
  21   1  -2   54.71   25.81  -2
  12  10   2   54.71   25.81   1
  22   2  -2  758.85   98.21  -2
  14  10   2  758.85   98.21   1
  23   3  -2 2062.62  163.31  -2
  16  10   2 2062.62  163.31   1
  18  10   2 3399.67  260.43   1
  20  10   2 5530.13  425.75   1
  22  10   2  884.96  115.62   1
  24  10   2   -1.64   21.98   1
  26  10   2   50.79   59.36   1
  28  10   2   83.80   71.95   1
 -27  11   2  -36.57   63.83   1
   4 -18  -2  186.20   73.22  -2
 -25  11   2  186.20   73.22   1
   5 -17  -2    1.37   55.35  -2
 -23  11   2    1.37   55.35   1
   6 -16  -2   19.51   47.14  -2
 -21  11   2   19.51   47.14   1
   7 -15  -2   55.17   26.63  -2
 -19  11   2   55.17   26.63   1
   8 -14  -2   75.87   35.11  -2
 -17  11   2   75.87   35.11   1
   9 -13  -2  352.61   66.38  -2
 -15  11   2  352.61   66.38   1
  10 -12  -2   38.48   30.46  -2
 -13  11   2   38.48   30.46   1
  11 -11  -2  438.42   64.10  -2
 -11  11   2  438.42   64.10   1
  12 -10  -2 2017.66  135.32  -2
  -9  11   2 2017.66  135.32   1
  13  -9  -2 6206.45  410.97  -2
  -7  11   2 6206.45  410.97   1
  14  -8  -2 2080.49  180.73  -2
  -5  11   2 2080.49  180.73   1
  15  -7  -2 1673.53  154.92  -2
  -3  11   2 1673.53  154.92   1
  16  -6  -2 1324.47  105.87  -2
  -1  11   2 1324.47  105.87   1
  17  -5  -2  989.64   92.46  -2
   1  11   2  989.64   92.46   1
  18  -4  -2   14.77   18.24  -2
   3  11   2   14.77   18.24   1
  19  -3  -2  363.74  130.49  -2
   5  11   2  363.74  130.49   1
  20  -2  -2   78.33   33.37  -2
   7  11   2   78.33   33.37   1
  21  -1  -2   90.55   39.57  -2
   9  11   2   90.55   39.57   1
  22   0  -2 1323.92  152.64  -2
  11  11   2 1323.92  152.64   1
  23   1  -2  179.09   47.96  -2
  13  11   2  179.09   47.96   1
  24   2  -2  610.12   91.64  -2
  15  11   2  610.12   91.64   1
  25   3  -2 2595.78  189.94  -2
  17  11   2 2595.78  189.94   1
  26   4  -2 2883.20  207.90  -2
  19  11   2 2883.20  207.90   1
  21  11   2  913.59  119.00   1
  23  11   2  136.05   57.26   1
  25  11   2  122.74   49.97   1
  27  11   2   21.43   87.26   1
 -24  12   2   47.42   78.88   1
   7 -17  -2  495.78   93.10  -2
 -22  12   2  495.78   93.10   1
   8 -16  -2   74.41   35.11  -2
 -20  12   2   74.41   35.11   1
   9 -15  -2   42.77   27.45  -2
 -18  12   2   42.77   27.45   1
  10 -14  -2  259.33   65.11  -2
 -16  12   2  259.33   65.11   1
  11 -13  -2   97.20   35.38  -2
 -14  12   2   97.20   35.38   1
  12 -12  -2   88.36   25.99  -2
 -12  12   2   88.36   25.99   1
  13 -11  -2   41.31   25.62  -2
 -10  12   2   41.31   25.62   1
  14 -10  -2  105.41   54.35  -2
  -8  12   2  105.41   54.35   1
  15  -9  -2   97.02   24.35  -2
  -6  12   2   97.02   24.35   1
  16  -8  -2  216.84   49.88  -2
  -4  12   2  216.84   49.88   1
  17  -7  -2  -21.88   27.81  -2
  -2  12   2  -21.88   27.81   1
  18  -6  -2   62.64   23.98  -2
   0  12   2   62.64   23.98   1
  19  -5  -2  495.59   68.57  -2
   2  12   2  495.59   68.57   1
  20  -4  -2 3931.92  340.85  -2
   4  12   2 3931.92  340.85   1
  21  -3  -2   51.70   46.60  -2
   6  12   2   51.70   46.60   1
  22  -2  -2  734.50  103.40  -2
   8  12   2  734.50  103.40   1
  23  -1  -2  216.84   55.62  -2
  10  12   2  216.84   55.62   1
  24   0  -2  -42.40   43.40  -2
  12  12   2  -42.40   43.40   1
  25   1  -2  -17.14   40.67  -2
  14  12   2  -17.14   40.67   1
  26   2  -2   34.56   36.11  -2
  16  12   2   34.56   36.11   1
  27   3  -2  400.30   76.96  -2
  18  12   2  400.30   76.96   1
  28   4  -2  201.88   42.31  -2
  20  12   2  201.88   42.31   1
  29   5  -2   69.39   58.45  -2
  22  12   2   69.39   58.45   1
  24  12   2   45.32   37.84   1
 -23  13   2  420.55  107.69   1
 -21  13   2  323.07  101.31   1
  10 -16  -2  274.83   77.78  -2
 -19  13   2  274.83   77.78   1
  11 -15  -2   23.71   41.76  -2
 -17  13   2   23.71   41.76   1
  12 -14  -2  124.29   44.13  -2
 -15  13   2  124.29   44.13   1
  13 -13  -2   13.04   25.53  -2
 -13  13   2   13.04   25.53   1
  14 -12  -2  145.53   36.84  -2
 -11  13   2  145.53   36.84   1
  15 -11  -2  557.69   84.98  -2
  -9  13   2  557.69   84.98   1
  16 -10  -2  930.00  109.33  -2
  -7  13   2  930.00  109.33   1
  17  -9  -2  114.44   41.85  -2
  -5  13   2  114.44   41.85   1
  18  -8  -2   63.56   41.31  -2
  -3  13   2   63.56   41.31   1
  19  -7  -2  405.41   64.47  -2
  -1  13   2  405.41   64.47   1
  20  -6  -2 1190.70  109.88  -2
   1  13   2 1190.70  109.88   1
  21  -5  -2 4022.83  221.12  -2
   3  13   2 4022.83  221.12   1
  22  -4  -2 3849.49  279.21  -2
   5  13   2 3849.49  279.21   1
  23  -3  -2 1627.57  199.79  -2
   7  13   2 1627.57  199.79   1
  24  -2  -2  252.22   95.65  -2
   9  13   2  252.22   95.65   1
  25  -1  -2   38.12   46.32  -2
  11  13   2   38.12   46.32   1
  26   0  -2  404.13   92.92  -2
  13  13   2  404.13   92.92   1
  27   1  -2  327.99   80.79  -2
  15  13   2  327.99   80.79   1
  28   2  -2  -25.90   29.91  -2
  17  13   2  -25.90   29.91   1
  29   3  -2   -6.75   44.04  -2
  19  13   2   -6.75   44.04   1
  30   4  -2  -24.80   39.21  -2
  21  13   2  -24.80   39.21   1
  31   5  -2  311.85   90.64  -2
  23  13   2  311.85   90.64   1
 -22  14   2  542.92  114.62   1
 -20  14   2  329.45   80.15   1
 -18  14   2  336.84   78.97   1
  13 -15  -2   21.25   41.58  -2
 -16  14   2   21.25   41.58   1
  14 -14  -2  348.78   75.32  -2
 -14  14   2  348.78   75.32   1
  15 -13  -2  135.87   49.60  -2
 -12  14   2  135.87   49.60   1
  16 -12  -2  372.13   77.60  -2
 -10  14   2  372.13   77.60   1
  17 -11  -2   89.00   39.94  -2
  -8  14   2   89.00   39.94   1
  18 -10  -2  474.99   82.98  -2
  -6  14   2  474.99   82.98   1
  19  -9  -2   52.34   39.39  -2
  -4  14   2   52.34   39.39   1
  20  -8  -2   24.80   37.39  -2
  -2  14   2   24.80   37.39   1
  21  -7  -2  289.15   55.17  -2
   0  14   2  289.15   55.17   1
  22  -6  -2 1496.26  155.38  -2
   2  14   2 1496.26  155.38   1
  23  -5  -2 5648.31  590.70  -2
   4  14   2 5648.31  590.70   1
  24  -4  -2 3445.72  345.59  -2
   6  14   2 3445.72  345.59   1
  25  -3  -2 2258.85  186.93  -2
   8  14   2 2258.85  186.93   1
  26  -2  -2    2.64   26.44  -2
  10  14   2    2.64   26.44   1
  27  -1  -2  217.11   60.55  -2
  12  14   2  217.11   60.55   1
  28   0  -2 1093.13  155.93  -2
  14  14   2 1093.13  155.93   1
  29   1  -2  289.70  109.79  -2
  16  14   2  289.70  109.79   1
  30   2  -2  121.19   58.91  -2
  18  14   2  121.19   58.91   1
  31   3  -2   -1.37   31.00  -2
  20  14   2   -1.37   31.00   1
  32   4  -2   51.79   79.24  -2
  22  14   2   51.79   79.24   1
 -19  15   2   73.31   51.79   1
 -17  15   2   -8.75   25.26   1
 -15  15   2  487.84  107.14   1
  16 -14  -2    1.64   50.24  -2
 -13  15   2    1.64   50.24   1
  17 -13  -2   99.30   35.65  -2
 -11  15   2   99.30   35.65   1
  18 -12  -2  -12.67   32.55  -2
  -9  15   2  -12.67   32.55   1
  19 -11  -2   41.22   24.62  -2
  -7  15   2   41.22   24.62   1
  20 -10  -2  -35.11   35.11  -2
  -5  15   2  -35.11   35.11   1
  21  -9  -2   37.66   30.73  -2
  -3  15   2   37.66   30.73   1
  22  -8  -2  126.66   51.61  -2
  -1  15   2  126.66   51.61   1
  23  -7  -2   78.33   61.46  -2
   1  15   2   78.33   61.46   1
  24  -6  -2 1738.82  193.59  -2
   3  15   2 1738.82  193.59   1
  25  -5  -2 5453.81  513.10  -2
   5  15   2 5453.81  513.10   1
  26  -4  -2 3000.19  252.68  -2
   7  15   2 3000.19  252.68   1
  27  -3  -2  439.61   84.07  -2
   9  15   2  439.61   84.07   1
  28  -2  -2  -33.19   57.26  -2
  11  15   2  -33.19   57.26   1
  29  -1  -2  302.01   83.89  -2
  13  15   2  302.01   83.89   1
  30   0  -2 1487.15  191.67  -2
  15  15   2 1487.15  191.67   1
  31   1  -2    2.10   83.62  -2
  17  15   2    2.10   83.62   1
  32   2  -2   33.65   57.99  -2
  19  15   2   33.65   57.99   1
 -18  16   2   39.76   45.96   1
 -16  16   2   70.03   36.11   1
 -14  16   2   34.74   45.78   1
 -12  16   2  275.29   62.19   1
  19 -13  -2  172.25   52.98  -2
 -10  16   2  172.25   52.98   1
  20 -12  -2   64.74   36.57  -2
  -8  16   2   64.74   36.57   1
  21 -11  -2   50.43   39.12  -2
  -6  16   2   50.43   39.12   1
  22 -10  -2   61.00   45.78  -2
  -4  16   2   61.00   45.78   1
  23  -9  -2  415.44  104.13  -2
  -2  16   2  415.44  104.13   1
  24  -8  -2  225.32   66.57  -2
   0  16   2  225.32   66.57   1
  25  -7  -2  242.55   80.43  -2
   2  16   2  242.55   80.43   1
  26  -6  -2 1204.38  168.51  -2
   4  16   2 1204.38  168.51   1
  27  -5  -2 1173.56  171.61  -2
   6  16   2 1173.56  171.61   1
  28  -4  -2  304.83   66.93  -2
   8  16   2  304.83   66.93   1
  29  -3  -2  -14.77   42.04  -2
  10  16   2  -14.77   42.04   1
  30  -2  -2  107.33   57.36  -2
  12  16   2  107.33   57.36   1
  31  -1  -2   44.68   32.46  -2
  14  16   2   44.68   32.46   1
  32   0  -2   71.31   35.93  -2
  16  16   2   71.31   35.93   1
  33   1  -2   14.22   36.38  -2
  18  16   2   14.22   36.38   1
 -15  17   2  -37.57   37.57   1
 -13  17   2   70.30   48.24   1
 -11  17   2  124.47   26.81   1
  -9  17   2  297.99   76.87   1
  22 -12  -2  515.11   97.39  -2
  -7  17   2  515.11   97.39   1
  23 -11  -2   78.69   29.45  -2
  -5  17   2   78.69   29.45   1
  24 -10  -2    2.46   32.01  -2
  -3  17   2    2.46   32.01   1
  25  -9  -2   76.41   91.19  -2
  -1  17   2   76.41   91.19   1
  26  -8  -2   14.50   26.53  -2
   1  17   2   14.50   26.53   1
  27  -7  -2   16.50   35.56  -2
   3  17   2   16.50   35.56   1
  28  -6  -2   23.71   45.41  -2
   5  17   2   23.71   45.41   1
  29  -5  -2    1.91   59.00  -2
   7  17   2    1.91   59.00   1
  30  -4  -2   61.55   59.91  -2
   9  17   2   61.55   59.91   1
  31  -3  -2   58.27   24.44  -2
  11  17   2   58.27   24.44   1
  32  -2  -2  115.17  100.76  -2
  13  17   2  115.17  100.76   1
  33  -1  -2  198.06  111.79  -2
  15  17   2  198.06  111.79   1
 -10  18   2  245.38  105.78   1
  -8  18   2  304.47  100.49   1
  -6  18   2   84.07   43.77   1
  25 -11  -2  142.61  155.02  -2
  -4  18   2  142.61  155.02   1
  26 -10  -2  -14.86   61.73  -2
  -2  18   2  -14.86   61.73   1
  27  -9  -2    6.57   39.67  -2
   0  18   2    6.57   39.67   1
  28  -8  -2  306.75   90.73  -2
   2  18   2  306.75   90.73   1
  29  -7  -2  226.87   79.70  -2
   4  18   2  226.87   79.70   1
  30  -6  -2  104.32   69.48  -2
   6  18   2  104.32   69.48   1
  31  -5  -2  333.74  103.59  -2
   8  18   2  333.74  103.59   1
  32  -4  -2   43.22   55.26  -2
  10  18   2   43.22   55.26   1
  -5  19   2  321.43  105.32   1
  -3  19   2    9.57   51.16   1
  28 -10  -2  418.18  110.70  -2
  -1  19   2  418.18  110.70   1
  29  -9  -2  347.78  104.59  -2
   1  19   2  347.78  104.59   1
  30  -8  -2  193.22   82.89  -2
   3  19   2  193.22   82.89   1
  31  -7  -2   98.39   52.16  -2
   5  19   2   98.39   52.16   1
 -15 -17  -3   29.54   74.04  -2
 -33   1   3   29.54   74.04   1
 -14 -16  -3   22.52   62.19  -2
 -31   1   3   22.52   62.19   1
 -13 -15  -3   85.44   59.36  -2
 -29   1   3   85.44   59.36   1
 -12 -14  -3    3.01   29.27  -2
 -27   1   3    3.01   29.27   1
 -11 -13  -3    4.92   21.52  -2
 -25   1   3    4.92   21.52   1
 -10 -12  -3  911.03  104.23  -2
 -23   1   3  911.03  104.23   1
  -9 -11  -3  147.99   43.04  -2
 -21   1   3  147.99   43.04   1
 -19   1   3    9.21   30.46   1
 -17   1   3  272.19   55.90   1
 -15   1   3   87.54   46.50   1
 -13   1   3 1916.81  107.33   1
 -11   1   3  201.70   27.54   1
  -9   1   3   84.89    9.03   1
  -7   1   3    5.29    4.38   1
  -5   1   3 7445.94  354.07   1
  -3   1   3 2601.25  180.09   1
  -1   1   3   26.72    4.74   1
   1   1   3   69.03    6.29   1
   3   1   3 2558.85  139.97   1
   5   1   315969.05  646.41   1
   7   1   3 1877.69   60.55   1
   9   1   3    8.30    3.92   1
  11   1   3  229.42   21.70   1
  13   1   3  790.94   44.41   1
  15   1   3   -2.46   17.05   1
  17   1   3  195.14   31.37   1
  19   1   3   21.52   27.72   1
  21   1   3  485.02   65.20   1
  23   1   3   96.02   55.53   1
  25   1   3   -1.09   40.58   1
  27   1   3   84.80   35.20   1
  29   1   3    2.10   46.60   1
  31   1   3   35.02   84.98   1
 -13 -17  -3   21.52   60.27  -2
 -32   2   3   21.52   60.27   1
 -12 -16  -3  105.68   43.86  -2
 -30   2   3  105.68   43.86   1
 -11 -15  -3   -6.29   34.83  -2
 -28   2   3   -6.29   34.83   1
 -10 -14  -3  203.34   55.26  -2
 -26   2   3  203.34   55.26   1
  -9 -13  -3   13.86   22.34  -2
 -24   2   3   13.86   22.34   1
  -8 -12  -3  236.90   61.82  -2
 -22   2   3  236.90   61.82   1
  -7 -11  -3  101.58   44.86  -2
 -20   2   3  101.58   44.86   1
  -6 -10  -3  122.10   53.25  -2
 -18   2   3  122.10   53.25   1
  -5  -9  -3 2005.08  191.22  -2
 -16   2   3 2005.08  191.22   1
 -14   2   3   63.56   12.49   1
 -12   2   3   47.23   23.71   1
 -10   2   3   88.91   14.86   1
  -8   2   3 3800.70  283.59   1
  -6   2   3 7030.13  259.33   1
  -4   2   319104.92 1160.15   1
  -2   2   3  566.26   24.53   1
   0   2   3  622.25   59.00   1
   2   2   3  310.03   19.15   1
   4   2   3 5695.91  363.10   1
   6   2   3 6516.39  243.19   1
   8   2   311344.03  544.56   1
  10   2   3  424.29   32.37   1
  12   2   3   39.39   11.22   1
  14   2   3    9.39   13.68   1
  16   2   3 1236.02   63.19   1
  18   2   3   42.13   18.51   1
  20   2   3  111.34   29.91   1
  22   2   3   -6.84   24.35   1
  24   2   3  453.56   84.26   1
  26   2   3  163.59   73.04   1
  28   2   3   14.95   72.49   1
  30   2   3  -57.90   57.90   1
  32   2   3  -45.14  167.87   1
 -11 -17  -3  -25.08   34.92  -2
 -31   3   3  -25.08   34.92   1
 -10 -16  -3  121.73   39.21  -2
 -29   3   3  121.73   39.21   1
  -9 -15  -3  375.68   67.20  -2
 -27   3   3  375.68   67.20   1
  -8 -14  -3   42.58   59.91  -2
 -25   3   3   42.58   59.91   1
  -7 -13  -3    6.11   18.97  -2
 -23   3   3    6.11   18.97   1
  -6 -12  -3   74.04   31.00  -2
 -21   3   3   74.04   31.00   1
  -5 -11  -3   88.27   29.09  -2
 -19   3   3   88.27   29.09   1
  -4 -10  -3  267.99   39.39  -2
 -17   3   3  267.99   39.39   1
  -3  -9  -3  366.02   43.13  -2
 -15   3   3  366.02   43.13   1
  -2  -8  -3 4333.14  219.03  -2
 -13   3   3 4333.14  219.03   1
  -1  -7  -3  575.29   44.68  -2
 -11   3   3  575.29   44.68   1
   0  -6  -3 3527.15  146.17  -2
  -9   3   3 3527.15  146.17   1
   1  -5  -311737.31  423.37  -2
  -7   3   311737.31  423.37   1
   2  -4  -3 2479.34  138.24  -2
  -5   3   3 2479.34  138.24   1
  -3   3   3    2.01    7.75   1
  -1   3   315147.47  496.87   1
   1   3   311355.98  308.75   1
   3   3   3    8.12    9.12   1
   5   3   3   -7.75   15.23   1
   7   3   3 3447.45  124.56   1
   9   3   3 4610.89  189.21   1
  11   3   3  787.02   61.73   1
  13   3   3 2515.08  138.05   1
  15   3   3   47.96   10.76   1
  17   3   3   -9.12    9.12   1
  19   3   3   13.22   27.08   1
  21   3   3   22.71   26.90   1
  23   3   3    5.56   22.25   1
  25   3   3  110.33   55.62   1
  27   3   3   15.59   40.30   1
  29   3   3  167.78   82.16   1
  31   3   3   90.18   70.58   1
 -10 -18  -3  -30.73   82.80  -2
 -32   4   3  -30.73   82.80   1
  -9 -17  -3    3.28   30.18  -2
 -30   4   3    3.28   30.18   1
  -8 -16  -3   68.30   46.87  -2
 -28   4   3   68.30   46.87   1
  -7 -15  -3  111.98   86.90  -2
 -26   4   3  111.98   86.90   1
  -6 -14  -3  270.09   76.41  -2
 -24   4   3  270.09   76.41   1
  -5 -13  -3  690.91   79.42  -2
 -22   4   3  690.91   79.42   1
  -4 -12  -3  664.47  109.88  -2
 -20   4   3  664.47  109.88   1
  -3 -11  -3  512.28   72.04  -2
 -18   4   3  512.28   72.04   1
  -2 -10  -3  582.22   65.29  -2
 -16   4   3  582.22   65.29   1
  -1  -9  -3  765.41   79.42  -2
 -14   4   3  765.41   79.42   1
   0  -8  -3  252.22   27.99  -2
 -12   4   3  252.22   27.99   1
   1  -7  -3  318.24   36.84  -2
 -10   4   3  318.24   36.84   1
   2  -6  -3   28.18   10.76  -2
  -8   4   3   28.18   10.76   1
   3  -5  -3  327.54   26.90  -2
  -6   4   3  327.54   26.90   1
   4  -4  -3  342.77   26.53  -2
  -4   4   3  342.77   26.53   1
   5  -3  -3  474.07   38.94  -2
  -2   4   3  474.07   38.94   1
   0   4   3 2820.83  207.45   1
   2   4   3    3.65    7.75   1
   4   4   3 1108.54   74.95   1
   6   4   3   39.76   15.59   1
   8   4   3  329.54   38.30   1
  10   4   3   63.92   41.31   1
  12   4   3  160.40   49.24   1
  14   4   3 1223.53  146.99   1
  16   4   3  156.02   30.00   1
  18   4   3   64.56   17.87   1
  20   4   3   35.56   38.85   1
  22   4   3   -5.29   27.36   1
  24   4   3   12.95   28.09   1
  26   4   3  -25.26   52.61   1
  28   4   3  159.39   96.38   1
  30   4   3  -17.96   43.50   1
  32   4   3   67.39   78.51   1
  -8 -18  -3   51.43   34.74  -2
 -31   5   3   51.43   34.74   1
  -7 -17  -3   66.66   27.17  -2
 -29   5   3   66.66   27.17   1
  -6 -16  -3   68.21   27.36  -2
 -27   5   3   68.21   27.36   1
  -5 -15  -3  379.06   79.06  -2
 -25   5   3  379.06   79.06   1
  -4 -14  -3  598.91   76.87  -2
 -23   5   3  598.91   76.87   1
  -3 -13  -3  254.23   46.87  -2
 -21   5   3  254.23   46.87   1
  -2 -12  -3  118.18   36.93  -2
 -19   5   3  118.18   36.93   1
  -1 -11  -3  323.62   51.61  -2
 -17   5   3  323.62   51.61   1
   0 -10  -3  126.20   25.90  -2
 -15   5   3  126.20   25.90   1
   1  -9  -3 3081.52  198.15  -2
 -13   5   3 3081.52  198.15   1
   2  -8  -3 2364.53  183.56  -2
 -11   5   3 2364.53  183.56   1
   3  -7  -3  170.24   26.81  -2
  -9   5   3  170.24   26.81   1
   4  -6  -3  300.37   32.46  -2
  -7   5   3  300.37   32.46   1
   5  -5  -3   -6.84    6.84  -2
  -5   5   3   -6.84    6.84   1
   6  -4  -3   26.26    9.12  -2
  -3   5   3   26.26    9.12   1
   7  -3  -310394.97  470.24  -2
  -1   5   310394.97  470.24   1
   1   5   3 7544.69  362.01   1
   3   5   3   23.34   11.22   1
   5   5   3  463.40   49.24   1
   7   5   3  350.88   68.94   1
   9   5   3   47.05   22.16   1
  11   5   3 3391.65  156.02   1
  13   5   3  438.06   82.98   1
  15   5   3   27.45   16.50   1
  17   5   3   78.88   18.24   1
  19   5   3   37.75   41.31   1
  21   5   3  192.77   60.91   1
  23   5   3   12.13   61.37   1
  25   5   3   95.47   34.56   1
  27   5   3  128.21   45.14   1
  29   5   3   90.27   53.43   1
  31   5   3   13.22   61.19   1
  -6 -18  -3   12.77   52.07  -2
 -30   6   3   12.77   52.07   1
  -5 -17  -3   56.44   59.00  -2
 -28   6   3   56.44   59.00   1
  -4 -16  -3  107.69   58.81  -2
 -26   6   3  107.69   58.81   1
  -3 -15  -3  323.62   85.81  -2
 -24   6   3  323.62   85.81   1
  -2 -14  -3  517.84   76.78  -2
 -22   6   3  517.84   76.78   1
  -1 -13  -3  623.71   86.72  -2
 -20   6   3  623.71   86.72   1
   0 -12  -3  187.75   33.19  -2
 -18   6   3  187.75   33.19   1
   1 -11  -3  220.85   30.09  -2
 -16   6   3  220.85   30.09   1
   2 -10  -3    8.75   12.49  -2
 -14   6   3    8.75   12.49   1
   3  -9  -3  105.78   33.92  -2
 -12   6   3  105.78   33.92   1
   4  -8  -3   11.12   15.50  -2
 -10   6   3   11.12   15.50   1
   5  -7  -3 1662.95   94.38  -2
  -8   6   3 1662.95   94.38   1
   6  -6  -3   28.54    8.39  -2
  -6   6   3   28.54    8.39   1
   7  -5  -3   98.12   19.06  -2
  -4   6   3   98.12   19.06   1
   8  -4  -3    6.47    8.39  -2
  -2   6   3    6.47    8.39   1
   9  -3  -3 1624.93  199.97  -2
   0   6   3 1624.93  199.97   1
   2   6   3   75.78   13.68   1
   4   6   3  396.29   46.50   1
   6   6   3  194.59   36.57   1
   8   6   3  926.26  216.93   1
  10   6   3   28.27   31.00   1
  12   6   3   62.10   28.63   1
  14   6   3 1053.19   96.93   1
  16   6   3   67.75   25.08   1
  18   6   3  184.56   43.31   1
  20   6   3   83.80   41.49   1
  22   6   3   -5.11   29.64   1
  24   6   3  -20.52   39.85   1
  26   6   3  -36.84   79.51   1
  28   6   3   23.34   46.23   1
  30   6   3  193.59  105.78   1
  -4 -18  -3  104.32   54.35  -2
 -29   7   3  104.32   54.35   1
  -3 -17  -3   97.57   51.98  -2
 -27   7   3   97.57   51.98   1
  -2 -16  -3  280.03   87.08  -2
 -25   7   3  280.03   87.08   1
  -1 -15  -3  367.02   71.49  -2
 -23   7   3  367.02   71.49   1
   0 -14  -3  257.69   57.90  -2
 -21   7   3  257.69   57.90   1
   1 -13  -3   38.57   23.62  -2
 -19   7   3   38.57   23.62   1
   2 -12  -3    0.73   14.50  -2
 -17   7   3    0.73   14.50   1
   3 -11  -3  201.43   34.56  -2
 -15   7   3  201.43   34.56   1
   4 -10  -3   76.14   33.74  -2
 -13   7   3   76.14   33.74   1
   5  -9  -3 1589.64  151.37  -2
 -11   7   3 1589.64  151.37   1
   6  -8  -3  118.27   26.63  -2
  -9   7   3  118.27   26.63   1
   7  -7  -3  -12.22   12.22  -2
  -7   7   3  -12.22   12.22   1
   8  -6  -3 1267.21   89.45  -2
  -5   7   3 1267.21   89.45   1
   9  -5  -3  385.71   39.48  -2
  -3   7   3  385.71   39.48   1
  10  -4  -3  455.84   41.03  -2
  -1   7   3  455.84   41.03   1
  11  -3  -3  250.49   39.85  -2
   1   7   3  250.49   39.85   1
   3   7   3  700.85   65.84   1
   5   7   3 3164.87  236.35   1
   7   7   3   49.24   15.23   1
   9   7   3  217.02   41.76   1
  11   7   3 1408.00  163.13   1
  13   7   3  200.97   47.51   1
  15   7   3  339.48   62.74   1
  17   7   3   58.81   45.05   1
  19   7   3  218.75   47.78   1
  21   7   3  107.42   27.72   1
  23   7   3   90.64   33.83   1
  25   7   3  181.46   52.34   1
  27   7   3  -26.81   68.12   1
  29   7   3   -7.84   45.23   1
  -3 -19  -3   20.88   44.22  -2
 -30   8   3   20.88   44.22   1
  -2 -18  -3  162.31   64.47  -2
 -28   8   3  162.31   64.47   1
  -1 -17  -3   30.91   57.26  -2
 -26   8   3   30.91   57.26   1
   0 -16  -3   78.42   40.12  -2
 -24   8   3   78.42   40.12   1
   1 -15  -3  101.31   55.17  -2
 -22   8   3  101.31   55.17   1
   2 -14  -3   22.80   32.74  -2
 -20   8   3   22.80   32.74   1
   3 -13  -3   59.82   15.05  -2
 -18   8   3   59.82   15.05   1
   4 -12  -3   68.75   23.16  -2
 -16   8   3   68.75   23.16   1
   5 -11  -3   87.08   31.19  -2
 -14   8   3   87.08   31.19   1
   6 -10  -3  923.16   77.05  -2
 -12   8   3  923.16   77.05   1
   7  -9  -3  697.57   85.17  -2
 -10   8   3  697.57   85.17   1
   8  -8  -3  522.95   53.34  -2
  -8   8   3  522.95   53.34   1
   9  -7  -3   51.16   22.52  -2
  -6   8   3   51.16   22.52   1
  10  -6  -3   70.03   25.17  -2
  -4   8   3   70.03   25.17   1
  11  -5  -3 3615.69  256.60  -2
  -2   8   3 3615.69  256.60   1
  12  -4  -3  116.63   25.08  -2
   0   8   3  116.63   25.08   1
  13  -3  -3 3292.25  183.47  -2
   2   8   3 3292.25  183.47   1
   4   8   3   72.22   33.19   1
   6   8   3  496.51   61.19   1
   8   8   3   30.91   31.82   1
  10   8   3  358.09   55.44   1
  12   8   3  -15.96   15.96   1
  14   8   3   22.25   26.44   1
  16   8   3   61.28   77.23   1
  18   8   3  335.38  107.69   1
  20   8   3  421.37   52.80   1
  22   8   3  135.50   30.91   1
  24   8   3   39.76   49.15   1
  26   8   3  -18.69   58.09   1
  28   8   3  172.07   91.46   1
  -1 -19  -3    2.37   56.72  -2
 -29   9   3    2.37   56.72   1
   0 -18  -3  -68.39   94.83  -2
 -27   9   3  -68.39   94.83   1
   1 -17  -3    5.47   60.36  -2
 -25   9   3    5.47   60.36   1
   2 -16  -3  261.52   93.92  -2
 -23   9   3  261.52   93.92   1
   3 -15  -3  110.33   23.71  -2
 -21   9   3  110.33   23.71   1
   4 -14  -3  249.21   58.09  -2
 -19   9   3  249.21   58.09   1
   5 -13  -3  113.34   34.01  -2
 -17   9   3  113.34   34.01   1
   6 -12  -3   44.32   27.17  -2
 -15   9   3   44.32   27.17   1
   7 -11  -3  558.97   67.20  -2
 -13   9   3  558.97   67.20   1
   8 -10  -3  796.41   82.07  -2
 -11   9   3  796.41   82.07   1
   9  -9  -3 1293.38  108.60  -2
  -9   9   3 1293.38  108.60   1
  10  -8  -3  424.01   55.26  -2
  -7   9   3  424.01   55.26   1
  11  -7  -3  675.96   64.10  -2
  -5   9   3  675.96   64.10   1
  12  -6  -3   93.65   21.79  -2
  -3   9   3   93.65   21.79   1
  13  -5  -3 2670.73  208.81  -2
  -1   9   3 2670.73  208.81   1
  14  -4  -3  698.94   71.58  -2
   1   9   3  698.94   71.58   1
  15  -3  -3  317.42   58.54  -2
   3   9   3  317.42   58.54   1
  16  -2  -3 2362.16  170.24  -2
   5   9   3 2362.16  170.24   1
   7   9   3   94.83   46.14   1
   9   9   3   14.86   33.19   1
  11   9   3   24.16   20.52   1
  13   9   3   38.85   25.17   1
  15   9   3   92.01   22.71   1
  17   9   3  951.07  109.51   1
  19   9   3  679.24   76.78   1
  21   9   3   23.62   35.38   1
  23   9   3    6.11   38.94   1
  25   9   3    4.29   29.73   1
  27   9   3   18.05   73.13   1
   1 -19  -3   28.18   74.77  -2
 -28  10   3   28.18   74.77   1
   2 -18  -3  142.89   56.26  -2
 -26  10   3  142.89   56.26   1
   3 -17  -3  120.73   38.85  -2
 -24  10   3  120.73   38.85   1
   4 -16  -3   38.02   25.44  -2
 -22  10   3   38.02   25.44   1
   5 -15  -3   89.54   36.02  -2
 -20  10   3   89.54   36.02   1
   6 -14  -3   53.89   46.78  -2
 -18  10   3   53.89   46.78   1
   7 -13  -3   72.22   22.71  -2
 -16  10   3   72.22   22.71   1
   8 -12  -3   28.91   30.46  -2
 -14  10   3   28.91   30.46   1
   9 -11  -3 1193.44  102.95  -2
 -12  10   3 1193.44  102.95   1
  10 -10  -3  323.71   61.73  -2
 -10  10   3  323.71   61.73   1
  11  -9  -3 1390.58   88.09  -2
  -8  10   3 1390.58   88.09   1
  12  -8  -3  374.68   63.47  -2
  -6  10   3  374.68   63.47   1
  13  -7  -3  322.80   43.31  -2
  -4  10   3  322.80   43.31   1
  14  -6  -3   26.35   15.50  -2
  -2  10   3   26.35   15.50   1
  15  -5  -3  145.53   33.83  -2
   0  10   3  145.53   33.83   1
  16  -4  -3  375.87   63.47  -2
   2  10   3  375.87   63.47   1
  17  -3  -3   56.90   31.00  -2
   4  10   3   56.90   31.00   1
  18  -2  -3   62.10   29.09  -2
   6  10   3   62.10   29.09   1
   8  10   3   45.87   28.18   1
  10  10   3   19.42   36.66   1
  12  10   3   16.14   31.55   1
  14  10   3  186.84   49.79   1
  16  10   3  258.60   61.37   1
  18  10   3  528.79   85.35   1
  20  10   3  271.28   55.81   1
  22  10   3  317.96   88.09   1
  24  10   3  -34.29   48.51   1
  26  10   3   51.70   39.76   1
   3 -19  -3  184.47   75.96  -2
 -27  11   3  184.47   75.96   1
   4 -18  -3   21.98   50.33  -2
 -25  11   3   21.98   50.33   1
   5 -17  -3   73.40   39.76  -2
 -23  11   3   73.40   39.76   1
   6 -16  -3   91.46   30.64  -2
 -21  11   3   91.46   30.64   1
   7 -15  -3   13.68   26.35  -2
 -19  11   3   13.68   26.35   1
   8 -14  -3  128.48   39.94  -2
 -17  11   3  128.48   39.94   1
   9 -13  -3  360.64   68.57  -2
 -15  11   3  360.64   68.57   1
  10 -12  -3  193.50   48.97  -2
 -13  11   3  193.50   48.97   1
  11 -11  -3   93.28   41.67  -2
 -11  11   3   93.28   41.67   1
  12 -10  -3  570.73   69.85  -2
  -9  11   3  570.73   69.85   1
  13  -9  -3  398.48   62.74  -2
  -7  11   3  398.48   62.74   1
  14  -8  -3  202.80   37.29  -2
  -5  11   3  202.80   37.29   1
  15  -7  -3  100.94   36.75  -2
  -3  11   3  100.94   36.75   1
  16  -6  -3   71.76   31.73  -2
  -1  11   3   71.76   31.73   1
  17  -5  -3  457.02   63.74  -2
   1  11   3  457.02   63.74   1
  18  -4  -3  890.88  109.24  -2
   3  11   3  890.88  109.24   1
  19  -3  -3  215.56   46.69  -2
   5  11   3  215.56   46.69   1
  20  -2  -3  208.72   45.32  -2
   7  11   3  208.72   45.32   1
  21  -1  -3   25.99   43.86  -2
   9  11   3   25.99   43.86   1
  11  11   3   88.91   43.59   1
  13  11   3  578.12  105.32   1
  15  11   3  104.86   41.31   1
  17  11   3  387.45   72.77   1
  19  11   3  226.60   50.88   1
  21  11   3  100.49   45.14   1
  23  11   3    2.46   43.59   1
  25  11   3  173.07  102.86   1
   6 -18  -3   96.38   43.77  -2
 -24  12   3   96.38   43.77   1
   7 -17  -3  481.73  106.69  -2
 -22  12   3  481.73  106.69   1
   8 -16  -3   34.83   18.24  -2
 -20  12   3   34.83   18.24   1
   9 -15  -3  118.91   31.28  -2
 -18  12   3  118.91   31.28   1
  10 -14  -3  102.77   39.85  -2
 -16  12   3  102.77   39.85   1
  11 -13  -3   22.16   29.09  -2
 -14  12   3   22.16   29.09   1
  12 -12  -3    4.74   28.09  -2
 -12  12   3    4.74   28.09   1
  13 -11  -3  421.37   62.74  -2
 -10  12   3  421.37   62.74   1
  14 -10  -3  112.98   34.19  -2
  -8  12   3  112.98   34.19   1
  15  -9  -3   37.57   23.89  -2
  -6  12   3   37.57   23.89   1
  16  -8  -3   25.35   39.67  -2
  -4  12   3   25.35   39.67   1
  17  -7  -3   62.01   31.09  -2
  -2  12   3   62.01   31.09   1
  18  -6  -3   81.16   29.91  -2
   0  12   3   81.16   29.91   1
  19  -5  -3  432.13   59.91  -2
   2  12   3  432.13   59.91   1
  20  -4  -3 1192.80  116.08  -2
   4  12   3 1192.80  116.08   1
  21  -3  -3   59.18   30.27  -2
   6  12   3   59.18   30.27   1
  22  -2  -3  474.07   75.96  -2
   8  12   3  474.07   75.96   1
  23  -1  -3  831.52  124.10  -2
  10  12   3  831.52  124.10   1
  12  12   3    8.94   26.81   1
  14  12   3   31.64   47.14   1
  16  12   3  419.91   91.92   1
  18  12   3  678.06  105.78   1
  20  12   3    2.10   35.84   1
  22  12   3   87.99   37.48   1
  24  12   3   14.86   53.25   1
   8 -18  -3  130.58   50.33  -2
 -23  13   3  130.58   50.33   1
   9 -17  -3   69.94   47.69  -2
 -21  13   3   69.94   47.69   1
  10 -16  -3  125.74   38.02  -2
 -19  13   3  125.74   38.02   1
  11 -15  -3   72.13   41.85  -2
 -17  13   3   72.13   41.85   1
  12 -14  -3   69.76   41.85  -2
 -15  13   3   69.76   41.85   1
  13 -13  -3   47.42   40.67  -2
 -13  13   3   47.42   40.67   1
  14 -12  -3   20.88   44.32  -2
 -11  13   3   20.88   44.32   1
  15 -11  -3  394.20   67.75  -2
  -9  13   3  394.20   67.75   1
  16 -10  -3    6.47   43.22  -2
  -7  13   3    6.47   43.22   1
  17  -9  -3   97.57   40.49  -2
  -5  13   3   97.57   40.49   1
  18  -8  -3   94.74   41.40  -2
  -3  13   3   94.74   41.40   1
  19  -7  -3   23.25   19.51  -2
  -1  13   3   23.25   19.51   1
  20  -6  -3 1020.91  101.95  -2
   1  13   3 1020.91  101.95   1
  21  -5  -3  137.60   43.95  -2
   3  13   3  137.60   43.95   1
  22  -4  -3  306.93   72.58  -2
   5  13   3  306.93   72.58   1
  23  -3  -3  244.92   58.72  -2
   7  13   3  244.92   58.72   1
  24  -2  -3   63.19   28.54  -2
   9  13   3   63.19   28.54   1
  25  -1  -3   98.75   69.94  -2
  11  13   3   98.75   69.94   1
  13  13   3  -25.62   39.67   1
  15  13   3   41.95   44.86   1
  17  13   3  105.41   55.44   1
  19  13   3   48.42   36.11   1
  21  13   3   35.11   50.24   1
  23  13   3  -12.31   58.27   1
  10 -18  -3  118.18   76.14  -2
 -22  14   3  118.18   76.14   1
  11 -17  -3    6.66   59.36  -2
 -20  14   3    6.66   59.36   1
  12 -16  -3   77.60   28.91  -2
 -18  14   3   77.60   28.91   1
  13 -15  -3   -6.38   51.98  -2
 -16  14   3   -6.38   51.98   1
  14 -14  -3   59.82   35.65  -2
 -14  14   3   59.82   35.65   1
  15 -13  -3  113.25   39.48  -2
 -12  14   3  113.25   39.48   1
  16 -12  -3  125.47   38.12  -2
 -10  14   3  125.47   38.12   1
  17 -11  -3   54.89   26.90  -2
  -8  14   3   54.89   26.90   1
  18 -10  -3   51.98   32.64  -2
  -6  14   3   51.98   32.64   1
  19  -9  -3   39.85   35.65  -2
  -4  14   3   39.85   35.65   1
  20  -8  -3  149.36   55.53  -2
  -2  14   3  149.36   55.53   1
  21  -7  -3   63.01   26.99  -2
   0  14   3   63.01   26.99   1
  22  -6  -3  136.23   49.33  -2
   2  14   3  136.23   49.33   1
  23  -5  -3  378.88   71.85  -2
   4  14   3  378.88   71.85   1
  24  -4  -3  628.72   98.39  -2
   6  14   3  628.72   98.39   1
  25  -3  -3  142.43   49.60  -2
   8  14   3  142.43   49.60   1
  26  -2  -3  100.21   44.86  -2
  10  14   3  100.21   44.86   1
  27  -1  -3    8.94   42.40  -2
  12  14   3    8.94   42.40   1
  14  14   3   43.31   32.92   1
  16  14   3  -32.10   45.14   1
  18  14   3   31.00   38.94   1
  20  14   3  -35.02   43.77   1
  22  14   3   32.01   88.18   1
  13 -17  -3   34.56   21.43  -2
 -19  15   3   34.56   21.43   1
  14 -16  -3  119.64   42.04  -2
 -17  15   3  119.64   42.04   1
  15 -15  -3    0.64   39.57  -2
 -15  15   3    0.64   39.57   1
  16 -14  -3   38.21   34.01  -2
 -13  15   3   38.21   34.01   1
  17 -13  -3   74.32   34.10  -2
 -11  15   3   74.32   34.10   1
  18 -12  -3  166.41   48.69  -2
  -9  15   3  166.41   48.69   1
  19 -11  -3   13.04   31.64  -2
  -7  15   3   13.04   31.64   1
  20 -10  -3  120.18   44.86  -2
  -5  15   3  120.18   44.86   1
  21  -9  -3  147.26   61.46  -2
  -3  15   3  147.26   61.46   1
  22  -8  -3   59.09   38.75  -2
  -1  15   3   59.09   38.75   1
  23  -7  -3  155.93   73.22  -2
   1  15   3  155.93   73.22   1
  24  -6  -3  893.25  109.79  -2
   3  15   3  893.25  109.79   1
  25  -5  -3  699.67  110.33  -2
   5  15   3  699.67  110.33   1
  26  -4  -3  232.25   64.92  -2
   7  15   3  232.25   64.92   1
  27  -3  -3  130.49   37.02  -2
   9  15   3  130.49   37.02   1
  28  -2  -3   37.75   27.72  -2
  11  15   3   37.75   27.72   1
  29  -1  -3   54.44   49.60  -2
  13  15   3   54.44   49.60   1
  15  15   3  -25.90   30.18   1
  31   1  -3   48.15   46.87  -2
  17  15   3   48.15   46.87   1
  19  15   3  106.87   52.52   1
  15 -17  -3  -59.73   59.73  -2
 -18  16   3  -59.73   59.73   1
  16 -16  -3   37.84   37.39  -2
 -16  16   3   37.84   37.39   1
  17 -15  -3   44.95   46.69  -2
 -14  16   3   44.95   46.69   1
  18 -14  -3  123.37   66.29  -2
 -12  16   3  123.37   66.29   1
  19 -13  -3  141.06   67.48  -2
 -10  16   3  141.06   67.48   1
  20 -12  -3  174.80   52.07  -2
  -8  16   3  174.80   52.07   1
  21 -11  -3   38.57   25.44  -2
  -6  16   3   38.57   25.44   1
  22 -10  -3  -26.35   41.58  -2
  -4  16   3  -26.35   41.58   1
  23  -9  -3  261.61   74.41  -2
  -2  16   3  261.61   74.41   1
  24  -8  -3   47.51   29.18  -2
   0  16   3   47.51   29.18   1
  25  -7  -3  562.25  108.88  -2
   2  16   3  562.25  108.88   1
  26  -6  -3   72.58   25.90  -2
   4  16   3   72.58   25.90   1
  27  -5  -3  131.67   52.34  -2
   6  16   3  131.67   52.34   1
  28  -4  -3  -18.78   39.30  -2
   8  16   3  -18.78   39.30   1
  29  -3  -3   67.39   23.25  -2
  10  16   3   67.39   23.25   1
  30  -2  -3   72.67   54.89  -2
  12  16   3   72.67   54.89   1
  31  -1  -3  -23.53   63.92  -2
  14  16   3  -23.53   63.92   1
  16  16   3  -15.41   46.50   1
  33   1  -3   45.87   44.22  -2
  18  16   3   45.87   44.22   1
  18 -16  -3   44.86   47.78  -2
 -15  17   3   44.86   47.78   1
  19 -15  -3   92.83   41.76  -2
 -13  17   3   92.83   41.76   1
  20 -14  -3  167.14   60.00  -2
 -11  17   3  167.14   60.00   1
  21 -13  -3   61.37   38.02  -2
  -9  17   3   61.37   38.02   1
  22 -12  -3  106.69   40.67  -2
  -7  17   3  106.69   40.67   1
  23 -11  -3   38.02   30.82  -2
  -5  17   3   38.02   30.82   1
  24 -10  -3   11.58   36.57  -2
  -3  17   3   11.58   36.57   1
  25  -9  -3   34.47   64.19  -2
  -1  17   3   34.47   64.19   1
  26  -8  -3   10.40   53.62  -2
   1  17   3   10.40   53.62   1
  27  -7  -3  139.97   57.17  -2
   3  17   3  139.97   57.17   1
  28  -6  -3  -23.62   29.82  -2
   5  17   3  -23.62   29.82   1
  29  -5  -3   90.91   55.90  -2
   7  17   3   90.91   55.90   1
  30  -4  -3  -44.95   48.88  -2
   9  17   3  -44.95   48.88   1
  31  -3  -3   27.63   82.52  -2
  11  17   3   27.63   82.52   1
  32  -2  -3  -17.05   47.05  -2
  13  17   3  -17.05   47.05   1
  33  -1  -3   36.02   64.56  -2
  15  17   3   36.02   64.56   1
  22 -14  -3  198.06   71.03  -2
 -10  18   3  198.06   71.03   1
  23 -13  -3   52.71   74.86  -2
  -8  18   3   52.71   74.86   1
  24 -12  -3   90.73   67.75  -2
  -6  18   3   90.73   67.75   1
  25 -11  -3   30.91   83.71  -2
  -4  18   3   30.91   83.71   1
  26 -10  -3   20.15   30.82  -2
  -2  18   3   20.15   30.82   1
  27  -9  -3  -90.18   90.18  -2
   0  18   3  -90.18   90.18   1
  28  -8  -3  245.29   88.18  -2
   2  18   3  245.29   88.18   1
  29  -7  -3   25.26   26.63  -2
   4  18   3   25.26   26.63   1
  30  -6  -3  -26.81   77.96  -2
   6  18   3  -26.81   77.96   1
  31  -5  -3   51.34   47.05  -2
   8  18   3   51.34   47.05   1
  32  -4  -3   12.86   55.71  -2
  10  18   3   12.86   55.71   1
  26 -12  -3  105.96   46.78  -2
  -5  19   3  105.96   46.78   1
  27 -11  -3  105.96   55.35  -2
  -3  19   3  105.96   55.35   1
  28 -10  -3    9.85   62.55  -2
  -1  19   3    9.85   62.55   1
  29  -9  -3   -4.47   48.42  -2
   1  19   3   -4.47   48.42   1
  30  -8  -3   53.43   57.54  -2
   3  19   3   53.43   57.54   1
 -32   0   4  -21.70   78.05   1
 -30   0   4    8.84   39.48   1
 -28   0   4   72.13   42.58   1
 -26   0   4   18.78   48.60   1
 -24   0   4   25.62   42.13   1
 -22   0   4 2746.05  256.23   1
 -20   0   4 1255.35  166.78   1
 -18   0   4 2890.95  345.05   1
 -16   0   4 1163.35  348.42   1
 -14   0   4  754.10  149.64   1
 -12   0   4 7667.61  437.42   1
 -10   0   419990.97  959.73   1
  -8   0   410957.68  612.68   1
  -6   0   4  542.65   37.84   1
  -4   0   4  767.14   36.20   1
  -2   0   4   13.95   11.22   1
   0   0   4 2593.41  148.81   1
   2   0   4 1443.28   87.08   1
   4   0   411112.87  448.27   1
   6   0   410200.56  553.86   1
   8   0   4  484.01   32.19   1
  10   0   4 2134.47   83.07   1
  12   0   4 4123.23  217.20   1
  14   0   4  651.89   82.89   1
  16   0   4 1383.65  128.75   1
  18   0   4 8029.53  402.22   1
  20   0   4 3332.01  231.98   1
  22   0   4 2275.72  217.75   1
  24   0   4  454.92  167.60   1
  26   0   4  866.08  239.09   1
  28   0   4  118.81   87.63   1
  30   0   4   95.20  123.74   1
  32   0   4  -13.77   71.03   1
 -33   1   4   11.22   29.09   1
 -31   1   4   20.61   82.61   1
 -29   1   4   76.32   26.08   1
 -27   1   4  202.98   55.99   1
 -25   1   4  560.34   86.81   1
 -23   1   4  434.77   74.32   1
 -21   1   4 2091.07  151.64   1
 -19   1   4  467.42   81.43   1
 -17   1   4 1161.16  218.02   1
 -15   1   4   36.11   13.04   1
 -13   1   4 1481.22   94.83   1
 -11   1   4 7166.64  462.13   1
  -9   1   4 2179.33  105.32   1
  -7   1   4   95.93   11.40   1
  -5   1   4    8.39    5.29   1
  -3   1   4 4464.54  136.87   1
  -1   1   4  435.78   21.79   1
   1   1   4    1.73    3.47   1
   3   1   4 6004.39  133.86   1
   5   1   4 6223.14  312.86   1
   7   1   4  613.41   31.64   1
   9   1   4 1592.37   66.66   1
  11   1   4  860.43   43.04   1
  13   1   4 1274.04   55.53   1
  15   1   4 1004.96   69.30   1
  17   1   4 5490.56  192.04   1
  19   1   4 1811.86  116.72   1
  21   1   4  475.26   61.19   1
  23   1   4  754.01  101.58   1
  25   1   4  156.75   78.69   1
  27   1   4   82.07   49.15   1
  29   1   4   80.15   29.27   1
  31   1   4   28.09  188.85   1
 -32   2   4  -69.94   69.94   1
 -30   2   4   20.24   19.42   1
 -28   2   4  674.59   93.01   1
 -26   2   4  878.03  112.52   1
 -24   2   4  246.57   57.90   1
 -22   2   4 1460.79  158.39   1
 -20   2   4  232.34   60.73   1
 -18   2   4  424.38   45.68   1
 -16   2   4   26.63    8.84   1
 -14   2   4   33.56   10.40   1
 -12   2   4 7805.67  465.59   1
 -10   2   4 2431.83  110.43   1
  -8   2   4 3845.75  121.82   1
  -6   2   4 3905.02  214.01   1
  -4   2   4 8299.16  344.13   1
  -2   2   411519.84  371.95   1
   0   2   4 1619.64   56.99   1
   2   2   4 2128.09   47.96   1
   4   2   4   -0.27    5.11   1
   6   2   4 4174.11  218.39   1
   8   2   4  186.38   24.71   1
  10   2   4   77.96   18.24   1
  12   2   4 1013.80   53.98   1
  14   2   4   -3.92    8.21   1
  16   2   4 3973.96  168.60   1
  18   2   4 2868.88  133.13   1
  20   2   4  533.98   64.56   1
  22   2   4  109.06   43.40   1
  24   2   4   83.07   41.76   1
  26   2   4  -46.69   92.28   1
  28   2   4   31.64   64.01   1
  30   2   4  354.35  179.64   1
  32   2   4    6.66   63.28   1
 -11 -17  -4   87.08   48.60  -2
 -31   3   4   87.08   48.60   1
 -10 -16  -4  188.39   48.88  -2
 -29   3   4  188.39   48.88   1
 -27   3   4  679.42   92.74   1
 -25   3   4 1282.25  140.61   1
 -23   3   4  714.26   82.61   1
 -21   3   4  191.31   36.20   1
 -19   3   4  676.96   75.59   1
 -17   3   4   51.70   13.13   1
 -15   3   4  183.92   28.54   1
 -13   3   4 1903.41  126.47   1
 -11   3   4 2390.89  172.71   1
  -9   3   4  505.81   39.03   1
  -7   3   4   11.95    7.66   1
  -5   3   4  751.37   41.03   1
  -3   3   4 5582.56  275.84   1
  -1   3   410976.10  446.90   1
   1   3   4  339.12   21.52   1
   3   3   4 2353.41   74.50   1
   5   3   4  328.82   44.59   1
   7   3   4 2875.45  105.41   1
   9   3   4  579.21   65.65   1
  11   3   4  315.87   43.59   1
  13   3   4  484.83   48.60   1
  15   3   4 1427.69   77.51   1
  17   3   4  977.24   70.76   1
  19   3   4   -6.57    9.94   1
  21   3   4  419.73   73.04   1
  23   3   4 1696.23  234.53   1
  25   3   4  -10.12   33.92   1
  27   3   4   53.53   69.30   1
  29   3   4   79.60   75.23   1
  31   3   4   42.40  148.18   1
 -10 -18  -4  563.07  125.20  -2
 -32   4   4  563.07  125.20   1
  -9 -17  -4  123.19   91.19  -2
 -30   4   4  123.19   91.19   1
  -8 -16  -4  123.65   43.50  -2
 -28   4   4  123.65   43.50   1
  -7 -15  -4 1700.06  166.60  -2
 -26   4   4 1700.06  166.60   1
  -6 -14  -4 5425.08  322.89  -2
 -24   4   4 5425.08  322.89   1
 -22   4   4  252.77   49.97   1
 -20   4   4 2548.18  146.54   1
 -18   4   4  149.00   26.81   1
 -16   4   4   40.94    7.57   1
 -14   4   4  288.42   45.59   1
 -12   4   4 1083.92  146.08   1
 -10   4   4   -6.20   12.04   1
  -8   4   4  157.11   17.69   1
  -6   4   4 1382.28   62.83   1
  -4   4   4  892.25   44.77   1
  -2   4   4   19.51    8.39   1
   0   4   4 2735.38   89.64   1
   2   4   4  703.59   36.38   1
   4   4   411789.74  496.87   1
   6   4   4 2609.91  137.60   1
   8   4   4 3808.46  199.24   1
  10   4   4 1660.49  112.43   1
  12   4   4  705.50  113.53   1
  14   4   4   54.35   16.14   1
  16   4   4  461.13   60.09   1
  18   4   4   60.36   23.80   1
  20   4   4  415.62   65.74   1
  22   4   4 1131.07  186.75   1
  24   4   4  315.50  106.87   1
  26   4   4  306.38   99.03   1
  28   4   4  -68.94   68.94   1
  30   4   4  142.43   73.22   1
  -8 -18  -4  758.03  125.20  -2
 -31   5   4  758.03  125.20   1
  -7 -17  -4  202.34   55.35  -2
 -29   5   4  202.34   55.35   1
  -6 -16  -4  392.10   83.80  -2
 -27   5   4  392.10   83.80   1
  -5 -15  -4 3254.87  230.79  -2
 -25   5   4 3254.87  230.79   1
  -4 -14  -4 1930.49  139.88  -2
 -23   5   4 1930.49  139.88   1
  -3 -13  -4 1454.68  115.26  -2
 -21   5   4 1454.68  115.26   1
  -2 -12  -4 4842.50  261.79  -2
 -19   5   4 4842.50  261.79   1
  -1 -11  -4 1396.51  114.07  -2
 -17   5   4 1396.51  114.07   1
   0 -10  -4  168.60   37.57  -2
 -15   5   4  168.60   37.57   1
 -13   5   4  208.63   45.32   1
 -11   5   4  599.27   97.20   1
  -9   5   4  858.15   56.26   1
  -7   5   4  918.79   70.85   1
  -5   5   4 1739.55   95.29   1
  -3   5   4 1141.19   69.48   1
  -1   5   4  145.62   17.78   1
   1   5   4 2115.78   81.16   1
   3   5   4 3237.00  133.22   1
   5   5   417104.86  991.64   1
   7   5   4 6783.57  450.37   1
   9   5   4 4481.95  223.95   1
  11   5   4  589.61   64.19   1
  13   5   4  145.26   32.28   1
  15   5   4  216.47   50.06   1
  17   5   4  106.69   31.19   1
  19   5   4   35.84   31.82   1
  21   5   4  250.76   57.45   1
  23   5   4 1561.10  173.16   1
  25   5   4  739.24  152.46   1
  27   5   4  146.08   53.07   1
  29   5   4   49.97   47.96   1
  31   5   4  254.41  129.30   1
  -6 -18  -4  111.79   48.60  -2
 -30   6   4  111.79   48.60   1
  -5 -17  -4   55.35   38.02  -2
 -28   6   4   55.35   38.02   1
  -4 -16  -4  821.58  136.32  -2
 -26   6   4  821.58  136.32   1
  -3 -15  -4 2113.95  210.00  -2
 -24   6   4 2113.95  210.00   1
  -2 -14  -4  551.03   82.71  -2
 -22   6   4  551.03   82.71   1
  -1 -13  -4  485.84   73.13  -2
 -20   6   4  485.84   73.13   1
   0 -12  -4  859.61   94.01  -2
 -18   6   4  859.61   94.01   1
   1 -11  -4  255.32   36.11  -2
 -16   6   4  255.32   36.11   1
   2 -10  -4  432.77   46.78  -2
 -14   6   4  432.77   46.78   1
   3  -9  -4  740.97   57.81  -2
 -12   6   4  740.97   57.81   1
 -10   6   4  544.92   82.34   1
  -8   6   4 2410.13  232.07   1
  -6   6   4 4114.20  316.05   1
  -4   6   4  505.35   34.19   1
  -2   6   4  130.40   19.60   1
   0   6   4  389.09   40.76   1
   2   6   4 2561.13  141.61   1
   4   6   4 6972.87  581.49   1
   6   6   4 5520.01  927.27   1
   8   6   4 1106.90  102.22   1
  10   6   4   53.89   19.70   1
  12   6   4  153.74   36.47   1
  14   6   4   62.92   24.16   1
  16   6   4 1325.20  100.49   1
  18   6   4  495.41   62.10   1
  20   6   4    9.12   19.88   1
  22   6   4  800.97   87.72   1
  24   6   4  562.61   89.18   1
  26   6   4   74.68   90.82   1
  28   6   4   14.41   49.15   1
  30   6   4  196.32   85.62   1
  -4 -18  -4   70.76   48.05  -2
 -29   7   4   70.76   48.05   1
  -3 -17  -4  177.17   69.03  -2
 -27   7   4  177.17   69.03   1
  -2 -16  -4  596.54  113.16  -2
 -25   7   4  596.54  113.16   1
  -1 -15  -4    9.67   26.26  -2
 -23   7   4    9.67   26.26   1
   0 -14  -4  291.79  101.03  -2
 -21   7   4  291.79  101.03   1
   1 -13  -4   93.47   30.00  -2
 -19   7   4   93.47   30.00   1
   2 -12  -4    7.84   21.61  -2
 -17   7   4    7.84   21.61   1
   3 -11  -4  196.32   34.74  -2
 -15   7   4  196.32   34.74   1
   4 -10  -4 2174.59  133.13  -2
 -13   7   4 2174.59  133.13   1
   5  -9  -4 3155.66  283.22  -2
 -11   7   4 3155.66  283.22   1
   6  -8  -4  145.62   44.50  -2
  -9   7   4  145.62   44.50   1
  -7   7   4 1373.98  157.48   1
  -5   7   4 1616.72  125.02   1
  -3   7   4  496.96   65.47   1
  -1   7   4   65.29   17.23   1
   1   7   4 2716.33  122.64   1
   3   7   4 3789.95  350.15   1
   5   7   4 1010.06   87.45   1
   7   7   4  157.11   42.22   1
   9   7   4   48.42   18.60   1
  11   7   4   31.91   16.69   1
  13   7   4   12.77   16.50   1
  15   7   4  523.59   70.67   1
  17   7   4 3505.90  205.26   1
  19   7   4  402.31   57.99   1
  21   7   4  216.47   58.63   1
  23   7   4  287.51   51.88   1
  25   7   4  103.68   63.28   1
  27   7   4   56.81   35.56   1
  29   7   4  381.25  122.10   1
  -3 -19  -4   33.47   47.51  -2
 -30   8   4   33.47   47.51   1
  -2 -18  -4   61.91   33.19  -2
 -28   8   4   61.91   33.19   1
  -1 -17  -4  510.73  112.07  -2
 -26   8   4  510.73  112.07   1
   0 -16  -4   -9.48   47.23  -2
 -24   8   4   -9.48   47.23   1
   1 -15  -4  437.60   78.05  -2
 -22   8   4  437.60   78.05   1
   2 -14  -4  968.76  108.60  -2
 -20   8   4  968.76  108.60   1
   3 -13  -4  241.28   50.79  -2
 -18   8   4  241.28   50.79   1
   4 -12  -4  569.82   57.90  -2
 -16   8   4  569.82   57.90   1
   5 -11  -4  141.98   31.55  -2
 -14   8   4  141.98   31.55   1
   6 -10  -4 4554.26  267.36  -2
 -12   8   4 4554.26  267.36   1
   7  -9  -4 4987.03  309.39  -2
 -10   8   4 4987.03  309.39   1
   8  -8  -4  184.56   26.81  -2
  -8   8   4  184.56   26.81   1
   9  -7  -4  482.46   42.67  -2
  -6   8   4  482.46   42.67   1
  -4   8   4  175.81   32.74   1
  -2   8   4 1675.81   93.10   1
   0   8   4  903.65   74.41   1
   2   8   4  323.07   59.18   1
   4   8   4   40.21   18.51   1
   6   8   4   27.63   16.50   1
   8   8   4 2012.74  186.29   1
  10   8   4  933.47   92.46   1
  12   8   4  328.54   54.35   1
  14   8   4 1409.64  393.83   1
  16   8   4 2705.11  440.61   1
  18   8   4  743.89  112.16   1
  20   8   4  170.33   34.56   1
  22   8   4  -12.40   22.07   1
  24   8   4   41.31   52.98   1
  26   8   4  148.27   45.87   1
  28   8   4  166.41   67.48   1
  -1 -19  -4   57.72   46.41  -2
 -29   9   4   57.72   46.41   1
   0 -18  -4   32.83   50.52  -2
 -27   9   4   32.83   50.52   1
   1 -17  -4  177.08   72.13  -2
 -25   9   4  177.08   72.13   1
   2 -16  -4   20.70   30.55  -2
 -23   9   4   20.70   30.55   1
   3 -15  -4 1339.52  134.59  -2
 -21   9   4 1339.52  134.59   1
   4 -14  -4 1869.94  143.71  -2
 -19   9   4 1869.94  143.71   1
   5 -13  -4  910.58   95.11  -2
 -17   9   4  910.58   95.11   1
   6 -12  -4  213.56   44.13  -2
 -15   9   4  213.56   44.13   1
   7 -11  -4  438.78   63.56  -2
 -13   9   4  438.78   63.56   1
   8 -10  -4 2208.33  192.77  -2
 -11   9   4 2208.33  192.77   1
   9  -9  -4 5441.68  472.34  -2
  -9   9   4 5441.68  472.34   1
  10  -8  -4 5433.84  346.41  -2
  -7   9   4 5433.84  346.41   1
  11  -7  -4 3030.73  151.19  -2
  -5   9   4 3030.73  151.19   1
  12  -6  -4 1111.37   75.87  -2
  -3   9   4 1111.37   75.87   1
  -1   9   4  183.10   35.56   1
   1   9   4  103.95   29.82   1
   3   9   4   41.76   13.40   1
   5   9   4   -9.85   16.32   1
   7   9   4 1692.86  146.44   1
   9   9   4 1553.16  184.92   1
  11   9   4  231.43   55.17   1
  13   9   4   78.97   28.81   1
  15   9   4  267.54   68.57   1
  17   9   4  285.05   60.55   1
  19   9   4 1709.73  130.21   1
  21   9   4 1034.96  106.50   1
  23   9   4  283.22   76.41   1
  25   9   4  169.70   63.19   1
  27   9   4   29.64   27.99   1
   1 -19  -4  -16.14   41.03  -2
 -28  10   4  -16.14   41.03   1
   2 -18  -4  270.18   77.78  -2
 -26  10   4  270.18   77.78   1
   3 -17  -4   -0.27   40.76  -2
 -24  10   4   -0.27   40.76   1
   4 -16  -4  299.45   81.34  -2
 -22  10   4  299.45   81.34   1
   5 -15  -4 1455.69  144.89  -2
 -20  10   4 1455.69  144.89   1
   6 -14  -4  247.20   58.09  -2
 -18  10   4  247.20   58.09   1
   7 -13  -4 2309.82  173.34  -2
 -16  10   4 2309.82  173.34   1
   8 -12  -4  498.06   67.20  -2
 -14  10   4  498.06   67.20   1
   9 -11  -4  493.95   64.65  -2
 -12  10   4  493.95   64.65   1
  10 -10  -4 4663.23  363.65  -2
 -10  10   4 4663.23  363.65   1
  11  -9  -4 2038.00  156.84  -2
  -8  10   4 2038.00  156.84   1
  12  -8  -4 4499.00  208.27  -2
  -6  10   4 4499.00  208.27   1
  13  -7  -4 2015.20  120.36  -2
  -4  10   4 2015.20  120.36   1
  14  -6  -4  272.64   43.50  -2
  -2  10   4  272.64   43.50   1
  15  -5  -4  133.95   34.01  -2
   0  10   4  133.95   34.01   1
   2  10   4   10.58   27.36   1
   4  10   4    5.56   20.70   1
   6  10   4  628.36   79.88   1
   8  10   4  336.84   74.95   1
  10  10   4  991.28  137.69   1
  12  10   4  952.16  124.65   1
  14  10   4 1026.57  111.34   1
  16  10   4  770.24  100.49   1
  18  10   4 3471.80  220.58   1
  20  10   4 2168.21  155.20   1
  22  10   4  430.49  155.93   1
  24  10   4   78.69   34.83   1
  26  10   4   82.98   77.33   1
   3 -19  -4  329.54  122.64  -2
 -27  11   4  329.54  122.64   1
   4 -18  -4  334.01   94.01  -2
 -25  11   4  334.01   94.01   1
   5 -17  -4   22.16   20.24  -2
 -23  11   4   22.16   20.24   1
   6 -16  -4  310.21   69.94  -2
 -21  11   4  310.21   69.94   1
   7 -15  -4  505.81   86.08  -2
 -19  11   4  505.81   86.08   1
   8 -14  -4  102.86   35.56  -2
 -17  11   4  102.86   35.56   1
   9 -13  -4  111.34   42.40  -2
 -15  11   4  111.34   42.40   1
  10 -12  -4 1009.79  101.12  -2
 -13  11   4 1009.79  101.12   1
  11 -11  -4 2117.33  141.43  -2
 -11  11   4 2117.33  141.43   1
  12 -10  -4  368.48   59.45  -2
  -9  11   4  368.48   59.45   1
  13  -9  -4  863.44   88.45  -2
  -7  11   4  863.44   88.45   1
  14  -8  -4  205.90   32.64  -2
  -5  11   4  205.90   32.64   1
  15  -7  -4  502.52   60.82  -2
  -3  11   4  502.52   60.82   1
  16  -6  -4  418.09   60.27  -2
  -1  11   4  418.09   60.27   1
  17  -5  -4  854.32   91.09  -2
   1  11   4  854.32   91.09   1
   3  11   4   51.52   33.01   1
   5  11   4  901.83  104.77   1
   7  11   4  254.23   52.16   1
   9  11   4 1268.66  196.50   1
  11  11   4 2083.59  372.68   1
  13  11   4  433.31   89.54   1
  15  11   4  225.41   71.67   1
  17  11   4  943.59  135.96   1
  19  11   4 1021.55  122.64   1
  21  11   4  118.91   26.72   1
  23  11   4  -32.28   32.28   1
  25  11   4   -9.76   41.58   1
   6 -18  -4  -29.54   29.54  -2
 -24  12   4  -29.54   29.54   1
   7 -17  -4   23.89   35.47  -2
 -22  12   4   23.89   35.47   1
   8 -16  -4  107.05   57.54  -2
 -20  12   4  107.05   57.54   1
   9 -15  -4   75.59   32.19  -2
 -18  12   4   75.59   32.19   1
  10 -14  -4   29.73   25.81  -2
 -16  12   4   29.73   25.81   1
  11 -13  -4   76.50   33.28  -2
 -14  12   4   76.50   33.28   1
  12 -12  -4  417.36   62.10  -2
 -12  12   4  417.36   62.10   1
  13 -11  -4  969.12  100.94  -2
 -10  12   4  969.12  100.94   1
  14 -10  -4   69.39   49.51  -2
  -8  12   4   69.39   49.51   1
  15  -9  -4  105.59   30.55  -2
  -6  12   4  105.59   30.55   1
  16  -8  -4  433.77   86.26  -2
  -4  12   4  433.77   86.26   1
  17  -7  -4   74.50   36.47  -2
  -2  12   4   74.50   36.47   1
  18  -6  -4  613.50  113.07  -2
   0  12   4  613.50  113.07   1
  19  -5  -4 3397.12  364.10  -2
   2  12   4 3397.12  364.10   1
   4  12   4 1351.10  300.09   1
   6  12   4   75.78   32.01   1
   8  12   4 1349.09  255.87   1
  10  12   4  127.84   62.64   1
  12  12   4   46.32   44.41   1
  14  12   4  468.60   94.56   1
  16  12   4  541.10  105.59   1
  18  12   4  249.30  133.86   1
  20  12   4   48.05   50.97   1
  22  12   4  170.97   70.21   1
  24  12   4   30.36   24.71   1
   8 -18  -4  327.99   88.54  -2
 -23  13   4  327.99   88.54   1
   9 -17  -4   24.62   55.53  -2
 -21  13   4   24.62   55.53   1
  10 -16  -4   72.49   37.11  -2
 -19  13   4   72.49   37.11   1
  11 -15  -4  -16.14   35.38  -2
 -17  13   4  -16.14   35.38   1
  12 -14  -4  111.52   35.38  -2
 -15  13   4  111.52   35.38   1
  13 -13  -4 1166.99  122.37  -2
 -13  13   4 1166.99  122.37   1
  14 -12  -4   56.54   34.01  -2
 -11  13   4   56.54   34.01   1
  15 -11  -4  221.12   46.50  -2
  -9  13   4  221.12   46.50   1
  16 -10  -4 2040.19  166.23  -2
  -7  13   4 2040.19  166.23   1
  17  -9  -4  941.67  114.98  -2
  -5  13   4  941.67  114.98   1
  18  -8  -4  196.60   51.70  -2
  -3  13   4  196.60   51.70   1
  19  -7  -4    9.21   24.89  -2
  -1  13   4    9.21   24.89   1
  20  -6  -4  295.08   52.71  -2
   1  13   4  295.08   52.71   1
  21  -5  -4  884.86  101.03  -2
   3  13   4  884.86  101.03   1
   5  13   4  277.84   56.81   1
   7  13   4  667.39   98.57   1
   9  13   4  224.59   54.44   1
  11  13   4  181.00   72.04   1
  13  13   4  -17.69   41.03   1
  15  13   4  176.63   67.57   1
  17  13   4  142.34   49.97   1
  19  13   4  -18.97  101.85   1
  21  13   4  245.84   74.86   1
  23  13   4  266.17   75.68   1
  10 -18  -4  244.47   92.37  -2
 -22  14   4  244.47   92.37   1
  11 -17  -4   73.50   93.65  -2
 -20  14   4   73.50   93.65   1
  12 -16  -4  393.10   84.44  -2
 -18  14   4  393.10   84.44   1
  13 -15  -4   35.74   33.74  -2
 -16  14   4   35.74   33.74   1
  14 -14  -4  281.67   64.47  -2
 -14  14   4  281.67   64.47   1
  15 -13  -4    6.20   28.72  -2
 -12  14   4    6.20   28.72   1
  16 -12  -4    4.56   25.71  -2
 -10  14   4    4.56   25.71   1
  17 -11  -4  109.97   61.55  -2
  -8  14   4  109.97   61.55   1
  18 -10  -4  357.81   73.50  -2
  -6  14   4  357.81   73.50   1
  19  -9  -4 2282.47  212.10  -2
  -4  14   4 2282.47  212.10   1
  20  -8  -4  492.95  103.86  -2
  -2  14   4  492.95  103.86   1
  21  -7  -4   90.27   50.43  -2
   0  14   4   90.27   50.43   1
  22  -6  -4  576.84   97.20  -2
   2  14   4  576.84   97.20   1
  23  -5  -4 2094.17  200.33  -2
   4  14   4 2094.17  200.33   1
  24  -4  -4 3831.71  406.51  -2
   6  14   4 3831.71  406.51   1
   8  14   4  806.17  164.13   1
  10  14   4  834.62  179.45   1
  12  14   4  100.58   47.78   1
  14  14   4  126.02   47.78   1
  16  14   4  -36.57   48.24   1
  18  14   4   42.40   39.57   1
  20  14   4   57.45   35.93   1
  22  14   4  313.13  100.40   1
  13 -17  -4   49.06   55.90  -2
 -19  15   4   49.06   55.90   1
  14 -16  -4  122.74   33.01  -2
 -17  15   4  122.74   33.01   1
  15 -15  -4   58.36   27.81  -2
 -15  15   4   58.36   27.81   1
  16 -14  -4   10.85   54.44  -2
 -13  15   4   10.85   54.44   1
  17 -13  -4   -7.75   35.29  -2
 -11  15   4   -7.75   35.29   1
  18 -12  -4   33.74   46.78  -2
  -9  15   4   33.74   46.78   1
  19 -11  -4  600.46   94.10  -2
  -7  15   4  600.46   94.10   1
  20 -10  -4 1166.45  138.78  -2
  -5  15   4 1166.45  138.78   1
  21  -9  -4  992.55  148.54  -2
  -3  15   4  992.55  148.54   1
  22  -8  -4  339.94   92.28  -2
  -1  15   4  339.94   92.28   1
  23  -7  -4  -14.59   48.51  -2
   1  15   4  -14.59   48.51   1
  24  -6  -4 1262.10  221.67  -2
   3  15   4 1262.10  221.67   1
  25  -5  -4 2463.10  276.38  -2
   5  15   4 2463.10  276.38   1
  26  -4  -4 1197.18  166.96  -2
   7  15   4 1197.18  166.96   1
   9  15   4  688.18  119.91   1
  11  15   4  476.17   98.30   1
  13  15   4  -27.36   32.64   1
  15  15   4   -5.47   33.19   1
  17  15   4   29.45   36.93   1
  19  15   4  -27.17   48.05   1
  15 -17  -4   25.53   37.20  -2
 -18  16   4   25.53   37.20   1
  16 -16  -4  133.04   61.64  -2
 -16  16   4  133.04   61.64   1
  17 -15  -4   79.33   42.13  -2
 -14  16   4   79.33   42.13   1
  18 -14  -4  143.89   87.36  -2
 -12  16   4  143.89   87.36   1
  19 -13  -4   12.49   39.67  -2
 -10  16   4   12.49   39.67   1
  20 -12  -4   71.12   34.92  -2
  -8  16   4   71.12   34.92   1
  21 -11  -4  231.98   66.02  -2
  -6  16   4  231.98   66.02   1
  22 -10  -4  149.18   47.33  -2
  -4  16   4  149.18   47.33   1
  23  -9  -4   65.65   34.29  -2
  -2  16   4   65.65   34.29   1
  24  -8  -4  -18.78   69.85  -2
   0  16   4  -18.78   69.85   1
  25  -7  -4  310.76   89.36  -2
   2  16   4  310.76   89.36   1
  26  -6  -4  507.90  113.53  -2
   4  16   4  507.90  113.53   1
  27  -5  -4  244.56   79.70  -2
   6  16   4  244.56   79.70   1
  28  -4  -4  108.33   64.83  -2
   8  16   4  108.33   64.83   1
  29  -3  -4  106.78   66.20  -2
  10  16   4  106.78   66.20   1
  12  16   4  -21.52   21.52   1
  14  16   4  -46.78   46.78   1
  16  16   4   42.22   42.49   1
  18 -16  -4   -9.67   59.64  -2
 -15  17   4   -9.67   59.64   1
  19 -15  -4   36.11   28.63  -2
 -13  17   4   36.11   28.63   1
  20 -14  -4   52.71   26.63  -2
 -11  17   4   52.71   26.63   1
  21 -13  -4   74.04   31.00  -2
  -9  17   4   74.04   31.00   1
  22 -12  -4  -18.33   22.89  -2
  -7  17   4  -18.33   22.89   1
  23 -11  -4   -8.02   34.38  -2
  -5  17   4   -8.02   34.38   1
  24 -10  -4   38.02   25.35  -2
  -3  17   4   38.02   25.35   1
  25  -9  -4   74.77   66.20  -2
  -1  17   4   74.77   66.20   1
  26  -8  -4  241.28   83.07  -2
   1  17   4  241.28   83.07   1
  27  -7  -4  126.11   62.83  -2
   3  17   4  126.11   62.83   1
  28  -6  -4  -40.12   40.12  -2
   5  17   4  -40.12   40.12   1
  29  -5  -4  223.86   78.24  -2
   7  17   4  223.86   78.24   1
  30  -4  -4  167.14  100.67  -2
   9  17   4  167.14  100.67   1
  31  -3  -4   74.59   76.96  -2
  11  17   4   74.59   76.96   1
  13  17   4   45.78  100.76   1
  22 -14  -4  237.17   69.03  -2
 -10  18   4  237.17   69.03   1
  23 -13  -4  178.91   53.98  -2
  -8  18   4  178.91   53.98   1
  24 -12  -4   33.92   65.29  -2
  -6  18   4   33.92   65.29   1
  25 -11  -4  420.73   99.21  -2
  -4  18   4  420.73   99.21   1
  26 -10  -4  244.38   83.25  -2
  -2  18   4  244.38   83.25   1
  27  -9  -4  -20.24   56.81  -2
   0  18   4  -20.24   56.81   1
  28  -8  -4   80.24   66.93  -2
   2  18   4   80.24   66.93   1
  29  -7  -4   35.20   69.12  -2
   4  18   4   35.20   69.12   1
  30  -6  -4   60.09   55.81  -2
   6  18   4   60.09   55.81   1
  31  -5  -4  436.51  153.92  -2
   8  18   4  436.51  153.92   1
  32  -4  -4  219.30  103.77  -2
  10  18   4  219.30  103.77   1
  27 -11  -4  263.25   91.46  -2
  -3  19   4  263.25   91.46   1
  28 -10  -4   26.08   77.23  -2
  -1  19   4   26.08   77.23   1
  29  -9  -4   64.83   38.85  -2
   1  19   4   64.83   38.85   1
  30  -8  -4   21.88   33.74  -2
   3  19   4   21.88   33.74   1
 -33   1   5  -12.40   55.81   1
 -31   1   5  -23.43   37.02   1
 -29   1   5   76.50   48.97   1
 -27   1   5  307.84   63.01   1
 -25   1   5   -1.09   30.18   1
 -23   1   5  107.96   27.36   1
 -21   1   5  254.41   52.61   1
 -19   1   5  101.31   34.19   1
 -17   1   5  118.72   23.89   1
 -15   1   5  910.31  110.15   1
 -13   1   5  384.62   30.82   1
 -11   1   5  491.67   37.11   1
  -9   1   5  133.59   16.05   1
  -7   1   5   30.73    5.56   1
  -5   1   5   26.81    5.11   1
  -3   1   5 1383.83   44.32   1
  -1   1   5    9.85    6.29   1
   1   1   5   24.07    6.11   1
   3   1   5 1425.78   42.95   1
   5   1   5  727.48   32.83   1
   7   1   5   84.35   12.77   1
   9   1   5  651.89   44.13   1
  11   1   5   22.80    7.75   1
  13   1   5    5.38   12.13   1
  15   1   5   60.46   13.59   1
  17   1   5   98.75   20.15   1
  19   1   5    9.67   13.68   1
  21   1   5  405.14   55.71   1
  23   1   5  -24.53   24.53   1
  25   1   5   58.72   65.84   1
  27   1   5   -0.82   59.18   1
  29   1   5   79.06   46.60   1
  31   1   5  -69.57   79.97   1
 -32   2   5   16.96   68.94   1
 -30   2   5   47.51   29.00   1
 -28   2   5   22.07   25.81   1
 -26   2   5  133.31   34.56   1
 -24   2   5  189.85   48.69   1
 -22   2   5   40.03   29.82   1
 -20   2   5  130.85   40.58   1
 -18   2   5   27.72   24.44   1
 -16   2   5  170.43   28.54   1
 -14   2   5  241.55   24.80   1
 -12   2   5   -5.74    5.93   1
 -10   2   5 1798.09   67.57   1
  -8   2   5 3830.25  146.90   1
  -6   2   5 3503.44  142.34   1
  -4   2   5  947.69   40.03   1
  -2   2   5  375.87   17.05   1
   0   2   5 1032.49   36.93   1
   2   2   5    1.19    4.19   1
   4   2   5  321.79   19.33   1
   6   2   5 2705.84  110.24   1
   8   2   5  444.07   42.40   1
  10   2   5   10.30    7.84   1
  12   2   5  250.03   23.98   1
  14   2   5  100.03   23.07   1
  16   2   5  475.62   45.78   1
  18   2   5  308.85   29.82   1
  20   2   5  140.24   31.91   1
  22   2   5  147.72   41.85   1
  24   2   5   -9.21   52.98   1
  26   2   5  136.50   71.40   1
  28   2   5   11.31   45.68   1
  30   2   5   57.81   39.39   1
  32   2   5  162.95   92.55   1
 -31   3   5   35.74   48.05   1
 -29   3   5   54.53   27.63   1
 -27   3   5   16.23   21.88   1
 -25   3   5  168.97   52.43   1
 -23   3   5   79.33   33.10   1
 -21   3   5  490.40   47.05   1
 -19   3   5   54.16   16.41   1
 -17   3   5   41.12   19.51   1
 -15   3   5  614.68   52.61   1
 -13   3   5  183.47   23.89   1
 -11   3   5  787.75   49.06   1
  -9   3   5 1032.13   69.67   1
  -7   3   5   82.89   11.67   1
  -5   3   5   -0.55    5.02   1
  -3   3   5    9.03    5.47   1
  -1   3   5 1354.47   56.17   1
   1   3   5  117.45   11.95   1
   3   3   5   42.40    7.57   1
   5   3   5  179.54   16.87   1
   7   3   5 5217.27  286.41   1
   9   3   5 1304.41   74.23   1
  11   3   5    9.67   14.77   1
  13   3   5    7.75   10.76   1
  15   3   5  161.85   33.37   1
  17   3   5   14.50   12.95   1
  19   3   5  110.15   20.88   1
  21   3   5   51.70   27.17   1
  23   3   5    7.02   70.21   1
  25   3   5   21.79   97.11   1
  27   3   5  233.62   95.02   1
  29   3   5  235.71  102.86   1
  31   3   5   11.12   60.36   1
 -32   4   5   19.60   34.56   1
 -30   4   5  -57.45   57.45   1
 -28   4   5   -1.73   38.30   1
 -26   4   5  504.71   83.71   1
 -24   4   5  112.25   39.39   1
 -22   4   5  111.25   25.53   1
 -20   4   5  103.68   23.25   1
 -18   4   5    7.66   12.77   1
 -16   4   5   10.40   12.58   1
 -14   4   5   58.63   19.15   1
 -12   4   5   17.96   14.22   1
 -10   4   5   44.86   11.40   1
  -8   4   5   11.22    5.84   1
  -6   4   5  832.34   41.67   1
  -4   4   5   35.29    8.48   1
  -2   4   5   57.54    8.21   1
   0   4   5 3839.37  127.48   1
   2   4   5  560.88   35.29   1
   4   4   5  189.30   20.61   1
   6   4   5   43.40   11.95   1
   8   4   5 1228.63   87.90   1
  10   4   5  514.92   85.99   1
  12   4   5  296.44   45.96   1
  14   4   5  495.14   59.91   1
  16   4   5   34.92   15.59   1
  18   4   5  428.75   59.36   1
  20   4   5   30.64   19.79   1
  22   4   5   45.68   18.51   1
  24   4   5  -17.23   68.85   1
  26   4   5   16.69   57.36   1
  28   4   5  -77.23   77.23   1
  30   4   5   66.11   79.42   1
 -31   5   5   36.11   35.47   1
 -29   5   5  -11.76   43.13   1
 -27   5   5   68.12   35.74   1
 -25   5   5  116.90   49.42   1
 -23   5   5  229.15   57.90   1
 -21   5   5   14.86   22.16   1
 -19   5   5  245.93   50.97   1
 -17   5   5   21.06   18.15   1
 -15   5   5   -1.55   15.50   1
 -13   5   5  637.20   71.31   1
 -11   5   5   29.36   11.67   1
  -9   5   5  818.94   54.07   1
  -7   5   5 1366.23   72.67   1
  -5   5   5    7.48   11.22   1
  -3   5   5   -3.83   10.49   1
  -1   5   5   22.98   15.32   1
   1   5   5 2930.07  163.86   1
   3   5   5   31.19   12.40   1
   5   5   5   21.25   10.40   1
   7   5   5  112.89   29.82   1
   9   5   5  205.17   33.19   1
  11   5   5  753.47   71.95   1
  13   5   5  179.82   40.85   1
  15   5   5   27.17   15.59   1
  17   5   5  400.76   78.24   1
  19   5   5   31.00   19.33   1
  21   5   5  265.71   55.53   1
  23   5   5  442.34   89.18   1
  25   5   5    7.66   83.80   1
  27   5   5   97.66   74.50   1
  29   5   5  -50.61   50.61   1
  31   5   5  -48.97   68.39   1
 -30   6   5  -11.49   66.93   1
 -28   6   5  -31.37   31.37   1
 -26   6   5   21.06   52.89   1
 -24   6   5  166.41   88.63   1
 -22   6   5  289.79   57.26   1
 -20   6   5   29.82   27.45   1
 -18   6   5   63.10   39.48   1
 -16   6   5  303.74   49.97   1
 -14   6   5   -6.47   19.06   1
 -12   6   5  220.21   24.53   1
 -10   6   5   -5.74   14.13   1
  -8   6   5  129.67   28.36   1
  -6   6   5  125.65   22.16   1
  -4   6   5  114.98   24.44   1
  -2   6   5  298.82   47.69   1
   0   6   5 1186.96   68.48   1
   2   6   5 1179.85  130.58   1
   4   6   5 1067.14  124.10   1
   6   6   5  171.06   36.02   1
   8   6   5   29.82   24.80   1
  10   6   5   -9.48   13.77   1
  12   6   5  324.26   49.15   1
  14   6   5   29.64   23.07   1
  16   6   5  -16.23   16.23   1
  18   6   5    3.37   14.77   1
  20   6   5   31.19   20.24   1
  22   6   5  215.75   43.68   1
  24   6   5   38.85   16.96   1
  26   6   5  -13.22   42.86   1
  28   6   5  -49.70   49.70   1
  30   6   5  -88.36   88.36   1
  -4 -18  -5    0.91   74.50  -2
 -29   7   5    0.91   74.50   1
  -3 -17  -5   84.80   47.60  -2
 -27   7   5   84.80   47.60   1
  -2 -16  -5   85.44   75.87  -2
 -25   7   5   85.44   75.87   1
  -1 -15  -5  666.11  112.71  -2
 -23   7   5  666.11  112.71   1
 -21   7   5   42.40   21.16   1
 -19   7   5   17.87   14.13   1
 -17   7   5   72.04   16.32   1
 -15   7   5  367.75   61.00   1
 -13   7   5  146.08   22.89   1
 -11   7   5  386.35   48.88   1
  -9   7   5   -4.38   14.68   1
  -7   7   5  119.73   16.69   1
  -5   7   5  379.97   48.15   1
  -3   7   5 1229.18  107.23   1
  -1   7   5   19.70   19.24   1
   1   7   5  544.92   53.53   1
   3   7   5   27.26   24.07   1
   5   7   5  116.54   31.73   1
   7   7   5  106.96   29.36   1
   9   7   5  800.06  154.01   1
  11   7   5  694.47   90.18   1
  13   7   5  256.05   45.87   1
  15   7   5  195.32   40.21   1
  17   7   5    9.12   30.55   1
  19   7   5  117.26   32.92   1
  21   7   5  212.74   41.22   1
  23   7   5   29.64   20.06   1
  25   7   5  -38.12   38.12   1
  27   7   5   11.49   34.10   1
  29   7   5  147.72   66.93   1
  -3 -19  -5   61.37   65.93  -2
 -30   8   5   61.37   65.93   1
  -2 -18  -5   37.39   45.78  -2
 -28   8   5   37.39   45.78   1
  -1 -17  -5   76.69   82.16  -2
 -26   8   5   76.69   82.16   1
   0 -16  -5    6.84   40.94  -2
 -24   8   5    6.84   40.94   1
   1 -15  -5  279.21   70.76  -2
 -22   8   5  279.21   70.76   1
   2 -14  -5  562.25   80.61  -2
 -20   8   5  562.25   80.61   1
 -18   8   5  515.20   73.04   1
 -16   8   5   26.08   15.59   1
 -14   8   5  194.32   32.64   1
 -12   8   5  374.50   49.60   1
 -10   8   5  131.49   23.07   1
  -8   8   5   73.68   22.61   1
  -6   8   5  422.74   37.11   1
  -4   8   5   48.33   17.42   1
  -2   8   5  171.06   40.40   1
   0   8   5  137.51   28.54   1
   2   8   5  399.21   50.43   1
   4   8   5  516.84   61.82   1
   6   8   5 2457.82  263.07   1
   8   8   5   34.01   25.62   1
  10   8   5   86.90   32.74   1
  12   8   5   44.77   26.08   1
  14   8   5    5.56   25.71   1
  16   8   5   43.59   73.59   1
  18   8   5   40.49   45.78   1
  20   8   5  329.36   59.36   1
  22   8   5  159.30   56.90   1
  24   8   5  -25.71   36.02   1
  26   8   5  -20.33   30.46   1
  28   8   5  153.74  119.45   1
  -1 -19  -5   37.11   50.88  -2
 -29   9   5   37.11   50.88   1
   0 -18  -5   52.52   48.78  -2
 -27   9   5   52.52   48.78   1
   1 -17  -5   25.99   45.68  -2
 -25   9   5   25.99   45.68   1
   2 -16  -5  -32.19   32.19  -2
 -23   9   5  -32.19   32.19   1
   3 -15  -5   96.75   47.33  -2
 -21   9   5   96.75   47.33   1
   4 -14  -5  931.73  110.97  -2
 -19   9   5  931.73  110.97   1
   5 -13  -5    6.57   22.52  -2
 -17   9   5    6.57   22.52   1
 -15   9   5   87.54   26.72   1
 -13   9   5  184.92   39.21   1
 -11   9   5    1.28   15.23   1
  -9   9   5  -16.41   16.41   1
  -7   9   5  205.71   28.27   1
  -5   9   5  304.65   33.19   1
  -3   9   5    2.28   31.46   1
  -1   9   5  200.43   36.38   1
   1   9   5   21.06   13.59   1
   3   9   5  312.40   53.98   1
   5   9   5    4.38   11.58   1
   7   9   5 1041.16  113.34   1
   9   9   5   43.50   29.45   1
  11   9   5  -12.86   30.91   1
  13   9   5   93.19   39.30   1
  15   9   5  115.71   47.60   1
  17   9   5   60.18   28.45   1
  19   9   5  181.09   41.22   1
  21   9   5  268.54   50.97   1
  23   9   5   17.87   34.56   1
  25   9   5  109.61   36.47   1
  27   9   5  112.34   61.37   1
   1 -19  -5  114.98   47.33  -2
 -28  10   5  114.98   47.33   1
   2 -18  -5  247.11   77.33  -2
 -26  10   5  247.11   77.33   1
   3 -17  -5  -12.77   48.60  -2
 -24  10   5  -12.77   48.60   1
   4 -16  -5   47.51   48.42  -2
 -22  10   5   47.51   48.42   1
   5 -15  -5   57.63   44.68  -2
 -20  10   5   57.63   44.68   1
   6 -14  -5  338.30   61.00  -2
 -18  10   5  338.30   61.00   1
   7 -13  -5  135.41   45.87  -2
 -16  10   5  135.41   45.87   1
   8 -12  -5   14.68   20.97  -2
 -14  10   5   14.68   20.97   1
 -12  10   5  251.49   47.14   1
 -10  10   5   92.10   29.54   1
  -8  10   5   12.40   14.59   1
  -6  10   5  196.14   29.54   1
  -4  10   5   66.38   28.09   1
  -2  10   5   49.70   26.63   1
   0  10   5   46.50   17.69   1
   2  10   5   25.44   16.60   1
   4  10   5  193.77   45.05   1
   6  10   5   93.28   32.01   1
   8  10   5  346.78   61.37   1
  10  10   5  532.80   88.91   1
  12  10   5  606.93  100.67   1
  14  10   5    4.74   32.74   1
  16  10   5    4.38   42.22   1
  18  10   5  296.90   61.00   1
  20  10   5  -23.80   23.80   1
  22  10   5  -11.95   36.93   1
  24  10   5   32.55   53.80   1
  26  10   5   -4.29   56.90   1
   3 -19  -5  185.65   97.11  -2
 -27  11   5  185.65   97.11   1
   4 -18  -5   94.83   55.81  -2
 -25  11   5   94.83   55.81   1
   5 -17  -5   81.88   38.66  -2
 -23  11   5   81.88   38.66   1
   6 -16  -5   58.45   60.27  -2
 -21  11   5   58.45   60.27   1
   7 -15  -5  165.68   48.24  -2
 -19  11   5  165.68   48.24   1
   8 -14  -5   42.86   21.16  -2
 -17  11   5   42.86   21.16   1
   9 -13  -5   25.35   28.81  -2
 -15  11   5   25.35   28.81   1
  10 -12  -5  103.40   32.55  -2
 -13  11   5  103.40   32.55   1
  11 -11  -5  152.46   34.29  -2
 -11  11   5  152.46   34.29   1
  -9  11   5  355.53   58.36   1
  -7  11   5  445.08   62.19   1
  -5  11   5  310.30   49.97   1
  -3  11   5  350.33   71.22   1
  -1  11   5   76.05   26.08   1
   1  11   5   56.44   22.89   1
   3  11   5   69.48   24.71   1
   5  11   5   38.48   21.61   1
   7  11   5  506.81   87.26   1
   9  11   5    1.37   34.01   1
  11  11   5  282.31   58.91   1
  13  11   5   -6.57   53.34   1
  15  11   5   27.17   23.89   1
  17  11   5   87.63   57.17   1
  19  11   5   64.29   29.64   1
  21  11   5   16.14   35.02   1
  23  11   5   18.60   32.55   1
  25  11   5   73.59   39.94   1
   6 -18  -5  -25.53   25.53  -2
 -24  12   5  -25.53   25.53   1
   7 -17  -5   25.62   27.17  -2
 -22  12   5   25.62   27.17   1
   8 -16  -5   25.17   42.22  -2
 -20  12   5   25.17   42.22   1
   9 -15  -5  193.31   57.45  -2
 -18  12   5  193.31   57.45   1
  10 -14  -5  -30.36   30.36  -2
 -16  12   5  -30.36   30.36   1
  11 -13  -5   47.87   31.64  -2
 -14  12   5   47.87   31.64   1
  12 -12  -5   62.74   25.62  -2
 -12  12   5   62.74   25.62   1
  13 -11  -5   25.81   22.25  -2
 -10  12   5   25.81   22.25   1
  14 -10  -5   27.08   17.51  -2
  -8  12   5   27.08   17.51   1
  -6  12   5  202.89   44.04   1
  -4  12   5  142.71   52.34   1
  -2  12   5   23.16   23.16   1
   0  12   5  141.16   35.65   1
   2  12   5  336.11   62.92   1
   4  12   5   47.96   30.18   1
   6  12   5  850.12   97.75   1
   8  12   5   41.67   52.07   1
  10  12   5   10.67   18.24   1
  12  12   5    3.65   56.99   1
  14  12   5  130.76   39.76   1
  16  12   5  234.71   73.22   1
  18  12   5   54.71   38.94   1
  20  12   5  -15.23   40.67   1
  22  12   5  177.36   73.68   1
  24  12   5  -12.40   36.20   1
   8 -18  -5  -27.99   54.80  -2
 -23  13   5  -27.99   54.80   1
   9 -17  -5    5.74   41.76  -2
 -21  13   5    5.74   41.76   1
  10 -16  -5  127.11   53.98  -2
 -19  13   5  127.11   53.98   1
  11 -15  -5   27.26   30.55  -2
 -17  13   5   27.26   30.55   1
  12 -14  -5   -4.38   34.29  -2
 -15  13   5   -4.38   34.29   1
  13 -13  -5  102.04   43.50  -2
 -13  13   5  102.04   43.50   1
  14 -12  -5  105.14   40.40  -2
 -11  13   5  105.14   40.40   1
  15 -11  -5  343.31   61.55  -2
  -9  13   5  343.31   61.55   1
  16 -10  -5   86.72   23.25  -2
  -7  13   5   86.72   23.25   1
  17  -9  -5  425.02   70.67  -2
  -5  13   5  425.02   70.67   1
  -3  13   5  108.24   54.35   1
  -1  13   5   39.76   17.23   1
   1  13   5  102.04   30.00   1
   3  13   5    6.75   34.01   1
   5  13   5  185.11   53.34   1
   7  13   5   15.32   24.07   1
   9  13   5   74.23   31.55   1
  11  13   5   91.46   43.31   1
  13  13   5   15.41   46.32   1
  15  13   5  285.32   78.05   1
  17  13   5   21.34   50.97   1
  19  13   5   23.07   39.03   1
  21  13   5   66.02   52.25   1
  23  13   5   31.09   64.01   1
  10 -18  -5  -66.84   72.67  -2
 -22  14   5  -66.84   72.67   1
  11 -17  -5   23.43   34.19  -2
 -20  14   5   23.43   34.19   1
  12 -16  -5   -0.64   41.22  -2
 -18  14   5   -0.64   41.22   1
  13 -15  -5   -5.93   27.36  -2
 -16  14   5   -5.93   27.36   1
  14 -14  -5  -26.53   26.53  -2
 -14  14   5  -26.53   26.53   1
  15 -13  -5    8.94   22.80  -2
 -12  14   5    8.94   22.80   1
  16 -12  -5   31.37   26.17  -2
 -10  14   5   31.37   26.17   1
  17 -11  -5  107.51   23.34  -2
  -8  14   5  107.51   23.34   1
  18 -10  -5  231.52   63.56  -2
  -6  14   5  231.52   63.56   1
  19  -9  -5  190.94   60.27  -2
  -4  14   5  190.94   60.27   1
  20  -8  -5   78.05   82.80  -2
  -2  14   5   78.05   82.80   1
   0  14   5   54.71   43.22   1
   2  14   5   71.22   43.95   1
   4  14   5  111.70   35.02   1
   6  14   5  116.81   39.85   1
   8  14   5   -8.39   35.38   1
  10  14   5   19.33   42.22   1
  12  14   5  125.20   48.88   1
  14  14   5   37.84   37.84   1
  16  14   5   16.50   49.51   1
  18  14   5   18.69   72.40   1
  20  14   5   23.80   58.45   1
  13 -17  -5  -45.41  100.30  -2
 -19  15   5  -45.41  100.30   1
  14 -16  -5   59.18   45.32  -2
 -17  15   5   59.18   45.32   1
  15 -15  -5  -29.00   29.00  -2
 -15  15   5  -29.00   29.00   1
  16 -14  -5  -16.32   16.32  -2
 -13  15   5  -16.32   16.32   1
  17 -13  -5   36.57   19.06  -2
 -11  15   5   36.57   19.06   1
  18 -12  -5    6.11   41.22  -2
  -9  15   5    6.11   41.22   1
  19 -11  -5  312.58   58.81  -2
  -7  15   5  312.58   58.81   1
  20 -10  -5  343.77   72.67  -2
  -5  15   5  343.77   72.67   1
  21  -9  -5  619.88  113.53  -2
  -3  15   5  619.88  113.53   1
  22  -8  -5    3.56   29.27  -2
  -1  15   5    3.56   29.27   1
  23  -7  -5   61.46   61.00  -2
   1  15   5   61.46   61.00   1
   3  15   5  130.76   55.08   1
   5  15   5  -39.57   47.51   1
   7  15   5   56.44   40.94   1
   9  15   5   -0.18  104.23   1
  11  15   5  -17.23   31.46   1
  13  15   5  -15.87   39.48   1
  15  15   5  -37.93   37.93   1
  17  15   5  -17.87   21.61   1
  19  15   5    2.28   33.37   1
  15 -17  -5  -56.17   69.67  -2
 -18  16   5  -56.17   69.67   1
  16 -16  -5    2.19   26.63  -2
 -16  16   5    2.19   26.63   1
  17 -15  -5   54.62   37.20  -2
 -14  16   5   54.62   37.20   1
  18 -14  -5   29.09   30.00  -2
 -12  16   5   29.09   30.00   1
  19 -13  -5   55.71   41.76  -2
 -10  16   5   55.71   41.76   1
  20 -12  -5   94.74   52.52  -2
  -8  16   5   94.74   52.52   1
  21 -11  -5  268.82   67.48  -2
  -6  16   5  268.82   67.48   1
  22 -10  -5  149.27   49.24  -2
  -4  16   5  149.27   49.24   1
  23  -9  -5   28.81   55.71  -2
  -2  16   5   28.81   55.71   1
  24  -8  -5  -30.09   30.09  -2
   0  16   5  -30.09   30.09   1
  25  -7  -5  184.65   71.67  -2
   2  16   5  184.65   71.67   1
   4  16   5   39.30   50.79   1
   6  16   5   10.76   22.25   1
   8  16   5    4.83   90.00   1
  10  16   5   64.74   78.60   1
  12  16   5   -3.65   79.15   1
  14  16   5   49.42   72.77   1
  16  16   5    8.12   44.86   1
  18 -16  -5   43.77   52.71  -2
 -15  17   5   43.77   52.71   1
  19 -15  -5   -9.30   34.19  -2
 -13  17   5   -9.30   34.19   1
  20 -14  -5  -24.98   24.98  -2
 -11  17   5  -24.98   24.98   1
  21 -13  -5   33.83   29.64  -2
  -9  17   5   33.83   29.64   1
  22 -12  -5  146.44   77.42  -2
  -7  17   5  146.44   77.42   1
  23 -11  -5   91.82   36.84  -2
  -5  17   5   91.82   36.84   1
  24 -10  -5  -31.82   31.82  -2
  -3  17   5  -31.82   31.82   1
  25  -9  -5   21.79   37.75  -2
  -1  17   5   21.79   37.75   1
  26  -8  -5   20.97   50.06  -2
   1  17   5   20.97   50.06   1
  27  -7  -5   87.90   57.72  -2
   3  17   5   87.90   57.72   1
   5  17   5  -49.88   49.88   1
   7  17   5   66.75  112.34   1
   9  17   5  -68.12   70.76   1
  11  17   5  -15.68   49.88   1
  13  17   5   41.58  110.43   1
  22 -14  -5   -6.38   47.05  -2
 -10  18   5   -6.38   47.05   1
  23 -13  -5  -12.95   48.88  -2
  -8  18   5  -12.95   48.88   1
  24 -12  -5  -34.10   34.10  -2
  -6  18   5  -34.10   34.10   1
  25 -11  -5  -26.72   45.78  -2
  -4  18   5  -26.72   45.78   1
  26 -10  -5   76.69   62.19  -2
  -2  18   5   76.69   62.19   1
  27  -9  -5   14.95   55.26  -2
   0  18   5   14.95   55.26   1
  28  -8  -5   13.50   52.80  -2
   2  18   5   13.50   52.80   1
  29  -7  -5    3.83   50.52  -2
   4  18   5    3.83   50.52   1
   6  18   5  105.87   86.90   1
   8  18   5  109.06   53.43   1
  10  18   5  152.46   65.93   1
  27 -11  -5  -13.31   52.98  -2
  -3  19   5  -13.31   52.98   1
  28 -10  -5    3.47   45.68  -2
  -1  19   5    3.47   45.68   1
  29  -9  -5   96.11   48.51  -2
   1  19   5   96.11   48.51   1
 -32   0   6  -40.76   74.23   1
 -30   0   6  264.80   79.15   1
 -28   0   6 1716.39  189.94   1
 -26   0   6  241.28   77.60   1
 -24   0   6  169.61   57.90   1
 -22   0   6  453.65  102.86   1
 -20   0   6 4967.06  353.80   1
 -18   0   6 7713.93 1646.54   1
 -16   0   6 6681.35 1043.44   1
 -14   0   6  886.96   93.19   1
 -12   0   6  365.93   35.56   1
 -10   0   6  630.09   42.49   1
  -8   0   6 3668.03  134.95   1
  -6   0   6  243.19   23.71   1
  -4   0   617627.81  548.66   1
  -2   0   6 1501.73   78.60   1
   0   0   673821.18 4031.04   1
   2   0   618355.56  912.77   1
   4   0   612690.75  705.78   1
   6   0   6  324.89   37.02   1
   8   0   6 3362.47  220.30   1
  10   0   615482.12  989.00   1
  12   0   6 3911.22  168.97   1
  14   0   612733.79 1255.81   1
  16   0   6 3350.80  186.84   1
  18   0   6 2212.16  164.32   1
  20   0   6  178.72   50.24   1
  22   0   6   85.17   91.19   1
  24   0   6  253.86  110.06   1
  26   0   6  824.96  246.47   1
  28   0   6  269.91  167.42   1
  30   0   6   79.51   81.88   1
  32   0   6  -49.15   90.55   1
 -31   1   6   35.56   30.18   1
 -29   1   6  101.31   32.19   1
 -27   1   6  528.51   75.23   1
 -25   1   6   87.36   35.74   1
 -23   1   6   -1.46   18.88   1
 -21   1   6 4976.18  242.10   1
 -19   1   6 1435.17  196.23   1
 -17   1   6 2654.23  223.86   1
 -15   1   6 2398.00  198.97   1
 -13   1   6    8.48    7.84   1
 -11   1   6   14.86    4.92   1
  -9   1   6 3737.51  105.59   1
  -7   1   6 1458.42   55.90   1
  -5   1   6   40.58    4.47   1
  -3   1   6 1179.49   43.40   1
  -1   1   6 3102.22  132.67   1
   1   1   6  274.92   21.06   1
   3   1   6  890.24   35.29   1
   5   1   6 2826.11  107.69   1
   7   1   6 2982.77   96.11   1
   9   1   616502.67  639.94   1
  11   1   6 6661.65  289.79   1
  13   1   6 2967.27  153.37   1
  15   1   6 1233.92   68.48   1
  17   1   6 1250.15   91.19   1
  19   1   6  657.45   79.70   1
  21   1   6   19.33   23.16   1
  23   1   6  172.98   76.60   1
  25   1   6   42.31   53.98   1
  27   1   6    1.73   25.53   1
  29   1   6  538.63  142.34   1
  31   1   6  -32.55   63.47   1
 -32   2   6   85.17   28.91   1
 -30   2   6   47.33   35.47   1
 -28   2   6  106.78   46.78   1
 -26   2   6  264.26   56.17   1
 -24   2   6   10.49   32.46   1
 -22   2   6 1238.94  124.74   1
 -20   2   6 2246.17  141.06   1
 -18   2   6  792.40   55.62   1
 -16   2   6 1076.17   69.39   1
 -14   2   6  799.24   50.43   1
 -12   2   6 1332.04   61.37   1
 -10   2   6 5225.57  237.17   1
  -8   2   6 4192.62  181.37   1
  -6   2   612352.54  480.55   1
  -4   2   6  209.18   15.41   1
  -2   2   6 3837.36  154.10   1
   0   2   6 1060.94   45.32   1
   2   2   614265.34  344.32   1
   4   2   6 4051.74  109.88   1
   6   2   6 8101.11  229.33   1
   8   2   6 7133.54  180.37   1
  10   2   6 7676.46  406.87   1
  12   2   6   11.67    4.56   1
  14   2   6  641.22   39.21   1
  16   2   6  303.28   35.11   1
  18   2   6  326.35   36.66   1
  20   2   6  286.87   48.15   1
  22   2   6 1271.95  197.23   1
  24   2   6  589.33  143.80   1
  26   2   6   32.10   45.14   1
  28   2   6  325.71  130.03   1
  30   2   6  415.17  144.53   1
  32   2   6   -3.83  128.57   1
 -31   3   6  398.12   78.15   1
 -29   3   6   47.14   36.84   1
 -27   3   6   32.55   24.16   1
 -25   3   6  234.26   56.99   1
 -23   3   6  383.25   66.84   1
 -21   3   6 1022.46   69.39   1
 -19   3   6  706.14   55.99   1
 -17   3   6    8.66   13.40   1
 -15   3   6   52.80   13.22   1
 -13   3   6 1578.06  110.33   1
 -11   3   6   -6.75    6.75   1
  -9   3   6 4887.91  275.84   1
  -7   3   6 4408.82  217.39   1
  -5   3   6 2743.32  132.22   1
  -3   3   6  230.33   20.43   1
  -1   3   6 1323.47   54.98   1
   1   3   6  339.21   23.80   1
   3   3   6  793.04   34.19   1
   5   3   6  672.77   37.39   1
   7   3   6 8145.88  275.11   1
   9   3   6 5871.07  287.23   1
  11   3   6 2116.05   87.90   1
  13   3   6 3068.58  182.92   1
  15   3   6 1668.88   83.53   1
  17   3   6  900.18   64.01   1
  19   3   6  626.35   49.33   1
  21   3   6 2165.57  199.15   1
  23   3   6 4899.58  401.31   1
  25   3   6  885.87  176.81   1
  27   3   6   97.66   56.63   1
  29   3   6   31.00   47.14   1
  31   3   6  -22.98   67.02   1
 -32   4   6  786.57  128.39   1
 -30   4   6  560.97  101.85   1
 -28   4   6   51.98   26.72   1
 -26   4   6   11.95   26.90   1
 -24   4   6  -28.36   28.36   1
 -22   4   6 1288.82  130.40   1
 -20   4   6  914.14   82.89   1
 -18   4   6   -3.01   19.06   1
 -16   4   6   35.47   13.95   1
 -14   4   6 1788.42  138.24   1
 -12   4   6 4109.00  486.29   1
 -10   4   6    3.10    7.11   1
  -8   4   613651.94  738.79   1
  -6   4   6 7527.55  349.79   1
  -4   4   6 1409.91   48.24   1
  -2   4   6 6592.90  306.38   1
   0   4   6 7390.41  269.27   1
   2   4   6  955.35   45.32   1
   4   4   6 4346.27  164.77   1
   6   4   6 5652.96  153.74   1
   8   4   6 2379.49  184.92   1
  10   4   6  962.92   84.80   1
  12   4   6 4431.53  194.50   1
  14   4   6 3550.40  219.12   1
  16   4   6 1131.34  127.93   1
  18   4   6   94.47   16.78   1
  20   4   6 1019.36  111.16   1
  22   4   6 1014.44  138.51   1
  24   4   6 1670.34  246.20   1
  26   4   6 2133.74  286.51   1
  28   4   6  381.43  111.43   1
  30   4   6   91.00   60.55   1
 -31   5   6  783.19  143.43   1
 -29   5   6  232.34   75.50   1
 -27   5   6  124.29   54.07   1
 -25   5   6  261.06   68.85   1
 -23   5   6  305.65   77.05   1
 -21   5   6  568.72   75.14   1
 -19   5   6   10.58   22.16   1
 -17   5   6   35.47   24.71   1
 -15   5   6 1290.18   98.66   1
 -13   5   6 4655.39  235.90   1
 -11   5   6 4233.84  332.83   1
  -9   5   6  468.15   38.94   1
  -7   5   614290.87  765.14   1
  -5   5   611908.65  728.03   1
  -3   5   610159.07  529.88   1
  -1   5   6 3653.99  184.83   1
   1   5   6 6745.18  354.62   1
   3   5   6 3092.01  161.58   1
   5   5   6   20.33   16.69   1
   7   5   6  746.99   64.92   1
   9   5   6  941.13   98.21   1
  11   5   6 1699.15  107.42   1
  13   5   6  793.68  127.66   1
  15   5   6  729.67   75.05   1
  17   5   6  164.95   33.28   1
  19   5   6   39.57   39.48   1
  21   5   6  698.57   91.64   1
  23   5   6 1675.81  153.65   1
  25   5   6 1701.80  251.85   1
  27   5   6 1019.45  202.34   1
  29   5   6  193.13  101.76   1
  31   5   6   38.02  184.65   1
 -30   6   6  395.47  103.22   1
 -28   6   6  -18.97   36.57   1
 -26   6   6  -44.77   44.77   1
 -24   6   6  394.10   89.36   1
 -22   6   6  441.89   93.28   1
 -20   6   6  550.30   73.95   1
 -18   6   6   46.05   20.43   1
 -16   6   6  541.10   68.57   1
 -14   6   6 1590.37  299.36   1
 -12   6   6  824.04   68.94   1
 -10   6   6  460.49   53.62   1
  -8   6   6 1292.92  120.73   1
  -6   6   6 4926.57  339.21   1
  -4   6   613314.55  810.09   1
  -2   6   6 7759.43  399.48   1
   0   6   6 5767.49  362.83   1
   2   6   6 1946.63  115.90   1
   4   6   6  799.79  112.34   1
   6   6   6  133.95   26.81   1
   8   6   6 1188.51  216.29   1
  10   6   6  395.02   71.49   1
  12   6   6  114.98   26.08   1
  14   6   6   31.00   31.64   1
  16   6   6   71.76   26.44   1
  18   6   6   14.59   13.04   1
  20   6   6  138.51   20.79   1
  22   6   6 1023.01  105.78   1
  24   6   6 1125.50  116.17   1
  26   6   6  358.45   92.74   1
  28   6   6  256.78   79.24   1
  30   6   6   21.79   55.71   1
 -29   7   6    5.20   39.94   1
 -27   7   6  -13.59   49.60   1
 -25   7   6   -1.28   78.15   1
 -23   7   6  186.75   57.26   1
 -21   7   6  973.59  138.88   1
 -19   7   6  421.55   67.20   1
 -17   7   6   36.57   23.98   1
 -15   7   6   38.21   21.79   1
 -13   7   6 2687.88  195.32   1
 -11   7   6    3.92   13.22   1
  -9   7   6 3383.62  275.56   1
  -7   7   6 6032.93  437.23   1
  -5   7   6 1321.73   84.16   1
  -3   7   6   -6.29   10.85   1
  -1   7   6   59.09   14.95   1
   1   7   6  332.74   38.48   1
   3   7   6  861.70   81.98   1
   5   7   6  475.26   92.46   1
   7   7   6 1678.27  242.92   1
   9   7   6 1664.32  180.55   1
  11   7   6  494.59   96.93   1
  13   7   6  -20.15   20.15   1
  15   7   6   -9.03    9.03   1
  17   7   6  -19.70   27.36   1
  19   7   6  667.39   70.03   1
  21   7   6  720.73   89.73   1
  23   7   6  445.81   70.03   1
  25   7   6  294.71   72.86   1
  27   7   6   24.16   53.16   1
  29   7   6   48.51   37.29   1
 -28   8   6  328.18   84.44   1
 -26   8   6  140.97   54.62   1
 -24   8   6   15.68   34.56   1
 -22   8   6  433.86   87.81   1
 -20   8   6  326.08   55.90   1
 -18   8   6  601.73   80.97   1
 -16   8   6  731.31   86.17   1
 -14   8   6  353.44   60.00   1
 -12   8   6  137.78   27.36   1
 -10   8   6  884.68   71.40   1
  -8   8   6 4658.12  389.09   1
  -6   8   6 1555.17  106.50   1
  -4   8   6  383.07   60.91   1
  -2   8   6 4729.34  226.05   1
   0   8   6 1898.76  104.68   1
   2   8   6 1070.88   82.07   1
   4   8   6 1394.96  151.09   1
   6   8   6 1981.01  147.54   1
   8   8   6 8409.04  921.79   1
  10   8   6 2252.74  380.79   1
  12   8   6  634.47  123.28   1
  14   8   6  386.17   99.12   1
  16   8   6  784.56  107.14   1
  18   8   6  316.78   76.60   1
  20   8   6  315.78   64.19   1
  22   8   6  121.19   30.09   1
  24   8   6   11.22   39.94   1
  26   8   6  244.29   77.33   1
  28   8   6  286.60   84.62   1
 -29   9   6  271.73   99.12   1
 -27   9   6  219.85   87.54   1
 -25   9   6  -19.70   37.57   1
 -23   9   6  568.63  110.97   1
 -21   9   6 1223.07  159.39   1
 -19   9   6 1225.63  125.47   1
 -17   9   6  980.97  105.50   1
 -15   9   6  528.97   62.92   1
 -13   9   6  691.73   68.02   1
 -11   9   6  744.62   55.44   1
  -9   9   6 1880.70  133.86   1
  -7   9   6  254.13   26.53   1
  -5   9   6  167.51   30.55   1
  -3   9   6 1184.32  484.01   1
  -1   9   6 2988.79  127.48   1
   1   9   6  970.12   78.51   1
   3   9   6   14.50   11.31   1
   5   9   6  659.09   87.72   1
   7   9   6 4110.64  256.96   1
   9   9   6 5918.31  598.36   1
  11   9   6 1175.75  159.03   1
  13   9   6 2019.21  252.77   1
  15   9   6 1483.86  228.24   1
  17   9   6  379.24   98.39   1
  19   9   6    1.82   37.57   1
  21   9   6   -0.73   19.60   1
  23   9   6   44.41   27.45   1
  25   9   6   64.65   22.07   1
  27   9   6  174.80  132.77   1
   1 -19  -6  239.09   77.42  -2
 -28  10   6  239.09   77.42   1
 -26  10   6  255.68   58.27   1
 -24  10   6    7.84   39.48   1
 -22  10   6  582.68   97.39   1
 -20  10   6 1764.90  168.69   1
 -18  10   6 1512.04  125.65   1
 -16  10   6 3573.20  192.04   1
 -14  10   6  461.67   60.27   1
 -12  10   6    3.37   21.43   1
 -10  10   6   57.45   20.97   1
  -8  10   6  780.37   52.98   1
  -6  10   6   17.05   17.87   1
  -4  10   6 2145.23  151.92   1
  -2  10   6 1102.80  110.70   1
   0  10   6  521.67   58.63   1
   2  10   6   17.96   14.95   1
   4  10   6   17.87   14.41   1
   6  10   6  555.32   84.35   1
   8  10   6 1759.06  158.39   1
  10  10   6 3428.67  266.54   1
  12  10   6 4133.26  447.99   1
  14  10   6  427.48   85.81   1
  16  10   6   89.82   38.94   1
  18  10   6   73.22   39.21   1
  20  10   6  228.60   65.47   1
  22  10   6  -10.76   31.73   1
  24  10   6  -58.54   61.73   1
  26  10   6  112.07  109.88   1
   4 -18  -6   14.50   54.07  -2
 -25  11   6   14.50   54.07   1
 -23  11   6  292.52   88.63   1
 -21  11   6 1151.31  161.95   1
 -19  11   6 1741.19  157.02   1
 -17  11   6 1430.25  143.62   1
 -15  11   6  481.82   72.13   1
 -13  11   6    4.10   17.05   1
 -11  11   6  116.17   31.09   1
  -9  11   6   77.23   15.78   1
  -7  11   6  330.27   51.52   1
  -5  11   6  466.51   61.19   1
  -3  11   6   64.29   28.36   1
  -1  11   6  229.42   45.50   1
   1  11   6   14.86   29.00   1
   3  11   6   64.74   33.65   1
   5  11   6  331.73   58.27   1
   7  11   6 2691.52  258.97   1
   9  11   6 2705.29  296.26   1
  11  11   6  340.58   74.32   1
  13  11   6   21.88   26.44   1
  15  11   6    3.47   37.29   1
  17  11   6  183.47   67.02   1
  19  11   6   -4.65   26.90   1
  21  11   6   22.25   30.18   1
  23  11   6   45.05   27.54   1
  25  11   6  -38.39   46.78   1
   6 -18  -6   44.77  120.91  -2
 -24  12   6   44.77  120.91   1
   7 -17  -6  505.90  114.98  -2
 -22  12   6  505.90  114.98   1
 -20  12   6  505.81  113.16   1
 -18  12   6   39.85   31.64   1
 -16  12   6   28.18   32.10   1
 -14  12   6   18.97   25.99   1
 -12  12   6   51.79   34.92   1
 -10  12   6   76.05   35.29   1
  -8  12   6  626.26   78.33   1
  -6  12   6  497.42   64.65   1
  -4  12   6  507.63   89.45   1
  -2  12   6   41.12   21.61   1
   0  12   6    7.02   19.24   1
   2  12   6  -10.40   14.68   1
   4  12   6  335.38   54.80   1
   6  12   6  633.83   95.29   1
   8  12   6  463.68   88.18   1
  10  12   6   51.61   48.15   1
  12  12   6  129.57   53.34   1
  14  12   6   52.43   34.19   1
  16  12   6  -17.05   47.33   1
  18  12   6   57.45   59.91   1
  20  12   6   98.94   45.05   1
  22  12   6  299.00   86.54   1
  24  12   6   93.28  128.75   1
   8 -18  -6  -69.67   70.03  -2
 -23  13   6  -69.67   70.03   1
   9 -17  -6   62.37   57.90  -2
 -21  13   6   62.37   57.90   1
  10 -16  -6   49.24   66.20  -2
 -19  13   6   49.24   66.20   1
 -17  13   6  206.44   53.62   1
 -15  13   6   72.95   31.37   1
 -13  13   6  534.71   79.42   1
 -11  13   6   29.36   20.97   1
  -9  13   6 1028.48  106.96   1
  -7  13   6 2123.26  184.47   1
  -5  13   6  399.58   76.41   1
  -3  13   6  285.50   70.85   1
  -1  13   6  311.67   79.88   1
   1  13   6  194.59   62.55   1
   3  13   6  625.99   83.71   1
   5  13   6  507.08   77.87   1
   7  13   6  158.75   49.60   1
   9  13   6  307.02   65.74   1
  11  13   6   97.29   50.52   1
  13  13   6  364.47   83.71   1
  15  13   6  200.52   65.65   1
  17  13   6    1.64   49.79   1
  19  13   6   86.17   27.08   1
  21  13   6  548.57  120.46   1
  23  13   6  487.75  117.99   1
  10 -18  -6  -23.25   46.05  -2
 -22  14   6  -23.25   46.05   1
  11 -17  -6   72.49   69.48  -2
 -20  14   6   72.49   69.48   1
  12 -16  -6  452.65   98.21  -2
 -18  14   6  452.65   98.21   1
  13 -15  -6  136.32   44.77  -2
 -16  14   6  136.32   44.77   1
 -14  14   6  138.60   42.13   1
 -12  14   6   75.32   31.73   1
 -10  14   6   -6.20   23.53   1
  -8  14   6 1200.55  152.10   1
  -6  14   6  770.52  111.43   1
  -4  14   6  951.98  116.63   1
  -2  14   6  405.41   88.36   1
   0  14   6  924.26  132.31   1
   2  14   6  493.41   97.75   1
   4  14   6  167.51   42.04   1
   6  14   6  -11.49   25.81   1
   8  14   6   75.59   42.49   1
  10  14   6  347.96   83.07   1
  12  14   6  743.25  127.75   1
  14  14   6 1045.08  153.28   1
  16  14   6   18.88   55.17   1
  18  14   6   87.81   79.60   1
  20  14   6  318.69   86.90   1
  13 -17  -6   95.47   64.74  -2
 -19  15   6   95.47   64.74   1
  14 -16  -6  113.16   64.56  -2
 -17  15   6  113.16   64.56   1
  15 -15  -6   79.42   44.13  -2
 -15  15   6   79.42   44.13   1
  16 -14  -6  177.99   47.33  -2
 -13  15   6  177.99   47.33   1
 -11  15   6   29.54   26.26   1
  -9  15   6  248.02   66.93   1
  -7  15   6 1252.16  184.83   1
  -5  15   6  847.75  150.91   1
  -3  15   6  354.80   89.45   1
  -1  15   6  462.22  105.05   1
   1  15   6  400.76   98.75   1
   3  15   6  252.68   77.14   1
   5  15   6   39.30   35.47   1
   7  15   6    8.66  112.07   1
   9  15   6  197.05   85.26   1
  11  15   6  102.58   51.52   1
  13  15   6  253.40   77.60   1
  15  15   6   19.42   23.43   1
  17  15   6  -19.24   46.60   1
  19  15   6   29.27   28.45   1
  16 -16  -6   64.19   42.77  -2
 -16  16   6   64.19   42.77   1
  17 -15  -6   25.71   41.40  -2
 -14  16   6   25.71   41.40   1
  18 -14  -6  161.31   56.54  -2
 -12  16   6  161.31   56.54   1
  19 -13  -6   21.70   35.11  -2
 -10  16   6   21.70   35.11   1
  -8  16   6  316.69   76.32   1
  -6  16   6  450.18   94.19   1
  -4  16   6  363.37   81.52   1
  -2  16   6  199.51   67.02   1
   0  16   6  -45.41   91.92   1
   2  16   6  -17.60   41.40   1
   4  16   6  -33.56   40.58   1
   6  16   6  -27.99   32.37   1
   8  16   6  100.76   32.92   1
  10  16   6  -49.24   49.24   1
  12  16   6   21.25   32.19   1
  14  16   6   -7.20   52.89   1
  16  16   6   24.16   62.83   1
  19 -15  -6  -57.90   57.90  -2
 -13  17   6  -57.90   57.90   1
  20 -14  -6   35.65   34.65  -2
 -11  17   6   35.65   34.65   1
  21 -13  -6   12.67   22.98  -2
  -9  17   6   12.67   22.98   1
  22 -12  -6  318.24   85.53  -2
  -7  17   6  318.24   85.53   1
  -5  17   6   78.60   45.78   1
  -3  17   6   35.11   53.71   1
  -1  17   6   81.98   52.80   1
   1  17   6   53.43   48.05   1
   3  17   6  -11.76   35.65   1
   5  17   6  -43.04   43.04   1
   7  17   6  133.68   39.94   1
   9  17   6  321.06  122.83   1
  11  17   6   78.78  282.04   1
  13  17   6   38.85  126.02   1
  22 -14  -6   35.84   49.33  -2
 -10  18   6   35.84   49.33   1
  23 -13  -6   30.73   52.71  -2
  -8  18   6   30.73   52.71   1
  24 -12  -6  -25.81   43.13  -2
  -6  18   6  -25.81   43.13   1
  25 -11  -6   90.91   47.23  -2
  -4  18   6   90.91   47.23   1
  -2  18   6  299.45   92.37   1
   0  18   6   76.23   57.99   1
   2  18   6   38.30   48.33   1
   4  18   6  -33.37   57.17   1
   6  18   6   46.87  171.25   1
   8  18   6  533.25  165.59   1
 -31   1   7    7.48   19.06   1
 -29   1   7    0.00   17.51   1
 -27   1   7   11.95   21.43   1
 -25   1   7   27.72   14.77   1
 -23   1   7   21.52   16.87   1
 -21   1   7  -28.36   28.36   1
 -19   1   7   31.00   17.14   1
 -17   1   7   -3.56   13.13   1
 -15   1   7   29.00   10.21   1
 -13   1   7    6.02    7.93   1
 -11   1   7  103.68   14.50   1
  -9   1   7  135.05   14.04   1
  -7   1   7    1.46    4.65   1
  -5   1   7  385.99   23.34   1
  -3   1   7   32.01    6.75   1
  -1   1   7   12.31    7.48   1
   1   1   7   -7.29    7.29   1
   3   1   7   -4.56    6.11   1
   5   1   7 2087.15   73.95   1
   7   1   7  850.12   42.31   1
   9   1   7   -6.11    6.11   1
  11   1   7  293.44   28.36   1
  13   1   7    6.66   18.42   1
  15   1   7  575.65   63.47   1
  17   1   7   73.95   35.93   1
  19   1   7   20.15   35.38   1
  21   1   7   72.13   73.77   1
  23   1   7   61.73   61.91   1
  25   1   7   68.85   97.48   1
  27   1   7   35.20   42.77   1
  29   1   7  130.30   50.61   1
  31   1   7    1.55   44.13   1
 -32   2   7   23.43   39.48   1
 -30   2   7  -19.70   31.55   1
 -28   2   7   18.88   33.65   1
 -26   2   7   74.50   24.44   1
 -24   2   7  315.23   63.65   1
 -22   2   7   24.71   22.71   1
 -20   2   7   59.00   18.97   1
 -18   2   7   -3.01    9.76   1
 -16   2   7  216.11   22.98   1
 -14   2   7   26.08    7.20   1
 -12   2   7  735.14   59.09   1
 -10   2   7  383.44   31.82   1
  -8   2   7  910.94   41.22   1
  -6   2   7   11.76    5.84   1
  -4   2   7 1874.50   75.59   1
  -2   2   7   73.59    8.12   1
   0   2   7  525.68   24.98   1
   2   2   7    2.01    5.56   1
   4   2   7  446.81   26.26   1
   6   2   7  250.12   26.99   1
   8   2   7   59.45   13.59   1
  10   2   7  102.40   16.50   1
  12   2   7   -8.84   10.67   1
  14   2   7   55.17   13.22   1
  16   2   7   26.26   10.49   1
  18   2   7  148.91   22.34   1
  20   2   7   82.71   41.31   1
  22   2   7  238.54   86.81   1
  24   2   7   96.66   52.61   1
  26   2   7   61.00   31.91   1
  28   2   7   11.12   58.36   1
  30   2   7   13.68   34.83   1
 -31   3   7   18.51   31.46   1
 -29   3   7  -14.95   17.60   1
 -27   3   7   30.82   34.47   1
 -25   3   7    2.83   20.97   1
 -23   3   7   41.40   41.31   1
 -21   3   7  169.97   23.98   1
 -19   3   7   19.88   17.23   1
 -17   3   7    8.21   12.04   1
 -15   3   7    4.56   11.58   1
 -13   3   7    4.10    7.75   1
 -11   3   7  170.52   17.42   1
  -9   3   7  118.81   14.13   1
  -7   3   7  792.77   38.57   1
  -5   3   7  157.48   13.31   1
  -3   3   7   92.55   11.22   1
  -1   3   7 1604.14   60.82   1
   1   3   7  162.22   14.59   1
   3   3   7    5.47    6.11   1
   5   3   7   54.89   10.49   1
   7   3   7 1129.88   59.54   1
   9   3   7   14.32   12.86   1
  11   3   7  169.06   25.44   1
  13   3   7   31.46   20.43   1
  15   3   7   55.35   13.40   1
  17   3   7   14.04    8.21   1
  19   3   7  191.85   34.65   1
  21   3   7   80.88   22.43   1
  23   3   7    7.57   28.72   1
  25   3   7   76.50   39.85   1
  27   3   7  -32.74  133.50   1
  29   3   7  -48.05   81.34   1
  31   3   7   96.93   64.01   1
 -32   4   7   79.51   36.02   1
 -30   4   7   17.69   17.42   1
 -28   4   7   -5.02   32.74   1
 -26   4   7   61.82   48.15   1
 -24   4   7   83.62   29.73   1
 -22   4   7  146.99   41.49   1
 -20   4   7   -0.64   39.57   1
 -18   4   7  128.75   26.90   1
 -16   4   7   42.22   14.86   1
 -14   4   7   51.70   22.89   1
 -12   4   7   71.12   20.33   1
 -10   4   7   10.67    8.12   1
  -8   4   7    3.65    6.66   1
  -6   4   7   26.08    8.12   1
  -4   4   7    0.82    6.47   1
  -2   4   7  544.29   40.58   1
   0   4   7  602.37   35.47   1
   2   4   7   65.47   12.22   1
   4   4   7  502.52   39.57   1
   6   4   7  138.69   21.70   1
   8   4   7  642.77   59.73   1
  10   4   7  149.54   26.35   1
  12   4   7   -0.09   13.77   1
  14   4   7  273.10   39.39   1
  16   4   7  -18.60   18.60   1
  18   4   7   -3.65   11.49   1
  20   4   7   -1.37   30.73   1
  22   4   7  105.14   29.54   1
  24   4   7  -20.33   41.22   1
  26   4   7   35.29   52.89   1
  28   4   7   89.00   70.58   1
  30   4   7  -25.71   90.00   1
 -31   5   7   61.91   70.21   1
 -29   5   7   -5.65   30.73   1
 -27   5   7  -25.53   25.53   1
 -25   5   7    1.91   55.90   1
 -23   5   7  360.55   80.24   1
 -21   5   7   -4.74   18.05   1
 -19   5   7  122.19   32.37   1
 -17   5   7   92.55   30.36   1
 -15   5   7   88.54   23.80   1
 -13   5   7  659.18   57.99   1
 -11   5   7  156.20   24.26   1
  -9   5   7   59.36    9.21   1
  -7   5   7  493.04   33.65   1
  -5   5   7   44.59   11.22   1
  -3   5   7   -5.02   10.21   1
  -1   5   7   60.64   14.95   1
   1   5   7 2230.67   87.90   1
   3   5   7   31.19   10.67   1
   5   5   7  496.78   45.23   1
   7   5   7   -5.65   13.40   1
   9   5   7  195.41   33.10   1
  11   5   7  -18.97   33.65   1
  13   5   7   10.76   12.49   1
  15   5   7  -14.32   17.51   1
  17   5   7   90.18   21.52   1
  19   5   7   22.43   12.58   1
  21   5   7  221.03   47.33   1
  23   5   7   39.30   55.35   1
  25   5   7  -56.08   56.81   1
  27   5   7  -60.46   60.46   1
  29   5   7   65.47   63.01   1
 -30   6   7   87.72   53.89   1
 -28   6   7   30.55   21.61   1
 -26   6   7  133.31   56.35   1
 -24   6   7  116.63   54.62   1
 -22   6   7  178.54   50.43   1
 -20   6   7  -15.32   15.32   1
 -18   6   7  336.11   53.16   1
 -16   6   7  207.36   39.39   1
 -14   6   7  180.00   35.11   1
 -12   6   7   -8.48   12.40   1
 -10   6   7   -6.11   16.87   1
  -8   6   7  379.15   33.47   1
  -6   6   7   40.49   15.59   1
  -4   6   7   14.68   10.30   1
  -2   6   7  274.56   39.85   1
   0   6   7  883.13   87.17   1
   2   6   7  724.10   61.55   1
   4   6   7  136.69   35.84   1
   6   6   7   -7.66   18.42   1
   8   6   7   73.68   21.06   1
  10   6   7    8.21   26.26   1
  12   6   7    2.46   24.98   1
  14   6   7   11.31    9.48   1
  16   6   7   17.96   29.09   1
  18   6   7  501.61   59.18   1
  20   6   7   43.68   20.33   1
  22   6   7   61.82   26.17   1
  24   6   7   80.70   54.98   1
  26   6   7   75.05   64.47   1
  28   6   7  -21.25   28.72   1
  30   6   7  -22.98   84.80   1
 -29   7   7  207.26   74.32   1
 -27   7   7   46.78   49.51   1
 -25   7   7   65.02   31.00   1
 -23   7   7  780.09  122.92   1
 -21   7   7   -2.28   20.88   1
 -19   7   7  196.87   45.23   1
 -17   7   7   40.30   25.62   1
 -15   7   7   34.29   27.90   1
 -13   7   7  157.57   29.09   1
 -11   7   7   86.26   21.43   1
  -9   7   7  805.53   73.68   1
  -7   7   7  496.60   66.93   1
  -5   7   7   51.25   13.86   1
  -3   7   7    3.19   17.23   1
  -1   7   7  363.10   33.65   1
   1   7   7   56.99   13.04   1
   3   7   7   21.88   31.73   1
   5   7   7  223.68   63.47   1
   7   7   7  128.12   53.16   1
   9   7   7   -6.75   36.93   1
  11   7   7   38.48   18.24   1
  13   7   7    6.75   16.60   1
  15   7   7   27.26   32.01   1
  17   7   7  126.11   32.55   1
  19   7   7    9.03   19.06   1
  21   7   7  119.73   36.93   1
  23   7   7    1.28   37.02   1
  25   7   7  104.50   34.65   1
  27   7   7   84.98   69.30   1
  29   7   7  -62.01   62.01   1
 -28   8   7  -21.25   61.00   1
 -26   8   7   62.46   53.62   1
 -24   8   7  -30.82   30.82   1
 -22   8   7  -32.92   53.98   1
 -20   8   7   11.40   30.27   1
 -18   8   7   36.29   34.56   1
 -16   8   7   50.15   35.11   1
 -14   8   7   62.92   25.17   1
 -12   8   7   36.75   18.88   1
 -10   8   7  283.13   38.30   1
  -8   8   7  437.87   46.60   1
  -6   8   7  875.11  141.06   1
  -4   8   7  549.03   77.87   1
  -2   8   7  839.73   93.01   1
   0   8   7  520.94   51.06   1
   2   8   7  171.43   28.36   1
   4   8   7  -10.12   18.05   1
   6   8   7   75.87   31.19   1
   8   8   7    3.10   29.91   1
  10   8   7   -0.09   48.78   1
  12   8   7   -0.09   26.72   1
  14   8   7   -1.19   32.10   1
  16   8   7  -12.86   50.61   1
  18   8   7  100.76   28.63   1
  20   8   7  287.14   57.36   1
  22   8   7  565.08   87.08   1
  24   8   7   -9.94   25.71   1
  26   8   7   -0.73   46.96   1
  28   8   7  -34.65   34.65   1
 -27   9   7  -71.85   71.85   1
 -25   9   7   18.78   75.32   1
 -23   9   7   85.44   32.37   1
 -21   9   7  178.36   53.71   1
 -19   9   7   47.78   25.35   1
 -17   9   7  147.45   39.03   1
 -15   9   7  -22.89   22.89   1
 -13   9   7   52.98   22.43   1
 -11   9   7   81.43   17.51   1
  -9   9   7   12.58   11.76   1
  -7   9   7   -2.74   19.24   1
  -5   9   7  340.58   46.96   1
  -3   9   7   26.26   24.44   1
  -1   9   7   97.02   20.79   1
   1   9   7  315.78   40.85   1
   3   9   7   68.39   24.35   1
   5   9   7  134.50   36.29   1
   7   9   7   -1.64   24.26   1
   9   9   7  122.74   42.13   1
  11   9   7   34.65   37.75   1
  13   9   7   89.00   34.83   1
  15   9   7  -26.44   54.71   1
  17   9   7   -4.38   96.84   1
  19   9   7  429.58  109.24   1
  21   9   7   67.20   44.22   1
  23   9   7  -14.59   36.84   1
  25   9   7   34.38   50.88   1
  27   9   7  232.98  158.66   1
 -26  10   7  164.41   94.01   1
 -24  10   7  -22.25   22.25   1
 -22  10   7   86.81   47.51   1
 -20  10   7   -5.29   31.09   1
 -18  10   7  -22.52   22.52   1
 -16  10   7  270.82   42.31   1
 -14  10   7    9.21   17.42   1
 -12  10   7    8.12   12.31   1
 -10  10   7   17.69   19.51   1
  -8  10   7  191.85   40.49   1
  -6  10   7   60.73   20.33   1
  -4  10   7   -0.73   27.45   1
  -2  10   7  311.67   57.54   1
   0  10   7  456.66   53.62   1
   2  10   7   48.60   13.68   1
   4  10   7   26.63   11.58   1
   6  10   7   31.91   25.71   1
   8  10   7   41.67   36.20   1
  10  10   7  128.66   62.19   1
  12  10   7   20.61   27.45   1
  14  10   7    0.09   40.67   1
  16  10   7   -7.29   26.53   1
  18  10   7   49.88   33.28   1
  20  10   7  -24.26   68.30   1
  22  10   7   63.01   32.92   1
  24  10   7  -27.72   55.44   1
  26  10   7   48.24   50.24   1
 -25  11   7   -7.84   50.43   1
 -23  11   7   -4.83   61.64   1
 -21  11   7   66.84   60.09   1
 -19  11   7  -16.87   24.71   1
 -17  11   7   11.40   28.91   1
 -15  11   7   14.32   23.25   1
 -13  11   7  156.57   29.00   1
 -11  11   7  -18.97   27.81   1
  -9  11   7   66.93   27.90   1
  -7  11   7  148.18   37.93   1
  -5  11   7  312.86   50.70   1
  -3  11   7    2.19   22.25   1
  -1  11   7    2.46   30.55   1
   1  11   7    1.55   21.98   1
   3  11   7    8.94   19.51   1
   5  11   7   67.48   55.35   1
   7  11   7  518.75   86.44   1
   9  11   7   -1.19   19.51   1
  11  11   7    4.83   70.30   1
  13  11   7  174.44   53.34   1
  15  11   7  270.27   72.67   1
  17  11   7   30.82   30.18   1
  19  11   7   67.57   27.36   1
  21  11   7   25.08   56.81   1
  23  11   7   72.86   46.78   1
  25  11   7  -31.55   47.96   1
 -24  12   7    2.92   28.91   1
 -22  12   7  -15.87   52.98   1
 -20  12   7   11.76   26.63   1
 -18  12   7   58.81   18.33   1
 -16  12   7  128.48   41.40   1
 -14  12   7   51.88   21.25   1
 -12  12   7    7.39   21.16   1
 -10  12   7   77.14   27.54   1
  -8  12   7   78.42   29.00   1
  -6  12   7  148.45   32.74   1
  -4  12   7   50.06   54.26   1
  -2  12   7  -26.17   35.20   1
   0  12   7  521.31   63.56   1
   2  12   7   35.29   26.35   1
   4  12   7  406.41   66.11   1
   6  12   7  671.13  101.31   1
   8  12   7  211.46   59.82   1
  10  12   7   10.12   19.79   1
  12  12   7   30.55   51.06   1
  14  12   7  -24.35   36.47   1
  16  12   7    1.09   86.35   1
  18  12   7   -3.65   26.90   1
  20  12   7  -26.99   47.78   1
  22  12   7    6.38   48.78   1
  24  12   7   15.05   30.18   1
 -23  13   7   69.21   75.59   1
 -21  13   7  -22.34   41.49   1
 -19  13   7   64.29   52.34   1
 -17  13   7   20.52   62.10   1
 -15  13   7  233.53   46.14   1
 -13  13   7   74.23   31.46   1
 -11  13   7   -4.56   37.20   1
  -9  13   7  147.45   35.84   1
  -7  13   7   74.32   50.15   1
  -5  13   7  274.19   58.72   1
  -3  13   7  159.67   49.06   1
  -1  13   7    0.91   15.41   1
   1  13   7  259.97   69.76   1
   3  13   7  184.74   43.68   1
   5  13   7  284.04   71.95   1
   7  13   7  -16.60   51.34   1
   9  13   7   34.19   23.16   1
  11  13   7   64.74   53.53   1
  13  13   7   98.66   96.38   1
  15  13   7  172.80   59.73   1
  17  13   7   24.44   36.47   1
  19  13   7   11.58   24.07   1
  21  13   7   56.35   56.54   1
 -22  14   7   42.22  136.23   1
 -20  14   7   69.67   74.32   1
 -18  14   7  -11.12   86.35   1
 -16  14   7   16.23   30.27   1
 -14  14   7   34.19   40.40   1
 -12  14   7   17.78   20.15   1
 -10  14   7   -1.64   22.61   1
  -8  14   7   26.53   33.01   1
  -6  14   7   51.79   46.60   1
  -4  14   7  -28.81   28.81   1
  -2  14   7   54.98   28.27   1
   0  14   7  -12.58   20.61   1
   2  14   7  -23.43   23.43   1
   4  14   7   73.31   50.52   1
   6  14   7   12.22   17.05   1
   8  14   7  215.65   49.51   1
  10  14   7  -10.49   35.84   1
  12  14   7   -3.56   49.24   1
  14  14   7  320.24   79.79   1
  16  14   7   45.23   41.49   1
  18  14   7  -43.50   54.62   1
  20  14   7   75.87   36.38   1
 -19  15   7   15.14   60.00   1
 -17  15   7   70.49   64.74   1
 -15  15   7  210.27   98.94   1
 -13  15   7   99.12   60.91   1
 -11  15   7   48.15   33.37   1
  -9  15   7  -13.31   33.92   1
  -7  15   7  232.43   57.63   1
  -5  15   7  140.79   52.61   1
  -3  15   7  152.37   46.05   1
  -1  15   7   25.90   25.08   1
   1  15   7  162.04   56.99   1
   3  15   7   90.00   21.16   1
   5  15   7  -28.09   28.09   1
   7  15   7  286.14  105.23   1
   9  15   7   94.10   35.29   1
  11  15   7  -38.48  147.90   1
  13  15   7   78.97   62.74   1
  15  15   7  -43.04   43.04   1
  17  15   7   -3.19   45.23   1
  19  15   7   66.11   51.88   1
 -16  16   7   80.33   72.22   1
 -14  16   7  288.97   78.05   1
 -12  16   7   18.33   40.30   1
 -10  16   7  -14.68   33.56   1
  -8  16   7   92.10   39.30   1
  -6  16   7   35.47   27.08   1
  -4  16   7  -37.02   37.39   1
  -2  16   7  -48.24   48.24   1
   0  16   7  121.73   81.88   1
   2  16   7   70.94   67.66   1
   4  16   7   65.29   49.51   1
   6  16   7   49.97   43.59   1
   8  16   7   25.90   31.82   1
  10  16   7    1.73   50.97   1
  12  16   7   41.31  115.62   1
  14  16   7   75.96   85.99   1
  16  16   7  104.95   84.71   1
 -13  17   7   27.17   34.74   1
 -11  17   7   38.94   50.24   1
  -9  17   7   27.90   37.29   1
  -7  17   7   43.59   29.64   1
  -5  17   7    0.27   38.66   1
  -3  17   7  111.43   44.13   1
  -1  17   7  -52.25   52.25   1
   1  17   7   33.83   30.00   1
   3  17   7    2.55   36.57   1
   5  17   7   79.88   50.70   1
   7  17   7   22.71  139.61   1
   9  17   7    2.37   66.11   1
  11  17   7  -38.30   75.14   1
  13  17   7   13.04   84.80   1
 -10  18   7   47.23   65.02   1
  -8  18   7   59.36   64.29   1
  -6  18   7   84.07   39.94   1
  -4  18   7  -36.57   50.43   1
  -2  18   7   14.22   73.13   1
   0  18   7   64.19   65.20   1
   2  18   7  -55.44   55.44   1
   4  18   7   81.52   86.44   1
   6  18   7   -1.09   59.00   1
   8  18   7   85.44   89.82   1
 -32   0   8  118.45   51.70   1
 -30   0   8  867.17  145.90   1
 -28   0   8 1446.11  176.63   1
 -26   0   8 3095.66  252.77   1
 -24   0   8 1008.33  135.05   1
 -22   0   8  506.54   83.71   1
 -20   0   8  797.60  108.60   1
 -18   0   8  153.56   50.61   1
 -16   0   8   47.14   24.44   1
 -14   0   8  258.78   47.69   1
 -12   0   8 5685.78  206.90   1
 -10   0   8 2997.27  121.09   1
  -8   0   8 6342.32  224.32   1
  -6   0   8  180.27   18.78   1
  -4   0   8 3067.57  201.98   1
  -2   0   815752.76 1000.49   1
   0   0   866537.00 3728.49   1
   2   0   830055.40 1390.94   1
   4   0   8 4100.34  233.62   1
   6   0   8    6.02   19.70   1
   8   0   8 2305.90  160.30   1
  10   0   8 7270.04  405.23   1
  12   0   8  119.00   33.01   1
  14   0   8 3579.40  183.19   1
  16   0   8 6643.05  499.88   1
  18   0   8 1093.31  228.15   1
  20   0   8  696.57  200.24   1
  22   0   8  532.34  195.50   1
  24   0   8 2783.99  446.90   1
  26   0   8 3514.20  531.89   1
  28   0   8 1266.66  331.19   1
  30   0   8  526.23  206.17   1
 -31   1   8   70.21   36.29   1
 -29   1   8  832.80   95.11   1
 -27   1   8 1734.71  134.41   1
 -25   1   8  692.28   79.60   1
 -23   1   8  184.01   36.11   1
 -21   1   8   89.36   30.82   1
 -19   1   8   83.34   16.78   1
 -17   1   8  330.18   26.17   1
 -15   1   8  972.40   58.91   1
 -13   1   8  192.13   24.35   1
 -11   1   8 1685.75   59.09   1
  -9   1   810684.85  399.12   1
  -7   1   8 3816.21   93.28   1
  -5   1   8 9625.36  273.19   1
  -3   1   814273.55  355.90   1
  -1   1   828518.92 1140.18   1
   1   1   8 2332.16   82.43   1
   3   1   818446.56  674.96   1
   5   1   8    0.64    7.57   1
   7   1   8  262.80   28.81   1
   9   1   8  531.16   31.28   1
  11   1   8 1571.86   75.14   1
  13   1   8  143.80   29.09   1
  15   1   8  671.03   65.56   1
  17   1   8  927.45   86.26   1
  19   1   8  675.14  105.14   1
  21   1   8   29.73   80.97   1
  23   1   8  689.27  153.19   1
  25   1   8 1244.14  212.01   1
  27   1   8 1977.63  281.13   1
  29   1   8 1177.30  228.42   1
  31   1   8  108.15   82.89   1
 -32   2   8   32.64   30.36   1
 -30   2   8  378.51   65.74   1
 -28   2   8  522.04   73.40   1
 -26   2   8  385.44   60.09   1
 -24   2   8   39.57   21.98   1
 -22   2   8   76.14   28.63   1
 -20   2   8    5.11   10.94   1
 -18   2   8  540.73   40.85   1
 -16   2   8 1333.68   85.62   1
 -14   2   8 1768.36   75.23   1
 -12   2   8  992.10   57.08   1
 -10   2   8  176.54   19.42   1
  -8   2   8 7614.72  248.48   1
  -6   2   8  117.72   10.30   1
  -4   2   8 1026.38   59.82   1
  -2   2   818597.84  807.45   1
   0   2   8 8302.72  337.84   1
   2   2   8 7761.17  268.45   1
   4   2   8 1716.66   64.47   1
   6   2   8  517.66   50.06   1
   8   2   8   78.05   16.87   1
  10   2   8  256.41   31.55   1
  12   2   8 5512.26  190.94   1
  14   2   8  649.15   57.72   1
  16   2   8  225.78   38.39   1
  18   2   8   62.92   26.53   1
  20   2   8  369.67   80.06   1
  22   2   8  -20.15   49.15   1
  24   2   8  129.30  121.82   1
  26   2   8  869.73  182.55   1
  28   2   8  673.04  166.32   1
  30   2   8  152.55   91.64   1
 -31   3   8  105.78   30.09   1
 -29   3   8   73.50   31.37   1
 -27   3   8  -27.72   27.72   1
 -25   3   8  355.99   65.84   1
 -23   3   8  796.96   89.73   1
 -21   3   8   26.17   18.69   1
 -19   3   8   80.15   15.78   1
 -17   3   8 2546.36  221.40   1
 -15   3   8 6454.30  618.88   1
 -13   3   8 7472.02  734.50   1
 -11   3   8 1805.02  131.67   1
  -9   3   8   97.66   13.04   1
  -7   3   8   63.74   11.03   1
  -5   3   8   24.71    6.20   1
  -3   3   8    4.56    5.11   1
  -1   3   8 3807.09  182.37   1
   1   3   8 2244.26   82.16   1
   3   3   8 2813.89   78.69   1
   5   3   810106.92  294.71   1
   7   3   8 3082.25  217.48   1
   9   3   8  146.54   35.02   1
  11   3   8 5334.35  329.45   1
  13   3   8 9616.43  709.06   1
  15   3   8 2432.19  194.23   1
  17   3   8 1210.40   93.65   1
  19   3   8  247.30   42.95   1
  21   3   8   -1.46   40.76   1
  23   3   8   28.27   51.06   1
  25   3   8  108.15   72.31   1
  27   3   8  -21.98   67.48   1
  29   3   8   20.24   68.66   1
  31   3   8   37.57   50.61   1
 -30   4   8  -27.90   27.90   1
 -28   4   8   42.49   30.82   1
 -26   4   8  109.79   39.94   1
 -24   4   8  259.33   69.48   1
 -22   4   8  847.57  120.00   1
 -20   4   8  318.97   68.85   1
 -18   4   8  979.06   99.57   1
 -16   4   8 3911.50  475.62   1
 -14   4   8 8548.01  772.16   1
 -12   4   8 4390.58  348.33   1
 -10   4   8 1731.89  106.60   1
  -8   4   8   -0.27    5.56   1
  -6   4   8 1047.17   46.14   1
  -4   4   8  739.24   47.33   1
  -2   4   8  175.35   16.23   1
   0   4   8  686.44   41.76   1
   2   4   8 7669.80  295.62   1
   4   4   8 5327.70  174.89   1
   6   4   8 7635.15  356.26   1
   8   4   8  832.80   67.20   1
  10   4   8 3886.69  213.83   1
  12   4   8 7109.46  372.22   1
  14   4   8 4291.28  324.89   1
  16   4   8 1901.77  131.58   1
  18   4   8  524.77   57.90   1
  20   4   8  489.58   79.33   1
  22   4   8   20.06   37.75   1
  24   4   8  -33.74   33.74   1
  26   4   8   65.11   67.93   1
  28   4   8   -4.92   30.64   1
  30   4   8  327.90  117.63   1
 -31   5   8   62.10   45.50   1
 -29   5   8  172.34   58.09   1
 -27   5   8   -8.84   42.77   1
 -25   5   8  315.23   76.69   1
 -23   5   8  855.23  122.46   1
 -21   5   8  552.13   98.39   1
 -19   5   8  113.43   29.82   1
 -17   5   8  878.48  103.04   1
 -15   5   8 4259.73  475.90   1
 -13   5   8 5753.26  417.27   1
 -11   5   810068.71  576.38   1
  -9   5   8 3307.94  197.33   1
  -7   5   8 2245.44  107.96   1
  -5   5   8 6379.43  409.24   1
  -3   5   8   48.51   14.77   1
  -1   5   8  353.62   33.92   1
   1   5   8 8666.18  340.94   1
   3   5   8 7064.14  280.94   1
   5   5   8 5697.46  320.52   1
   7   5   8  220.85   28.18   1
   9   5   8 3173.53  217.20   1
  11   5   811900.99  896.26   1
  13   5   8 6934.30  770.43   1
  15   5   8 2722.53  395.38   1
  17   5   8 1334.68  122.01   1
  19   5   8  745.26   98.66   1
  21   5   8  157.39   59.09   1
  23   5   8    0.36   22.43   1
  25   5   8  -25.44   55.99   1
  27   5   8   -1.09   47.87   1
  29   5   8  251.31   88.63   1
 -30   6   8   22.98   73.68   1
 -28   6   8   68.39   35.84   1
 -26   6   8  -39.21   39.21   1
 -24   6   8   69.03   31.82   1
 -22   6   8  177.08   58.09   1
 -20   6   8   40.12   21.61   1
 -18   6   8  116.26   43.22   1
 -16   6   8 1639.33  158.48   1
 -14   6   8 2124.17  208.09   1
 -12   6   8 3760.67  207.99   1
 -10   6   8  597.90   46.96   1
  -8   6   8   -2.37    8.02   1
  -6   6   8  894.07   68.39   1
  -4   6   8 1084.29   61.55   1
  -2   6   8   19.51   11.22   1
   0   6   8    6.47    5.65   1
   2   6   8   36.47   16.23   1
   4   6   8 3067.66  422.28   1
   6   6   8 2554.75  129.67   1
   8   6   8  415.90   54.16   1
  10   6   8 2403.92  131.76   1
  12   6   8 7861.02  573.74   1
  14   6   8 2140.67  202.61   1
  16   6   8  726.02  111.52   1
  18   6   8   56.26   27.81   1
  20   6   8  -13.59   13.59   1
  22   6   8   11.49   31.00   1
  24   6   8   94.47   38.85   1
  26   6   8  199.79   86.63   1
  28   6   8  -33.37   65.02   1
 -29   7   8   77.42   27.26   1
 -27   7   8   84.71   39.03   1
 -25   7   8   35.93   23.89   1
 -23   7   8  -31.09   37.02   1
 -21   7   8   30.09   34.56   1
 -19   7   8    5.65   22.25   1
 -17   7   8 1348.18  132.49   1
 -15   7   8  728.85   81.34   1
 -13   7   8 1299.21  103.86   1
 -11   7   8  228.78   29.82   1
  -9   7   8 1007.05   69.57   1
  -7   7   8  768.88   51.79   1
  -5   7   8   23.89   20.33   1
  -3   7   8 5723.63  390.55   1
  -1   7   8 1013.35   88.09   1
   1   7   8 4769.92  305.38   1
   3   7   8  375.50   79.60   1
   5   7   8   63.19   21.98   1
   7   7   8    9.30   69.85   1
   9   7   8 1275.59  234.99   1
  11   7   8 1583.80  114.53   1
  13   7   8 1932.31  218.30   1
  15   7   8  467.51   86.54   1
  17   7   8   39.85   45.41   1
  19   7   8  185.65   47.33   1
  21   7   8    8.48   22.16   1
  23   7   8   94.74   32.01   1
  25   7   8  305.47   62.01   1
  27   7   8  470.15   95.56   1
  29   7   8  136.60   74.68   1
 -28   8   8  625.72  156.84   1
 -26   8   8  223.77   75.32   1
 -24   8   8   72.31   37.75   1
 -22   8   8  -23.34   39.12   1
 -20   8   8   81.61   27.36   1
 -18   8   8  382.25   65.93   1
 -16   8   8  881.76  113.80   1
 -14   8   8   29.09   12.58   1
 -12   8   8   49.15   20.88   1
 -10   8   8 1426.96   81.34   1
  -8   8   8 4430.43  301.00   1
  -6   8   8   77.60   26.44   1
  -4   8   8 2640.55  211.73   1
  -2   8   8 6937.21  380.79   1
   0   8   8 6576.76  328.45   1
   2   8   8 6160.95  467.87   1
   4   8   8 1211.04  109.61   1
   6   8   8  114.26   49.79   1
   8   8   8   26.90   42.22   1
  10   8   8  661.37  124.65   1
  12   8   8  158.48   62.19   1
  14   8   8   -7.39   41.22   1
  16   8   8  639.30  110.70   1
  18   8   8  581.95  107.33   1
  20   8   8   33.92   35.93   1
  22   8   8   61.09   19.70   1
  24   8   8   71.85   45.87   1
  26   8   8  678.60  130.58   1
  28   8   8  605.11  134.13   1
 -27   9   8  695.93  167.51   1
 -25   9   8  322.25  110.88   1
 -23   9   8  300.91   72.31   1
 -21   9   8  137.23   50.43   1
 -19   9   8   22.71   27.45   1
 -17   9   8   10.76   21.16   1
 -15   9   8    6.66   17.05   1
 -13   9   8  204.44   34.38   1
 -11   9   8  626.35   45.41   1
  -9   9   8 2733.93  151.37   1
  -7   9   8  569.09   56.26   1
  -5   9   8  689.36   68.94   1
  -3   9   8 3110.61  188.21   1
  -1   9   8 4375.27  181.73   1
   1   9   8 7020.92  316.51   1
   3   9   8 3832.16  229.88   1
   5   9   8 1106.08  120.00   1
   7   9   8  210.82   50.06   1
   9   9   8  381.06   98.94   1
  11   9   8   22.61   38.75   1
  13   9   8  -16.14   42.22   1
  15   9   8  352.98  102.58   1
  17   9   8  623.25  137.69   1
  19   9   8  221.03   81.06   1
  21   9   8   81.06   27.90   1
  23   9   8   -3.37   27.90   1
  25   9   8  536.63  136.32   1
  27   9   8  760.58  189.94   1
 -26  10   8  512.10  147.08   1
 -24  10   8  501.52  142.61   1
 -22  10   8   62.01   47.51   1
 -20  10   8   14.04   30.91   1
 -18  10   8   48.97   23.25   1
 -16  10   8   24.98   17.60   1
 -14  10   8  193.77   39.30   1
 -12  10   8  193.22   36.66   1
 -10  10   8 1279.42  149.45   1
  -8  10   8  165.32   31.19   1
  -6  10   8    7.02   11.67   1
  -4  10   8 1791.16  139.61   1
  -2  10   8 1753.50  134.77   1
   0  10   8 2930.70  131.95   1
   2  10   8 2923.32  160.40   1
   4  10   8 1187.97  114.80   1
   6  10   8   51.98   19.06   1
   8  10   8  116.17   43.68   1
  10  10   8  199.06   58.36   1
  12  10   8  195.59   84.71   1
  14  10   8   58.72   54.71   1
  16  10   8  677.87  145.08   1
  18  10   8   90.73   71.40   1
  20  10   8   42.77   42.22   1
  22  10   8   34.56   18.24   1
  24  10   8  288.33   86.08   1
  26  10   8  565.72  127.66   1
 -25  11   8  114.80   58.36   1
 -23  11   8   80.61   36.38   1
 -21  11   8   -5.47   21.70   1
 -19  11   8   26.81   33.47   1
 -17  11   8   18.42   25.99   1
 -15  11   8   -9.03   25.17   1
 -13  11   8   57.99   28.91   1
 -11  11   8  -19.24   19.24   1
  -9  11   8   65.56   22.16   1
  -7  11   8   88.36   24.53   1
  -5  11   8  384.80   56.90   1
  -3  11   8  554.77   76.78   1
  -1  11   8  949.33  116.99   1
   1  11   8  833.98   77.69   1
   3  11   8  351.34   61.19   1
   5  11   8  -12.58   34.10   1
   7  11   8   26.08   39.12   1
   9  11   8  -19.51   37.75   1
  11  11   8  840.64  120.46   1
  13  11   8   -3.28   37.29   1
  15  11   8  102.22   60.00   1
  17  11   8  294.53   74.32   1
  19  11   8   47.60   35.29   1
  21  11   8  -15.68   45.96   1
  23  11   8  134.41   66.75   1
  25  11   8  212.83   87.54   1
 -24  12   8   -8.12   27.90   1
 -22  12   8   24.89   50.15   1
 -20  12   8   34.47   89.45   1
 -18  12   8   19.60   23.43   1
 -16  12   8  138.51   37.66   1
 -14  12   8  576.66   75.78   1
 -12  12   8 1314.99  115.99   1
 -10  12   8   14.59   23.71   1
  -8  12   8   55.99   20.79   1
  -6  12   8   31.91   18.78   1
  -4  12   8  690.91   90.55   1
  -2  12   8  189.76   58.72   1
   0  12   8    1.00   23.25   1
   2  12   8  -17.87   44.68   1
   4  12   8  344.95   93.74   1
   6  12   8  -25.26   39.67   1
   8  12   8   41.12   20.06   1
  10  12   8  328.18   71.03   1
  12  12   8 1101.80  149.54   1
  14  12   8  626.99  121.64   1
  16  12   8  263.25   83.07   1
  18  12   8   23.98   36.38   1
  20  12   8    6.11   68.57   1
  22  12   8   31.82   41.31   1
  24  12   8   27.36   45.59   1
 -23  13   8   62.83  151.73   1
 -21  13   8  139.51   85.81   1
 -19  13   8   72.22   71.31   1
 -17  13   8  565.35  114.16   1
 -15  13   8 1048.63  106.14   1
 -13  13   8 1733.44  142.25   1
 -11  13   8  275.29   60.91   1
  -9  13   8   76.23   43.95   1
  -7  13   8  -21.79   21.79   1
  -5  13   8   44.13   29.82   1
  -3  13   8  203.34   59.91   1
  -1  13   8  131.12   52.43   1
   1  13   8   22.43   22.89   1
   3  13   8  765.23  100.49   1
   5  13   8  357.54   70.12   1
   7  13   8  571.46   95.93   1
   9  13   8  204.71   57.17   1
  11  13   8  824.96  128.02   1
  13  13   8 1798.27  195.68   1
  15  13   8  788.66  134.95   1
  17  13   8  208.72  114.16   1
  19  13   8   98.94   54.80   1
  21  13   8  -15.59   40.58   1
 -20  14   8  -76.96   76.96   1
 -18  14   8  131.58   72.40   1
 -16  14   8  838.18  123.47   1
 -14  14   8 1023.92  111.61   1
 -12  14   8  748.54   93.37   1
 -10  14   8  114.53   41.95   1
  -8  14   8   37.29   34.56   1
  -6  14   8  -16.41   33.56   1
  -4  14   8    4.47   29.27   1
  -2  14   8   38.12   40.85   1
   0  14   8  -29.54   29.54   1
   2  14   8  146.54   50.79   1
   4  14   8  282.68   96.84   1
   6  14   8   11.31   52.25   1
   8  14   8   84.35   44.68   1
  10  14   8  599.82  109.24   1
  12  14   8  983.07  143.25   1
  14  14   8 1059.39  156.29   1
  16  14   8  259.24   72.95   1
  18  14   8  258.88   78.33   1
  20  14   8   56.90   38.48   1
 -19  15   8   65.20   53.43   1
 -17  15   8  147.36   63.19   1
 -15  15   8  393.28   87.63   1
 -13  15   8  594.17   98.66   1
 -11  15   8  332.37   65.02   1
  -9  15   8   40.85   46.14   1
  -7  15   8  -37.75   37.75   1
  -5  15   8   -8.12   21.52   1
  -3  15   8   14.41   34.19   1
  -1  15   8   64.92   38.85   1
   1  15   8   20.06   52.34   1
   3  15   8  210.82   84.62   1
   5  15   8   28.09   85.26   1
   7  15   8  184.83   71.03   1
   9  15   8  200.52   93.28   1
  11  15   8  220.67  113.34   1
  13  15   8  781.37  193.50   1
  15  15   8  167.96   73.95   1
  17  15   8  115.81  176.99   1
 -16  16   8   83.71   78.42   1
 -14  16   8  -22.16   53.98   1
 -12  16   8   50.15   36.57   1
 -10  16   8   54.16   37.11   1
  -8  16   8  -21.25   32.92   1
  -6  16   8   15.05   46.60   1
  -4  16   8  148.91   49.97   1
  -2  16   8   -4.56   45.32   1
   0  16   8   55.71   63.28   1
   2  16   8  -64.92   64.92   1
   4  16   8   69.67   69.21   1
   6  16   8   52.61   92.01   1
   8  16   8  -16.87   42.13   1
  10  16   8  159.57   85.35   1
  12  16   8  186.66   83.98   1
  14  16   8  -15.50   61.37   1
  16  16   8    6.84   61.73   1
 -13  17   8   -7.93   57.17   1
 -11  17   8  -13.59   51.79   1
  -9  17   8   17.60   62.92   1
  -7  17   8   26.53   56.72   1
  -5  17   8   22.89   42.40   1
  -3  17   8  199.06   59.54   1
  -1  17   8  250.21  109.15   1
   1  17   8  162.95   67.57   1
   3  17   8   48.78   73.59   1
   5  17   8  106.23   85.62   1
   7  17   8   62.19   64.65   1
   9  17   8  -41.67   50.97   1
  11  17   8    5.65  120.36   1
  -8  18   8   40.21   53.89   1
  -6  18   8  -30.73   48.51   1
  -4  18   8   89.27   65.38   1
  -2  18   8   74.59   49.15   1
   0  18   8   79.06   32.46   1
   2  18   8  221.95  134.32   1
   4  18   8   88.81   94.74   1
   6  18   8  -10.21  107.60   1
   8  18   8   54.71   62.28   1
 -31   1   9   24.35   18.24   1
 -29   1   9   53.43   16.05   1
 -27   1   9   18.33   30.91   1
 -25   1   9   35.20   24.98   1
 -23   1   9  161.22   39.48   1
 -21   1   9  711.25   79.79   1
 -19   1   9   17.96   12.67   1
 -17   1   9    2.74   12.58   1
 -15   1   9   78.15   19.51   1
 -13   1   9  352.43   30.46   1
 -11   1   9  245.75   28.63   1
  -9   1   9    2.37    5.56   1
  -7   1   9  900.18   39.85   1
  -5   1   9   81.06   12.31   1
  -3   1   9   -9.03    9.03   1
  -1   1   9    3.47   11.22   1
   1   1   9   -5.02    6.66   1
   3   1   9   34.47    9.30   1
   5   1   9   66.66   12.31   1
   7   1   9  740.61   59.00   1
   9   1   9 1315.90   52.43   1
  11   1   9   -7.93   10.40   1
  13   1   9   21.79   12.58   1
  15   1   9   44.50   15.32   1
  17   1   9  559.70   63.65   1
  19   1   9   36.75   36.11   1
  21   1   9  -60.09   60.09   1
  23   1   9  742.07  167.87   1
  25   1   9   52.34   92.92   1
  27   1   9   35.93   48.60   1
  29   1   9  -80.97   80.97   1
  31   1   9  -18.88   64.38   1
 -32   2   9   33.65   29.45   1
 -30   2   9  -29.27   29.27   1
 -28   2   9  -26.81   26.81   1
 -26   2   9   10.12   23.80   1
 -24   2   9   58.81   28.81   1
 -22   2   9   30.91   20.79   1
 -20   2   9   -6.66   17.78   1
 -18   2   9  145.81   21.98   1
 -16   2   9  104.68   14.77   1
 -14   2   9   68.30   12.77   1
 -12   2   9   55.44   13.13   1
 -10   2   9 1189.61   72.04   1
  -8   2   9   13.40    7.20   1
  -6   2   9  211.37   19.15   1
  -4   2   9   15.59    7.02   1
  -2   2   9   75.41   16.14   1
   0   2   9   -5.02    5.84   1
   2   2   9  137.42   17.14   1
   4   2   9   95.56   13.22   1
   6   2   9  125.29   20.70   1
   8   2   9  306.38   40.94   1
  10   2   9  445.81   43.13   1
  12   2   9  331.92   34.01   1
  14   2   9  -12.22   12.22   1
  16   2   9    3.19   16.69   1
  18   2   9  119.64   24.89   1
  20   2   9   62.46   46.60   1
  22   2   9   42.49   33.19   1
  24   2   9  408.42  125.84   1
  26   2   9   56.81   54.53   1
  28   2   9  -27.17   53.89   1
  30   2   9   -1.82   41.12   1
 -31   3   9   23.98   37.84   1
 -29   3   9   24.71   33.83   1
 -27   3   9   36.47   36.66   1
 -25   3   9  -29.27   29.27   1
 -23   3   9   60.64   24.16   1
 -21   3   9   27.81   25.35   1
 -19   3   9   55.81   16.32   1
 -17   3   9    2.37   11.76   1
 -15   3   9   16.78   12.13   1
 -13   3   9   -8.48   17.05   1
 -11   3   9 1590.64   94.65   1
  -9   3   9   23.43   10.67   1
  -7   3   9  288.15   18.15   1
  -5   3   9 1733.53   66.20   1
  -3   3   9  108.42   15.59   1
  -1   3   9  234.89   20.61   1
   1   3   9    1.19    6.29   1
   3   3   9  126.75   18.15   1
   5   3   9  593.80   40.94   1
   7   3   9   29.09   21.16   1
   9   3   9  501.70   66.38   1
  11   3   9  406.78   49.42   1
  13   3   9   28.18   13.50   1
  15   3   9  235.99   49.70   1
  17   3   9   36.20   12.49   1
  19   3   9  106.23   31.00   1
  21   3   9   48.05   29.27   1
  23   3   9    4.01   45.50   1
  25   3   9   32.74   43.59   1
  27   3   9  145.81   87.45   1
  29   3   9   13.86   76.50   1
 -30   4   9   15.32   27.17   1
 -28   4   9   14.50   53.62   1
 -26   4   9   12.49   49.70   1
 -24   4   9   -1.64   20.97   1
 -22   4   9   -0.27   25.35   1
 -20   4   9   87.90   18.15   1
 -18   4   9    6.38   13.22   1
 -16   4   9   15.23   19.15   1
 -14   4   9  544.74   50.33   1
 -12   4   9 1411.28   99.94   1
 -10   4   9  357.26   26.08   1
  -8   4   9   50.24   10.12   1
  -6   4   9  106.14   13.40   1
  -4   4   9    9.67    8.57   1
  -2   4   9   92.55   12.40   1
   0   4   9  586.51   37.39   1
   2   4   9   78.51   18.88   1
   4   4   9  416.35   32.46   1
   6   4   9   31.09   11.49   1
   8   4   9 3905.48  145.99   1
  10   4   9    4.56   27.63   1
  12   4   9 1483.77  167.23   1
  14   4   9  224.04   85.08   1
  16   4   9  -30.91   30.91   1
  18   4   9   63.74   22.89   1
  20   4   9  138.42   37.02   1
  22   4   9    4.10   34.92   1
  24   4   9   86.26   51.06   1
  26   4   9  -32.46   32.46   1
  28   4   9  112.43   70.94   1
  30   4   9    0.64   48.33   1
 -31   5   9   -6.66   63.10   1
 -29   5   9   11.22   63.92   1
 -27   5   9   14.41   48.15   1
 -25   5   9    5.65   25.90   1
 -23   5   9  -27.45   27.45   1
 -21   5   9  292.89   58.18   1
 -19   5   9   -9.57   26.81   1
 -17   5   9  330.27   43.22   1
 -15   5   9  116.35   23.43   1
 -13   5   9  247.20   31.09   1
 -11   5   9  -11.22   11.22   1
  -9   5   9   20.70    8.30   1
  -7   5   9    9.76    6.11   1
  -5   5   9  905.75   54.35   1
  -3   5   9  346.78   43.77   1
  -1   5   9  166.78   19.24   1
   1   5   9   12.22   10.30   1
   3   5   9   -0.91   11.03   1
   5   5   9  100.67   24.16   1
   7   5   9    9.67   11.40   1
   9   5   9   63.19   18.24   1
  11   5   9   35.29   25.26   1
  13   5   9   27.08   13.31   1
  15   5   9  493.13  105.23   1
  17   5   9   62.19   23.16   1
  19   5   9   51.88   21.43   1
  21   5   9   68.57   45.23   1
  23   5   9  -15.78   32.92   1
  25   5   9  -11.12   29.00   1
  27   5   9   65.65   63.10   1
  29   5   9  -15.32   60.73   1
 -30   6   9  -30.73   52.16   1
 -28   6   9   28.36   33.10   1
 -26   6   9   -2.10   30.27   1
 -24   6   9  -29.91   29.91   1
 -22   6   9   97.57   32.55   1
 -20   6   9   -5.02   25.08   1
 -18   6   9   23.34   11.03   1
 -16   6   9   11.85   25.35   1
 -14   6   9  371.40   40.30   1
 -12   6   9   72.77   19.97   1
 -10   6   9   -1.55    7.39   1
  -8   6   9   26.44   17.14   1
  -6   6   9   79.15   15.50   1
  -4   6   9   77.78   16.69   1
  -2   6   9   27.72   11.31   1
   0   6   9 2335.99  109.61   1
   2   6   9  779.73   72.40   1
   4   6   9  154.56   43.40   1
   6   6   9   23.62   16.87   1
   8   6   9   16.87   14.13   1
  10   6   9   -5.47   17.51   1
  12   6   9   93.65   25.35   1
  14   6   9  131.76   45.32   1
  16   6   9   32.64   37.20   1
  18   6   9   36.02   27.72   1
  20   6   9   -3.65   22.34   1
  22   6   9   37.93   30.46   1
  24   6   9   35.11   36.11   1
  26   6   9    7.57   42.77   1
  28   6   9   29.09   26.81   1
 -29   7   9   51.70  177.72   1
 -27   7   9   32.74   77.96   1
 -25   7   9   -5.56   49.88   1
 -23   7   9   45.96   22.80   1
 -21   7   9   -1.19   20.06   1
 -19   7   9   51.52   33.92   1
 -17   7   9   13.86   20.06   1
 -15   7   9   47.14   17.96   1
 -13   7   9  756.02   58.27   1
 -11   7   9  108.05   20.61   1
  -9   7   9   20.15    9.30   1
  -7   7   9   79.51   14.95   1
  -5   7   9   29.09    9.30   1
  -3   7   9   72.40   19.42   1
  -1   7   9   40.76   16.05   1
   1   7   9 1309.33  104.86   1
   3   7   9  297.08   59.36   1
   5   7   9   15.59   27.81   1
   7   7   9   10.94   33.83   1
   9   7   9   19.70   22.52   1
  11   7   9  696.66   88.91   1
  13   7   9  -30.91   30.91   1
  15   7   9  104.32   47.14   1
  17   7   9  165.23   59.36   1
  19   7   9   98.21   36.47   1
  21   7   9   53.43   35.29   1
  23   7   9  -17.14   47.14   1
  25   7   9   23.34   26.53   1
  27   7   9  -23.16   49.51   1
 -28   8   9   67.57   47.96   1
 -26   8   9  109.88   84.26   1
 -24   8   9   52.52   37.11   1
 -22   8   9   -1.64   35.38   1
 -20   8   9  100.94   40.49   1
 -18   8   9   39.30   16.41   1
 -16   8   9   15.14   21.43   1
 -14   8   9  159.67   24.89   1
 -12   8   9    2.28   13.04   1
 -10   8   9  799.24   72.86   1
  -8   8   9  100.12   16.32   1
  -6   8   9    8.30   12.58   1
  -4   8   9  333.19   48.42   1
  -2   8   9   40.58   21.61   1
   0   8   9  151.64   23.53   1
   2   8   9 1104.35   79.79   1
   4   8   9  303.37   83.80   1
   6   8   9   56.44  100.58   1
   8   8   9   49.97   31.37   1
  10   8   9  459.67  106.14   1
  12   8   9   93.74   59.91   1
  14   8   9   33.28   47.23   1
  16   8   9  -59.36   59.36   1
  18   8   9  328.09   83.98   1
  20   8   9   67.48   30.36   1
  22   8   9   11.22   25.71   1
  24   8   9   40.94   21.25   1
  26   8   9  -13.95   43.95   1
  28   8   9  -15.68   71.67   1
 -27   9   9   75.68   48.42   1
 -25   9   9   62.28   71.12   1
 -23   9   9   12.95   74.50   1
 -21   9   9  -12.22   50.70   1
 -19   9   9   -5.84   36.66   1
 -17   9   9   11.03   17.14   1
 -15   9   9  239.73   46.60   1
 -13   9   9    2.46   13.86   1
 -11   9   9  185.93   33.28   1
  -9   9   9   45.96   15.23   1
  -7   9   9  206.63   31.73   1
  -5   9   9    6.02   10.85   1
  -3   9   9   96.02   33.37   1
  -1   9   9   24.80   16.41   1
   1   9   9  325.62   45.23   1
   3   9   9  136.50   32.83   1
   5   9   9  -27.63   27.63   1
   7   9   9   23.34   37.39   1
   9   9   9  123.37   55.08   1
  11   9   9  410.70  109.88   1
  13   9   9   58.81   55.44   1
  15   9   9   83.43   58.18   1
  17   9   9   -3.10   45.59   1
  19   9   9   17.51   52.43   1
  21   9   9   11.76   38.57   1
  23   9   9    2.10   25.26   1
  25   9   9  -23.07   41.95   1
  27   9   9   36.29   59.91   1
 -26  10   9   49.42  125.74   1
 -24  10   9   47.14   36.47   1
 -22  10   9   87.54   63.83   1
 -20  10   9  -58.09   58.09   1
 -18  10   9  -33.19   33.19   1
 -16  10   9   17.33   20.79   1
 -14  10   9   33.01   18.78   1
 -12  10   9   62.92   21.06   1
 -10  10   9    0.46   21.43   1
  -8  10   9   43.13   14.04   1
  -6  10   9  112.71   22.43   1
  -4  10   9   -6.29   17.14   1
  -2  10   9   60.27   24.26   1
   0  10   9  107.33   23.80   1
   2  10   9  316.60   54.98   1
   4  10   9   14.04   20.79   1
   6  10   9   15.23   28.18   1
   8  10   9  104.23   29.91   1
  10  10   9  425.11   88.63   1
  12  10   9  211.82   86.08   1
  14  10   9   26.63   33.01   1
  16  10   9   -0.36   44.68   1
  18  10   9   56.90   45.68   1
  20  10   9  -19.60   40.12   1
  22  10   9   -4.47   35.29   1
  24  10   9   72.67   41.40   1
  26  10   9  -38.66   50.33   1
 -25  11   9   -7.66   56.90   1
 -23  11   9  -51.79   71.12   1
 -21  11   9   -2.55   37.48   1
 -19  11   9  -60.36   60.36   1
 -17  11   9  173.25   46.32   1
 -15  11   9  208.45   55.99   1
 -13  11   9  431.49   58.72   1
 -11  11   9   -8.30   24.71   1
  -9  11   9  -14.41   15.23   1
  -7  11   9  149.73   38.12   1
  -5  11   9  120.27   29.00   1
  -3  11   9  561.34   82.98   1
  -1  11   9   19.88   14.41   1
   1  11   9   30.64   25.99   1
   3  11   9   -9.21   34.38   1
   5  11   9   34.38   32.28   1
   7  11   9  117.81   31.09   1
   9  11   9  -22.98   27.72   1
  11  11   9   10.58   27.72   1
  13  11   9   62.19   25.35   1
  15  11   9  129.39   54.35   1
  17  11   9   36.11   49.79   1
  19  11   9  -13.77   49.33   1
  21  11   9    9.76   24.26   1
  23  11   9   43.13   68.48   1
  25  11   9   98.02   39.94   1
 -24  12   9  -75.59   78.24   1
 -22  12   9  -53.07  105.78   1
 -20  12   9   62.64   81.52   1
 -18  12   9  191.76   90.27   1
 -16  12   9  243.47   54.80   1
 -14  12   9  228.15   47.96   1
 -12  12   9   -7.20   18.05   1
 -10  12   9  203.16   40.12   1
  -8  12   9   -8.84   22.34   1
  -6  12   9   43.22   20.52   1
  -4  12   9  137.23   31.64   1
  -2  12   9    9.76   18.42   1
   0  12   9  303.01   75.59   1
   2  12   9  -14.86   14.86   1
   4  12   9   77.87   32.28   1
   6  12   9   25.08   39.21   1
   8  12   9   21.88   24.44   1
  10  12   9  317.14   78.05   1
  12  12   9   34.29   34.01   1
  14  12   9   -4.83   31.37   1
  16  12   9  -52.98   52.98   1
  18  12   9    5.56   28.54   1
  20  12   9  -29.54   29.54   1
  22  12   9    1.46   41.76   1
 -23  13   9  -48.78   67.29   1
 -21  13   9  -71.40   76.50   1
 -19  13   9   -7.75   43.59   1
 -17  13   9  281.13   82.89   1
 -15  13   9   49.60   38.66   1
 -13  13   9  197.51   40.21   1
 -11  13   9   -9.57   19.24   1
  -9  13   9    7.20   26.44   1
  -7  13   9  292.07   56.81   1
  -5  13   9   90.09   21.25   1
  -3  13   9   24.71   29.82   1
  -1  13   9   18.33   25.99   1
   1  13   9  -12.95   20.15   1
   3  13   9   -1.28   31.82   1
   5  13   9  532.16   87.26   1
   7  13   9  265.99   69.39   1
   9  13   9  -24.16   27.72   1
  11  13   9  201.88   38.57   1
  13  13   9  163.04   59.45   1
  15  13   9   49.97   41.85   1
  17  13   9   66.11   57.90   1
  19  13   9  -26.99   41.40   1
  21  13   9  -55.44   55.44   1
 -20  14   9   14.32   54.71   1
 -18  14   9   84.62   46.69   1
 -16  14   9  148.45   61.91   1
 -14  14   9   80.06   30.00   1
 -12  14   9    6.02   26.53   1
 -10  14   9   26.53   36.47   1
  -8  14   9  -22.34   22.34   1
  -6  14   9   26.63   29.00   1
  -4  14   9  429.03   79.06   1
  -2  14   9    2.46   31.73   1
   0  14   9   51.98   27.17   1
   2  14   9  -22.61   82.71   1
   4  14   9  200.24   80.97   1
   6  14   9   20.79   58.91   1
   8  14   9    1.37  102.31   1
  10  14   9  164.86   74.32   1
  12  14   9  -12.77   88.81   1
  14  14   9  185.11   66.75   1
  16  14   9  -26.81   26.81   1
  18  14   9    4.01   27.63   1
  20  14   9   38.85   66.38   1
 -19  15   9   25.53  101.40   1
 -17  15   9  -31.64   31.64   1
 -15  15   9  111.43   70.03   1
 -13  15   9   23.07   36.75   1
 -11  15   9  -42.58   42.58   1
  -9  15   9   -4.29   31.73   1
  -7  15   9   -3.37   46.87   1
  -5  15   9   -2.92   27.63   1
  -3  15   9  130.21   50.61   1
  -1  15   9   41.85   33.37   1
   1  15   9   53.25   29.00   1
   3  15   9   64.74   64.65   1
   5  15   9  -12.49   36.93   1
   7  15   9  -31.82   34.74   1
   9  15   9   17.14   57.81   1
  11  15   9  165.05   71.67   1
  13  15   9   44.22   54.26   1
  15  15   9  -34.92   34.92   1
  17  15   9   47.60   70.58   1
 -16  16   9  106.78   60.36   1
 -14  16   9   70.85   35.11   1
 -12  16   9    5.65   36.57   1
 -10  16   9   95.02   45.32   1
  -8  16   9  -39.30   50.06   1
  -6  16   9  168.33   59.45   1
  -4  16   9   58.45   18.60   1
  -2  16   9  166.69   71.76   1
   0  16   9   40.94   35.93   1
   2  16   9  -37.84   74.13   1
   4  16   9  -30.46   30.46   1
   6  16   9   18.05  111.34   1
   8  16   9  -59.64   59.64   1
  10  16   9   82.25   53.34   1
  12  16   9   -9.39  116.26   1
  14  16   9   37.39  108.51   1
 -13  17   9  -87.81   92.10   1
 -11  17   9   72.95   67.57   1
  -9  17   9   -2.10   39.94   1
  -7  17   9  -10.85   41.12   1
  -5  17   9  159.94   71.31   1
  -3  17   9  142.34   52.71   1
  -1  17   9    3.56   49.33   1
   1  17   9  141.43   81.25   1
   3  17   9    6.02   58.27   1
   5  17   9    3.01   78.15   1
   7  17   9  -53.89   53.89   1
   9  17   9   -2.83  100.85   1
  11  17   9  129.94   76.05   1
  -8  18   9  -92.83   92.83   1
  -6  18   9  -13.04   25.26   1
  -4  18   9  -18.33   51.79   1
  -2  18   9  133.04   74.13   1
   0  18   9  154.74   49.88   1
   2  18   9 -105.50  112.16   1
   4  18   9  -19.15   62.55   1
   6  18   9  -68.48   86.17   1
 -32   0  10  -22.43   51.52   1
 -30   0  10  -19.33   27.08   1
 -28   0  10  -21.61   54.98   1
 -26   0  10   37.20   30.36   1
 -24   0  10  327.99   79.60   1
 -22   0  10 2498.39  205.17   1
 -20   0  10 2344.75  225.78   1
 -18   0  10  944.41  136.69   1
 -16   0  10   64.65   22.25   1
 -14   0  10 2225.75  142.25   1
 -12   0  10 8781.26  339.76   1
 -10   0  1013039.26  609.12   1
  -8   0  1012709.35  479.82   1
  -6   0  10 3737.06  141.70   1
  -4   0  10 2541.98  134.13   1
  -2   0  10  436.41   45.05   1
   0   0  10 3413.08  210.46   1
   2   0  10 3699.67  167.69   1
   4   0  10  508.18   53.43   1
   6   0  10 3038.94  112.61   1
   8   0  10 3434.87  178.45   1
  10   0  10 4587.91  263.34   1
  12   0  10   72.77   30.27   1
  14   0  10 1079.55  108.51   1
  16   0  10 5831.41  373.68   1
  18   0  10 8459.56  597.54   1
  20   0  10 2576.27  392.10   1
  22   0  10  177.90  115.44   1
  24   0  10  -25.17   67.29   1
  26   0  10   30.73   78.97   1
  28   0  10  101.76   87.63   1
  30   0  10  -29.91   29.91   1
 -31   1  10  -16.41   55.17   1
 -29   1  10   26.35   26.99   1
 -27   1  10   30.46   19.60   1
 -25   1  10   78.78   35.29   1
 -23   1  10  562.61   76.87   1
 -21   1  10  479.64   66.20   1
 -19   1  10  740.06   67.57   1
 -17   1  10  271.28   28.36   1
 -15   1  10   31.46   12.22   1
 -13   1  10 3000.00  125.38   1
 -11   1  10 5470.95  142.52   1
  -9   1  10 8336.27  289.24   1
  -7   1  10 3360.01   99.03   1
  -5   1  10   64.74   10.21   1
  -3   1  10   25.90    7.66   1
  -1   1  10 1551.34  121.37   1
   1   1  10 1584.53   85.90   1
   3   1  10    8.94    6.11   1
   5   1  10   95.11   15.32   1
   7   1  10 3659.82  109.24   1
   9   1  10 1300.94   79.15   1
  11   1  10   88.54   14.95   1
  13   1  10  323.16   28.54   1
  15   1  10 1758.15  104.04   1
  17   1  10 3360.83  251.40   1
  19   1  10 1816.42  184.29   1
  21   1  10  349.06   81.88   1
  23   1  10   10.94   38.75   1
  25   1  10  121.82   52.61   1
  27   1  10   16.23   55.99   1
  29   1  10  -74.50   74.50   1
 -32   2  10  -39.30   39.30   1
 -30   2  10  -24.62   24.62   1
 -28   2  10  -23.43   23.43   1
 -26   2  10   31.09   30.00   1
 -24   2  10   25.35   34.56   1
 -22   2  10    5.65   25.35   1
 -20   2  10   96.93   22.61   1
 -18   2  10  649.61   57.26   1
 -16   2  10    6.11   12.86   1
 -14   2  10   12.04   10.85   1
 -12   2  10 2588.30   90.46   1
 -10   2  10  510.46   35.74   1
  -8   2  10 3933.65  225.05   1
  -6   2  10  210.46   19.97   1
  -4   2  10  166.50   20.33   1
  -2   2  10   74.04   18.24   1
   0   2  10  327.63   23.98   1
   2   2  10  494.41   33.47   1
   4   2  10   23.16    7.02   1
   6   2  10  516.02   41.03   1
   8   2  10 1708.45  185.02   1
  10   2  10  553.04   49.79   1
  12   2  10  247.48   27.81   1
  14   2  10  225.59   29.27   1
  16   2  10 1197.63   77.96   1
  18   2  10 1598.67  113.25   1
  20   2  10  668.94  114.26   1
  22   2  10   72.95   42.58   1
  24   2  10  128.66   78.42   1
  26   2  10   77.33   93.10   1
  28   2  10   11.95   48.15   1
  30   2  10   90.36   40.12   1
 -31   3  10   69.94   51.79   1
 -29   3  10   17.42   26.63   1
 -27   3  10   95.65   35.02   1
 -25   3  10  748.72  106.05   1
 -23   3  10 1592.01  146.26   1
 -21   3  10  851.67   80.15   1
 -19   3  10  131.85   28.27   1
 -17   3  10   44.13   11.76   1
 -15   3  10  127.75   19.79   1
 -13   3  10   10.12   10.94   1
 -11   3  10 1016.54   73.50   1
  -9   3  10  858.79   38.85   1
  -7   3  10 1311.80   67.66   1
  -5   3  10  726.84   40.12   1
  -3   3  10  289.79   31.64   1
  -1   3  10  273.47   22.89   1
   1   3  10  208.36   25.35   1
   3   3  10 9250.32  224.68   1
   5   3  10 7303.32  319.33   1
   7   3  10  847.57   90.73   1
   9   3  10 2118.24  120.82   1
  11   3  10 1142.55  107.05   1
  13   3  10   77.33   18.24   1
  15   3  10   55.53   14.59   1
  17   3  10   49.51   19.70   1
  19   3  10  160.58   34.92   1
  21   3  10  234.07   61.64   1
  23   3  10  981.79  154.47   1
  25   3  10   -1.82   50.79   1
  27   3  10  125.74   76.69   1
  29   3  10  449.82  144.44   1
 -30   4  10   19.51   38.66   1
 -28   4  10   57.99   41.76   1
 -26   4  10  931.28  116.35   1
 -24   4  10 1954.29  166.78   1
 -22   4  10 1128.24  121.28   1
 -20   4  10 1531.73  109.51   1
 -18   4  10  -21.06   21.06   1
 -16   4  10  138.69   33.01   1
 -14   4  10  769.70   76.78   1
 -12   4  10  788.48  105.68   1
 -10   4  10 1757.88   97.57   1
  -8   4  10  250.67   24.80   1
  -6   4  10 3299.64  158.30   1
  -4   4  10 3039.03  193.95   1
  -2   4  10  167.14   18.60   1
   0   4  10 2749.52  135.59   1
   2   4  1011633.73  428.21   1
   4   4  1012950.26  323.71   1
   6   4  10 3563.99  382.34   1
   8   4  10  166.50   56.08   1
  10   4  10 1080.64  138.42   1
  12   4  10  402.58   92.19   1
  14   4  10   42.22   17.69   1
  16   4  10   95.74   31.37   1
  18   4  10   76.23   17.23   1
  20   4  10   35.20   44.04   1
  22   4  10  541.64   94.83   1
  24   4  10  276.20   80.97   1
  26   4  10  -29.91   56.54   1
  28   4  10  264.53  105.50   1
  30   4  10  585.32  177.08   1
 -31   5  10   91.64   68.85   1
 -29   5  10  -38.85   50.97   1
 -27   5  10  404.41   74.04   1
 -25   5  10 1767.81  161.85   1
 -23   5  10 1920.46  161.58   1
 -21   5  10  741.43   92.64   1
 -19   5  10   35.84   26.08   1
 -17   5  10    5.47   17.14   1
 -15   5  10  151.82   32.92   1
 -13   5  10    2.92   11.76   1
 -11   5  10    1.37    6.11   1
  -9   5  10  273.56   30.55   1
  -7   5  10  909.67   43.40   1
  -5   5  10 4731.89  320.52   1
  -3   5  10 1346.45   83.62   1
  -1   5  10   11.95    7.66   1
   1   5  10 6506.09  280.30   1
   3   5  10 6969.49  247.66   1
   5   5  1010953.66  472.52   1
   7   5  10 3520.67  190.76   1
   9   5  10  816.11   74.41   1
  11   5  10  475.26   50.70   1
  13   5  10  808.72  134.32   1
  15   5  10  284.13   79.70   1
  17   5  10  144.44   42.40   1
  19   5  10  207.17   46.60   1
  21   5  10  385.90   78.24   1
  23   5  10  928.09  120.73   1
  25   5  10  -18.42   54.35   1
  27   5  10    0.18   26.17   1
  29   5  10  294.71  116.99   1
 -30   6  10   49.60   30.91   1
 -28   6  10  188.66   94.65   1
 -26   6  10  509.36  104.32   1
 -24   6  10  913.22  108.88   1
 -22   6  10  460.40   74.59   1
 -20   6  10    5.11   20.79   1
 -18   6  10  -17.69   17.69   1
 -16   6  10   91.55   21.06   1
 -14   6  10   23.43   15.78   1
 -12   6  10  140.79   21.98   1
 -10   6  10   -2.37    8.75   1
  -8   6  10   85.53   13.31   1
  -6   6  10 1398.60  102.40   1
  -4   6  10   17.33   12.58   1
  -2   6  10 2074.65   92.74   1
   0   6  10  121.19   25.53   1
   2   6  10 2447.06  115.62   1
   4   6  10 6869.10  439.06   1
   6   6  10 5803.41  358.27   1
   8   6  10  527.69   51.43   1
  10   6  10   21.16   13.04   1
  12   6  10   33.28   16.32   1
  14   6  10  152.10   64.83   1
  16   6  10   53.25   21.98   1
  18   6  10   15.68   23.07   1
  20   6  10   58.45   18.88   1
  22   6  10  559.42  100.03   1
  24   6  10  303.83   68.39   1
  26   6  10  -24.71   24.71   1
  28   6  10   19.15   77.42   1
 -29   7  10  173.98   95.47   1
 -27   7  10  -72.22   72.22   1
 -25   7  10   14.68   78.33   1
 -23   7  10   79.97   45.32   1
 -21   7  10  -11.40   21.25   1
 -19   7  10   20.33   18.69   1
 -17   7  10   95.47   23.16   1
 -15   7  10   14.32   20.06   1
 -13   7  10  119.45   22.43   1
 -11   7  10  845.65   70.58   1
  -9   7  10 1329.67   94.10   1
  -7   7  10   92.83   25.17   1
  -5   7  10    6.84   12.31   1
  -3   7  10  434.04   50.88   1
  -1   7  10 1627.30   65.02   1
   1   7  10   97.48   43.22   1
   3   7  10 1435.81  132.49   1
   5   7  10 1286.63  161.22   1
   7   7  10  381.25  120.18   1
   9   7  10    2.19   19.70   1
  11   7  10   72.40   22.61   1
  13   7  10   82.16   40.49   1
  15   7  10  129.57   30.55   1
  17   7  10  222.31   69.76   1
  19   7  10   25.26   16.41   1
  21   7  10   22.43   23.53   1
  23   7  10   65.47   43.22   1
  25   7  10  197.78   57.26   1
  27   7  10  -13.95   83.62   1
 -28   8  10   32.46   88.54   1
 -26   8  10  -36.29   46.23   1
 -24   8  10   77.69   42.40   1
 -22   8  10  -15.23   20.15   1
 -20   8  10  477.36   90.82   1
 -18   8  10  121.82   59.00   1
 -16   8  10  -13.04   13.04   1
 -14   8  10  111.61   26.26   1
 -12   8  10 1533.74  111.61   1
 -10   8  10 2126.26  217.66   1
  -8   8  10 2125.63  109.33   1
  -6   8  10 1284.90   73.77   1
  -4   8  10   32.92   21.34   1
  -2   8  10    6.66   17.14   1
   0   8  10 1194.80   75.68   1
   2   8  10   29.18   19.97   1
   4   8  10   20.88   31.91   1
   6   8  10  -18.24   23.53   1
   8   8  10  475.44  114.26   1
  10   8  10  284.68   89.18   1
  12   8  10   37.11   68.02   1
  14   8  10 1449.21  161.22   1
  16   8  10 1443.47  189.67   1
  18   8  10  673.41  114.44   1
  20   8  10  288.42   56.72   1
  22   8  10  -23.89   23.89   1
  24   8  10   42.40   45.59   1
  26   8  10   26.63   36.75   1
 -27   9  10  104.50   69.39   1
 -25   9  10  -68.57   68.57   1
 -23   9  10  322.71  120.36   1
 -21   9  10  706.96  159.48   1
 -19   9  10  749.55  114.89   1
 -17   9  10  173.25   40.40   1
 -15   9  10   -9.21   18.51   1
 -13   9  10  637.20   70.76   1
 -11   9  10 2858.30  199.24   1
  -9   9  10 3780.37  247.75   1
  -7   9  10 2478.51  118.09   1
  -5   9  10  278.48   35.74   1
  -3   9  10   47.23   17.87   1
  -1   9  10  418.91   76.50   1
   1   9  10  558.97   55.71   1
   3   9  10   25.08   21.43   1
   5   9  10  587.42  121.64   1
   7   9  10  616.69  120.46   1
   9   9  10 1191.34  180.37   1
  11   9  10   44.13   25.90   1
  13   9  10   -2.92   68.85   1
  15   9  10 1232.01  198.24   1
  17   9  10 1410.91  215.75   1
  19   9  10 2443.23  393.01   1
  21   9  10  247.39   44.04   1
  23   9  10   -0.18   38.21   1
  25   9  10   40.94   40.58   1
 -26  10  10    9.57   38.39   1
 -24  10  10   89.27   90.64   1
 -22  10  10    3.56  100.21   1
 -20  10  10  230.88   97.29   1
 -18  10  10  322.80   73.59   1
 -16  10  10  963.65   88.09   1
 -14  10  10  427.93   57.08   1
 -12  10  10  712.07   70.30   1
 -10  10  10 4383.65  347.05   1
  -8  10  10 1410.00  106.23   1
  -6  10  10  706.32   73.13   1
  -4  10  10   14.04   44.77   1
  -2  10  10  126.75   38.39   1
   0  10  10  176.99   29.09   1
   2  10  10   29.36   19.33   1
   4  10  10   47.60   46.23   1
   6  10  10  755.93  100.85   1
   8  10  10  985.26  122.19   1
  10  10  10 2310.55  613.59   1
  12  10  10   25.17   32.83   1
  14  10  10  271.09   97.84   1
  16  10  10 1823.80  279.48   1
  18  10  10 1593.74  492.49   1
  20  10  10  711.61  222.77   1
  22  10  10  131.12   49.97   1
  24  10  10   16.14   52.89   1
 -25  11  10  -46.50   46.50   1
 -23  11  10   -6.29   31.91   1
 -21  11  10   25.53   58.54   1
 -19  11  10  133.50   40.21   1
 -17  11  10   99.03   49.60   1
 -15  11  10   17.87   21.61   1
 -13  11  10   32.19   16.23   1
 -11  11  10  671.95   71.40   1
  -9  11  10  444.26   63.19   1
  -7  11  10  712.25   79.79   1
  -5  11  10   65.65   23.16   1
  -3  11  10   47.33   29.27   1
  -1  11  10   54.35   36.29   1
   1  11  10   24.35   16.14   1
   3  11  10  206.26   49.88   1
   5  11  10  226.14   55.08   1
   7  11  10   95.65   32.28   1
   9  11  10 1197.72  138.88   1
  11  11  10 1044.26  136.05   1
  13  11  10  135.32   49.60   1
  15  11  10  219.03   72.86   1
  17  11  10  297.81   83.34   1
  19  11  10  546.02  110.61   1
  21  11  10   42.04   53.34   1
  23  11  10   68.75   49.51   1
 -24  12  10   18.51   67.29   1
 -22  12  10   76.87   52.16   1
 -20  12  10   42.95   82.25   1
 -18  12  10  -31.09   58.81   1
 -16  12  10    8.84   46.69   1
 -14  12  10   11.03   18.05   1
 -12  12  10  -18.51   18.51   1
 -10  12  10   48.69   21.79   1
  -8  12  10   -0.55   31.64   1
  -6  12  10   -7.11   18.33   1
  -4  12  10   42.67   18.24   1
  -2  12  10   34.10   24.53   1
   0  12  10   27.90   18.69   1
   2  12  10  628.45  139.15   1
   4  12  10  691.64   94.01   1
   6  12  10  428.30   82.71   1
   8  12  10   25.35   22.16   1
  10  12  10  106.69   37.57   1
  12  12  10   54.80   35.20   1
  14  12  10   11.58   30.55   1
  16  12  10  -11.03   33.65   1
  18  12  10   13.13   27.54   1
  20  12  10  -27.17   39.67   1
  22  12  10   47.42   35.29   1
 -21  13  10  359.00  125.38   1
 -19  13  10  172.80   79.70   1
 -17  13  10   -9.12   39.39   1
 -15  13  10    0.46   24.07   1
 -13  13  10   12.95   23.16   1
 -11  13  10  164.04   47.69   1
  -9  13  10  289.61   54.26   1
  -7  13  10  569.36   75.78   1
  -5  13  10   45.59   29.91   1
  -3  13  10  110.15   35.65   1
  -1  13  10   25.17   22.43   1
   1  13  10  -12.49   29.64   1
   3  13  10 1254.99  210.73   1
   5  13  10 1100.97  188.12   1
   7  13  10 1058.66  135.41   1
   9  13  10    3.01   35.84   1
  11  13  10    6.84   47.60   1
  13  13  10   67.20   40.67   1
  15  13  10  -17.87   41.58   1
  17  13  10   56.08   55.17   1
  19  13  10   54.07   60.73   1
  21  13  10   65.11   41.03   1
 -20  14  10  203.53   83.80   1
 -18  14  10   19.42   44.59   1
 -16  14  10  -35.84   45.05   1
 -14  14  10   -5.38   33.28   1
 -12  14  10  109.15   44.41   1
 -10  14  10   11.85   42.22   1
  -8  14  10  156.93   45.14   1
  -6  14  10  213.28   51.34   1
  -4  14  10  521.40   84.71   1
  -2  14  10   14.04   18.88   1
   0  14  10   91.46   60.46   1
   2  14  10  884.41  173.53   1
   4  14  10 1344.99  217.93   1
   6  14  10 1313.16  214.01   1
   8  14  10   99.76   65.11   1
  10  14  10  -41.49   65.84   1
  12  14  10  111.88   73.68   1
  14  14  10  -17.96   53.80   1
  16  14  10   -7.57   29.00   1
  18  14  10   57.99   34.19   1
 -17  15  10   97.93   56.08   1
 -15  15  10  -30.36   63.10   1
 -13  15  10  -23.25   44.22   1
 -11  15  10   -0.18   49.06   1
  -9  15  10   34.83   37.20   1
  -7  15  10   13.86   40.85   1
  -5  15  10  110.43   58.18   1
  -3  15  10  245.93   72.49   1
  -1  15  10   47.96   62.64   1
   1  15  10  111.98   73.31   1
   3  15  10  514.74  139.88   1
   5  15  10  710.06  177.08   1
   7  15  10  401.03  131.03   1
   9  15  10    5.47   89.45   1
  11  15  10   -6.75   79.97   1
  13  15  10   68.85   80.24   1
  15  15  10   -7.20   44.68   1
  17  15  10  118.27   59.45   1
 -16  16  10   61.55  135.05   1
 -14  16  10  126.47   56.17   1
 -12  16  10   37.29   51.98   1
 -10  16  10   58.72   39.94   1
  -8  16  10   -1.82   46.05   1
  -6  16  10    0.64   57.90   1
  -4  16  10   78.60   43.77   1
  -2  16  10  121.92   51.43   1
   0  16  10   32.19   34.19   1
   2  16  10  -22.89   87.08   1
   4  16  10  341.95  125.56   1
   6  16  10   32.37  192.68   1
   8  16  10   12.04   77.33   1
  10  16  10  -27.63   27.63   1
  12  16  10  -39.76   66.02   1
  14  16  10   83.34   43.50   1
 -11  17  10   90.91   63.74   1
  -9  17  10  148.63   62.37   1
  -7  17  10   91.46   55.53   1
  -5  17  10   -0.91   82.98   1
  -3  17  10  -32.28   32.28   1
  -1  17  10   34.47   53.89   1
   1  17  10  249.76  114.26   1
   3  17  10  119.73   74.23   1
   5  17  10  120.00   56.44   1
   7  17  10  -59.09   60.18   1
   9  17  10    2.28   91.55   1
  11  17  10  124.19   97.48   1
  -6  18  10  114.07   23.16   1
  -4  18  10  -21.79   46.05   1
  -2  18  10   85.81   70.03   1
   0  18  10   22.52   79.70   1
   2  18  10  -33.28   64.56   1
   4  18  10   35.74   56.72   1
 -31   1  11   48.88   29.27   1
 -29   1  11    4.65   25.35   1
 -27   1  11  -23.34   23.34   1
 -25   1  11  -10.40   30.55   1
 -23   1  11   98.48   25.81   1
 -21   1  11   57.08   30.27   1
 -19   1  11   -9.12   22.71   1
 -17   1  11  389.45   53.89   1
 -15   1  11    4.29   14.86   1
 -13   1  11  727.30   62.10   1
 -11   1  11    9.94   16.41   1
  -9   1  11  508.82   33.92   1
  -7   1  11   31.19    8.21   1
  -5   1  11   30.64   11.76   1
  -3   1  11   16.41    9.48   1
  -1   1  11   16.41    8.94   1
   1   1  11   11.12    7.66   1
   3   1  11   14.77    8.84   1
   5   1  11  339.67   32.92   1
   7   1  11    1.64    9.48   1
   9   1  11  437.87   45.23   1
  11   1  11    9.85   14.59   1
  13   1  11   55.08   13.86   1
  15   1  11  259.15   34.65   1
  17   1  11   54.07   18.24   1
  19   1  11  -40.76   40.76   1
  21   1  11   -0.46   30.73   1
  23   1  11   60.00   65.65   1
  25   1  11  -29.36   29.36   1
  27   1  11  -33.37   37.20   1
  29   1  11   -0.82   57.17   1
 -30   2  11  -15.68   32.74   1
 -28   2  11  -24.98   24.98   1
 -26   2  11   48.42   37.66   1
 -24   2  11  214.74   49.70   1
 -22   2  11   38.48   21.52   1
 -20   2  11   50.97   15.14   1
 -18   2  11  330.46   40.49   1
 -16   2  11  880.31   58.27   1
 -14   2  11   13.95   13.13   1
 -12   2  11  138.42   24.62   1
 -10   2  11  264.71   23.16   1
  -8   2  11  168.33   16.14   1
  -6   2  11   -7.48    9.48   1
  -4   2  11  763.50   49.24   1
  -2   2  11  105.05   22.25   1
   0   2  11  107.42   13.31   1
   2   2  11   47.42    9.12   1
   4   2  11   11.31   10.49   1
   6   2  11  102.58   17.05   1
   8   2  11 1080.00  106.23   1
  10   2  11   39.76   13.50   1
  12   2  11  439.06   38.30   1
  14   2  11  202.98   25.44   1
  16   2  11  362.28   41.85   1
  18   2  11  318.24   51.06   1
  20   2  11  212.19   47.23   1
  22   2  11   54.98   46.78   1
  24   2  11  -29.45   38.75   1
  26   2  11   66.20   76.32   1
  28   2  11   10.58   57.54   1
  30   2  11  -80.33   80.33   1
 -31   3  11   31.37   30.00   1
 -29   3  11   29.64   41.22   1
 -27   3  11   35.93   49.97   1
 -25   3  11  106.14   43.13   1
 -23   3  11    8.84   27.45   1
 -21   3  11   35.02   20.43   1
 -19   3  11  132.04   31.55   1
 -17   3  11   79.42   20.43   1
 -15   3  11  206.54   24.16   1
 -13   3  11  223.59   26.08   1
 -11   3  11  173.53   20.97   1
  -9   3  11   80.79   10.85   1
  -7   3  11 1077.08   63.47   1
  -5   3  11   16.41    8.84   1
  -3   3  11  304.92   34.74   1
  -1   3  11    2.37    6.84   1
   1   3  11   -0.73    8.48   1
   3   3  11  486.57   38.48   1
   5   3  11   -1.91    7.20   1
   7   3  11  174.44   39.76   1
   9   3  11  122.55   35.93   1
  11   3  11  673.77   66.20   1
  13   3  11   61.28   17.96   1
  15   3  11  334.65   43.59   1
  17   3  11   24.89   26.35   1
  19   3  11  240.00   45.23   1
  21   3  11  -31.19   31.19   1
  23   3  11   29.82   45.78   1
  25   3  11  188.66   79.79   1
  27   3  11   42.40   46.50   1
  29   3  11  -40.03   64.10   1
 -30   4  11  -18.24   18.24   1
 -28   4  11   -1.91   40.03   1
 -26   4  11   92.92   31.09   1
 -24   4  11  159.76   30.46   1
 -22   4  11  195.41   52.89   1
 -20   4  11  137.42   22.98   1
 -18   4  11   42.86   31.00   1
 -16   4  11   14.22   18.78   1
 -14   4  11  187.30   25.99   1
 -12   4  11   76.60   13.95   1
 -10   4  11  198.06   21.16   1
  -8   4  11   41.67   14.41   1
  -6   4  11  521.95   39.30   1
  -4   4  11   99.85   15.50   1
  -2   4  11  506.90   33.37   1
   0   4  11  868.91   48.33   1
   2   4  11  802.89   47.33   1
   4   4  11 1426.23   77.23   1
   6   4  11    6.66   23.98   1
   8   4  11   -1.19   20.43   1
  10   4  11   71.76   25.53   1
  12   4  11  330.09   82.61   1
  14   4  11  117.63   43.31   1
  16   4  11  269.45   58.72   1
  18   4  11   67.84   46.32   1
  20   4  11   15.96   27.90   1
  22   4  11    9.85   18.69   1
  24   4  11   76.32   48.69   1
  26   4  11   32.64   41.76   1
  28   4  11   30.00  135.23   1
 -29   5  11  -10.49   88.91   1
 -27   5  11  -20.88   44.68   1
 -25   5  11   48.15   28.09   1
 -23   5  11   43.68   17.42   1
 -21   5  11   29.45   17.96   1
 -19   5  11  132.04   32.74   1
 -17   5  11   -4.56   25.26   1
 -15   5  11   46.60   25.71   1
 -13   5  11  808.00   58.18   1
 -11   5  11   54.98   12.86   1
  -9   5  11  278.66   28.72   1
  -7   5  11  693.74   61.09   1
  -5   5  11  475.53   37.02   1
  -3   5  11  221.49   23.07   1
  -1   5  11   20.06    5.65   1
   1   5  11  495.14   44.86   1
   3   5  11   72.49   24.16   1
   5   5  11   35.65    8.30   1
   7   5  11  164.95   26.26   1
   9   5  11  -29.00   29.00   1
  11   5  11   38.94   35.11   1
  13   5  11   24.53   41.49   1
  15   5  11    8.75   39.57   1
  17   5  11   48.24   22.34   1
  19   5  11   47.05   34.10   1
  21   5  11  -11.76   38.75   1
  23   5  11   75.32   37.66   1
  25   5  11   31.82   47.23   1
  27   5  11   11.12   48.97   1
  29   5  11   47.05   48.78   1
 -30   6  11  -28.72   39.30   1
 -28   6  11   22.61   98.02   1
 -26   6  11   37.11   70.30   1
 -24   6  11  260.52   95.84   1
 -22   6  11   -6.02   25.26   1
 -20   6  11   35.20   47.42   1
 -18   6  11   72.31   21.61   1
 -16   6  11    1.73   16.41   1
 -14   6  11   97.39   19.97   1
 -12   6  11  194.13   25.44   1
 -10   6  11   95.11   18.60   1
  -8   6  11   68.66   12.31   1
  -6   6  11   18.33   10.76   1
  -4   6  11  266.44   30.91   1
  -2   6  11   71.12   12.58   1
   0   6  11  601.37   52.61   1
   2   6  11   93.56   20.52   1
   4   6  11 1152.40  116.08   1
   6   6  11   86.99   27.63   1
   8   6  11   35.93    9.03   1
  10   6  11  148.45   31.19   1
  12   6  11   -4.83   13.22   1
  14   6  11   13.86   29.00   1
  16   6  11  -40.30   50.06   1
  18   6  11  160.94   51.98   1
  20   6  11   33.10   24.80   1
  22   6  11  -15.50   44.59   1
  24   6  11   -4.01   15.68   1
  26   6  11    7.29   50.43   1
  28   6  11  169.70   59.27   1
 -29   7  11   43.68   71.22   1
 -27   7  11  -29.82   41.12   1
 -25   7  11   -4.01   82.43   1
 -23   7  11   98.57  128.02   1
 -21   7  11   43.40   26.81   1
 -19   7  11   11.03   20.15   1
 -17   7  11   11.76   21.61   1
 -15   7  11  122.55   24.53   1
 -13   7  11  303.74   37.57   1
 -11   7  11  633.74   65.74   1
  -9   7  11  287.23   32.74   1
  -7   7  11   -8.12   12.67   1
  -5   7  11   31.64   15.87   1
  -3   7  11  469.24   45.78   1
  -1   7  11   14.50   14.59   1
   1   7  11  239.45   40.76   1
   3   7  11  212.28   53.71   1
   5   7  11  884.68  139.42   1
   7   7  11  -16.41   21.16   1
   9   7  11  197.96   39.30   1
  11   7  11  455.02   85.99   1
  13   7  11   34.65   30.82   1
  15   7  11   77.51   43.86   1
  17   7  11   44.13   14.95   1
  19   7  11   50.61   20.52   1
  21   7  11  -34.92   34.92   1
  23   7  11   62.46   28.45   1
  25   7  11  -25.81   25.81   1
  27   7  11  134.77   54.44   1
 -28   8  11  177.99   94.01   1
 -26   8  11  -31.82  114.35   1
 -24   8  11   81.43   62.10   1
 -22   8  11   53.80   64.47   1
 -20   8  11  -28.18   28.18   1
 -18   8  11  -14.04   39.67   1
 -16   8  11   -6.38   16.05   1
 -14   8  11  419.09   54.44   1
 -12   8  11  422.10   44.22   1
 -10   8  11  242.74   49.60   1
  -8   8  11   11.40   13.40   1
  -6   8  11    7.93   12.77   1
  -4   8  11  -11.67   16.69   1
  -2   8  11  103.95   22.43   1
   0   8  11  175.26   30.00   1
   2   8  11  626.26   95.11   1
   4   8  11  449.00   94.38   1
   6   8  11   71.95   28.18   1
   8   8  11   14.32   27.90   1
  10   8  11  346.96  143.89   1
  12   8  11   68.02   53.71   1
  14   8  11  -12.40   26.53   1
  16   8  11   23.25   59.27   1
  18   8  11  123.10   36.57   1
  20   8  11   89.00   37.75   1
  22   8  11   39.03   35.20   1
  24   8  11   10.85   24.89   1
  26   8  11  -27.90   42.04   1
 -27   9  11   54.44  140.24   1
 -25   9  11   38.75   57.54   1
 -23   9  11   37.84  165.96   1
 -21   9  11  -15.32   50.15   1
 -19   9  11  130.49   51.34   1
 -17   9  11   82.34   39.30   1
 -15   9  11  109.06   28.91   1
 -13   9  11  485.38   56.99   1
 -11   9  11   34.29   19.88   1
  -9   9  11  364.10   47.14   1
  -7   9  11    7.48    8.84   1
  -5   9  11    6.02   16.69   1
  -3   9  11   74.04   25.81   1
  -1   9  11   34.01   51.34   1
   1   9  11  -26.44   26.44   1
   3   9  11  932.74   96.11   1
   5   9  11  969.48  192.77   1
   7   9  11   -4.19   34.19   1
   9   9  11  -17.33   53.16   1
  11   9  11  125.29   60.18   1
  13   9  11  100.58   93.10   1
  15   9  11  171.52   65.47   1
  17   9  11  368.21   99.39   1
  19   9  11  266.90   95.74   1
  21   9  11   64.19   35.56   1
  23   9  11   66.20   37.93   1
  25   9  11  -33.19   33.19   1
 -26  10  11  -30.36  129.85   1
 -24  10  11  111.61   75.05   1
 -22  10  11   40.76   81.70   1
 -20  10  11   89.45   29.00   1
 -18  10  11   44.41   59.54   1
 -16  10  11   -1.91   21.98   1
 -14  10  11  100.67   24.80   1
 -12  10  11    8.30   18.97   1
 -10  10  11  846.75   78.42   1
  -8  10  11   73.59   35.47   1
  -6  10  11    3.10   16.05   1
  -4  10  11   -4.83   39.21   1
  -2  10  11   48.97   23.62   1
   0  10  11  138.97   23.25   1
   2  10  11   -7.48   30.27   1
   4  10  11  138.05   43.04   1
   6  10  11   20.97   14.32   1
   8  10  11  195.05  112.25   1
  10  10  11   13.50   51.43   1
  12  10  11   53.16   31.37   1
  14  10  11   19.15   66.93   1
  16  10  11  268.45  104.32   1
  18  10  11  216.84   86.35   1
  20  10  11  -53.34   68.21   1
  22  10  11  -21.79   25.44   1
  24  10  11   30.09   37.39   1
 -25  11  11   75.78   88.36   1
 -23  11  11  156.57   62.55   1
 -21  11  11   32.92   53.53   1
 -19  11  11  -44.04   48.05   1
 -17  11  11   81.88   26.44   1
 -15  11  11   -0.64   24.26   1
 -13  11  11   48.24   20.88   1
 -11  11  11  162.49   47.42   1
  -9  11  11   95.47   32.19   1
  -7  11  11   73.59   24.26   1
  -5  11  11    6.93   17.96   1
  -3  11  11   54.44   22.07   1
  -1  11  11   81.88   64.01   1
   1  11  11   19.79   14.77   1
   3  11  11  445.44   71.58   1
   5  11  11  309.94   67.84   1
   7  11  11  196.87   48.33   1
   9  11  11   98.75   56.99   1
  11  11  11   37.75   44.95   1
  13  11  11  200.79   64.74   1
  15  11  11  140.43   55.62   1
  17  11  11  284.41  102.13   1
  19  11  11  -32.64   63.92   1
  21  11  11  -64.83   64.83   1
  23  11  11   20.33   28.27   1
 -24  12  11  143.34   65.47   1
 -22  12  11  171.79   72.58   1
 -20  12  11   38.94   45.87   1
 -18  12  11   48.05   40.76   1
 -16  12  11   12.95   40.49   1
 -14  12  11    5.65   37.93   1
 -12  12  11   55.44   23.07   1
 -10  12  11   42.67   30.73   1
  -8  12  11    3.10   24.98   1
  -6  12  11    2.55   24.89   1
  -4  12  11   -4.01   23.98   1
  -2  12  11   99.30   26.99   1
   0  12  11  129.76   50.88   1
   2  12  11   95.93   37.57   1
   4  12  11 1034.04  187.84   1
   6  12  11   53.71   40.58   1
   8  12  11   71.22   29.64   1
  10  12  11    3.37   43.86   1
  12  12  11   38.66   48.42   1
  14  12  11   55.71   59.82   1
  16  12  11  201.79   69.76   1
  18  12  11  120.00   65.65   1
  20  12  11   41.22   46.05   1
  22  12  11  -38.12   53.98   1
 -21  13  11  -65.29   65.56   1
 -19  13  11   12.67   46.69   1
 -17  13  11    6.38   54.89   1
 -15  13  11    0.18   26.63   1
 -13  13  11   60.09   38.57   1
 -11  13  11   25.08   35.56   1
  -9  13  11  -11.03   39.30   1
  -7  13  11    7.93   23.43   1
  -5  13  11  216.29   48.42   1
  -3  13  11   24.98   30.09   1
  -1  13  11   19.79   76.69   1
   1  13  11  285.32  103.59   1
   3  13  11  138.97   34.10   1
   5  13  11  -69.30   96.29   1
   7  13  11   20.52   75.41   1
   9  13  11   91.73   62.92   1
  11  13  11   23.16   44.77   1
  13  13  11  -44.04   45.05   1
  15  13  11   25.44   54.35   1
  17  13  11  146.54   68.30   1
  19  13  11   -2.28   59.36   1
  21  13  11   56.44   40.58   1
 -20  14  11  -72.49   72.49   1
 -18  14  11   60.46   43.68   1
 -16  14  11  -15.50   56.99   1
 -14  14  11  100.30   42.49   1
 -12  14  11   44.77   29.36   1
 -10  14  11   81.98   39.03   1
  -8  14  11  -35.65   35.93   1
  -6  14  11  -19.33   22.89   1
  -4  14  11  -12.04   24.80   1
  -2  14  11   19.24   54.35   1
   0  14  11   72.86   53.89   1
   2  14  11  250.21  100.67   1
   4  14  11  215.75   92.64   1
   6  14  11   43.22   76.14   1
   8  14  11    5.74   48.05   1
  10  14  11  -52.98   56.17   1
  12  14  11   54.98   97.39   1
  14  14  11  120.00  110.24   1
  16  14  11   38.57  161.49   1
  18  14  11  -44.95   50.43   1
 -17  15  11   12.58   65.11   1
 -15  15  11   11.49   27.08   1
 -13  15  11   52.98   47.60   1
 -11  15  11   69.48   59.18   1
  -9  15  11    1.00   33.37   1
  -7  15  11    3.47   37.39   1
  -5  15  11   -1.73   24.80   1
  -3  15  11   10.40   37.11   1
  -1  15  11    9.12   23.53   1
   1  15  11   17.23   30.18   1
   3  15  11  156.75   52.89   1
   5  15  11  400.03  134.04   1
   7  15  11  -12.58   71.31   1
   9  15  11   18.69   89.45   1
  11  15  11  -70.12   70.12   1
  13  15  11    4.47  101.58   1
  15  15  11  -38.02   45.41   1
 -14  16  11   40.67   58.45   1
 -12  16  11  119.00   30.18   1
 -10  16  11  137.42   41.03   1
  -8  16  11  -13.59   44.04   1
  -6  16  11  -18.42   31.28   1
  -4  16  11   89.09   73.68   1
  -2  16  11  105.78   70.40   1
   0  16  11   52.25   42.13   1
   2  16  11   90.91   80.70   1
   4  16  11  -11.58   56.08   1
   6  16  11   57.17   53.80   1
   8  16  11   -6.75   46.05   1
  10  16  11   88.91   44.22   1
  12  16  11  -80.61   80.61   1
  14  16  11   -0.46  134.86   1
 -11  17  11  117.54   72.31   1
  -9  17  11  184.10   65.11   1
  -7  17  11   43.22   51.61   1
  -5  17  11   12.58   36.02   1
  -3  17  11  -59.45   59.45   1
  -1  17  11   -4.10   32.19   1
   1  17  11   25.62   44.68   1
   3  17  11  -22.07   99.85   1
   5  17  11   37.39   70.58   1
   7  17  11  -42.40   55.17   1
   9  17  11   21.43   64.38   1
  -4  18  11  -67.66   67.66   1
  -2  18  11   43.59  184.65   1
   0  18  11   88.27  207.26   1
   2  18  11  136.87   98.57   1
 -30   0  12  670.40  124.47   1
 -28   0  12  566.08  118.91   1
 -26   0  12  384.26   87.63   1
 -24   0  12   59.00   21.16   1
 -22   0  12   -4.74   34.10   1
 -20   0  12 2039.55  211.09   1
 -18   0  12 2783.80  179.45   1
 -16   0  12  142.43   46.87   1
 -14   0  12  -30.00   34.29   1
 -12   0  12 1732.16  163.13   1
 -10   0  12 6240.19  288.97   1
  -8   0  12 7314.81  370.21   1
  -6   0  12 7826.18  245.47   1
  -4   0  12 2246.72  180.91   1
  -2   0  12  276.75   45.78   1
   0   0  12 3632.74  229.24   1
   2   0  12 1398.88  100.49   1
   4   0  12 5013.66  354.89   1
   6   0  12 1535.11   91.09   1
   8   0  12   92.10   30.18   1
  10   0  12  801.52   95.29   1
  12   0  12   95.93   25.81   1
  14   0  12    9.30   19.79   1
  16   0  12  395.11   72.95   1
  18   0  12  887.69  159.76   1
  20   0  12 1154.04  193.31   1
  22   0  12  147.08  112.52   1
  24   0  12  635.47  224.23   1
  26   0  12 1754.77  385.26   1
  28   0  12  929.82  285.87   1
  30   0  12  160.21  124.65   1
 -31   1  12  251.22   67.84   1
 -29   1  12  298.63   70.12   1
 -27   1  12  318.78   56.26   1
 -25   1  12  159.39   30.91   1
 -23   1  12  -14.68   14.68   1
 -21   1  12  309.30   51.88   1
 -19   1  12 1089.48   93.65   1
 -17   1  12  393.92   54.16   1
 -15   1  12   72.31   16.60   1
 -13   1  12 1265.47  100.30   1
 -11   1  12 3131.59  227.42   1
  -9   1  12 2947.21  108.24   1
  -7   1  12 3051.25   84.98   1
  -5   1  12 1057.02   42.58   1
  -3   1  12 1233.28   56.90   1
  -1   1  12   80.97   20.33   1
   1   1  12   54.62   14.41   1
   3   1  12 2957.06  130.58   1
   5   1  12   63.01   15.41   1
   7   1  12   -0.18   12.40   1
   9   1  12 1071.61   83.89   1
  11   1  12  411.70   35.02   1
  13   1  12  207.54   24.07   1
  15   1  12  871.10   80.43   1
  17   1  12 1104.99   91.37   1
  19   1  12  986.63  104.59   1
  21   1  12  311.85   89.45   1
  23   1  12  -68.21   68.21   1
  25   1  12  437.51  133.13   1
  27   1  12  761.22  209.18   1
  29   1  12  512.46  163.13   1
 -30   2  12  382.80   90.91   1
 -28   2  12  304.47   61.00   1
 -26   2  12  763.59  111.43   1
 -24   2  12  -47.33   52.89   1
 -22   2  12  146.08   47.78   1
 -20   2  12  169.06   35.29   1
 -18   2  12   26.53   15.96   1
 -16   2  12  585.23   63.83   1
 -14   2  12  709.79   65.56   1
 -12   2  12 2474.87  211.28   1
 -10   2  12   19.70    8.75   1
  -8   2  12   48.69    8.75   1
  -6   2  12   17.14    9.94   1
  -4   2  12 2855.11  153.92   1
  -2   2  12 8977.31  500.06   1
   0   2  12  754.01   44.32   1
   2   2  12 5732.56  200.06   1
   4   2  12   11.49    8.66   1
   6   2  12   37.66   12.67   1
   8   2  12   14.13    7.66   1
  10   2  12  252.77   43.22   1
  12   2  12   -4.83   16.14   1
  14   2  12  528.88   42.77   1
  16   2  12 1833.19  127.30   1
  18   2  12  989.00   95.29   1
  20   2  12  463.68   86.90   1
  22   2  12   33.65   52.25   1
  24   2  12  -46.78   46.78   1
  26   2  12  292.34  121.82   1
  28   2  12  291.61  113.71   1
 -31   3  12  -38.85   38.85   1
 -29   3  12  101.40   31.46   1
 -27   3  12  140.52   50.06   1
 -25   3  12  110.88   31.37   1
 -23   3  12   29.18   20.97   1
 -21   3  12  454.56   61.64   1
 -19   3  12   42.95   16.78   1
 -17   3  12 2052.04  151.37   1
 -15   3  12  883.22   61.91   1
 -13   3  12 2003.35  130.30   1
 -11   3  12  802.34  116.54   1
  -9   3  12   86.90   15.23   1
  -7   3  12  151.55   21.06   1
  -5   3  12   76.50   13.77   1
  -3   3  12   84.26   20.70   1
  -1   3  12  282.04   22.16   1
   1   3  12 4765.72  194.95   1
   3   3  1210043.18  267.81   1
   5   3  12 2056.69   93.28   1
   7   3  12   55.99   15.96   1
   9   3  12  688.27   89.91   1
  11   3  12  321.88   57.45   1
  13   3  12  431.31   45.96   1
  15   3  12 1391.40  101.12   1
  17   3  12 1745.29  153.65   1
  19   3  12   72.04   27.99   1
  21   3  12   24.89   49.24   1
  23   3  12  697.30  131.58   1
  25   3  12   26.35   34.10   1
  27   3  12  177.26   84.53   1
  29   3  12   -8.39   40.12   1
 -30   4  12  -11.76   88.45   1
 -28   4  12   62.83   45.50   1
 -26   4  12  379.97   91.00   1
 -24   4  12  728.39  102.86   1
 -22   4  12  613.04   72.49   1
 -20   4  12  887.24   84.53   1
 -18   4  12  819.30   91.46   1
 -16   4  12 1919.27  130.12   1
 -14   4  12 1297.02   89.54   1
 -12   4  12  855.32   51.34   1
 -10   4  12  105.05   17.78   1
  -8   4  12  389.18   39.57   1
  -6   4  12  210.37   21.98   1
  -4   4  12  277.11   28.91   1
  -2   4  12   40.49   10.94   1
   0   4  12  151.64   19.33   1
   2   4  12 6857.79  195.96   1
   4   4  12 4326.57  143.80   1
   6   4  12 1693.32  117.17   1
   8   4  12 1471.28  157.93   1
  10   4  12 1298.12  157.75   1
  12   4  12  969.03  143.71   1
  14   4  12 1218.42  155.20   1
  16   4  12  682.16   94.56   1
  18   4  12  479.27   81.25   1
  20   4  12  113.53   34.01   1
  22   4  12  437.33   87.81   1
  24   4  12  464.59  101.95   1
  26   4  12   21.88   29.09   1
  28   4  12    0.82   33.01   1
 -29   5  12   41.22   75.78   1
 -27   5  12  229.88   93.19   1
 -25   5  12  932.01  141.70   1
 -23   5  12  841.19  104.59   1
 -21   5  12  986.45  107.60   1
 -19   5  12  957.72  100.49   1
 -17   5  12 1262.92  120.91   1
 -15   5  12 1668.70  134.86   1
 -13   5  12  557.23   47.96   1
 -11   5  12  127.30   19.88   1
  -9   5  12  364.65   31.37   1
  -7   5  12  734.41   57.63   1
  -5   5  12  384.99   37.84   1
  -3   5  12  193.31   22.07   1
  -1   5  12   29.18    9.21   1
   1   5  12  201.88   33.10   1
   3   5  12 4576.42  186.38   1
   5   5  12 5331.98  262.52   1
   7   5  12 3917.15  393.65   1
   9   5  12 1884.17  188.30   1
  11   5  12 1646.45  186.84   1
  13   5  12 2783.07  261.16   1
  15   5  12 1447.21  172.71   1
  17   5  12  340.49   69.67   1
  19   5  12   22.52   18.97   1
  21   5  12  635.02  100.40   1
  23   5  12  820.03  122.92   1
  25   5  12   67.29   27.99   1
  27   5  12   19.88   81.43   1
 -28   6  12  -22.25   73.59   1
 -26   6  12  235.35   74.50   1
 -24   6  12  542.92  143.80   1
 -22   6  12  809.18  124.38   1
 -20   6  12  231.52   50.15   1
 -18   6  12  179.18   52.16   1
 -16   6  12  479.82   62.10   1
 -14   6  12 1160.43   81.52   1
 -12   6  12  744.99   53.34   1
 -10   6  12   97.93   17.87   1
  -8   6  12   30.27   11.76   1
  -6   6  12  481.28   46.32   1
  -4   6  12  687.90   46.41   1
  -2   6  12    2.37   10.76   1
   0   6  12   22.61   13.77   1
   2   6  12 1360.12   88.18   1
   4   6  12 2298.70  167.23   1
   6   6  12  128.57   24.80   1
   8   6  12  462.58   48.15   1
  10   6  12  904.29   84.62   1
  12   6  12 1838.57  174.89   1
  14   6  12 1370.52  188.12   1
  16   6  12  956.54  162.95   1
  18   6  12   55.44   37.48   1
  20   6  12    5.11   18.51   1
  22   6  12  926.54  127.39   1
  24   6  12  238.45   68.48   1
  26   6  12   61.64   55.08   1
  28   6  12   23.62  106.32   1
 -29   7  12   90.55   35.74   1
 -27   7  12  149.73   75.59   1
 -25   7  12    6.02   55.17   1
 -23   7  12   10.94   56.26   1
 -21   7  12  -19.42   56.44   1
 -19   7  12   10.58   26.99   1
 -17   7  12  239.36   43.31   1
 -15   7  12  601.64   55.17   1
 -13   7  12 2358.79  187.11   1
 -11   7  12  306.29   34.56   1
  -9   7  12  144.35   26.90   1
  -7   7  12   -8.02    8.02   1
  -5   7  12   61.82   16.23   1
  -3   7  12    3.47   12.04   1
  -1   7  12  536.08   42.22   1
   1   7  12 1467.45  104.32   1
   3   7  12 1169.45  125.65   1
   5   7  12  -23.07   32.92   1
   7   7  12  -17.14   40.49   1
   9   7  12   93.28   28.54   1
  11   7  12  574.10   94.29   1
  13   7  12 1240.67  146.35   1
  15   7  12  811.46  127.39   1
  17   7  12  620.79  123.28   1
  19   7  12  356.26   66.66   1
  21   7  12  193.59   41.03   1
  23   7  12  172.43   53.53   1
  25   7  12   21.16   31.09   1
  27   7  12  290.97   69.12   1
 -28   8  12  344.86  119.27   1
 -26   8  12  164.50   71.22   1
 -24   8  12   92.19   80.79   1
 -22   8  12  374.50  131.58   1
 -20   8  12  207.90   78.33   1
 -18   8  12  212.19   89.18   1
 -16   8  12   49.60   30.00   1
 -14   8  12  367.30   48.60   1
 -12   8  12  777.63   72.95   1
 -10   8  12  336.11   56.08   1
  -8   8  12   77.42   16.41   1
  -6   8  12  395.75   50.33   1
  -4   8  12  124.38   30.36   1
  -2   8  12  757.57   71.67   1
   0   8  12  764.77   78.97   1
   2   8  12 1029.30  122.74   1
   4   8  12   70.03   55.62   1
   6   8  12    5.47   44.50   1
   8   8  12 1024.47  182.19   1
  10   8  12  630.46  137.33   1
  12   8  12    2.37   64.38   1
  14   8  12  648.33  107.96   1
  16   8  12 1251.16  162.58   1
  18   8  12 1304.41  174.71   1
  20   8  12  147.54   65.65   1
  22   8  12    5.20   26.72   1
  24   8  12    5.65   40.30   1
  26   8  12  118.45   52.07   1
 -27   9  12   60.46  143.34   1
 -25   9  12   29.36   24.35   1
 -23   9  12  103.31   60.64   1
 -21   9  12  464.68  132.04   1
 -19   9  12  578.12  133.13   1
 -17   9  12  100.03   48.78   1
 -15   9  12  167.05   36.38   1
 -13   9  12  282.40   42.77   1
 -11   9  12  968.03   79.70   1
  -9   9  12  441.70   53.89   1
  -7   9  12  923.71   84.16   1
  -5   9  12 1251.16   97.39   1
  -3   9  12 1661.77  138.69   1
  -1   9  12  936.48  122.83   1
   1   9  12 1776.75  100.12   1
   3   9  12  732.49  135.41   1
   5   9  12    7.57   21.25   1
   7   9  12 1869.49  287.69   1
   9   9  12 1897.94  363.47   1
  11   9  12  407.05  109.70   1
  13   9  12   48.24   46.14   1
  15   9  12  331.82  108.60   1
  17   9  12  670.58  155.56   1
  19   9  12 1019.18  155.56   1
  21   9  12  191.58   50.15   1
  23   9  12   79.33   31.82   1
  25   9  12   92.83   45.14   1
 -26  10  12  107.51  125.47   1
 -24  10  12  123.37   61.55   1
 -22  10  12   92.64   55.26   1
 -20  10  12  479.36  129.48   1
 -18  10  12  457.93   96.20   1
 -16  10  12  190.94   71.67   1
 -14  10  12  309.21   56.08   1
 -12  10  12  352.07   51.06   1
 -10  10  12  607.57   63.28   1
  -8  10  12 1042.25   83.43   1
  -6  10  12 1325.11  105.32   1
  -4  10  12 2095.99  191.58   1
  -2  10  12  374.59   79.51   1
   0  10  12 2376.11  175.99   1
   2  10  12 1040.43   97.02   1
   4  10  12  598.82  103.86   1
   6  10  12  372.77  134.50   1
   8  10  12  723.83  146.54   1
  10  10  12  854.04  215.84   1
  12  10  12   61.73   79.24   1
  14  10  12  -25.53   25.53   1
  16  10  12   99.03   65.74   1
  18  10  12  838.63  184.65   1
  20  10  12  213.47   93.83   1
  22  10  12  170.88   42.13   1
  24  10  12  -34.92   59.82   1
 -25  11  12   46.14  112.43   1
 -23  11  12   41.67   79.88   1
 -21  11  12  141.06   52.52   1
 -19  11  12  106.41   49.97   1
 -17  11  12  148.45   47.60   1
 -15  11  12   61.46   33.47   1
 -13  11  12   15.32   31.46   1
 -11  11  12  301.46   58.91   1
  -9  11  12  195.05   39.39   1
  -7  11  12  474.89   64.74   1
  -5  11  12  343.13   62.01   1
  -3  11  12  701.40  109.24   1
  -1  11  12  422.83   85.17   1
   1  11  12  483.65   93.83   1
   3  11  12  231.79   57.26   1
   5  11  12   -5.11   25.08   1
   7  11  12  116.54   41.12   1
   9  11  12    4.29   34.74   1
  11  11  12  -28.72   39.57   1
  13  11  12   24.53   83.16   1
  15  11  12  118.72   70.94   1
  17  11  12  204.16   93.74   1
  19  11  12  247.66  105.32   1
  21  11  12   76.78   36.84   1
  23  11  12  -33.92   53.16   1
 -22  12  12   37.29   57.54   1
 -20  12  12   93.83   52.16   1
 -18  12  12   25.44   26.35   1
 -16  12  12   64.74   35.65   1
 -14  12  12   20.88   35.56   1
 -12  12  12   92.55   32.92   1
 -10  12  12  154.74   55.17   1
  -8  12  12  101.67   19.24   1
  -6  12  12  -19.79   19.79   1
  -4  12  12  114.98   40.76   1
  -2  12  12   28.72   24.26   1
   0  12  12  215.84   62.28   1
   2  12  12  804.35  155.38   1
   4  12  12  588.51  134.77   1
   6  12  12  -24.26   24.26   1
   8  12  12   39.21   32.74   1
  10  12  12  -46.87   46.87   1
  12  12  12  161.49   61.09   1
  14  12  12  329.36   92.01   1
  16  12  12  341.13   98.48   1
  18  12  12   23.80   44.86   1
  20  12  12  -33.10   33.10   1
  22  12  12    4.29   62.10   1
 -21  13  12   21.34   58.09   1
 -19  13  12   89.54   47.33   1
 -17  13  12  150.91   52.89   1
 -15  13  12  499.88  104.59   1
 -13  13  12  475.44   89.09   1
 -11  13  12    8.02   19.24   1
  -9  13  12   40.76   41.76   1
  -7  13  12  375.05   75.32   1
  -5  13  12  125.93   38.75   1
  -3  13  12   61.82   48.05   1
  -1  13  12    9.57   41.85   1
   1  13  12  435.41  122.92   1
   3  13  12  485.02  127.30   1
   5  13  12  169.42   74.59   1
   7  13  12   58.27   46.14   1
   9  13  12  355.26  156.47   1
  11  13  12  205.44   88.81   1
  13  13  12  243.56   65.29   1
  15  13  12   95.38   71.03   1
  17  13  12  136.78   62.01   1
  19  13  12   48.60   51.61   1
 -20  14  12 -102.77  102.77   1
 -18  14  12  205.62   73.04   1
 -16  14  12  507.45  141.52   1
 -14  14  12  930.82  166.32   1
 -12  14  12  104.68   34.19   1
 -10  14  12   -0.36   26.63   1
  -8  14  12  391.00   80.06   1
  -6  14  12  379.51   79.79   1
  -4  14  12  551.22  128.21   1
  -2  14  12  362.10  110.43   1
   0  14  12   -4.10   29.73   1
   2  14  12  763.04  162.22   1
   4  14  12  612.13  155.38   1
   6  14  12  394.74  124.92   1
   8  14  12   94.47   72.13   1
  10  14  12  405.50  152.74   1
  12  14  12   36.02   37.11   1
  14  14  12  146.44  166.14   1
  16  14  12  360.09  165.14   1
  18  14  12  -47.69   76.69   1
 -17  15  12   17.87   40.85   1
 -15  15  12  250.85   77.33   1
 -13  15  12  309.12   92.55   1
 -11  15  12   45.14   46.14   1
  -9  15  12   29.54   30.27   1
  -7  15  12  240.09   71.22   1
  -5  15  12  162.22   79.24   1
  -3  15  12  327.90  105.14   1
  -1  15  12  227.60   75.32   1
   1  15  12   40.76  139.42   1
   3  15  12  361.73  119.73   1
   5  15  12  184.74  176.54   1
   7  15  12  210.91   92.55   1
   9  15  12  115.62   80.24   1
  11  15  12  271.55  100.21   1
  13  15  12  344.41  132.40   1
  15  15  12  350.52  136.87   1
 -14  16  12  238.63   90.36   1
 -12  16  12   23.62   57.63   1
 -10  16  12   39.03   42.67   1
  -8  16  12   18.78   30.09   1
  -6  16  12   -5.65   57.45   1
  -4  16  12   42.67  128.02   1
  -2  16  12   -6.20   25.81   1
   0  16  12   33.74   22.80   1
   2  16  12  108.60   65.38   1
   4  16  12    5.47   51.43   1
   6  16  12  215.56   99.67   1
   8  16  12  144.89  101.12   1
  10  16  12   56.17   75.59   1
  12  16  12  208.45   99.03   1
  -9  17  12  -37.93   49.97   1
  -7  17  12   62.46   31.55   1
  -5  17  12   67.48   63.47   1
  -3  17  12  -34.83   69.03   1
  -1  17  12   80.79   61.91   1
   1  17  12  116.08  125.74   1
   3  17  12  -43.86   81.61   1
   5  17  12   45.59   65.65   1
   7  17  12   25.08   54.44   1
   9  17  12   74.23   71.67   1
 -31   1  13   15.87   40.94   1
 -29   1  13   43.95   31.55   1
 -27   1  13   46.14   37.39   1
 -25   1  13    7.02   23.16   1
 -23   1  13   87.90   24.26   1
 -21   1  13   51.16   25.99   1
 -19   1  13   15.50   34.83   1
 -17   1  13   78.78   21.52   1
 -15   1  13   41.58   19.70   1
 -13   1  13  133.31   24.53   1
 -11   1  13   10.12   10.67   1
  -9   1  13  -10.12   11.40   1
  -7   1  13   86.44   13.31   1
  -5   1  13  157.75   16.23   1
  -3   1  13  359.36   32.55   1
  -1   1  13   57.63   21.06   1
   1   1  13  151.46   26.17   1
   3   1  13   45.68   19.15   1
   5   1  13   34.29   10.94   1
   7   1  13  453.56   34.29   1
   9   1  13  -11.95   11.95   1
  11   1  13   -2.46   10.49   1
  13   1  13   77.42   12.95   1
  15   1  13  118.27   27.72   1
  17   1  13   17.33   18.51   1
  19   1  13   -5.20   35.47   1
  21   1  13  -39.03   39.03   1
  23   1  13   42.95   54.16   1
  25   1  13    1.82   53.07   1
  27   1  13  -37.57   62.64   1
  29   1  13    6.47   63.37   1
 -30   2  13  -23.62   29.73   1
 -28   2  13  -36.84   54.53   1
 -26   2  13   39.67   28.09   1
 -24   2  13  167.60   53.43   1
 -22   2  13   51.43   13.31   1
 -20   2  13   80.70   25.71   1
 -18   2  13   14.13   21.34   1
 -16   2  13   58.54   13.13   1
 -14   2  13   69.94   20.97   1
 -12   2  13   -2.28   10.94   1
 -10   2  13  289.33   30.18   1
  -8   2  13  277.93   26.35   1
  -6   2  13  176.17   26.63   1
  -4   2  13   87.45   15.05   1
  -2   2  13   36.20    9.03   1
   0   2  13  745.44   52.07   1
   2   2  13  414.89   38.02   1
   4   2  13  151.09   20.61   1
   6   2  13 1277.14   87.45   1
   8   2  13   32.55   10.12   1
  10   2  13   -3.47   13.95   1
  12   2  13   -2.74   13.40   1
  14   2  13   14.13   20.06   1
  16   2  13   32.01   27.54   1
  18   2  13  150.55   44.13   1
  20   2  13   38.57   32.37   1
  22   2  13  -28.54   39.57   1
  24   2  13   22.89   40.49   1
  26   2  13  -40.49   70.85   1
  28   2  13  -17.69   47.14   1
 -29   3  13   18.33   49.06   1
 -27   3  13   32.37   28.45   1
 -25   3  13   22.43   48.24   1
 -23   3  13   34.19   38.94   1
 -21   3  13   10.30   23.98   1
 -19   3  13   61.37   20.43   1
 -17   3  13  188.12   39.85   1
 -15   3  13  286.87   41.58   1
 -13   3  13   77.78   14.68   1
 -11   3  13  189.12   27.26   1
  -9   3  13  256.05   30.55   1
  -7   3  13  265.90   29.64   1
  -5   3  13   44.13   21.70   1
  -3   3  13   34.92   15.23   1
  -1   3  13    7.39    7.84   1
   1   3  13   15.68   10.49   1
   3   3  13   60.00   14.22   1
   5   3  13  334.38   37.84   1
   7   3  13  445.62   48.33   1
   9   3  13  607.57   85.26   1
  11   3  13   12.40   25.71   1
  13   3  13   -2.28   15.96   1
  15   3  13   59.27   30.55   1
  17   3  13   52.07   34.01   1
  19   3  13    0.27   41.49   1
  21   3  13  -17.51   21.79   1
  23   3  13   60.27   30.09   1
  25   3  13  -39.21   39.21   1
  27   3  13  109.42   40.49   1
  29   3  13  -20.15   97.29   1
 -30   4  13  -38.75   38.75   1
 -28   4  13  -20.88   64.92   1
 -26   4  13   39.94   45.14   1
 -24   4  13  -12.95   58.81   1
 -22   4  13  103.13   30.27   1
 -20   4  13   76.41   22.25   1
 -18   4  13   -3.92   10.67   1
 -16   4  13    9.21   17.14   1
 -14   4  13  109.97   18.60   1
 -12   4  13  113.34   18.15   1
 -10   4  13   -1.00    9.12   1
  -8   4  13    5.47    6.93   1
  -6   4  13   26.63    8.21   1
  -4   4  13   -3.56    8.75   1
  -2   4  13  456.75   44.86   1
   0   4  13  175.81   21.98   1
   2   4  13   10.40    7.93   1
   4   4  13  -12.13   12.13   1
   6   4  13   -2.46   12.77   1
   8   4  13   91.82   40.49   1
  10   4  13  155.20   55.53   1
  12   4  13  108.42   38.85   1
  14   4  13   18.60   44.77   1
  16   4  13   16.87   37.75   1
  18   4  13   53.25   31.91   1
  20   4  13  -29.00   37.29   1
  22   4  13   18.51   25.08   1
  24   4  13  -14.13   61.19   1
  26   4  13  -25.71   27.08   1
  28   4  13   92.19   81.88   1
 -29   5  13   68.94   48.97   1
 -27   5  13   61.91   44.50   1
 -25   5  13   18.42  203.16   1
 -23   5  13  -27.99   39.57   1
 -21   5  13  100.12   28.36   1
 -19   5  13   61.00   29.36   1
 -17   5  13   57.72   27.17   1
 -15   5  13   12.13   13.77   1
 -13   5  13  298.27   34.65   1
 -11   5  13   25.62    7.48   1
  -9   5  13   22.07   11.58   1
  -7   5  13   59.73   12.13   1
  -5   5  13   83.62   20.61   1
  -3   5  13   13.68   10.94   1
  -1   5  13  166.05   21.16   1
   1   5  13   22.61    8.39   1
   3   5  13    1.09   14.50   1
   5   5  13   26.08   15.23   1
   7   5  13  -15.50   15.50   1
   9   5  13    0.55   79.79   1
  11   5  13   11.40   19.70   1
  13   5  13   65.11   52.52   1
  15   5  13  -34.83   34.83   1
  17   5  13  214.74   56.63   1
  19   5  13   11.95   37.20   1
  21   5  13  186.02   53.34   1
  23   5  13   43.50   31.28   1
  25   5  13   33.83   26.17   1
  27   5  13   53.07   28.54   1
 -28   6  13  -29.27  103.04   1
 -26   6  13   50.79   36.38   1
 -24   6  13  -29.36   46.78   1
 -22   6  13   21.25   80.43   1
 -20   6  13    3.01   32.10   1
 -18   6  13   35.84   23.53   1
 -16   6  13  227.33   38.85   1
 -14   6  13   65.56   18.60   1
 -12   6  13   63.56   23.80   1
 -10   6  13   55.99   14.77   1
  -8   6  13  145.71   32.01   1
  -6   6  13    3.28   21.70   1
  -4   6  13  190.76   18.51   1
  -2   6  13   -3.01   12.77   1
   0   6  13  409.88   37.20   1
   2   6  13   -7.84   10.94   1
   4   6  13  215.93   35.65   1
   6   6  13  186.93   42.22   1
   8   6  13   -9.57    9.57   1
  10   6  13  180.91   48.78   1
  12   6  13  446.99  106.50   1
  14   6  13  255.32   84.44   1
  16   6  13   79.15   77.23   1
  18   6  13   19.51   33.19   1
  20   6  13   11.49   51.16   1
  22   6  13  158.66   52.98   1
  24   6  13  -33.19   33.28   1
  26   6  13   27.63   58.18   1
 -27   7  13   -7.20  114.16   1
 -25   7  13  -13.31   47.05   1
 -23   7  13  264.44  103.13   1
 -21   7  13   78.97  123.56   1
 -19   7  13    3.92   25.44   1
 -17   7  13  149.82   83.25   1
 -15   7  13   23.98   15.68   1
 -13   7  13   23.98   11.76   1
 -11   7  13    8.21   18.60   1
  -9   7  13  212.64   35.38   1
  -7   7  13  292.98   42.40   1
  -5   7  13   26.63    8.66   1
  -3   7  13   60.09   18.33   1
  -1   7  13  490.30   40.03   1
   1   7  13   91.92   23.80   1
   3   7  13   15.23   28.36   1
   5   7  13   57.90   29.91   1
   7   7  13   51.16   49.51   1
   9   7  13   18.78   24.71   1
  11   7  13  173.34   54.53   1
  13   7  13  233.71   67.11   1
  15   7  13    7.11   36.20   1
  17   7  13   -0.18   31.19   1
  19   7  13    7.48   34.47   1
  21   7  13  614.77   96.02   1
  23   7  13   14.04   32.74   1
  25   7  13    7.75   26.17   1
  27   7  13   84.07   26.17   1
 -28   8  13   -3.74   56.26   1
 -26   8  13   13.68   85.62   1
 -24   8  13  123.28   70.12   1
 -22   8  13  106.50   92.64   1
 -20   8  13  351.61  106.23   1
 -18   8  13   10.12  135.50   1
 -16   8  13  -21.06   45.87   1
 -14   8  13  117.17   22.80   1
 -12   8  13   68.75   25.44   1
 -10   8  13   40.76   29.09   1
  -8   8  13   78.88   35.56   1
  -6   8  13  250.03   38.02   1
  -4   8  13   28.36   14.77   1
  -2   8  13    8.30    8.75   1
   0   8  13   95.29   20.15   1
   2   8  13  -12.22   31.09   1
   4   8  13   11.95   17.60   1
   6   8  13  154.92   99.12   1
   8   8  13  -40.30   40.30   1
  10   8  13   38.94   45.05   1
  12   8  13   47.51   24.80   1
  14   8  13  -30.09   30.09   1
  16   8  13  -29.54   29.54   1
  18   8  13  155.47   51.43   1
  20   8  13   29.00   30.00   1
  22   8  13   87.72   31.37   1
  24   8  13   42.49   31.37   1
  26   8  13  -21.16   35.11   1
 -27   9  13   83.98   74.68   1
 -25   9  13  -12.77   85.44   1
 -23   9  13    2.01   41.22   1
 -21   9  13   15.50   96.75   1
 -19   9  13   43.95   62.55   1
 -17   9  13  126.38   42.22   1
 -15   9  13   -2.55   41.31   1
 -13   9  13   14.04   50.61   1
 -11   9  13  -22.16   22.16   1
  -9   9  13  -12.04   23.34   1
  -7   9  13   15.23   23.16   1
  -5   9  13   51.25   17.78   1
  -3   9  13    7.93   18.15   1
  -1   9  13  -34.56   34.56   1
   1   9  13   33.10   22.80   1
   3   9  13   61.00   35.93   1
   5   9  13  172.16   61.91   1
   7   9  13  117.72   44.13   1
   9   9  13  131.85   55.53   1
  11   9  13  -62.74   62.74   1
  13   9  13   12.77   55.44   1
  15   9  13   -1.91   40.21   1
  17   9  13   26.35   54.16   1
  19   9  13  -34.74   50.88   1
  21   9  13  -26.99   35.47   1
  23   9  13   35.20   48.33   1
  25   9  13    4.83   33.65   1
 -26  10  13  -24.35   86.90   1
 -24  10  13   -4.38   23.71   1
 -22  10  13   51.25  102.58   1
 -20  10  13  188.94   66.75   1
 -18  10  13  -19.97   19.97   1
 -16  10  13  138.15   32.10   1
 -14  10  13   26.35   29.18   1
 -12  10  13  -21.98   26.35   1
 -10  10  13    3.65   30.27   1
  -8  10  13   71.22   18.05   1
  -6  10  13    3.01   22.98   1
  -4  10  13   32.92   20.15   1
  -2  10  13  104.77   27.26   1
   0  10  13  572.28   84.44   1
   2  10  13    5.65   17.69   1
   4  10  13  231.16   51.52   1
   6  10  13  214.74   97.57   1
   8  10  13  -19.97   44.77   1
  10  10  13  110.43   91.19   1
  12  10  13   11.03   59.45   1
  14  10  13   20.24   91.92   1
  16  10  13    5.84   30.27   1
  18  10  13  108.97   69.94   1
  20  10  13  -25.17   44.86   1
  22  10  13    7.02   41.31   1
  24  10  13   81.61   47.87   1
 -23  11  13   48.60   72.86   1
 -21  11  13   98.12   64.65   1
 -19  11  13  -25.81   70.94   1
 -17  11  13  -15.23   46.96   1
 -15  11  13    0.82   29.00   1
 -13  11  13  -22.61   32.55   1
 -11  11  13   -5.02   22.98   1
  -9  11  13  -30.00   30.00   1
  -7  11  13   69.30   29.00   1
  -5  11  13   15.41   28.27   1
  -3  11  13   37.57   47.96   1
  -1  11  13   16.60   35.93   1
   1  11  13   50.15   61.82   1
   3  11  13   22.25   27.08   1
   5  11  13  297.99   67.02   1
   7  11  13  136.32   37.02   1
   9  11  13   21.06   29.73   1
  11  11  13   -8.02   45.14   1
  13  11  13  196.69   86.44   1
  15  11  13  141.98   25.08   1
  17  11  13   88.63   47.78   1
  19  11  13  -53.62   92.74   1
  21  11  13 -136.50  154.38   1
  23  11  13  -50.06   61.82   1
 -22  12  13  -20.06   46.96   1
 -20  12  13  -17.60   53.07   1
 -18  12  13  -45.14   45.14   1
 -16  12  13   33.65   18.33   1
 -14  12  13   25.08   25.26   1
 -12  12  13   -2.01   30.09   1
 -10  12  13   31.55   26.53   1
  -8  12  13  -15.23   15.23   1
  -6  12  13  146.63   58.81   1
  -4  12  13   30.36   19.15   1
  -2  12  13   32.01   36.29   1
   0  12  13  116.54   52.25   1
   2  12  13   38.48   78.78   1
   4  12  13  -15.78   87.81   1
   6  12  13   76.69   42.49   1
   8  12  13  322.25  114.89   1
  10  12  13    6.29   31.19   1
  12  12  13  -31.55   31.55   1
  14  12  13   28.81   44.32   1
  16  12  13   77.51   37.57   1
  18  12  13   99.85   79.88   1
  20  12  13   77.69  128.02   1
 -21  13  13   54.62   53.62   1
 -19  13  13  -26.63   28.54   1
 -17  13  13   -4.74   52.34   1
 -15  13  13   -1.55   60.64   1
 -13  13  13   24.35   31.37   1
 -11  13  13   11.03   29.64   1
  -9  13  13   52.34   29.64   1
  -7  13  13  119.91   53.89   1
  -5  13  13  190.76   66.20   1
  -3  13  13   36.02   38.21   1
  -1  13  13   -6.38   47.87   1
   1  13  13   83.43  108.05   1
   3  13  13  -18.97   91.37   1
   5  13  13  -51.70  158.30   1
   7  13  13  -62.83   62.83   1
   9  13  13   62.28   56.08   1
  11  13  13   26.53   50.52   1
  13  13  13  101.12   92.28   1
  15  13  13   40.58   96.84   1
  17  13  13   36.57   58.72   1
  19  13  13   -6.29   70.21   1
 -18  14  13   43.68   55.62   1
 -16  14  13  121.55   58.72   1
 -14  14  13   50.97  103.40   1
 -12  14  13  -11.58   68.57   1
 -10  14  13   16.60   37.39   1
  -8  14  13  150.64   61.73   1
  -6  14  13  224.86   79.33   1
  -4  14  13   43.77   24.89   1
  -2  14  13  -16.87   44.77   1
   0  14  13    3.47   43.22   1
   2  14  13   47.87   32.64   1
   4  14  13   97.93   53.62   1
   6  14  13   17.69   94.29   1
   8  14  13   93.28   77.23   1
  10  14  13  -60.82   62.55   1
  12  14  13  -35.74   54.35   1
  14  14  13   34.38   86.99   1
  16  14  13  -72.67   75.41   1
 -17  15  13  144.26   83.25   1
 -15  15  13   75.32   64.10   1
 -13  15  13   41.49   33.56   1
 -11  15  13   50.06   21.16   1
  -9  15  13  -21.25   82.98   1
  -7  15  13  274.01   89.54   1
  -5  15  13   44.04   51.52   1
  -3  15  13   44.68   35.74   1
  -1  15  13  -28.72   71.49   1
   1  15  13   51.70   29.82   1
   3  15  13   24.26   59.91   1
   5  15  13  -60.27   67.57   1
   7  15  13  -25.26   71.76   1
   9  15  13  -17.69   79.51   1
  11  15  13   61.37   54.71   1
  13  15  13  -13.22   93.37   1
  15  15  13   60.73  124.29   1
 -14  16  13   36.66   47.05   1
 -12  16  13   20.06   42.86   1
 -10  16  13   27.54   38.57   1
  -8  16  13  149.64   71.40   1
  -6  16  13   36.02   61.82   1
  -4  16  13  113.25   82.71   1
  -2  16  13   33.56   33.92   1
   0  16  13   53.43   45.96   1
   2  16  13  223.13  109.51   1
   4  16  13  -67.02   67.84   1
   6  16  13   42.86   87.63   1
   8  16  13  -32.46   32.46   1
  10  16  13  -25.53   89.09   1
  12  16  13  -72.40   72.40   1
  -9  17  13   21.16  180.18   1
  -7  17  13   63.56   36.66   1
  -5  17  13   75.78   33.01   1
  -3  17  13  -51.34   51.34   1
  -1  17  13   51.34   79.51   1
   1  17  13   49.97  168.88   1
   3  17  13   20.61   73.22   1
   5  17  13   65.29  128.94   1
   7  17  13  -71.76   71.76   1
 -30   0  14  117.36   75.32   1
 -28   0  14  158.48   72.95   1
 -26   0  14  210.46   93.83   1
 -24   0  14   76.14   42.95   1
 -22   0  14  214.10   98.94   1
 -20   0  14  176.54  107.23   1
 -18   0  14 2586.84  387.99   1
 -16   0  14 3192.22  246.93   1
 -14   0  14 1970.61  197.78   1
 -12   0  14 2220.09  149.36   1
 -10   0  14 1445.66  126.29   1
  -8   0  14 2003.89   93.56   1
  -6   0  14 2340.00  274.19   1
  -4   0  14   31.55   10.21   1
  -2   0  14 1413.10  137.23   1
   0   0  14 4057.67  257.69   1
   2   0  14   97.66   28.81   1
   4   0  14  121.19   39.67   1
   6   0  14 2246.81  235.17   1
   8   0  14 4067.61 2711.40   1
  10   0  14 1102.07  124.74   1
  12   0  14 4345.63  304.74   1
  14   0  14 1253.44  145.62   1
  16   0  14 1450.85  203.98   1
  18   0  14  972.49  174.80   1
  20   0  14 1452.49  220.58   1
  22   0  14  889.42  261.43   1
  24   0  14   -8.84   49.97   1
  26   0  14  479.64  213.65   1
  28   0  14  418.54  217.02   1
 -29   1  14   69.21   39.85   1
 -27   1  14  -17.51   32.92   1
 -25   1  14   11.03   30.18   1
 -23   1  14  445.17   79.06   1
 -21   1  14 2040.82  136.60   1
 -19   1  14  650.15   80.88   1
 -17   1  14  516.93   81.70   1
 -15   1  14  368.48   57.81   1
 -13   1  14 1089.85   81.06   1
 -11   1  14 3010.31  185.56   1
  -9   1  14 3521.31  115.62   1
  -7   1  14 2250.09   82.71   1
  -5   1  14  177.63   24.07   1
  -3   1  14    0.55    8.84   1
  -1   1  14  705.68   77.42   1
   1   1  14   64.92   18.24   1
   3   1  14  539.09   57.17   1
   5   1  14 3646.97  240.64   1
   7   1  14 3479.37  201.98   1
   9   1  14 4078.09  200.15   1
  11   1  14 1253.53   95.20   1
  13   1  14 2546.90  173.89   1
  15   1  14  277.02   58.18   1
  17   1  14 1886.72  146.81   1
  19   1  14 1093.04  129.30   1
  21   1  14 1228.82  170.88   1
  23   1  14  349.42   92.10   1
  25   1  14  160.03   90.73   1
  27   1  14  160.49   81.79   1
  29   1  14  226.23   90.36   1
 -30   2  14   48.69   61.46   1
 -28   2  14  -16.69   27.08   1
 -26   2  14  -17.05   36.11   1
 -24   2  14  191.76   69.21   1
 -22   2  14 1256.17  108.15   1
 -20   2  14 1905.87  128.75   1
 -18   2  14  380.61   53.98   1
 -16   2  14   -9.67   14.04   1
 -14   2  14   28.91   22.16   1
 -12   2  14  586.23   41.76   1
 -10   2  14 2758.64  133.04   1
  -8   2  14 4037.88  217.66   1
  -6   2  14 1421.13   90.64   1
  -4   2  14  227.23   28.91   1
  -2   2  14  754.38   57.72   1
   0   2  14    3.56    9.30   1
   2   2  14   45.50   12.40   1
   4   2  14 2056.23   95.84   1
   6   2  14 2743.86  110.79   1
   8   2  14 2609.46  117.63   1
  10   2  14  452.83   69.48   1
  12   2  14  489.39   53.07   1
  14   2  14  485.56   68.30   1
  16   2  14  501.43   76.96   1
  18   2  14  909.48  116.72   1
  20   2  14  526.23   93.92   1
  22   2  14  577.48  123.65   1
  24   2  14   70.76   52.61   1
  26   2  14   66.29   57.08   1
  28   2  14   25.81   70.40   1
 -29   3  14   10.85   36.20   1
 -27   3  14   87.45   62.55   1
 -25   3  14  240.91   73.31   1
 -23   3  14 1271.67  166.05   1
 -21   3  14  974.77   94.47   1
 -19   3  14 1132.25   96.57   1
 -17   3  14   -3.10   14.41   1
 -15   3  14  543.56   53.07   1
 -13   3  14  142.52   23.62   1
 -11   3  14 1365.32   72.95   1
  -9   3  14 1122.22  113.34   1
  -7   3  14 2719.34  119.64   1
  -5   3  14 3110.25  162.58   1
  -3   3  14 1095.59   62.55   1
  -1   3  14  276.66   24.26   1
   1   3  14 1453.59   74.68   1
   3   3  14 3410.70  114.98   1
   5   3  14 3566.91  132.40   1
   7   3  14 3313.87  138.42   1
   9   3  14 1166.54  123.65   1
  11   3  14  102.58   37.11   1
  13   3  14  139.51   28.09   1
  15   3  14   57.99   34.29   1
  17   3  14   27.26   25.81   1
  19   3  14   21.34   37.75   1
  21   3  14 1183.04  145.17   1
  23   3  14  750.64  137.51   1
  25   3  14   87.99   46.05   1
  27   3  14   21.43   43.13   1
 -30   4  14   71.85   90.18   1
 -28   4  14  230.15   96.11   1
 -26   4  14   66.66   33.01   1
 -24   4  14   59.18   37.02   1
 -22   4  14 1062.04  113.71   1
 -20   4  14  544.29   67.57   1
 -18   4  14   10.49   13.68   1
 -16   4  14  -21.43   21.43   1
 -14   4  14  649.70   60.55   1
 -12   4  14   13.31   11.03   1
 -10   4  14  296.99   27.90   1
  -8   4  14 2623.68  126.02   1
  -6   4  14 3887.42  181.00   1
  -4   4  14 3887.42  184.10   1
  -2   4  14 2597.15  132.95   1
   0   4  14 3017.88  156.11   1
   2   4  14 1774.01   82.43   1
   4   4  14 1992.04  101.58   1
   6   4  14 5224.93  164.95   1
   8   4  14  862.34  208.45   1
  10   4  14   -1.91   43.40   1
  12   4  14  192.13   78.24   1
  14   4  14 1259.64  147.81   1
  16   4  14  227.14   48.88   1
  18   4  14   81.43   15.23   1
  20   4  14  368.94   80.15   1
  22   4  14 1547.60  166.41   1
  24   4  14  367.48   92.64   1
  26   4  14  263.71  101.67   1
  28   4  14   97.84  186.84   1
 -29   5  14  138.05   83.53   1
 -27   5  14  491.31  155.47   1
 -25   5  14  608.48  155.11   1
 -23   5  14  983.98  195.23   1
 -21   5  14  378.88   67.66   1
 -19   5  14   -8.02   27.99   1
 -17   5  14   70.85   31.64   1
 -15   5  14  860.43   70.67   1
 -13   5  14  404.50   55.08   1
 -11   5  14  256.96   30.82   1
  -9   5  14  274.38   36.57   1
  -7   5  14 2539.70  297.54   1
  -5   5  14 3636.48  239.54   1
  -3   5  14 3319.70  210.37   1
  -1   5  14 1949.91  115.71   1
   1   5  14 5135.84  289.42   1
   3   5  14 3146.27  117.36   1
   5   5  14 3092.65  134.77   1
   7   5  14 1067.33  186.20   1
   9   5  14  -16.50   23.53   1
  11   5  14  505.26  106.78   1
  13   5  14  405.32  113.34   1
  15   5  14 1473.56  163.59   1
  17   5  14   35.56   41.85   1
  19   5  14  149.64   41.85   1
  21   5  14 1040.79  137.14   1
  23   5  14 1252.07  152.37   1
  25   5  14  368.39  103.13   1
  27   5  14  318.51   98.57   1
 -28   6  14  216.20   89.09   1
 -26   6  14  243.92   96.29   1
 -24   6  14  547.57  144.80   1
 -22   6  14  552.95  144.16   1
 -20   6  14  257.23   97.29   1
 -18   6  14   31.00   23.98   1
 -16   6  14  934.74  123.92   1
 -14   6  14  358.82   43.13   1
 -12   6  14  174.62   22.25   1
 -10   6  14 1213.86   56.90   1
  -8   6  14 1714.01  203.62   1
  -6   6  14 1794.71  199.70   1
  -4   6  14 1204.83  121.73   1
  -2   6  14 1370.06   66.02   1
   0   6  14 1845.41  120.46   1
   2   6  14 2329.88  119.18   1
   4   6  14 2061.80  134.23   1
   6   6  14 2075.47  166.05   1
   8   6  14  299.00   45.68   1
  10   6  14  113.62   44.13   1
  12   6  14  148.81   60.27   1
  14   6  14   14.22   34.47   1
  16   6  14   46.60   35.65   1
  18   6  14  247.20   70.21   1
  20   6  14  579.76  101.85   1
  22   6  14  918.88  136.41   1
  24   6  14  325.81   82.98   1
  26   6  14   59.09   46.78   1
 -27   7  14  -19.60   58.27   1
 -25   7  14   96.20  152.55   1
 -23   7  14  237.36  113.16   1
 -21   7  14  679.88  154.65   1
 -19   7  14  229.79  151.46   1
 -17   7  14   78.24   24.62   1
 -15   7  14   25.44   22.98   1
 -13   7  14   41.76   37.57   1
 -11   7  14  185.56   24.71   1
  -9   7  14 1902.50  140.52   1
  -7   7  14 2063.62  114.16   1
  -5   7  14  893.53   51.34   1
  -3   7  14   82.80   15.14   1
  -1   7  14  806.72   56.99   1
   1   7  14    6.38   12.95   1
   3   7  14  533.07   71.12   1
   5   7  14 1411.64  148.45   1
   7   7  14 2027.15  265.26   1
   9   7  14   12.13   33.83   1
  11   7  14  153.74   55.35   1
  13   7  14   75.14   45.68   1
  15   7  14  -46.41   46.41   1
  17   7  14   98.85   43.50   1
  19   7  14  631.19  122.10   1
  21   7  14  333.83   66.02   1
  23   7  14  323.80   64.38   1
  25   7  14    7.20   66.57   1
 -26   8  14   50.24   42.22   1
 -24   8  14  166.23  109.61   1
 -22   8  14  372.58  121.19   1
 -20   8  14  500.15  144.26   1
 -18   8  14  281.67   72.22   1
 -16   8  14  -21.70   26.63   1
 -14   8  14  126.11   47.42   1
 -12   8  14  532.80   95.47   1
 -10   8  14  460.03   57.08   1
  -8   8  14  982.98   78.33   1
  -6   8  14  839.27   69.85   1
  -4   8  14  145.35   25.62   1
  -2   8  14  420.64   53.43   1
   0   8  14   76.69   18.51   1
   2   8  14  135.50   42.58   1
   4   8  14   12.86   33.74   1
   6   8  14 1499.82  249.39   1
   8   8  14 1399.61  194.50   1
  10   8  14  736.23  154.29   1
  12   8  14 1258.18  155.47   1
  14   8  14  926.08  138.60   1
  16   8  14  611.22  118.91   1
  18   8  14  779.36  138.88   1
  20   8  14  396.75   80.79   1
  22   8  14  196.23   51.61   1
  24   8  14    9.48   34.47   1
 -25   9  14  -39.03   48.78   1
 -23   9  14  189.57   92.64   1
 -21   9  14  827.96  181.28   1
 -19   9  14  914.59  185.65   1
 -17   9  14  639.94  138.60   1
 -15   9  14   56.54   20.70   1
 -13   9  14  780.00  144.53   1
 -11   9  14  919.42  127.57   1
  -9   9  14  887.42  114.98   1
  -7   9  14  247.20   42.40   1
  -5   9  14  311.31   47.23   1
  -3   9  14  122.28   43.77   1
  -1   9  14  265.35   51.52   1
   1   9  14  370.85   79.24   1
   3   9  14  191.58   52.25   1
   5   9  14   62.01   36.75   1
   7   9  14 1232.74  193.40   1
   9   9  14  547.93  131.49   1
  11   9  14 1697.42  344.95   1
  13   9  14  963.74  182.74   1
  15   9  14 1037.42  215.56   1
  17   9  14  649.24  128.57   1
  19   9  14  742.16  136.23   1
  21   9  14  164.50   53.53   1
  23   9  14  -17.05   23.34   1
 -24  10  14   -3.28   23.62   1
 -22  10  14  172.61  143.34   1
 -20  10  14  590.43  158.94   1
 -18  10  14  375.68   79.60   1
 -16  10  14  478.63  101.12   1
 -14  10  14  599.82   91.64   1
 -12  10  14  430.67   78.42   1
 -10  10  14 1328.21  135.50   1
  -8  10  14  760.40  102.77   1
  -6  10  14  232.71   67.11   1
  -4  10  14  502.43   63.19   1
  -2  10  14  555.96  100.94   1
   0  10  14  128.75   61.91   1
   2  10  14   14.22   24.07   1
   4  10  14  232.34   83.89   1
   6  10  14 1009.88  169.24   1
   8  10  14  370.21  113.98   1
  10  10  14  479.18  168.33   1
  12  10  14 1607.05  349.79   1
  14  10  14  606.66  154.38   1
  16  10  14  116.35   60.82   1
  18  10  14  189.21   93.56   1
  20  10  14  429.58  138.51   1
  22  10  14   80.24   75.05   1
 -23  11  14   30.91   51.98   1
 -21  11  14  213.47   95.65   1
 -19  11  14  155.29   75.32   1
 -17  11  14  186.66   43.50   1
 -15  11  14  264.80   86.26   1
 -13  11  14  588.69  104.86   1
 -11  11  14  519.85   92.28   1
  -9  11  14  634.56   95.84   1
  -7  11  14  217.84   58.36   1
  -5  11  14   24.71   26.08   1
  -3  11  14  142.89   47.60   1
  -1  11  14  305.11   66.38   1
   1  11  14   21.34   40.67   1
   3  11  14  206.90   82.43   1
   5  11  14  887.69  113.16   1
   7  11  14 1204.38  141.34   1
   9  11  14  834.07  173.62   1
  11  11  14   37.93   42.22   1
  13  11  14  150.00  104.86   1
  15  11  14   63.92   30.46   1
  17  11  14   99.57  101.22   1
  19  11  14  236.17  116.90   1
  21  11  14  173.07   97.84   1
 -22  12  14  121.09   50.33   1
 -20  12  14   47.23   35.56   1
 -18  12  14  -33.37   33.37   1
 -16  12  14   65.47   27.81   1
 -14  12  14  -10.94   24.62   1
 -12  12  14  161.40   49.06   1
 -10  12  14  678.60  107.60   1
  -8  12  14  237.45   71.85   1
  -6  12  14  -12.77   19.15   1
  -4  12  14   49.79   46.60   1
  -2  12  14   11.95   53.71   1
   0  12  14    1.64   27.08   1
   2  12  14  147.08   28.72   1
   4  12  14  554.23  140.79   1
   6  12  14  733.22  163.59   1
   8  12  14  289.97  122.10   1
  10  12  14   10.40   90.91   1
  12  12  14   55.08   69.03   1
  14  12  14   38.48   37.29   1
  16  12  14  -30.36   30.36   1
  18  12  14  126.47   82.98   1
  20  12  14   26.35  157.39   1
 -19  13  14   77.96   33.19   1
 -17  13  14   67.39   50.15   1
 -15  13  14   46.14   44.59   1
 -13  13  14   65.02   80.24   1
 -11  13  14   13.59   33.92   1
  -9  13  14  134.32  108.69   1
  -7  13  14  310.85   85.62   1
  -5  13  14  438.60   95.93   1
  -3  13  14  114.16   47.51   1
  -1  13  14  406.87   96.75   1
   1  13  14  182.46   59.36   1
   3  13  14  969.48  189.67   1
   5  13  14  336.38  108.51   1
   7  13  14  507.17  146.81   1
   9  13  14   49.51   38.30   1
  11  13  14   32.92   74.13   1
  13  13  14  103.95   54.44   1
  15  13  14   13.95   91.73   1
  17  13  14   17.96  129.85   1
  19  13  14  114.89   85.08   1
 -18  14  14   20.61   33.01   1
 -16  14  14   63.83   54.89   1
 -14  14  14  107.23   55.35   1
 -12  14  14    8.75   37.29   1
 -10  14  14  -15.96   56.44   1
  -8  14  14   57.17   47.51   1
  -6  14  14  319.88  101.31   1
  -4  14  14  493.95  106.69   1
  -2  14  14  306.29   80.06   1
   0  14  14  334.38  118.36   1
   2  14  14  662.19  162.86   1
   4  14  14  171.16   94.01   1
   6  14  14   68.85   68.48   1
   8  14  14  -50.06   50.06   1
  10  14  14   73.40   45.87   1
  12  14  14  127.57   88.54   1
  14  14  14  253.77  107.14   1
  16  14  14   22.07  134.50   1
 -15  15  14   64.01   60.46   1
 -13  15  14  117.45   41.76   1
 -11  15  14   67.84   55.08   1
  -9  15  14  -25.08   78.24   1
  -7  15  14  119.00   35.74   1
  -5  15  14  352.16  100.67   1
  -3  15  14  279.85  100.49   1
  -1  15  14  263.53   97.93   1
   1  15  14  413.25  139.24   1
   3  15  14  338.57  111.43   1
   5  15  14  243.92   99.67   1
   7  15  14  148.63  111.98   1
   9  15  14  -68.66   68.66   1
  11  15  14  -30.55  105.50   1
  13  15  14  130.49   55.08   1
 -12  16  14  111.88   73.95   1
 -10  16  14   39.21   61.82   1
  -8  16  14   -0.82   32.10   1
  -6  16  14  115.17   60.55   1
  -4  16  14   74.32   59.82   1
  -2  16  14   96.66   55.99   1
   0  16  14   48.15  121.92   1
   2  16  14   96.38  102.22   1
   4  16  14   97.29  109.51   1
   6  16  14  215.75   79.79   1
   8  16  14   92.10   69.21   1
  10  16  14  103.95   97.11   1
  -7  17  14   66.02  144.62   1
  -5  17  14   97.93   82.80   1
  -3  17  14   10.94   69.85   1
  -1  17  14   19.70  197.14   1
   1  17  14   64.56   24.26   1
   3  17  14  -55.17   61.73   1
   5  17  14   36.84  188.21   1
 -29   1  15   -2.28   35.38   1
 -27   1  15   14.50   34.10   1
 -25   1  15   62.19   34.38   1
 -23   1  15    0.55   18.97   1
 -21   1  15   26.08   43.31   1
 -19   1  15  118.45   33.10   1
 -17   1  15  -17.42   30.27   1
 -15   1  15   25.44   17.51   1
 -13   1  15   84.26   20.24   1
 -11   1  15   59.00   12.49   1
  -9   1  15   -6.84   14.04   1
  -7   1  15   22.34    6.29   1
  -5   1  15  258.24   26.90   1
  -3   1  15   29.64   10.12   1
  -1   1  15   34.47   19.60   1
   1   1  15   40.67   18.60   1
   3   1  15  -15.50   15.50   1
   5   1  15    2.10   13.04   1
   7   1  15   31.09   10.49   1
   9   1  15  234.07   25.99   1
  11   1  15   15.23   12.13   1
  13   1  15   -5.93   12.04   1
  15   1  15   36.02   20.33   1
  17   1  15   59.64   22.07   1
  19   1  15   77.33   41.12   1
  21   1  15    2.74   27.36   1
  23   1  15   19.97   29.00   1
  25   1  15   -7.75  123.83   1
  27   1  15   54.44   77.78   1
 -30   2  15  -34.19   34.19   1
 -28   2  15   45.96   51.16   1
 -26   2  15   27.26   40.67   1
 -24   2  15   16.87   26.63   1
 -22   2  15   -7.75   18.24   1
 -20   2  15  -12.31   37.57   1
 -18   2  15  -26.26   26.26   1
 -16   2  15  -10.03   11.12   1
 -14   2  15    7.48   10.12   1
 -12   2  15   78.88   13.77   1
 -10   2  15    2.92    7.57   1
  -8   2  15   14.86   12.04   1
  -6   2  15   12.86    9.21   1
  -4   2  15   15.68   10.21   1
  -2   2  15  -12.13   12.13   1
   0   2  15  -10.30   10.30   1
   2   2  15   92.10   22.34   1
   4   2  15   -0.82    8.21   1
   6   2  15  -10.12   10.12   1
   8   2  15   -1.19   11.40   1
  10   2  15   44.13   18.15   1
  12   2  15   41.76   22.61   1
  14   2  15  122.55   30.46   1
  16   2  15   13.59   19.06   1
  18   2  15   29.36   43.13   1
  20   2  15    4.92   31.46   1
  22   2  15   30.91   53.89   1
  24   2  15    9.48   42.77   1
  26   2  15  -17.96   44.32   1
  28   2  15   13.68  119.82   1
 -29   3  15  -23.16   31.19   1
 -27   3  15    3.28   46.23   1
 -25   3  15   95.02   36.84   1
 -23   3  15  -10.21   44.86   1
 -21   3  15   -5.56   16.14   1
 -19   3  15    1.19   19.06   1
 -17   3  15   23.16   20.79   1
 -15   3  15  135.14   35.29   1
 -13   3  15   37.48   19.24   1
 -11   3  15   41.40    9.85   1
  -9   3  15   23.16   11.22   1
  -7   3  15   19.42   13.59   1
  -5   3  15  -12.77   23.80   1
  -3   3  15  -10.21   13.50   1
  -1   3  15   19.79    8.02   1
   1   3  15  157.39   23.80   1
   3   3  15   85.17   18.51   1
   5   3  15  -12.22   12.22   1
   7   3  15   84.71   26.90   1
   9   3  15   -3.19   19.42   1
  11   3  15    1.00   35.47   1
  13   3  15  -15.78   16.50   1
  15   3  15   30.09   23.71   1
  17   3  15  -23.34   25.35   1
  19   3  15   50.24   18.78   1
  21   3  15    8.12   39.30   1
  23   3  15  -33.01   51.52   1
  25   3  15  143.34   67.75   1
  27   3  15   13.31   66.02   1
 -28   4  15   75.87   95.93   1
 -26   4  15  192.77  104.77   1
 -24   4  15   25.71   44.13   1
 -22   4  15    5.38   37.75   1
 -20   4  15    1.91   42.77   1
 -18   4  15  118.81   36.29   1
 -16   4  15   39.85   20.70   1
 -14   4  15   -0.73   18.05   1
 -12   4  15   -7.29   14.59   1
 -10   4  15    3.56    8.84   1
  -8   4  15  160.58   20.88   1
  -6   4  15   75.50   19.24   1
  -4   4  15   34.83   13.04   1
  -2   4  15   -2.83    9.39   1
   0   4  15   84.07   15.68   1
   2   4  15   -3.74   10.03   1
   4   4  15  342.95   39.39   1
   6   4  15   -8.84   13.86   1
   8   4  15   11.31   11.67   1
  10   4  15   -8.48   58.36   1
  12   4  15  -43.95   43.95   1
  14   4  15   97.84   31.82   1
  16   4  15  -17.69   17.69   1
  18   4  15   41.67   31.19   1
  20   4  15   42.13   31.64   1
  22   4  15  -28.81   28.81   1
  24   4  15   42.58   46.41   1
  26   4  15  -29.00   70.49   1
 -29   5  15   10.49   48.15   1
 -27   5  15   22.80   85.71   1
 -25   5  15   13.95   47.33   1
 -23   5  15   34.47   55.71   1
 -21   5  15  116.54   42.31   1
 -19   5  15   13.31   17.23   1
 -17   5  15  -11.03   11.03   1
 -15   5  15   68.12   16.23   1
 -13   5  15   27.54   18.51   1
 -11   5  15    5.74   12.13   1
  -9   5  15   57.81   17.42   1
  -7   5  15  -19.60   19.60   1
  -5   5  15   12.67   17.42   1
  -3   5  15    7.11   18.42   1
  -1   5  15  407.23   41.12   1
   1   5  15  147.54   33.47   1
   3   5  15  120.09   20.61   1
   5   5  15   69.94   21.06   1
   7   5  15   27.72   21.61   1
   9   5  15  -17.96   26.17   1
  11   5  15  184.01   59.36   1
  13   5  15   61.00   39.21   1
  15   5  15    5.11   20.24   1
  17   5  15   -9.30   27.08   1
  19   5  15  -27.45   27.45   1
  21   5  15   -8.75   56.63   1
  23   5  15  -19.70   48.88   1
  25   5  15  -27.17   47.23   1
  27   5  15   51.98   53.53   1
 -28   6  15   28.45   97.75   1
 -26   6  15   18.51   75.23   1
 -24   6  15   77.51   61.73   1
 -22   6  15   -9.30   25.62   1
 -20   6  15  108.33   54.16   1
 -18   6  15   36.29   45.41   1
 -16   6  15   97.48   39.85   1
 -14   6  15    8.84   17.33   1
 -12   6  15   16.50   15.05   1
 -10   6  15   43.13   11.76   1
  -8   6  15  349.61   89.18   1
  -6   6  15    6.02   10.40   1
  -4   6  15   -5.93   16.14   1
  -2   6  15   25.81   14.32   1
   0   6  15  197.33   24.98   1
   2   6  15  104.32   24.07   1
   4   6  15  115.99   37.66   1
   6   6  15   23.25   21.52   1
   8   6  15   56.08   20.24   1
  10   6  15  196.14   55.08   1
  12   6  15    8.21   57.63   1
  14   6  15   45.41   77.96   1
  16   6  15   22.61   30.18   1
  18   6  15  255.41   62.46   1
  20   6  15   59.64   27.72   1
  22   6  15   27.17   36.47   1
  24   6  15  -37.57   69.03   1
  26   6  15   75.59   35.20   1
 -27   7  15   -6.57   46.14   1
 -25   7  15  188.48  101.31   1
 -23   7  15   19.88   39.67   1
 -21   7  15    6.38   32.19   1
 -19   7  15    8.21   74.41   1
 -17   7  15  -25.44   25.44   1
 -15   7  15    0.55   30.46   1
 -13   7  15   11.31   35.93   1
 -11   7  15   -9.48   26.99   1
  -9   7  15   10.76   31.19   1
  -7   7  15   -7.20   30.82   1
  -5   7  15  -17.87   22.52   1
  -3   7  15    0.91    7.66   1
  -1   7  15  155.47   22.07   1
   1   7  15   49.88   15.87   1
   3   7  15  602.74   74.50   1
   5   7  15   45.87   33.47   1
   7   7  15  -44.68   44.77   1
   9   7  15   68.21   42.22   1
  11   7  15   23.16   27.72   1
  13   7  15   32.46   57.90   1
  15   7  15   34.74   31.82   1
  17   7  15   55.81   42.77   1
  19   7  15   32.55   54.26   1
  21   7  15   68.21   39.12   1
  23   7  15   11.12   29.36   1
  25   7  15   97.11   39.48   1
 -26   8  15    4.38   56.72   1
 -24   8  15  194.50  101.49   1
 -22   8  15   -3.56   34.01   1
 -20   8  15  139.51   81.43   1
 -18   8  15   13.04   19.60   1
 -16   8  15   85.17   33.10   1
 -14   8  15   10.94   30.27   1
 -12   8  15  -26.44   34.01   1
 -10   8  15   37.66   22.52   1
  -8   8  15  218.21   50.43   1
  -6   8  15  274.01   39.48   1
  -4   8  15  105.50   25.90   1
  -2   8  15  129.94   21.70   1
   0   8  15  103.40   22.07   1
   2   8  15  333.10   58.81   1
   4   8  15  134.86   46.50   1
   6   8  15    8.12   39.48   1
   8   8  15   18.60   50.79   1
  10   8  15  -43.68   50.61   1
  12   8  15   15.14   30.55   1
  14   8  15    2.37   37.20   1
  16   8  15   70.12   84.80   1
  18   8  15   64.74   29.64   1
  20   8  15  208.81   52.98   1
  22   8  15  129.30   44.50   1
  24   8  15  -30.64   52.07   1
 -25   9  15   46.60  121.00   1
 -23   9  15   60.46   46.69   1
 -21   9  15  120.73   58.81   1
 -19   9  15   14.50   49.15   1
 -17   9  15    3.65   32.55   1
 -15   9  15   -4.83   34.74   1
 -13   9  15   93.01   46.87   1
 -11   9  15  -34.38   34.38   1
  -9   9  15  192.86   47.69   1
  -7   9  15    3.92   40.40   1
  -5   9  15   50.61   23.07   1
  -3   9  15   75.50   23.89   1
  -1   9  15    2.64   20.15   1
   1   9  15   -9.21   31.28   1
   3   9  15   25.71   31.64   1
   5   9  15    5.74   70.58   1
   7   9  15   12.13   29.91   1
   9   9  15    6.47   43.95   1
  11   9  15   35.65   46.78   1
  13   9  15   52.98   58.81   1
  15   9  15   -0.82   98.30   1
  17   9  15  -46.87   50.33   1
  19   9  15  160.85   64.19   1
  21   9  15  160.49   55.90   1
  23   9  15   10.40   27.45   1
 -24  10  15   84.89   69.94   1
 -22  10  15   -3.83   62.10   1
 -20  10  15    9.03   42.22   1
 -18  10  15   12.58   32.46   1
 -16  10  15   -2.46   33.83   1
 -14  10  15   22.07   37.75   1
 -12  10  15  180.91   47.87   1
 -10  10  15    9.12   38.02   1
  -8  10  15  407.33   74.77   1
  -6  10  15   39.30   32.19   1
  -4  10  15   37.02   27.90   1
  -2  10  15  396.20   73.13   1
   0  10  15  -22.07   22.07   1
   2  10  15   42.49   37.20   1
   4  10  15   86.63   51.98   1
   6  10  15  -77.60   77.60   1
   8  10  15  -25.17   48.33   1
  10  10  15   -7.11   35.65   1
  12  10  15    5.47   40.03   1
  14  10  15   46.60   27.72   1
  16  10  15  206.99   80.43   1
  18  10  15  -20.52   75.50   1
  20  10  15  -46.05   46.05   1
  22  10  15  -51.98   51.98   1
 -23  11  15   63.28  151.28   1
 -21  11  15    7.02   68.57   1
 -19  11  15   -4.19   21.88   1
 -17  11  15   11.58   33.65   1
 -15  11  15   15.96   28.91   1
 -13  11  15  -29.00   29.00   1
 -11  11  15   54.07   39.30   1
  -9  11  15   39.03   29.18   1
  -7  11  15   74.77   30.73   1
  -5  11  15   24.07   26.99   1
  -3  11  15   60.46   45.96   1
  -1  11  15   -3.28   24.62   1
   1  11  15  104.41   52.80   1
   3  11  15    6.47   83.89   1
   5  11  15  148.45  100.12   1
   7  11  15  106.78   89.64   1
   9  11  15  253.13   94.92   1
  11  11  15  -51.25   51.25   1
  13  11  15   -6.20   32.55   1
  15  11  15  -73.86   73.86   1
  17  11  15   38.85   56.63   1
  19  11  15  -75.96   75.96   1
  21  11  15  -44.13   61.09   1
 -22  12  15   23.89   57.90   1
 -20  12  15  -53.43   53.43   1
 -18  12  15    4.92   48.97   1
 -16  12  15   57.99   24.44   1
 -14  12  15   64.38   29.00   1
 -12  12  15   12.67   45.23   1
 -10  12  15   64.56   19.15   1
  -8  12  15   74.77   33.37   1
  -6  12  15  111.06   44.32   1
  -4  12  15   -6.20   40.21   1
  -2  12  15  -21.34   21.34   1
   0  12  15   27.26   36.20   1
   2  12  15  -42.22   90.64   1
   4  12  15  192.31   94.56   1
   6  12  15  365.29  116.08   1
   8  12  15  113.80   71.22   1
  10  12  15  -14.04   59.82   1
  12  12  15   53.71   52.89   1
  14  12  15   25.62   46.60   1
  16  12  15  -18.42   92.83   1
  18  12  15   98.39   89.45   1
  20  12  15    4.01   68.85   1
 -19  13  15  -40.85   40.85   1
 -17  13  15   13.59   29.00   1
 -15  13  15  -27.90   27.90   1
 -13  13  15    5.20   34.38   1
 -11  13  15   23.80   38.48   1
  -9  13  15   41.58   45.59   1
  -7  13  15  272.92   80.61   1
  -5  13  15   23.80   35.56   1
  -3  13  15   25.62   33.47   1
  -1  13  15   -6.75   39.48   1
   1  13  15  256.41   98.21   1
   3  13  15  206.72   90.46   1
   5  13  15  396.66  106.60   1
   7  13  15  -62.28   62.28   1
   9  13  15  325.62   93.56   1
  11  13  15   89.91   76.87   1
  13  13  15   51.34   61.00   1
  15  13  15   23.16   70.21   1
  17  13  15   37.93  144.62   1
 -18  14  15  -14.41   55.35   1
 -16  14  15  111.79   55.17   1
 -14  14  15  -38.02   56.17   1
 -12  14  15    0.46   41.03   1
 -10  14  15  -34.56   52.80   1
  -8  14  15   57.45   43.40   1
  -6  14  15   -0.09   52.07   1
  -4  14  15  -22.71   34.83   1
  -2  14  15   -0.73   23.98   1
   0  14  15   -5.84   57.45   1
   2  14  15  114.53   83.62   1
   4  14  15  163.77   78.15   1
   6  14  15  -25.81   64.10   1
   8  14  15  -36.20   36.20   1
  10  14  15   65.74   65.47   1
  12  14  15   20.43   57.17   1
  14  14  15   13.31   41.03   1
  16  14  15  -90.27   90.27   1
 -15  15  15  -26.99  105.59   1
 -13  15  15  -30.64   43.13   1
 -11  15  15  -34.92   34.92   1
  -9  15  15   38.39   56.72   1
  -7  15  15  135.41   66.11   1
  -5  15  15   53.07   29.64   1
  -3  15  15   14.41   69.39   1
  -1  15  15  -65.47   65.47   1
   1  15  15  -25.81   55.62   1
   3  15  15   67.93  203.53   1
   5  15  15   82.34  108.33   1
   7  15  15   60.27   31.55   1
   9  15  15   24.89   71.22   1
  11  15  15  119.00   66.66   1
  13  15  15   -1.28  101.67   1
 -10  16  15   -3.01   47.14   1
  -8  16  15  121.19   61.19   1
  -6  16  15  -17.23   61.46   1
  -4  16  15   45.41   60.64   1
  -2  16  15  -19.60   75.68   1
   0  16  15   40.12   55.17   1
   2  16  15   94.65   57.90   1
   4  16  15    2.83   50.33   1
   6  16  15   32.37   68.94   1
   8  16  15  -42.86   75.68   1
  -5  17  15  102.58   78.88   1
  -3  17  15   16.05   65.84   1
  -1  17  15    7.11   59.36   1
   1  17  15   31.73   69.76   1
   3  17  15  -77.96   77.96   1
 -30   0  16   22.52   53.98   1
 -28   0  16  246.29  219.57   1
 -26   0  16  105.87   53.53   1
 -24   0  16  110.70   71.95   1
 -22   0  16  121.09   68.66   1
 -20   0  16  471.61  155.38   1
 -18   0  16  162.13   62.83   1
 -16   0  16  509.82  110.52   1
 -14   0  16  270.09   76.78   1
 -12   0  16 1433.44  116.90   1
 -10   0  16 4654.38  369.76   1
  -8   0  16 3841.19  217.11   1
  -6   0  16 3707.06  301.37   1
  -4   0  16   16.32   17.78   1
  -2   0  16 5928.98  306.38   1
   0   0  16 6887.34  364.83   1
   2   0  16 4519.43  414.80   1
   4   0  16 1189.24  118.54   1
   6   0  16 2774.41  169.15   1
   8   0  16  185.93   43.50   1
  10   0  16 1870.95  142.61   1
  12   0  16   81.61   32.46   1
  14   0  16 1710.28  146.08   1
  16   0  16 3212.10  206.54   1
  18   0  16 1880.15  244.83   1
  20   0  16  483.74  125.74   1
  22   0  16   90.09   60.27   1
  24   0  16  444.53  196.41   1
  26   0  16  340.58  191.67   1
 -29   1  16   71.22   46.50   1
 -27   1  16  196.78   58.18   1
 -25   1  16  -10.67   39.03   1
 -23   1  16   10.21   34.56   1
 -21   1  16   18.51   24.80   1
 -19   1  16  412.52   70.85   1
 -17   1  16  244.74   54.35   1
 -15   1  16   53.89   28.18   1
 -13   1  16  643.59   61.55   1
 -11   1  16 2116.05  131.85   1
  -9   1  16 3434.69  151.46   1
  -7   1  16  767.05   40.03   1
  -5   1  16   54.89   13.40   1
  -3   1  16 1936.05   85.08   1
  -1   1  16 3094.20  238.36   1
   1   1  16   71.67   29.27   1
   3   1  16 1301.13   90.73   1
   5   1  16  295.53   34.29   1
   7   1  16  761.86   46.69   1
   9   1  16  389.27   37.48   1
  11   1  16  383.62   46.96   1
  13   1  16  625.35   62.28   1
  15   1  16  547.57   70.21   1
  17   1  16 1216.51  107.42   1
  19   1  16  470.24   71.12   1
  21   1  16   47.23   38.12   1
  23   1  16  212.83   84.89   1
  25   1  16  367.84  120.55   1
  27   1  16  433.40  150.00   1
 -28   2  16   20.33   49.97   1
 -26   2  16  -21.70   41.03   1
 -24   2  16   34.10   38.66   1
 -22   2  16  104.23   42.86   1
 -20   2  16  349.24   65.56   1
 -18   2  16  773.89   98.75   1
 -16   2  16  195.23   45.23   1
 -14   2  16    3.10    9.39   1
 -12   2  16  559.15   38.57   1
 -10   2  16 1424.41   74.77   1
  -8   2  16  962.19   67.57   1
  -6   2  16   -3.19   12.40   1
  -4   2  16 1322.92  100.94   1
  -2   2  16 2716.51  229.79   1
   0   2  16    3.65   10.85   1
   2   2  16  524.41   44.68   1
   4   2  16   52.98   11.49   1
   6   2  16   51.16   18.60   1
   8   2  16  445.53   41.49   1
  10   2  16 1725.96  111.79   1
  12   2  16  387.81   55.08   1
  14   2  16   13.31   15.96   1
  16   2  16  127.84   34.47   1
  18   2  16  508.09   76.14   1
  20   2  16  357.08   78.24   1
  22   2  16   17.42   36.93   1
  24   2  16   66.84   40.40   1
  26   2  16  308.57  123.37   1
 -29   3  16    6.93   70.21   1
 -27   3  16   19.70   52.80   1
 -25   3  16  173.34   71.31   1
 -23   3  16  582.49  111.98   1
 -21   3  16  201.61   53.16   1
 -19   3  16  164.23   43.31   1
 -17   3  16  385.71   67.66   1
 -15   3  16  562.34   77.14   1
 -13   3  16  145.26   21.61   1
 -11   3  16   66.84   13.04   1
  -9   3  16    4.83   14.77   1
  -7   3  16  319.15   36.11   1
  -5   3  16 1095.59   92.10   1
  -3   3  16 2500.95  174.71   1
  -1   3  16   11.95    9.67   1
   1   3  16 1668.70   78.15   1
   3   3  16 4684.57  141.88   1
   5   3  16 1705.90  105.14   1
   7   3  16  708.88   56.72   1
   9   3  16  381.61   65.02   1
  11   3  16 1766.72  128.75   1
  13   3  16  107.33   30.09   1
  15   3  16  451.64   68.85   1
  17   3  16   22.25   29.45   1
  19   3  16   58.45   39.30   1
  21   3  16    6.84   36.84   1
  23   3  16   -9.12   63.47   1
  25   3  16   50.33   35.29   1
  27   3  16   -4.56   54.53   1
 -28   4  16  -31.00   47.33   1
 -26   4  16   82.52   63.01   1
 -24   4  16  257.78  142.07   1
 -22   4  16  655.99  113.34   1
 -20   4  16  188.57   51.25   1
 -18   4  16  118.81   25.44   1
 -16   4  16  407.78   67.75   1
 -14   4  16  684.26  101.31   1
 -12   4  16 1065.50   99.12   1
 -10   4  16  589.15   45.59   1
  -8   4  16  236.54   29.54   1
  -6   4  16  692.92   70.76   1
  -4   4  16 1090.03   82.52   1
  -2   4  16   44.22   16.69   1
   0   4  16  595.35   54.16   1
   2   4  16 4008.61  129.03   1
   4   4  16 4397.70  159.39   1
   6   4  16 3129.21  133.77   1
   8   4  16  188.85   53.25   1
  10   4  16 1283.71  140.15   1
  12   4  16  782.19   99.12   1
  14   4  16  820.94  103.22   1
  16   4  16  635.47   84.26   1
  18   4  16   24.44   26.08   1
  20   4  16  106.14   34.47   1
  22   4  16  171.06   59.45   1
  24   4  16   80.88   63.37   1
  26   4  16  -52.98   61.82   1
 -27   5  16  -27.63   27.63   1
 -25   5  16  270.46  120.27   1
 -23   5  16  620.79  154.29   1
 -21   5  16  387.08   87.72   1
 -19   5  16  -10.49   19.97   1
 -17   5  16  125.29   45.59   1
 -15   5  16  279.03   48.97   1
 -13   5  16  474.80   63.47   1
 -11   5  16  607.48   66.66   1
  -9   5  16  697.75   70.94   1
  -7   5  16  497.51   58.18   1
  -5   5  16  651.79   57.81   1
  -3   5  16  239.54   29.00   1
  -1   5  16   45.32   19.60   1
   1   5  16 3005.02  120.82   1
   3   5  16 3435.23  135.05   1
   5   5  16 3419.28  146.81   1
   7   5  16  927.27  131.58   1
   9   5  16   27.26   51.06   1
  11   5  16 1539.76  191.95   1
  13   5  16  529.42  116.54   1
  15   5  16  698.85  115.81   1
  17   5  16  515.02   78.15   1
  19   5  16  602.83   86.26   1
  21   5  16   68.66   34.56   1
  23   5  16  132.13   57.99   1
  25   5  16  -40.67   40.67   1
 -28   6  16  -47.60   47.60   1
 -26   6  16   13.31  130.40   1
 -24   6  16  378.06  183.83   1
 -22   6  16  512.55  102.22   1
 -20   6  16   -7.48   64.10   1
 -18   6  16  322.25  106.50   1
 -16   6  16  427.84  116.26   1
 -14   6  16  305.47   49.60   1
 -12   6  16   96.38   25.35   1
 -10   6  16   29.00   19.97   1
  -8   6  16  123.01   41.03   1
  -6   6  16  575.11   61.55   1
  -4   6  16  328.27   46.78   1
  -2   6  16  373.22   32.64   1
   0   6  16  510.55   45.05   1
   2   6  16 1741.28  105.59   1
   4   6  16 1307.51  111.52   1
   6   6  16  355.44   59.45   1
   8   6  16   54.71   32.01   1
  10   6  16  356.81   73.59   1
  12   6  16  431.49  104.13   1
  14   6  16   69.21   48.88   1
  16   6  16  100.49   45.87   1
  18   6  16   79.60   25.90   1
  20   6  16   78.69   33.92   1
  22   6  16   12.13   30.18   1
  24   6  16   73.68   40.58   1
  26   6  16   23.43   48.60   1
 -27   7  16  -36.29   36.29   1
 -25   7  16  -32.28   53.53   1
 -23   7  16  205.17  108.88   1
 -21   7  16  -22.34   91.55   1
 -19   7  16  259.24  104.32   1
 -17   7  16  396.84   76.78   1
 -15   7  16   99.03   40.49   1
 -13   7  16   78.69   38.94   1
 -11   7  16  218.94   61.46   1
  -9   7  16 1198.91  165.78   1
  -7   7  16   51.52   32.10   1
  -5   7  16  124.29   33.47   1
  -3   7  16 1212.49  122.64   1
  -1   7  16  430.94   47.51   1
   1   7  16   13.50   12.13   1
   3   7  16  391.28   63.28   1
   5   7  16   45.96   17.42   1
   7   7  16    8.94   42.13   1
   9   7  16  366.38   77.05   1
  11   7  16  551.03   98.94   1
  13   7  16  164.13   45.78   1
  15   7  16  -31.64   31.64   1
  17   7  16   82.07   28.27   1
  19   7  16  122.10   22.80   1
  21   7  16   34.74   46.50   1
  23   7  16   47.33   37.11   1
  25   7  16  103.13   79.51   1
 -26   8  16   47.69  102.77   1
 -24   8  16  -10.30   50.61   1
 -22   8  16   36.38   60.46   1
 -20   8  16  140.15   74.68   1
 -18   8  16  330.18   94.65   1
 -16   8  16    1.64   39.85   1
 -14   8  16   -7.93   26.72   1
 -12   8  16  486.47  100.21   1
 -10   8  16  982.52  124.92   1
  -8   8  16 1754.96  259.79   1
  -6   8  16  283.95   60.82   1
  -4   8  16  245.38   35.11   1
  -2   8  16  826.96   89.82   1
   0   8  16  938.21   95.93   1
   2   8  16    5.38   35.11   1
   4   8  16   54.35   20.52   1
   6   8  16  185.47   60.73   1
   8   8  16  123.10   55.08   1
  10   8  16  535.26  129.85   1
  12   8  16  488.30   96.84   1
  14   8  16  123.47   49.60   1
  16   8  16  436.32  106.87   1
  18   8  16  693.37  116.90   1
  20   8  16  273.83   75.96   1
  22   8  16  -38.02   53.71   1
  24   8  16   69.94   52.61   1
 -25   9  16   71.95   68.39   1
 -23   9  16   45.05   59.00   1
 -21   9  16   77.23   87.90   1
 -19   9  16  242.19  103.13   1
 -17   9  16   13.13   45.96   1
 -15   9  16  197.33   64.74   1
 -13   9  16  250.12   60.82   1
 -11   9  16  914.96  127.93   1
  -9   9  16  963.65  174.71   1
  -7   9  16  266.54   61.28   1
  -5   9  16  152.92   46.78   1
  -3   9  16  306.47   62.74   1
  -1   9  16  755.02   89.09   1
   1   9  16  441.43  104.68   1
   3   9  16   58.45   59.45   1
   5   9  16  517.02  120.64   1
   7   9  16    3.19   49.15   1
   9   9  16  565.99  142.07   1
  11   9  16   12.77   87.08   1
  13   9  16  122.64   84.80   1
  15   9  16  857.14  179.82   1
  17   9  16  707.60  135.41   1
  19   9  16  614.68  133.40   1
  21   9  16   27.36   34.29   1
  23   9  16  -27.99   27.99   1
 -24  10  16  115.26  165.14   1
 -22  10  16  -77.42   87.54   1
 -20  10  16   21.43  112.98   1
 -18  10  16   48.15  117.99   1
 -16  10  16   31.28   64.47   1
 -14  10  16  239.82   68.85   1
 -12  10  16  176.90   47.87   1
 -10  10  16 1186.14  182.46   1
  -8  10  16  210.82   56.63   1
  -6  10  16  -23.62   25.08   1
  -4  10  16  226.60   55.71   1
  -2  10  16  303.37   55.08   1
   0  10  16  247.20   66.84   1
   2  10  16  451.28   93.92   1
   4  10  16  647.69  142.80   1
   6  10  16  423.83  115.99   1
   8  10  16  175.44   87.54   1
  10  10  16  154.19   62.10   1
  12  10  16  318.60  109.42   1
  14  10  16  426.57  132.67   1
  16  10  16  293.62  124.92   1
  18  10  16  248.21   96.29   1
  20  10  16  141.88   89.54   1
  22  10  16   -6.93   69.48   1
 -23  11  16   28.18  130.94   1
 -21  11  16  -79.51   79.51   1
 -19  11  16   27.36   34.74   1
 -17  11  16    3.56   38.39   1
 -15  11  16  -23.62   36.75   1
 -13  11  16  -39.30   39.30   1
 -11  11  16  238.09   66.57   1
  -9  11  16   44.13   39.76   1
  -7  11  16  195.32   42.31   1
  -5  11  16    6.38   15.96   1
  -3  11  16  171.43   42.77   1
  -1  11  16  221.31   61.64   1
   1  11  16   81.70   40.40   1
   3  11  16   17.05   43.50   1
   5  11  16  126.29   56.35   1
   7  11  16   27.72   36.02   1
   9  11  16  -54.71   54.71   1
  11  11  16  -37.39   60.73   1
  13  11  16  -20.24   52.61   1
  15  11  16   96.38   65.65   1
  17  11  16   96.02   58.09   1
  19  11  16   75.50   60.64   1
 -20  12  16   65.02  105.32   1
 -18  12  16  127.48   66.29   1
 -16  12  16    9.39   34.47   1
 -14  12  16  161.58   51.79   1
 -12  12  16   38.85   26.26   1
 -10  12  16  -23.53   27.36   1
  -8  12  16   43.50   48.42   1
  -6  12  16    4.74   46.78   1
  -4  12  16  171.52   59.64   1
  -2  12  16  267.72   64.92   1
   0  12  16  -32.74   32.74   1
   2  12  16   40.94   38.02   1
   4  12  16  156.02   78.05   1
   6  12  16  401.95  126.66   1
   8  12  16   30.36   60.46   1
  10  12  16   71.03   47.51   1
  12  12  16  -11.31   36.29   1
  14  12  16  -22.89   49.15   1
  16  12  16   18.42   26.53   1
  18  12  16  -62.92  163.13   1
 -19  13  16   16.87   46.60   1
 -17  13  16   83.71   34.47   1
 -15  13  16   45.78   27.36   1
 -13  13  16  219.48   68.66   1
 -11  13  16   80.24   68.66   1
  -9  13  16  112.52   34.56   1
  -7  13  16   44.95   58.72   1
  -5  13  16   78.51   35.20   1
  -3  13  16   80.43   54.53   1
  -1  13  16   53.43   41.95   1
   1  13  16  171.79   73.86   1
   3  13  16  567.81  150.46   1
   5  13  16  258.33  165.96   1
   7  13  16  229.06   96.66   1
   9  13  16  164.86   85.08   1
  11  13  16  111.98   50.52   1
  13  13  16   79.24  175.17   1
  15  13  16  171.16   65.56   1
  17  13  16  168.78   96.75   1
 -16  14  16   25.26   85.53   1
 -14  14  16  166.05   61.09   1
 -12  14  16   45.87  109.51   1
 -10  14  16  143.07   64.19   1
  -8  14  16   43.86   63.28   1
  -6  14  16   62.55   49.88   1
  -4  14  16  197.33   76.41   1
  -2  14  16  -16.14   31.46   1
   0  14  16  138.69   81.52   1
   2  14  16  587.14  154.83   1
   4  14  16   22.34  149.36   1
   6  14  16  129.21   82.25   1
   8  14  16   38.85   92.46   1
  10  14  16   29.91   75.68   1
  12  14  16  260.79  251.76   1
  14  14  16   58.09   69.30   1
 -13  15  16  131.49  101.76   1
 -11  15  16   33.74   54.35   1
  -9  15  16  -29.00   63.47   1
  -7  15  16    2.37   55.44   1
  -5  15  16   25.99   32.37   1
  -3  15  16  -31.19   55.44   1
  -1  15  16   20.52   60.64   1
   1  15  16  211.37   93.19   1
   3  15  16  149.00   93.83   1
   5  15  16  105.23  122.19   1
   7  15  16   72.13   80.52   1
   9  15  16  108.24   72.13   1
  11  15  16  128.39   76.14   1
 -10  16  16   26.53   24.62   1
  -8  16  16   15.78   27.36   1
  -6  16  16  -11.85   36.93   1
  -4  16  16   21.25   40.12   1
  -2  16  16  121.73   91.09   1
   0  16  16  -94.56   94.56   1
   2  16  16  101.76  132.04   1
   4  16  16   80.06  178.54   1
   6  16  16  111.06  109.42   1
   8  16  16   34.29   83.43   1
 -29   1  17  -34.92   34.92   1
 -27   1  17  -27.17   43.86   1
 -25   1  17   -0.27   39.94   1
 -23   1  17   -3.47   23.71   1
 -21   1  17  -15.05   24.26   1
 -19   1  17   22.34   41.95   1
 -17   1  17   17.14   16.05   1
 -15   1  17   69.30   15.23   1
 -13   1  17   17.96   32.46   1
 -11   1  17   55.53    9.85   1
  -9   1  17   21.25    7.57   1
  -7   1  17    7.48    8.57   1
  -5   1  17  -13.95   13.95   1
  -3   1  17   22.16   13.13   1
  -1   1  17   78.05   27.63   1
   1   1  17   23.43   11.49   1
   3   1  17   15.23   13.68   1
   5   1  17    5.74   11.12   1
   7   1  17  -12.22   12.22   1
   9   1  17   87.17   17.69   1
  11   1  17   43.77   31.28   1
  13   1  17   12.22   11.58   1
  15   1  17  -25.44   25.44   1
  17   1  17   -4.65   23.07   1
  19   1  17    5.02   19.06   1
  21   1  17   51.98   41.67   1
  23   1  17   10.21   39.85   1
  25   1  17  228.60  118.45   1
  27   1  17    1.82   52.61   1
 -28   2  17  -16.96   27.63   1
 -26   2  17   20.33   32.28   1
 -24   2  17  -21.25   45.50   1
 -22   2  17   29.82   29.82   1
 -20   2  17    7.93   21.70   1
 -18   2  17  198.24   49.60   1
 -16   2  17    1.46   13.50   1
 -14   2  17   67.11   21.98   1
 -12   2  17  151.37   23.34   1
 -10   2  17   23.43   10.03   1
  -8   2  17   90.18   19.24   1
  -6   2  17   72.22   16.23   1
  -4   2  17    5.02   10.21   1
  -2   2  17  119.27   26.99   1
   0   2  17   19.15   12.67   1
   2   2  17   13.59    6.75   1
   4   2  17   -1.46    9.76   1
   6   2  17   74.95   26.08   1
   8   2  17   57.99   14.68   1
  10   2  17   -9.30   24.35   1
  12   2  17  149.09   38.48   1
  14   2  17   -2.83   19.88   1
  16   2  17   26.99   20.61   1
  18   2  17   14.86   23.53   1
  20   2  17  -11.12   36.02   1
  22   2  17   -7.39   43.86   1
  24   2  17   25.35   41.03   1
  26   2  17  127.66  103.95   1
 -29   3  17  122.92   70.76   1
 -27   3  17   44.41   66.84   1
 -25   3  17    7.84   43.68   1
 -23   3  17   10.49   40.30   1
 -21   3  17   38.30   29.45   1
 -19   3  17   -3.10   19.97   1
 -17   3  17    5.93   17.78   1
 -15   3  17  246.84   56.08   1
 -13   3  17   44.95   18.42   1
 -11   3  17  103.40   20.33   1
  -9   3  17    9.76   12.58   1
  -7   3  17  -14.59   14.59   1
  -5   3  17  247.20   29.54   1
  -3   3  17  -13.31   13.31   1
  -1   3  17   -7.93    8.48   1
   1   3  17   -3.74    7.39   1
   3   3  17   95.38   23.62   1
   5   3  17   -7.11   10.85   1
   7   3  17  111.16   24.07   1
   9   3  17    9.30   16.32   1
  11   3  17    3.65   25.26   1
  13   3  17   65.20   14.86   1
  15   3  17   98.66   28.36   1
  17   3  17   -5.84   29.91   1
  19   3  17   42.86   27.17   1
  21   3  17  100.94   53.71   1
  23   3  17   -3.47   34.10   1
  25   3  17  -36.38   36.38   1
 -28   4  17   68.30   30.09   1
 -26   4  17   59.73   63.28   1
 -24   4  17  -14.13   57.08   1
 -22   4  17  -17.14   37.75   1
 -20   4  17  111.16   46.60   1
 -18   4  17  -33.28   33.28   1
 -16   4  17  -27.81   27.81   1
 -14   4  17   92.10   24.35   1
 -12   4  17  -17.78   17.78   1
 -10   4  17   22.34    8.57   1
  -8   4  17   10.94   12.95   1
  -6   4  17   54.80   18.05   1
  -4   4  17   12.95   14.13   1
  -2   4  17  184.56   36.29   1
   0   4  17    3.37   11.95   1
   2   4  17   44.50   13.50   1
   4   4  17  101.95   26.53   1
   6   4  17    1.19   10.76   1
   8   4  17  210.82   37.02   1
  10   4  17   30.91   42.77   1
  12   4  17   95.93   47.51   1
  14   4  17  143.80   38.57   1
  16   4  17   63.92   59.18   1
  18   4  17   33.47   22.71   1
  20   4  17  -31.00   31.00   1
  22   4  17  -29.73   29.73   1
  24   4  17   74.32   38.48   1
  26   4  17  -13.86   63.74   1
 -27   5  17  107.05   45.23   1
 -25   5  17  -20.24   20.43   1
 -23   5  17  107.51   76.87   1
 -21   5  17   71.67   35.84   1
 -19   5  17  -20.24   57.63   1
 -17   5  17  156.20   43.95   1
 -15   5  17  165.23   43.86   1
 -13   5  17    4.92   41.58   1
 -11   5  17   18.42   13.31   1
  -9   5  17   34.83   19.88   1
  -7   5  17   15.50   15.78   1
  -5   5  17   98.85   18.24   1
  -3   5  17  311.31   46.69   1
  -1   5  17   26.17   12.77   1
   1   5  17  -15.59   15.59   1
   3   5  17   27.72   15.14   1
   5   5  17   18.33   29.18   1
   7   5  17  396.02   61.19   1
   9   5  17   68.66   58.54   1
  11   5  17   68.02   42.40   1
  13   5  17  234.71   79.33   1
  15   5  17   -2.10   18.15   1
  17   5  17   47.69   24.89   1
  19   5  17   -2.28   16.23   1
  21   5  17  -46.50   46.50   1
  23   5  17  -35.20   61.00   1
  25   5  17   37.11   43.50   1
 -26   6  17   15.59   82.34   1
 -24   6  17   71.58   53.62   1
 -22   6  17  -13.86   26.08   1
 -20   6  17  -36.75   36.75   1
 -18   6  17    9.39   70.21   1
 -16   6  17    4.56   50.43   1
 -14   6  17   59.54   45.41   1
 -12   6  17  132.04   45.50   1
 -10   6  17   30.55   19.60   1
  -8   6  17   21.79   17.78   1
  -6   6  17  226.23   38.30   1
  -4   6  17   25.08   13.40   1
  -2   6  17   26.35   14.04   1
   0   6  17   15.78   18.78   1
   2   6  17   17.05   10.30   1
   4   6  17   11.95   23.89   1
   6   6  17   69.94   29.64   1
   8   6  17   33.28   28.09   1
  10   6  17   47.33   29.45   1
  12   6  17   26.72   42.49   1
  14   6  17  168.24   57.54   1
  16   6  17   23.07   71.67   1
  18   6  17   74.04   27.81   1
  20   6  17   29.54   25.08   1
  22   6  17  -30.36   30.36   1
  24   6  17  -13.86   47.87   1
 -25   7  17  -73.77   74.50   1
 -23   7  17  134.13   83.16   1
 -21   7  17   82.80   64.65   1
 -19   7  17   31.19   33.47   1
 -17   7  17  -47.42   47.42   1
 -15   7  17   20.06   37.20   1
 -13   7  17  -22.43   41.49   1
 -11   7  17  -21.34   25.08   1
  -9   7  17   39.85   36.20   1
  -7   7  17   40.40   32.64   1
  -5   7  17   84.26   28.72   1
  -3   7  17  220.49   34.38   1
  -1   7  17  262.07   43.95   1
   1   7  17    4.47   23.34   1
   3   7  17   28.81   19.15   1
   5   7  17   35.38   33.56   1
   7   7  17   10.85   34.29   1
   9   7  17  183.01   51.06   1
  11   7  17   79.97   44.59   1
  13   7  17  129.76   51.61   1
  15   7  17  -15.78   39.85   1
  17   7  17   -5.38   46.69   1
  19   7  17   35.93   30.82   1
  21   7  17   17.78   47.42   1
  23   7  17  -40.85   40.85   1
 -24   8  17  -38.02   93.47   1
 -22   8  17  -36.84   49.97   1
 -20   8  17   45.59   37.48   1
 -18   8  17  -23.71   43.77   1
 -16   8  17   41.22   31.64   1
 -14   8  17   48.88   48.88   1
 -12   8  17    6.38   23.07   1
 -10   8  17   -8.48   24.35   1
  -8   8  17  312.49   76.69   1
  -6   8  17  -20.43   21.61   1
  -4   8  17   71.49   41.85   1
  -2   8  17   -2.55   29.27   1
   0   8  17   81.43   39.12   1
   2   8  17   -0.18   36.84   1
   4   8  17  225.96   60.18   1
   6   8  17    9.57   51.43   1
   8   8  17  131.03   67.66   1
  10   8  17  290.43   99.85   1
  12   8  17  169.15   59.45   1
  14   8  17   69.76   47.51   1
  16   8  17   30.46   46.41   1
  18   8  17   61.00   59.18   1
  20   8  17  -26.90   26.90   1
  22   8  17  -33.83   35.02   1
 -23   9  17   -0.91   33.56   1
 -21   9  17  -63.83   63.83   1
 -19   9  17  -10.30   37.48   1
 -17   9  17  -21.79  102.40   1
 -15   9  17  132.31   56.26   1
 -13   9  17   23.89   42.22   1
 -11   9  17   12.13   38.57   1
  -9   9  17   39.12   23.53   1
  -7   9  17  -21.70   21.70   1
  -5   9  17  132.95   39.57   1
  -3   9  17  -13.50   16.50   1
  -1   9  17   -9.12   14.59   1
   1   9  17   18.78   13.50   1
   3   9  17  -11.31   29.91   1
   5   9  17  -13.04   27.63   1
   7   9  17  -54.16   78.97   1
   9   9  17  247.11  106.87   1
  11   9  17   29.18   47.33   1
  13   9  17  181.00   69.76   1
  15   9  17   48.24   65.74   1
  17   9  17   80.88   44.77   1
  19   9  17   40.67   29.91   1
  21   9  17   64.01   65.29   1
 -22  10  17   46.50  115.17   1
 -20  10  17   64.29   41.85   1
 -18  10  17   15.59   43.22   1
 -16  10  17    3.01   26.17   1
 -14  10  17   -6.38   30.36   1
 -12  10  17    3.92   32.46   1
 -10  10  17  -33.28   33.28   1
  -8  10  17  -35.93   35.93   1
  -6  10  17   14.32   26.17   1
  -4  10  17   26.35   24.80   1
  -2  10  17   43.59   22.52   1
   0  10  17    1.73   37.29   1
   2  10  17   63.65   41.40   1
   4  10  17    5.47  114.26   1
   6  10  17   27.99   72.13   1
   8  10  17  204.62   79.51   1
  10  10  17   29.27   32.83   1
  12  10  17   -2.01   50.43   1
  14  10  17   49.06   40.76   1
  16  10  17   58.91   54.26   1
  18  10  17  -48.97   52.89   1
  20  10  17  -36.66   45.68   1
 -21  11  17   17.23   88.36   1
 -19  11  17  -27.26   27.26   1
 -17  11  17   62.28   99.94   1
 -15  11  17    1.82   43.13   1
 -13  11  17   -6.20   42.49   1
 -11  11  17  -20.79   32.37   1
  -9  11  17   10.67   31.46   1
  -7  11  17   -6.38   25.62   1
  -5  11  17  112.80   37.75   1
  -3  11  17  221.12   59.82   1
  -1  11  17  -17.60   28.36   1
   1  11  17    5.02   56.44   1
   3  11  17   11.67   60.73   1
   5  11  17   44.13   57.54   1
   7  11  17  -31.28   33.01   1
   9  11  17   66.47   36.38   1
  11  11  17   25.35   50.15   1
  13  11  17   22.61   40.21   1
  15  11  17   21.61   92.74   1
  17  11  17   93.28   63.56   1
  19  11  17   25.08   61.19   1
 -20  12  17   31.55   72.95   1
 -18  12  17   36.20   40.76   1
 -16  12  17   80.61   32.46   1
 -14  12  17  104.13   59.73   1
 -12  12  17  -12.86   33.74   1
 -10  12  17   -4.29   23.16   1
  -8  12  17   32.19   29.91   1
  -6  12  17   -9.85   41.85   1
  -4  12  17  182.37   68.48   1
  -2  12  17   73.50   25.99   1
   0  12  17   76.41   69.57   1
   2  12  17  -33.47   47.14   1
   4  12  17  193.04   79.33   1
   6  12  17   35.74   38.94   1
   8  12  17  -14.41   27.17   1
  10  12  17   20.24   60.09   1
  12  12  17   72.67   84.07   1
  14  12  17  -16.41   53.43   1
  16  12  17    4.56   54.35   1
  18  12  17  166.60  132.95   1
 -17  13  17  112.16   71.49   1
 -15  13  17   37.57   40.94   1
 -13  13  17  -16.14   43.04   1
 -11  13  17    7.11   39.48   1
  -9  13  17    5.74   37.39   1
  -7  13  17  -28.91   68.75   1
  -5  13  17  329.09   80.70   1
  -3  13  17   50.79   37.02   1
  -1  13  17    6.29   42.49   1
   1  13  17   56.26   55.62   1
   3  13  17   52.61   39.21   1
   5  13  17   40.40   90.82   1
   7  13  17   20.43   51.70   1
   9  13  17  -26.08   67.20   1
  11  13  17  -27.63   56.99   1
  13  13  17  217.66   94.92   1
  15  13  17    6.02   64.56   1
 -16  14  17  124.47   52.71   1
 -14  14  17    8.57   41.12   1
 -12  14  17  118.81   61.82   1
 -10  14  17  -10.76   32.46   1
  -8  14  17   33.74   43.86   1
  -6  14  17   39.39   74.77   1
  -4  14  17  174.07   67.20   1
  -2  14  17    3.74   48.78   1
   0  14  17   10.03   99.39   1
   2  14  17   27.54   46.96   1
   4  14  17    6.84   92.37   1
   6  14  17   33.37   54.80   1
   8  14  17   97.75   97.57   1
  10  14  17   10.94  112.25   1
  12  14  17  -29.00   76.69   1
  14  14  17   -5.02  204.16   1
 -13  15  17  -41.31   41.31   1
 -11  15  17   78.78   25.81   1
  -9  15  17  -35.56   80.88   1
  -7  15  17  -28.27   40.12   1
  -5  15  17   80.79   39.57   1
  -3  15  17   68.39   65.84   1
  -1  15  17   55.81  121.37   1
   1  15  17  -45.05   46.41   1
   3  15  17   33.92   62.64   1
   5  15  17  176.99  101.03   1
   7  15  17  -31.28  106.69   1
   9  15  17   42.13   93.65   1
  -8  16  17  -63.92   63.92   1
  -6  16  17   28.18   50.24   1
  -4  16  17   29.82   97.39   1
  -2  16  17  -16.14  141.25   1
   0  16  17  -15.96   44.77   1
   2  16  17  -29.82   29.82   1
   4  16  17    6.47   66.75   1
   6  16  17   24.62   68.85   1
 -28   0  18  -35.11   35.11   1
 -26   0  18  135.78   75.32   1
 -24   0  18  971.49  342.68   1
 -22   0  18 1052.19  374.86   1
 -20   0  18 1854.44  314.13   1
 -18   0  18  809.09  249.03   1
 -16   0  18   20.79   83.53   1
 -14   0  18  -21.52   55.17   1
 -12   0  18   89.91   36.57   1
 -10   0  18 1018.00  116.54   1
  -8   0  18  428.48   45.05   1
  -6   0  18  215.75   42.67   1
  -4   0  18  107.14   78.05   1
  -2   0  18 1179.30  125.84   1
   0   0  18 1492.62  126.84   1
   2   0  18 1659.12  138.88   1
   4   0  18 2312.47  173.71   1
   6   0  18 6489.31  458.57   1
   8   0  18 3653.62  197.14   1
  10   0  18 4802.47  243.01   1
  12   0  18  485.75   75.78   1
  14   0  18 1359.76  137.60   1
  16   0  18  971.58  118.54   1
  18   0  18  798.24  167.42   1
  20   0  18   36.38   68.21   1
  22   0  18    6.38  104.50   1
  24   0  18  215.75  116.72   1
  26   0  18  -26.90   91.55   1
 -27   1  18   40.30   24.89   1
 -25   1  18   59.73   44.50   1
 -23   1  18  479.36  111.43   1
 -21   1  18  722.28  130.85   1
 -19   1  18 1320.73  218.39   1
 -17   1  18  539.91  128.30   1
 -15   1  18   11.67   20.06   1
 -13   1  18   16.69   14.22   1
 -11   1  18   21.61   11.76   1
  -9   1  18 1514.14   70.76   1
  -7   1  18   50.43    9.39   1
  -5   1  18  106.50   17.14   1
  -3   1  18  400.21   43.22   1
  -1   1  18   14.32   11.22   1
   1   1  18    2.83   12.86   1
   3   1  18  243.01   44.04   1
   5   1  18 3733.77  179.27   1
   7   1  18 3602.29  130.94   1
   9   1  18 3181.56  115.71   1
  11   1  18 1216.51   88.72   1
  13   1  18   49.60   18.33   1
  15   1  18  881.03   91.09   1
  17   1  18  392.55   63.28   1
  19   1  18   53.71   28.72   1
  21   1  18   56.90   37.29   1
  23   1  18  -49.60   49.60   1
  25   1  18   13.04   92.46   1
 -28   2  18  -24.26   38.12   1
 -26   2  18   13.86   61.09   1
 -24   2  18  -28.72   28.72   1
 -22   2  18   53.62   37.48   1
 -20   2  18  781.00  112.80   1
 -18   2  18 1096.78  127.30   1
 -16   2  18  202.89   48.24   1
 -14   2  18   13.31   32.01   1
 -12   2  18    7.29   14.50   1
 -10   2  18  131.67   21.88   1
  -8   2  18    6.02   12.67   1
  -6   2  18  764.04   62.92   1
  -4   2  18 1225.99   84.16   1
  -2   2  18  256.32   34.92   1
   0   2  18   -6.57   17.05   1
   2   2  18   47.14   16.50   1
   4   2  18  307.30   34.38   1
   6   2  18  525.59   48.69   1
   8   2  18  429.12   31.64   1
  10   2  18  523.50   44.68   1
  12   2  18 1133.80  100.40   1
  14   2  18   17.87   15.50   1
  16   2  18   -0.09   20.06   1
  18   2  18    4.92   18.33   1
  20   2  18   49.33   39.67   1
  22   2  18    6.29   40.76   1
  24   2  18   21.98   56.63   1
  26   2  18  -14.41   76.05   1
 -27   3  18  -69.48   69.48   1
 -25   3  18  212.10   97.02   1
 -23   3  18   16.23   34.01   1
 -21   3  18  -15.32   22.80   1
 -19   3  18  353.89   76.87   1
 -17   3  18   -5.29   20.06   1
 -15   3  18   63.28   24.53   1
 -13   3  18   48.24   20.06   1
 -11   3  18   39.03   14.86   1
  -9   3  18   13.13   10.76   1
  -7   3  18 2607.72  153.37   1
  -5   3  18 3232.89  209.00   1
  -3   3  18 3670.31  151.19   1
  -1   3  18  188.85   26.53   1
   1   3  18   12.86    9.85   1
   3   3  18  772.80   57.36   1
   5   3  18 1084.11   76.69   1
   7   3  18   27.26   13.13   1
   9   3  18   30.64   15.87   1
  11   3  18 2053.32  143.98   1
  13   3  18  235.08   49.42   1
  15   3  18    5.20   22.98   1
  17   3  18  231.16   50.06   1
  19   3  18  296.26   69.67   1
  21   3  18  287.42   78.51   1
  23   3  18  547.84  107.05   1
  25   3  18  202.43   80.15   1
 -28   4  18   27.08  106.32   1
 -26   4  18   92.83   51.61   1
 -24   4  18  182.92  189.21   1
 -22   4  18  271.55   71.49   1
 -20   4  18   88.36   42.86   1
 -18   4  18    6.66   14.41   1
 -16   4  18  -19.33   19.33   1
 -14   4  18   23.89   20.24   1
 -12   4  18  716.90   99.94   1
 -10   4  18   96.38   26.44   1
  -8   4  18 1538.30  135.50   1
  -6   4  18 3976.24  303.28   1
  -4   4  18 4485.33  249.39   1
  -2   4  18 1499.82  106.23   1
   0   4  18   63.74   12.13   1
   2   4  18 1582.98   86.08   1
   4   4  18 1259.73   88.18   1
   6   4  18  128.57   28.63   1
   8   4  18   -4.65   22.71   1
  10   4  18  343.95   64.38   1
  12   4  18  374.77   71.22   1
  14   4  18   -1.19   25.08   1
  16   4  18   -9.30   24.44   1
  18   4  18  539.18   83.98   1
  20   4  18 1249.61  159.76   1
  22   4  18  947.05  139.33   1
  24   4  18  374.41   76.78   1
 -27   5  18   81.61   38.30   1
 -25   5  18  123.74  102.31   1
 -23   5  18  126.66   89.09   1
 -21   5  18  149.91   71.67   1
 -19   5  18   83.07   52.25   1
 -17   5  18  119.45   53.53   1
 -15   5  18   47.14   15.59   1
 -13   5  18  419.82   78.88   1
 -11   5  18  667.48  120.91   1
  -9   5  18  827.78  105.78   1
  -7   5  18 3576.48  288.60   1
  -5   5  18 4083.11  309.94   1
  -3   5  18 1991.67  122.74   1
  -1   5  18   30.82   13.04   1
   1   5  18 1068.88   91.00   1
   3   5  18  373.59   46.60   1
   5   5  18    1.82   17.42   1
   7   5  18   42.04   20.15   1
   9   5  18   12.67   32.92   1
  11   5  18  -40.49   40.49   1
  13   5  18  161.31   50.70   1
  15   5  18   35.47   35.11   1
  17   5  18  321.34   65.47   1
  19   5  18  958.91  114.98   1
  21   5  18 1800.73  191.85   1
  23   5  18 1132.71  154.65   1
  25   5  18  124.92   77.33   1
 -26   6  18   94.19   82.07   1
 -24   6  18  174.99   99.21   1
 -22   6  18  -19.06   32.74   1
 -20   6  18   51.25   32.37   1
 -18   6  18  112.43   76.41   1
 -16   6  18   24.26   37.84   1
 -14   6  18   29.18   45.68   1
 -12   6  18  140.70  108.88   1
 -10   6  18  393.47   77.33   1
  -8   6  18  801.61  171.34   1
  -6   6  18 1385.84  189.12   1
  -4   6  18  672.77   82.07   1
  -2   6  18    5.74   30.09   1
   0   6  18   24.89   25.71   1
   2   6  18  -13.22   13.22   1
   4   6  18   50.15   22.80   1
   6   6  18   51.16   20.52   1
   8   6  18  -27.17   38.85   1
  10   6  18  260.70   80.97   1
  12   6  18   33.56   30.27   1
  14   6  18   79.15   54.07   1
  16   6  18  -15.23   29.27   1
  18   6  18  242.64   54.44   1
  20   6  18  305.47   81.70   1
  22   6  18  728.75  126.20   1
  24   6  18  402.13   93.47   1
 -25   7  18   90.18  170.24   1
 -23   7  18   12.49   56.63   1
 -21   7  18   38.48   98.02   1
 -19   7  18   85.53   77.05   1
 -17   7  18  156.84  151.46   1
 -15   7  18  112.52   51.61   1
 -13   7  18   -3.56   40.12   1
 -11   7  18   45.96   50.24   1
  -9   7  18  271.09   65.20   1
  -7   7  18   82.16   56.90   1
  -5   7  18  805.81  113.62   1
  -3   7  18  514.92   72.40   1
  -1   7  18   73.22   23.25   1
   1   7  18    2.92   42.04   1
   3   7  18   -5.02   14.13   1
   5   7  18    4.19   31.55   1
   7   7  18   22.71   33.01   1
   9   7  18  315.87   73.22   1
  11   7  18  542.83  101.58   1
  13   7  18   82.16   37.02   1
  15   7  18   18.15   38.12   1
  17   7  18   -1.00   34.47   1
  19   7  18    2.55   41.95   1
  21   7  18   53.71   30.55   1
  23   7  18   25.71   43.68   1
 -24   8  18  -25.81   46.32   1
 -22   8  18   35.20   61.73   1
 -20   8  18  761.49  179.09   1
 -18   8  18 1085.84  262.52   1
 -16   8  18  443.53  125.84   1
 -14   8  18   37.57   77.14   1
 -12   8  18  201.70   59.54   1
 -10   8  18  551.03  100.76   1
  -8   8  18  719.36  107.42   1
  -6   8  18    7.29   33.28   1
  -4   8  18  677.60   84.98   1
  -2   8  18  787.57   90.73   1
   0   8  18   46.05   20.06   1
   2   8  18   12.49   18.15   1
   4   8  18  117.81   51.25   1
   6   8  18   76.69   42.95   1
   8   8  18  688.63  153.47   1
  10   8  18 1473.56  333.01   1
  12   8  18  432.86  100.85   1
  14   8  18  196.87   54.16   1
  16   8  18  119.09   55.53   1
  18   8  18   90.73   29.27   1
  20   8  18   39.85   43.13   1
  22   8  18   43.59   45.23   1
 -23   9  18  253.95  122.10   1
 -21   9  18  882.49  197.23   1
 -19   9  18  797.78  552.31   1
 -17   9  18  276.84  103.77   1
 -15   9  18   12.13   38.75   1
 -13   9  18   -6.02   35.74   1
 -11   9  18  342.68   97.57   1
  -9   9  18  441.16   86.35   1
  -7   9  18  401.76   75.14   1
  -5   9  18  -27.54   27.54   1
  -3   9  18   35.56   43.22   1
  -1   9  18   53.07   19.70   1
   1   9  18   -1.73   17.60   1
   3   9  18  536.63  105.59   1
   5   9  18 1015.81  258.88   1
   7   9  18 1166.81  203.34   1
   9   9  18 1184.68  204.71   1
  11   9  18  433.04  128.02   1
  13   9  18    5.84   32.74   1
  15   9  18  197.33   93.19   1
  17   9  18   23.80   52.16   1
  19   9  18  222.95   67.57   1
  21   9  18   11.58   29.54   1
 -22  10  18  343.95  127.30   1
 -20  10  18   97.93  241.28   1
 -18  10  18  299.18  151.28   1
 -16  10  18   59.09   43.31   1
 -14  10  18   21.43   32.74   1
 -12  10  18  161.85   49.33   1
 -10  10  18  207.63  163.59   1
  -8  10  18  191.12   49.79   1
  -6  10  18   86.44   42.58   1
  -4  10  18    4.29   24.26   1
  -2  10  18   24.07   23.89   1
   0  10  18  245.47   72.04   1
   2  10  18  137.23   53.53   1
   4  10  18  300.64  103.04   1
   6  10  18 1494.99  271.00   1
   8  10  18  888.60  181.55   1
  10  10  18 1345.72  227.05   1
  12  10  18  302.83  114.26   1
  14  10  18  194.77  113.25   1
  16  10  18  254.50  111.43   1
  18  10  18   15.50   97.84   1
  20  10  18   55.90   85.81   1
 -21  11  18    9.21  125.84   1
 -19  11  18   71.49  208.91   1
 -17  11  18  286.23   93.19   1
 -15  11  18    3.28   23.43   1
 -13  11  18   17.51   24.07   1
 -11  11  18   44.68   29.91   1
  -9  11  18   34.10   32.19   1
  -7  11  18   21.06   16.69   1
  -5  11  18  260.43   67.20   1
  -3  11  18   36.38   38.02   1
  -1  11  18  -12.86   64.65   1
   1  11  18   15.68   22.71   1
   3  11  18   20.15   59.09   1
   5  11  18   69.57  149.45   1
   7  11  18  407.69  132.40   1
   9  11  18 1072.98  434.50   1
  11  11  18  575.93  158.02   1
  13  11  18  -42.77   49.15   1
  15  11  18  118.81   75.50   1
  17  11  18  121.37   80.52   1
  19  11  18  -18.15   63.56   1
 -18  12  18   35.74   36.38   1
 -16  12  18   -3.28   40.40   1
 -14  12  18   26.44   43.40   1
 -12  12  18    9.21   40.12   1
 -10  12  18   92.83   35.11   1
  -8  12  18  -33.92   33.92   1
  -6  12  18  426.11   87.90   1
  -4  12  18  337.20   78.97   1
  -2  12  18   44.86   64.29   1
   0  12  18    0.27   40.85   1
   2  12  18  146.99   99.12   1
   4  12  18  145.08   74.13   1
   6  12  18   26.17   22.16   1
   8  12  18   37.84   26.44   1
  10  12  18  537.36  152.83   1
  12  12  18  193.95   75.23   1
  14  12  18   93.92   66.29   1
  16  12  18  -40.21   51.70   1
 -17  13  18   71.58   56.54   1
 -15  13  18   -8.21   37.02   1
 -13  13  18   70.21   45.32   1
 -11  13  18  -14.13   30.18   1
  -9  13  18  112.71   65.20   1
  -7  13  18  232.89  149.18   1
  -5  13  18  444.71  141.25   1
  -3  13  18   67.66   31.55   1
  -1  13  18  115.62   50.52   1
   1  13  18   43.77   70.12   1
   3  13  18   31.91  141.25   1
   5  13  18  335.38  117.36   1
   7  13  18   78.15  121.09   1
   9  13  18   -2.19   62.55   1
  11  13  18  144.99   84.26   1
  13  13  18  101.03   98.94   1
  15  13  18   44.68  116.90   1
 -14  14  18   -6.57   36.84   1
 -12  14  18   45.78   41.12   1
 -10  14  18   -7.66   58.63   1
  -8  14  18  112.89   54.89   1
  -6  14  18  472.52  115.99   1
  -4  14  18  522.22  100.58   1
  -2  14  18   82.43   75.32   1
   0  14  18  -33.37   33.37   1
   2  14  18   66.66   38.75   1
   4  14  18   69.12   93.19   1
   6  14  18  233.98  100.67   1
   8  14  18   73.31   64.47   1
  10  14  18  -52.34   52.34   1
  12  14  18  110.15   78.69   1
 -11  15  18   11.40   36.84   1
  -9  15  18  133.95   61.09   1
  -7  15  18  274.47  169.79   1
  -5  15  18  248.66   75.87   1
  -3  15  18   43.77  127.02   1
  -1  15  18   23.25   57.26   1
   1  15  18  -10.49   65.74   1
   3  15  18   85.90  104.50   1
   5  15  18   60.36   78.05   1
   7  15  18   69.67   88.72   1
   9  15  18  -88.09   88.09   1
  -4  16  18   61.91   38.30   1
  -2  16  18    6.93   48.05   1
   0  16  18  -58.81   58.81   1
   2  16  18   19.60  121.73   1
 -27   1  19   35.93   50.06   1
 -25   1  19    3.65   31.37   1
 -23   1  19  -16.60   36.02   1
 -21   1  19   55.62   27.26   1
 -19   1  19    1.64   26.17   1
 -17   1  19    7.84   27.90   1
 -15   1  19   37.57   17.33   1
 -13   1  19   -2.55   18.24   1
 -11   1  19   27.17   11.49   1
  -9   1  19  -10.12   16.14   1
  -7   1  19    6.11    8.94   1
  -5   1  19   -0.73    5.65   1
  -3   1  19   20.79   19.42   1
  -1   1  19    3.74   12.40   1
   1   1  19   19.24   11.40   1
   3   1  19   -5.47   23.62   1
   5   1  19  -11.85   16.41   1
   7   1  19   -3.19   11.49   1
   9   1  19   -6.11   15.68   1
  11   1  19    9.12   27.81   1
  13   1  19   -7.02   18.05   1
  15   1  19   75.50   28.54   1
  17   1  19  127.30   27.90   1
  19   1  19  149.27   39.67   1
  21   1  19   51.34   49.15   1
  23   1  19   76.87   54.35   1
  25   1  19   71.95   54.89   1
 -28   2  19  -44.86   44.86   1
 -26   2  19   23.98   54.26   1
 -24   2  19   46.50   51.43   1
 -22   2  19  -25.08   25.08   1
 -20   2  19   23.16   28.09   1
 -18   2  19   23.34   37.02   1
 -16   2  19   88.36   49.24   1
 -14   2  19   12.40   14.59   1
 -12   2  19   12.95   16.32   1
 -10   2  19    1.82   13.95   1
  -8   2  19   28.72   19.60   1
  -6   2  19    5.47   12.22   1
  -4   2  19   -6.29    9.48   1
  -2   2  19   10.40   11.31   1
   0   2  19    2.92   15.05   1
   2   2  19   67.39   30.09   1
   4   2  19   -5.11   13.95   1
   6   2  19    1.82   13.77   1
   8   2  19    3.92    9.03   1
  10   2  19   93.83   22.07   1
  12   2  19   93.74   31.82   1
  14   2  19  123.10   29.64   1
  16   2  19   74.41   31.09   1
  18   2  19   55.99   27.63   1
  20   2  19  174.71   65.29   1
  22   2  19  -70.58   70.58   1
  24   2  19  -51.25   51.25   1
 -27   3  19   59.82   72.22   1
 -25   3  19   53.89   56.44   1
 -23   3  19   -6.66   64.10   1
 -21   3  19   -4.19   15.96   1
 -19   3  19   14.13   22.07   1
 -17   3  19    7.20   28.91   1
 -15   3  19   -2.83   16.23   1
 -13   3  19   84.16   27.72   1
 -11   3  19  -19.70   19.70   1
  -9   3  19   80.52   25.99   1
  -7   3  19  -14.22   20.06   1
  -5   3  19   18.51   13.86   1
  -3   3  19   54.07   14.22   1
  -1   3  19  -13.95   16.23   1
   1   3  19   -3.01   11.49   1
   3   3  19   -2.46   11.85   1
   5   3  19   47.23   18.24   1
   7   3  19   11.85   15.59   1
   9   3  19  100.12   23.25   1
  11   3  19  117.26   35.93   1
  13   3  19  133.22   33.28   1
  15   3  19  193.50   45.68   1
  17   3  19    5.38   34.29   1
  19   3  19  -32.74   36.38   1
  21   3  19  -21.98   36.02   1
  23   3  19   39.85   62.46   1
  25   3  19    0.46   98.66   1
 -26   4  19  102.40  123.37   1
 -24   4  19  -35.47   35.47   1
 -22   4  19  106.78   41.85   1
 -20   4  19   60.64   45.68   1
 -18   4  19    1.82   22.34   1
 -16   4  19  -29.36   29.36   1
 -14   4  19  108.05   54.98   1
 -12   4  19  -18.97   18.97   1
 -10   4  19   30.82   10.49   1
  -8   4  19   12.04   29.18   1
  -6   4  19   -2.10   13.31   1
  -4   4  19   13.13   13.59   1
  -2   4  19   -9.48   22.89   1
   0   4  19   83.34   27.99   1
   2   4  19   38.21   15.14   1
   4   4  19   -2.74   26.26   1
   6   4  19   53.43   17.14   1
   8   4  19   23.98   11.31   1
  10   4  19    0.46   29.45   1
  12   4  19   50.61   22.98   1
  14   4  19  -37.93   37.93   1
  16   4  19   13.22   21.61   1
  18   4  19   -1.09   36.57   1
  20   4  19  -16.60   49.60   1
  22   4  19    4.92   36.11   1
  24   4  19   41.58   54.89   1
 -25   5  19  -31.73   51.70   1
 -23   5  19  106.14   83.62   1
 -21   5  19  -17.14   41.67   1
 -19   5  19   71.95   56.17   1
 -17   5  19   21.52   28.54   1
 -15   5  19   17.78   29.18   1
 -13   5  19   78.78   29.18   1
 -11   5  19   45.68   16.23   1
  -9   5  19   85.81   27.72   1
  -7   5  19   -8.39   19.33   1
  -5   5  19  183.65   35.38   1
  -3   5  19   11.76   17.60   1
  -1   5  19   77.14   19.60   1
   1   5  19   91.92   29.00   1
   3   5  19   -1.64   15.59   1
   5   5  19    7.84   11.95   1
   7   5  19   -9.48    9.48   1
   9   5  19  192.49   68.21   1
  11   5  19   43.40   27.72   1
  13   5  19   11.76   21.06   1
  15   5  19  -12.31   51.34   1
  17   5  19  -22.16   22.16   1
  19   5  19   17.05   41.95   1
  21   5  19  104.68   46.41   1
  23   5  19   27.17   69.03   1
 -26   6  19   27.99   62.46   1
 -24   6  19  156.93   71.12   1
 -22   6  19  -38.57   70.76   1
 -20   6  19    0.73   42.77   1
 -18   6  19   19.88   55.90   1
 -16   6  19   38.57   66.75   1
 -14   6  19   55.71   35.56   1
 -12   6  19   96.38   56.17   1
 -10   6  19  -24.80   24.80   1
  -8   6  19  148.36   55.26   1
  -6   6  19    1.82   28.18   1
  -4   6  19   51.43   20.33   1
  -2   6  19  180.18   40.40   1
   0   6  19   71.95   29.73   1
   2   6  19  -19.51   19.51   1
   4   6  19   18.51   23.80   1
   6   6  19  -29.00   29.00   1
   8   6  19   68.57   31.09   1
  10   6  19  206.90   78.05   1
  12   6  19  -16.41   31.55   1
  14   6  19   69.03   32.19   1
  16   6  19    1.37   21.25   1
  18   6  19   51.06   39.85   1
  20   6  19   39.94   40.67   1
  22   6  19   12.95   55.08   1
 -25   7  19  -86.35   86.35   1
 -23   7  19   41.95   26.17   1
 -21   7  19   13.50   38.48   1
 -19   7  19   -1.28   75.78   1
 -17   7  19  -38.12   38.12   1
 -15   7  19   35.65   32.64   1
 -13   7  19   42.77   40.30   1
 -11   7  19   47.42   16.50   1
  -9   7  19    7.66   21.06   1
  -7   7  19   23.98   21.61   1
  -5   7  19    0.46   15.41   1
  -3   7  19   21.61   18.78   1
  -1   7  19   25.71   28.63   1
   1   7  19   31.19   21.70   1
   3   7  19  126.11   41.03   1
   5   7  19   39.57   23.89   1
   7   7  19    4.92   48.15   1
   9   7  19   70.76   37.20   1
  11   7  19   27.08   24.71   1
  13   7  19    4.01   34.01   1
  15   7  19  -45.14   45.14   1
  17   7  19   34.56   29.54   1
  19   7  19   46.14   47.51   1
  21   7  19  126.20   46.50   1
  23   7  19   67.75   23.89   1
 -24   8  19   -7.57   47.23   1
 -22   8  19  -42.22   76.23   1
 -20   8  19   31.82  125.74   1
 -18   8  19  -10.30   37.29   1
 -16   8  19  -60.55   66.93   1
 -14   8  19  -16.32   16.32   1
 -12   8  19  100.49   80.88   1
 -10   8  19   38.30   42.67   1
  -8   8  19    6.38   28.27   1
  -6   8  19   33.01   29.45   1
  -4   8  19  123.10   38.75   1
  -2   8  19   39.67   16.41   1
   0   8  19   22.71   17.78   1
   2   8  19  175.81   42.04   1
   4   8  19   51.70   26.81   1
   6   8  19    1.09   39.21   1
   8   8  19   59.45   36.93   1
  10   8  19  129.57   56.17   1
  12   8  19   74.32   45.41   1
  14   8  19   48.51   65.38   1
  16   8  19   30.18   29.45   1
  18   8  19  -14.68   26.26   1
  20   8  19  -40.76   40.76   1
  22   8  19  -28.72   40.94   1
 -23   9  19  -16.05   71.40   1
 -21   9  19   19.42   46.14   1
 -19   9  19   85.99  110.88   1
 -17   9  19   25.62   69.85   1
 -15   9  19   36.38   29.82   1
 -13   9  19  113.53   51.16   1
 -11   9  19   94.29   53.71   1
  -9   9  19   45.59   18.24   1
  -7   9  19   30.27   27.72   1
  -5   9  19   11.67   23.71   1
  -3   9  19  -10.12   31.19   1
  -1   9  19   20.33   33.74   1
   1   9  19   29.82   22.43   1
   3   9  19  -15.59   59.54   1
   5   9  19   -0.55   39.57   1
   7   9  19  -13.68  132.67   1
   9   9  19  222.13   98.57   1
  11   9  19   72.67   64.56   1
  13   9  19    3.74   52.07   1
  15   9  19  188.85   78.97   1
  17   9  19  -22.07   44.32   1
  19   9  19   48.88   56.90   1
  21   9  19    0.09   37.29   1
 -22  10  19   89.54   60.64   1
 -20  10  19   79.60   58.54   1
 -18  10  19  127.39   84.71   1
 -16  10  19   45.41  102.13   1
 -14  10  19   24.44   45.41   1
 -12  10  19    1.09   48.05   1
 -10  10  19   -0.91   29.64   1
  -8  10  19   41.03   20.33   1
  -6  10  19   32.74   57.72   1
  -4  10  19   -6.47   24.53   1
  -2  10  19   51.34   45.05   1
   0  10  19   99.39   27.72   1
   2  10  19  100.12   58.54   1
   4  10  19   48.51   41.12   1
   6  10  19    6.38   42.04   1
   8  10  19   51.52   55.90   1
  10  10  19    8.12   60.64   1
  12  10  19   39.94   35.47   1
  14  10  19   76.23   54.98   1
  16  10  19    1.55   36.84   1
  18  10  19   62.19   65.02   1
 -19  11  19  -77.87   77.87   1
 -17  11  19  -27.17   28.45   1
 -15  11  19   20.88   37.93   1
 -13  11  19   22.52   30.18   1
 -11  11  19  -15.96   38.02   1
  -9  11  19   60.36   26.90   1
  -7  11  19   39.57   25.26   1
  -5  11  19   11.58   17.51   1
  -3  11  19   -8.75   19.06   1
  -1  11  19  -22.89   34.47   1
   1  11  19  -36.75   41.22   1
   3  11  19  -14.22   68.21   1
   5  11  19   20.61   25.26   1
   7  11  19   -9.48   71.49   1
   9  11  19   28.36   89.09   1
  11  11  19  -63.28   83.89   1
  13  11  19  125.65   82.43   1
  15  11  19  287.87  125.02   1
  17  11  19  -18.78  106.32   1
 -18  12  19  -58.72   58.72   1
 -16  12  19   16.50   55.62   1
 -14  12  19  -17.42   41.31   1
 -12  12  19  156.75   59.27   1
 -10  12  19  -45.14   45.59   1
  -8  12  19   11.58   27.90   1
  -6  12  19   19.06   24.80   1
  -4  12  19   20.52   70.12   1
  -2  12  19   40.12   32.55   1
   0  12  19   81.34   48.69   1
   2  12  19  113.53  123.65   1
   4  12  19  102.22   57.72   1
   6  12  19  -11.40   57.99   1
   8  12  19  123.74   45.59   1
  10  12  19  -25.17   30.09   1
  12  12  19  114.44   64.19   1
  14  12  19   80.97   55.35   1
  16  12  19   70.58   79.24   1
 -15  13  19  -33.10   35.02   1
 -13  13  19   20.97   44.22   1
 -11  13  19   79.88   27.90   1
  -9  13  19   55.26   45.78   1
  -7  13  19   -4.74   42.13   1
  -5  13  19   15.41   34.29   1
  -3  13  19  -15.23   35.20   1
  -1  13  19   16.32   27.54   1
   1  13  19   13.22   54.26   1
   3  13  19   32.92  108.78   1
   5  13  19  -27.08   31.64   1
   7  13  19   -2.74  176.17   1
   9  13  19   69.76   90.55   1
  11  13  19  -30.36   42.13   1
  13  13  19  111.88  126.84   1
 -12  14  19  -34.38   34.38   1
 -10  14  19  -22.16   62.19   1
  -8  14  19   -8.66   53.43   1
  -6  14  19  -34.65   39.12   1
  -4  14  19    9.39   45.96   1
  -2  14  19   26.63   25.08   1
   0  14  19  -24.98   72.22   1
   2  14  19   36.84   80.79   1
   4  14  19  -24.26  133.86   1
   6  14  19  222.95  115.90   1
   8  14  19    4.29   37.66   1
  10  14  19  -22.71  102.86   1
  -9  15  19  -12.22   23.80   1
  -7  15  19  -20.43   54.26   1
  -5  15  19   39.30   56.17   1
  -3  15  19  107.23   55.71   1
  -1  15  19  -17.51   86.90   1
   1  15  19   83.62   67.20   1
   3  15  19   55.62  176.72   1
   5  15  19  140.15   88.27   1
   7  15  19   17.69   83.53   1
 -26   0  20   67.11   74.95   1
 -24   0  20   -4.19   69.76   1
 -22   0  20  176.81   77.60   1
 -20   0  20  503.53  124.92   1
 -18   0  20  456.93  226.05   1
 -16   0  20  -18.97   18.97   1
 -14   0  20   99.48   88.54   1
 -12   0  20  349.70  135.68   1
 -10   0  20  143.25   28.91   1
  -8   0  20  181.46   33.56   1
  -6   0  20   -8.12   19.51   1
  -4   0  20 1927.30  218.85   1
  -2   0  20 3112.80  206.81   1
   0   0  20 4394.51  227.05   1
   2   0  20 1294.74  128.75   1
   4   0  20   83.80   32.28   1
   6   0  20  674.86   76.41   1
   8   0  20 2138.30  186.29   1
  10   0  20  329.82   71.12   1
  12   0  20   25.17   21.98   1
  14   0  20 1242.31  137.51   1
  16   0  20  171.43   49.15   1
  18   0  20   76.60   54.80   1
  20   0  20  -27.81   47.78   1
  22   0  20  361.64  122.92   1
  24   0  20  225.78  135.41   1
 -27   1  20  208.36   61.09   1
 -25   1  20  -33.56   33.56   1
 -23   1  20  109.24   59.00   1
 -21   1  20  325.35   75.59   1
 -19   1  20   66.84   50.43   1
 -17   1  20   26.90   21.43   1
 -15   1  20   -9.76   15.50   1
 -13   1  20  331.28   51.16   1
 -11   1  20   19.79   17.78   1
  -9   1  20  481.00   69.48   1
  -7   1  20   61.55   13.59   1
  -5   1  20  426.75   40.03   1
  -3   1  20 1142.74   77.96   1
  -1   1  20 2616.93  129.30   1
   1   1  20  939.67   82.61   1
   3   1  20  382.16   51.52   1
   5   1  20  164.41   26.99   1
   7   1  20   99.67   21.25   1
   9   1  20  723.19   58.09   1
  11   1  20  201.34   37.29   1
  13   1  20   19.06   29.18   1
  15   1  20 1127.05  107.51   1
  17   1  20  -22.89   41.40   1
  19   1  20  -10.67   40.12   1
  21   1  20   75.41   44.59   1
  23   1  20  128.12   62.92   1
  25   1  20  254.68  119.82   1
 -26   2  20  119.64   92.46   1
 -24   2  20  -12.31   49.06   1
 -22   2  20    8.30   37.29   1
 -20   2  20   57.81   41.58   1
 -18   2  20   35.84   36.02   1
 -16   2  20  -20.52   27.54   1
 -14   2  20   71.03   64.56   1
 -12   2  20  191.67   26.90   1
 -10   2  20  318.51   41.67   1
  -8   2  20  525.32   70.58   1
  -6   2  20   14.95    8.30   1
  -4   2  20  373.40   49.60   1
  -2   2  20 1354.56  102.58   1
   0   2  20  400.85   47.23   1
   2   2  20  210.91   33.10   1
   4   2  20   21.79   21.61   1
   6   2  20  801.98   60.09   1
   8   2  20   40.76   16.50   1
  10   2  20   37.75   29.64   1
  12   2  20   27.81   22.16   1
  14   2  20  273.37   53.80   1
  16   2  20  231.43   46.78   1
  18   2  20    6.29   23.16   1
  20   2  20  -25.44   61.00   1
  22   2  20  126.29   50.79   1
  24   2  20    1.82   56.99   1
 -27   3  20   59.73  100.58   1
 -25   3  20    6.75   63.01   1
 -23   3  20   38.66   34.56   1
 -21   3  20   97.11   65.56   1
 -19   3  20   -4.29   25.90   1
 -17   3  20  244.38   59.82   1
 -15   3  20  192.58   38.21   1
 -13   3  20  241.64   50.97   1
 -11   3  20   70.94   17.14   1
  -9   3  20  829.24   72.13   1
  -7   3  20   40.58   12.58   1
  -5   3  20  170.52   29.82   1
  -3   3  20    6.57   15.78   1
  -1   3  20   29.73   10.94   1
   1   3  20   61.00   17.14   1
   3   3  20  200.06   30.55   1
   5   3  20 1133.98   83.07   1
   7   3  20  522.58   55.44   1
   9   3  20  106.23   35.02   1
  11   3  20  456.93   73.22   1
  13   3  20  856.96   95.29   1
  15   3  20  904.93   98.57   1
  17   3  20   52.89   21.79   1
  19   3  20  -11.67   39.57   1
  21   3  20   51.61   51.88   1
  23   3  20   23.16   27.17   1
 -26   4  20  -14.77   47.42   1
 -24   4  20   89.73   44.41   1
 -22   4  20  -11.58   37.57   1
 -20   4  20  388.27  109.88   1
 -18   4  20  589.15  112.71   1
 -16   4  20  329.45  104.86   1
 -14   4  20 1009.15  181.19   1
 -12   4  20  123.74   27.45   1
 -10   4  20   18.15   17.05   1
  -8   4  20   37.11   20.52   1
  -6   4  20  933.01   78.97   1
  -4   4  20  555.68   63.47   1
  -2   4  20   24.07   40.49   1
   0   4  20  567.99   54.62   1
   2   4  20  643.41   60.64   1
   4   4  20  341.22   48.05   1
   6   4  20  251.03   39.21   1
   8   4  20  218.75   38.30   1
  10   4  20  482.46   81.06   1
  12   4  20 1084.11  116.44   1
  14   4  20 2558.67  181.28   1
  16   4  20  201.61   46.87   1
  18   4  20   55.26   29.73   1
  20   4  20  101.58   38.30   1
  22   4  20   -0.55   70.58   1
  24   4  20   56.26   58.45   1
 -25   5  20   46.14   70.49   1
 -23   5  20  194.86  112.80   1
 -21   5  20  144.35   52.52   1
 -19   5  20  771.16  131.67   1
 -17   5  20 1249.42  201.25   1
 -15   5  20 2309.46  298.91   1
 -13   5  20  709.06  177.17   1
 -11   5  20   27.17   11.31   1
  -9   5  20  269.82   46.69   1
  -7   5  20  882.31   92.19   1
  -5   5  20  658.36   70.49   1
  -3   5  20   47.05   24.35   1
  -1   5  20  771.25   92.01   1
   1   5  20  145.99   36.75   1
   3   5  20   86.35   23.43   1
   5   5  20  342.77   51.61   1
   7   5  20  206.44   41.40   1
   9   5  20  286.05   66.11   1
  11   5  20  705.14  113.53   1
  13   5  20 1926.20  170.52   1
  15   5  20 2151.07  187.57   1
  17   5  20   37.02   17.96   1
  19   5  20   42.86   52.25   1
  21   5  20  116.99   76.41   1
  23   5  20   81.16   47.33   1
 -24   6  20   -0.46   26.35   1
 -22   6  20  -24.71   26.17   1
 -20   6  20   68.30   47.69   1
 -18   6  20  426.66  154.74   1
 -16   6  20 1260.28  225.32   1
 -14   6  20  462.77  338.94   1
 -12   6  20   13.77   25.71   1
 -10   6  20    2.01   25.81   1
  -8   6  20  138.78   52.98   1
  -6   6  20  698.48   91.64   1
  -4   6  20   22.61   21.88   1
  -2   6  20   63.37   39.48   1
   0   6  20   93.92   33.01   1
   2   6  20   96.93   31.00   1
   4   6  20  414.16   69.57   1
   6   6  20   86.90   23.43   1
   8   6  20   40.30   44.04   1
  10   6  20  173.25   63.37   1
  12   6  20  601.10  134.86   1
  14   6  20  855.87  112.07   1
  16   6  20  569.09  100.40   1
  18   6  20   -1.91   28.63   1
  20   6  20  -29.91   46.78   1
  22   6  20   35.38   70.49   1
 -23   7  20   28.09   66.84   1
 -21   7  20   17.96   31.64   1
 -19   7  20  -32.92   32.92   1
 -17   7  20   45.32   54.26   1
 -15   7  20   53.98  140.52   1
 -13   7  20  445.90  169.97   1
 -11   7  20  145.08   71.95   1
  -9   7  20  102.58   92.46   1
  -7   7  20   -6.84   23.53   1
  -5   7  20  192.86   48.97   1
  -3   7  20  -13.86   24.98   1
  -1   7  20   24.07   23.53   1
   1   7  20  298.09   61.37   1
   3   7  20   58.81   18.51   1
   5   7  20   36.57   20.33   1
   7   7  20  -37.75   37.75   1
   9   7  20   17.42   27.26   1
  11   7  20   59.18   45.96   1
  13   7  20  505.62  107.78   1
  15   7  20  603.83  123.19   1
  17   7  20  133.86   42.40   1
  19   7  20  -13.22   42.95   1
  21   7  20   24.35   25.17   1
 -22   8  20   90.46   81.98   1
 -20   8  20  243.65   93.47   1
 -18   8  20  163.04   86.44   1
 -16   8  20  -69.12   70.67   1
 -14   8  20   65.11   37.75   1
 -12   8  20   64.83   71.67   1
 -10   8  20  416.08   85.08   1
  -8   8  20  326.35   71.03   1
  -6   8  20   45.50   26.44   1
  -4   8  20  115.62   39.48   1
  -2   8  20  758.30   91.82   1
   0   8  20  298.27   67.11   1
   2   8  20   39.94   22.25   1
   4   8  20  -37.75   37.75   1
   6   8  20   59.09   51.16   1
   8   8  20  190.03   70.40   1
  10   8  20   -5.74   75.78   1
  12   8  20  -27.72   39.76   1
  14   8  20  245.75   73.22   1
  16   8  20  233.34   63.37   1
  18   8  20   -9.76   29.82   1
  20   8  20   -1.00   44.41   1
 -21   9  20    9.94  113.43   1
 -19   9  20   92.74   63.83   1
 -17   9  20   72.58   67.39   1
 -15   9  20   33.74   30.46   1
 -13   9  20   55.26   47.42   1
 -11   9  20   38.94   28.63   1
  -9   9  20  207.90   49.06   1
  -7   9  20  220.76   62.92   1
  -5   9  20  176.26   44.50   1
  -3   9  20 1197.81  121.82   1
  -1   9  20 1163.53  128.30   1
   1   9  20  337.20   68.02   1
   3   9  20   85.53   55.35   1
   5   9  20   31.46   74.86   1
   7   9  20  569.18  149.73   1
   9   9  20  189.12   78.42   1
  11   9  20   26.72   30.82   1
  13   9  20   20.06   30.73   1
  15   9  20  -62.37   62.37   1
  17   9  20   16.69   22.43   1
  19   9  20  -23.53   33.28   1
 -20  10  20   -2.01   57.63   1
 -18  10  20  -86.26   86.26   1
 -16  10  20  -46.96   91.37   1
 -14  10  20    4.83   30.36   1
 -12  10  20  -42.67   42.67   1
 -10  10  20   37.57   37.02   1
  -8  10  20   63.37   46.41   1
  -6  10  20  252.86   50.79   1
  -4  10  20  972.40  108.88   1
  -2  10  20 1208.03  137.87   1
   0  10  20  791.31  109.88   1
   2  10  20  192.40   76.32   1
   4  10  20  -28.18   45.59   1
   6  10  20   23.16   29.73   1
   8  10  20  297.45  112.07   1
  10  10  20  469.33  143.25   1
  12  10  20    9.85   65.84   1
  14  10  20  193.77  102.49   1
  16  10  20   47.23   61.91   1
  18  10  20  102.86   80.97   1
 -19  11  20   72.86  112.43   1
 -17  11  20   24.26   62.37   1
 -15  11  20   32.64   60.91   1
 -13  11  20   -6.47   32.28   1
 -11  11  20  -26.44   26.44   1
  -9  11  20  -24.44   24.44   1
  -7  11  20   42.86   37.66   1
  -5  11  20   -2.55   21.98   1
  -3  11  20  318.88   65.29   1
  -1  11  20 1055.56  154.92   1
   1  11  20  342.49   90.36   1
   3  11  20   70.49  139.61   1
   5  11  20  -43.40   85.44   1
   7  11  20  146.81  100.30   1
   9  11  20   59.18   46.50   1
  11  11  20  -66.84   68.94   1
  13  11  20   92.46  117.63   1
  15  11  20  184.38   97.11   1
  17  11  20  -57.36   62.46   1
 -16  12  20   60.73   50.88   1
 -14  12  20   -9.21   29.00   1
 -12  12  20  -48.88   48.88   1
 -10  12  20   42.31   41.67   1
  -8  12  20  -13.77   32.37   1
  -6  12  20   93.56   45.96   1
  -4  12  20   29.27   42.95   1
  -2  12  20    1.00   27.99   1
   0  12  20   98.48   69.39   1
   2  12  20  186.66   87.99   1
   4  12  20  238.91  122.83   1
   6  12  20  -31.19   77.69   1
   8  12  20   59.18   38.57   1
  10  12  20  -86.72   91.92   1
  12  12  20   62.01  136.96   1
  14  12  20  310.58  134.77   1
 -15  13  20  234.99   93.01   1
 -13  13  20  199.33   76.60   1
 -11  13  20  -16.14   28.27   1
  -9  13  20   17.69   74.95   1
  -7  13  20   17.87   43.22   1
  -5  13  20   79.97   60.91   1
  -3  13  20   26.08   45.68   1
  -1  13  20   33.83   43.04   1
   1  13  20   48.69  135.96   1
   3  13  20   49.79   65.65   1
   5  13  20    2.01   28.36   1
   7  13  20   87.99  153.01   1
   9  13  20  168.97  103.31   1
  11  13  20    2.10  146.26   1
 -12  14  20    8.02   65.02   1
 -10  14  20   15.87   27.81   1
  -8  14  20   28.18   28.27   1
  -6  14  20   71.95   30.00   1
  -4  14  20   33.56   62.46   1
  -2  14  20   33.83   43.86   1
   0  14  20  113.80   63.74   1
   2  14  20  -28.91   71.22   1
   4  14  20  115.81   74.95   1
   6  14  20  -31.64   49.79   1
   8  14  20  199.79  106.32   1
  -7  15  20  109.61   51.25   1
  -5  15  20   85.81   35.93   1
  -3  15  20    7.29  122.37   1
  -1  15  20   56.26   64.10   1
   1  15  20   31.46   38.94   1
   3  15  20   22.07  102.58   1
 -25   1  21   12.77   35.56   1
 -23   1  21    5.38   39.12   1
 -21   1  21   25.53   68.21   1
 -19   1  21   21.98   20.61   1
 -17   1  21   55.99   28.45   1
 -15   1  21   13.86   19.97   1
 -13   1  21   47.78   18.42   1
 -11   1  21   18.69   16.14   1
  -9   1  21   -2.19   11.12   1
  -7   1  21   30.09   15.41   1
  -5   1  21   24.07   16.69   1
  -3   1  21   14.22    9.39   1
  -1   1  21    4.29   19.42   1
   1   1  21   29.82   18.24   1
   3   1  21   24.71   24.71   1
   5   1  21   -9.48    9.48   1
   7   1  21   10.49   12.95   1
   9   1  21   48.97   22.07   1
  11   1  21   61.82   20.24   1
  13   1  21  -21.52   21.52   1
  15   1  21   15.78   20.97   1
  17   1  21   -0.36   27.90   1
  19   1  21  -23.25   35.29   1
  21   1  21  -31.19   73.50   1
  23   1  21   13.13   48.51   1
 -26   2  21   47.78   59.82   1
 -24   2  21   52.07   60.27   1
 -22   2  21   65.84   42.04   1
 -20   2  21   47.69   32.55   1
 -18   2  21  -29.82   29.82   1
 -16   2  21   54.35   31.91   1
 -14   2  21   -7.02   32.55   1
 -12   2  21   -5.93   12.95   1
 -10   2  21    3.92   12.31   1
  -8   2  21   17.23   12.77   1
  -6   2  21    0.09   23.98   1
  -4   2  21  -11.40   15.87   1
  -2   2  21   85.62   22.43   1
   0   2  21    4.56   18.24   1
   2   2  21  -13.59   13.59   1
   4   2  21   17.14   21.79   1
   6   2  21  122.10   22.61   1
   8   2  21   18.60   12.13   1
  10   2  21   30.00   19.42   1
  12   2  21  -10.49   21.25   1
  14   2  21   14.04   26.63   1
  16   2  21    8.30   24.53   1
  18   2  21   54.80   23.80   1
  20   2  21    4.29   41.22   1
  22   2  21  -38.12   46.32   1
  24   2  21  -28.63   74.86   1
 -25   3  21   27.36   76.69   1
 -23   3  21   72.22   54.07   1
 -21   3  21  -14.13   20.52   1
 -19   3  21    4.83   58.54   1
 -17   3  21  -20.88   36.84   1
 -15   3  21   46.69   28.45   1
 -13   3  21   36.11   33.10   1
 -11   3  21  -10.67   15.68   1
  -9   3  21   44.50   14.13   1
  -7   3  21    9.39   17.69   1
  -5   3  21   24.35   12.95   1
  -3   3  21    4.56   15.14   1
  -1   3  21    5.47   13.86   1
   1   3  21   16.05   10.12   1
   3   3  21   -4.83   13.13   1
   5   3  21   12.95   18.60   1
   7   3  21   56.17   20.43   1
   9   3  21   17.96   16.96   1
  11   3  21  -10.85   22.52   1
  13   3  21   11.67   20.70   1
  15   3  21   28.54   19.60   1
  17   3  21   43.22   30.64   1
  19   3  21  -31.82   31.82   1
  21   3  21  107.14   55.81   1
  23   3  21  -38.39   38.39   1
 -26   4  21   58.91  110.97   1
 -24   4  21  -27.63   65.11   1
 -22   4  21  -14.41   55.17   1
 -20   4  21    1.73   29.54   1
 -18   4  21   16.41   49.24   1
 -16   4  21    4.83   32.92   1
 -14   4  21  -12.49   30.64   1
 -12   4  21   22.43   35.02   1
 -10   4  21   76.32   16.96   1
  -8   4  21   82.71   24.53   1
  -6   4  21    8.84   28.54   1
  -4   4  21   16.96   12.40   1
  -2   4  21  101.12   24.07   1
   0   4  21  -19.60   19.60   1
   2   4  21   35.29   23.98   1
   4   4  21   72.77   33.01   1
   6   4  21   -7.66   18.60   1
   8   4  21   22.98   30.00   1
  10   4  21  -21.79   26.44   1
  12   4  21   -3.28   32.46   1
  14   4  21  101.49   26.81   1
  16   4  21   76.32   23.89   1
  18   4  21   42.13   30.82   1
  20   4  21    7.20   24.89   1
  22   4  21   -6.11   64.83   1
 -25   5  21   59.64   46.87   1
 -23   5  21   70.67   49.79   1
 -21   5  21   29.09   39.76   1
 -19   5  21  -42.04   42.04   1
 -17   5  21  -46.87   46.87   1
 -15   5  21  105.68   42.04   1
 -13   5  21   14.04   32.19   1
 -11   5  21   39.30   26.72   1
  -9   5  21   59.09   23.80   1
  -7   5  21   30.82   15.14   1
  -5   5  21   15.05   16.05   1
  -3   5  21  119.73   33.47   1
  -1   5  21  -20.43   20.43   1
   1   5  21  -21.06   22.80   1
   3   5  21   12.49   24.26   1
   5   5  21   33.56   17.60   1
   7   5  21  -23.16   33.56   1
   9   5  21   33.83   35.38   1
  11   5  21   23.07   42.49   1
  13   5  21   29.36   38.21   1
  15   5  21   21.70   28.54   1
  17   5  21  -56.08   59.73   1
  19   5  21  -43.40   43.40   1
  21   5  21   76.32   40.30   1
 -24   6  21  -73.31   73.31   1
 -22   6  21  -50.24   50.24   1
 -20   6  21   33.19   47.14   1
 -18   6  21  -17.05   26.53   1
 -16   6  21  124.29   35.56   1
 -14   6  21   66.29   98.39   1
 -12   6  21   83.16   45.14   1
 -10   6  21  -13.50   25.90   1
  -8   6  21  206.90   57.17   1
  -6   6  21   47.78   26.17   1
  -4   6  21   34.38   38.21   1
  -2   6  21  -26.35   26.35   1
   0   6  21    7.20   23.43   1
[truncated: 71,366 more chars]
